# Supplementary material for: Systematic identification of stem-loop containing sequence families in bacterial genomes
Source: BMC Genomics. 2008 Jan 17;9:20. doi: 10.1186/1471-2164-9-20 (PMC2267715; doi:10.1186/1471-2164-9-20)
Supplement: Additional file 1 — Family sequences. A zipped archive of files corresponding to families described in Table 3. Each file contains all the family members as sequences in FASTA format. [file 1471-2164-9-20-S1.zip]

Archive with 94 entries (93 files):
- suppl_data1/
- suppl_data1/B.anthracis_Bant-1.txt
- suppl_data1/B.anthracis_Bcr1.txt
- suppl_data1/B.halodurans_Bhal-1.txt
- suppl_data1/B.halodurans_Bhal-2.txt
- suppl_data1/C.perfringens_Clop-1.txt
- suppl_data1/C.tetani_Clot-1.txt
- suppl_data1/C.tetani_Clot-2.txt
- suppl_data1/C.tetani_Clot-3.txt
- suppl_data1/E.faecalis_Efa-1.txt
- suppl_data1/E.faecalis_Efa-2.txt
- suppl_data1/L.johnsonii_Lac-1.txt
- suppl_data1/S.aureus_Sta-1.txt
- suppl_data1/S.aureus_Sta-2.txt
- suppl_data1/S.aureus_Sta-3.txt
- suppl_data1/S.aureus_Sta-4.txt
- suppl_data1/S.pneumoniae_BOX.txt
- suppl_data1/S.pneumoniae_RUP.txt
- suppl_data1/S.pneumoniae_Stre-1.txt
- suppl_data1/R.conorii_Rpe-4.txt
- suppl_data1/R.conorii_Rpe-5.txt
- suppl_data1/R.conorii_Rpe-6.txt
- suppl_data1/R.conorii_Rpe-7.txt
- suppl_data1/M.genitalium_Myg-1.txt
- suppl_data1/M.pneumoniae_Myp-3.txt
- suppl_data1/M.pneumoniae_Myp-4.txt
- suppl_data1/M.pneumoniae_Myp-5.txt
- suppl_data1/M.pneumoniae_Myp-1.txt
- suppl_data1/M.pneumoniae_Myp-2.txt
- suppl_data1/M.pneumoniae_Myp-6.txt
- suppl_data1/M.pneumoniae_Myp-8.txt
- suppl_data1/M.pneumoniae_Myp-9.txt
- suppl_data1/M.pneumoniae_Myp-10.txt
- suppl_data1/M.pneumoniae_Myp-7.txt
- suppl_data1/C.diphtheriae_Cod-1.txt
- suppl_data1/C.diphtheriae_Cod-2.txt
- suppl_data1/C.diphtheriae_Cod-3.txt
- suppl_data1/C.diphtheriae_Cod-5.txt
- suppl_data1/M.tuberculosis_Myt-1.txt
- suppl_data1/M.tuberculosis_Myt-2.txt
- suppl_data1/M.tuberculosis_Myt-3.txt
- suppl_data1/M.tuberculosis_Myt-4.txt
- suppl_data1/M.tuberculosis_Myt-7.txt
- suppl_data1/M.tuberculosis_Myt-10.txt
- suppl_data1/M.tuberculosis_Myt-5.txt
- suppl_data1/M.tuberculosis_Myt-8.txt
- suppl_data1/M.tuberculosis_Myt-9.txt
- suppl_data1/M.tuberculosis_Myt-11.txt
- suppl_data1/M.leprae_REPLEP.txt
- suppl_data1/M.leprae_RLEP.txt
- suppl_data1/M.leprae_Myl-1.txt
- suppl_data1/M.leprae_Myl-2.txt
- suppl_data1/B.bronchiseptica_Bor-1.txt
- suppl_data1/B.bronchiseptica_Bor-2.txt
- suppl_data1/B.bronchiseptica_Bor-3.txt
- suppl_data1/B.bronchiseptica_Bor-6.txt
- suppl_data1/B.bronchiseptica_Bor-4.txt
- suppl_data1/B.bronchiseptica_Bor-5.txt
- suppl_data1/B.pertussis_Bor-1.txt
- suppl_data1/N.meningitidis_dRS3.txt
- suppl_data1/N.meningitidis_ATR.txt
- suppl_data1/N.meningitidis_Nem-3.txt
- suppl_data1/N.meningitidis_Nem-4.txt
- suppl_data1/N.meningitidis_Rep2.txt
- suppl_data1/P.multocida_Pam-1.txt
- suppl_data1/N.meningitidis_Nem-2.txt
- suppl_data1/N.meningitidis_NEMIS.txt
- suppl_data1/E.coli_Eco-1.txt
- suppl_data1/E.coli_BoxC.txt
- suppl_data1/E.coli_ERIC.txt
- suppl_data1/E.coli_PU-BIME.txt
- suppl_data1/H.influenzae_Hin-1.txt
- suppl_data1/P.aeruginosa_Pae-1.txt
- suppl_data1/P.aeruginosa_Pae-2.txt
- suppl_data1/P.aeruginosa_Pae-3.txt
- suppl_data1/P.aeruginosa_Pae-4.txt
- suppl_data1/P.putida_Ppu-1.txt
- suppl_data1/P.putida_Ppu-2.txt
- suppl_data1/P.putida_Ppu-3.txt
- suppl_data1/P.putida_Ppu-4.txt
- suppl_data1/P.putida_REP.txt
- suppl_data1/P.putida_Ppu-9.txt
- suppl_data1/S.typhi_PU-BIME.txt
- suppl_data1/S.typhi_PU-BIME*.txt
- suppl_data1/S.typhimurium_PU-BIME.txt
- suppl_data1/S.typhimurium_Sal-1.txt
- suppl_data1/S.typhimurium_Sal-2.txt
- suppl_data1/V.cholerae_Vic-1.txt
- suppl_data1/V.cholerae_ERIC.txt
- suppl_data1/Y.pestis_ERIC.txt
- suppl_data1/Y.pestis_YPAL.txt
- suppl_data1/Y.pestis_YPAL*.txt
- suppl_data1/B.melithensis_chrII_Bru-RS.txt
- suppl_data1/B.melithensis_chrI_Bru-RS.txt
