# Supplementary material for: Systematic identification of stem-loop containing sequence families in bacterial genomes
Source: BMC Genomics. 2008 Jan 17;9:20. doi: 10.1186/1471-2164-9-20 (PMC2267715; doi:10.1186/1471-2164-9-20)
Supplement: Additional file 1 — Family sequences. A zipped archive of files corresponding to families described in Table 3. Each file contains all the family members as sequences in FASTA format. [file 1471-2164-9-20-S1.zip › suppl_data1/B.anthracis_Bant-1.txt]

>ban:1_Bant-1
GATATATTTGAAAAATCGTTGTTATATTCTAAGTTACGATTGATATATTCAA
>ban:2_Bant-1
TTGTCAATATTTGTCGTTAAGTCGATATATTTCAAAAATCGCTGATATATTTGGAGTTGC
GCTGATATATTTTG
>ban:3_Bant-1
AAAATCGCTGATATATTTGGAGTTGCAATCGATATGTTCAA
>ban:4_Bant-1
TTGTAGTAATTTGTTGTTAAGTCGATATATTGAAAAAATCGTTCATATAATTTCACGTAC
CTATTAATTTGA
>ban:5_Bant-1
ATGTCAAAGTTTGTCGGTAAATCGATATTTCTTGTTTAATCGTTGATATATTATAAGTTA
CGATAGATATATTCGA
>ban:6_Bant-1
AAAATCGTTGATATATTGTAGGTTACGATAGATATATTTGA
>ban:7_Bant-1
TTGTCAGTTTTTGTCGGTAAGTCGATATATTCGAAAAATCGCTGATATAATTCAAGTTGC
GCTGATATATTTTG
>ban:8_Bant-1
AAAATCGCCGATATAATTCAAGTTGTGCCGATATATCTGG
>ban:9_Bant-1
TGTCGAATCGTCGATATATTTAAAAAATCGCCGATATATTGTGTGGAATCGCTGATATAT
TCCA
>ban:10_Bant-1
CGAAATTTGTCGGTAAGTCGATATGTTGTGTCGAATCGTCGATATATTCGGAGTTGCGGT
CGATATAATTGG
>ban:11_Bant-1
TTGTCGTTTTTTGTCGGTAAGTCGATATATTTTGAAAATCGCCGATATAATTTA
>ban:12_Bant-1
GTGTCATGATTCGTCGAATCGTCGATATATTTCAAAAATCGTTGATATATTTAAAGATAC
GATAGATATATTCGA
>ban:13_Bant-1
TTGTCATGTTTTGTCGGTAAGTTGATATATTTAAAAAATCGCTGATATATTCCGAGTTAC
GACCGATATATTTGG
>ban:14_Bant-1
AAAATCGCTGATATATTTCGAGTTGCGCTGATATATCTGA
>ban:15_Bant-1
TTGTCGATTTTTGTCGGTAAGTCGATATATTTAGAAAATCGCTGATATAATTTGAGTTGC
GCCGATATATTTAG
>ban:16_Bant-1
AAAATCGCTGATATAATTTGAGTTGCGCCGATATATTCAA
>ban:17_Bant-1
GTAGATATATCGAAAAAATCGTTAATATATTTTCATTTAC
>ban:18_Bant-1
TCGATATATCGTGTCGAAACGTCGATATATTGAAATAATCGCTGATATATTTGAA
>ban:19_Bant-1
AATCGTCGATATATCCGAAGAATCGCTGATATATTTACAG
>ban:20_Bant-1
TTGTCAATATTTCTCCGTAAGTCGATATATTTAAAGAATCGCAAATATAAGTTTCCTATA
CGAATGA
>ban:21_Bant-1
TTGTCGTTATTTGTCGGTAAGTCGATAT
>ban:22_Bant-1
TTGTCGAATCGACGATATATTCGAAAAATCGTTGATATA
>ban:23_Bant-1
GAATCGTTGATATATTTAAATTATCGTCGATATAATTTCATTTAC
>ban:24_Bant-1
TTGTCGTTTTTTGTTGGTAAGTTGATATATTTAAATAATCGCTGATATATTTTGATTTGC
GTCGATATAATTTG
>ban:25_Bant-1
AAAATCGCTGATATATTTCGAGTTGCGCCGATATAATTTG
>ban:26_Bant-1
ACGATGAAAAATGTCGATAAGTCGATATTCGACATATAATCGCTGATATATTTTAAGAAT
CGGTCGATATATTTTG
>ban:27_Bant-1
AATCGCCGATAAAATGAAAAAATCGCTGATATATTTGAATTATCGCTGATATAATTTC
>ban:28_Bant-1
TTGTCAGTTTTTGTCGGTAAGTCGATATATTTTGAAAATCGCTGATATAATTAGAGATGC
GCCGATATATCCTG
>ban:29_Bant-1
GCGTCAAATAATGTCGGTAAGTCGATACATTGAAAAATCGTCAATATAATTTCACGTACC
AT
>ban:30_Bant-1
TTGTGTCGAATCGTCGATATGTTGAGAAAATCGTTGATATAATTCAAGTTACGATTGATA
TATTTGG
>ban:31_Bant-1
TTTGTCGAATCGTTGATATATTGAAAAAATCGTTGATATATTTTAAGTTATGATAGATAT
ATTTGA
>ban:32_Bant-1
AAAATCGTTGATATATTTTAAGTTATGATAGATATATTTGA
>ban:33_Bant-1
TTATGTCGAATCGTCGATATATTGAAAAAATCGTTGATATATTTCAAGTTATGAACGATA
TATTTGA
>ban:34_Bant-1
AAAATCGCCGATATAATTCGAGTTGCGCTGATATATTTGA
>ban:35_Bant-1
TTGTCGTTTTTTGTCGGTAAATCGATATAATCGAAAAATCGCTGATATAATTTGAGTTGC
GCCGATATATTGTG
>ban:36_Bant-1
TTTGTCGAATCGTTGATATATCGAAAAAATCGTTGATATATTTTAAGTTACGGTAGATAT
ATTTGA
>ban:37_Bant-1
TTTGTCGAAACGTCGATATATTAAAATAATCGTTGATATAATTGAAGTTGTGTTCGATAT
ATTTGA
>ban:38_Bant-1
TTCTTTATCGAAACGTCGATATATTGAAAAAATCGTTGATATATTTTAAGTTATGATCGA
TATATTTGA
>ban:39_Bant-1
TCGATATTCCTTGTCGAATCGTCGATATAATTAAAAAATCGTTGATATATTGTAAGTTAC
GATAGATATATTTGA
>ban:40_Bant-1
GTCGATATATTGCAAAAATCGCTGATATATTTT
>ban:41_Bant-1
TTGTCGGAAAATGTCGGTAAGTCGATATATTACAAAAATCGCCGATATATTTGGAGTTAC
G
>ban:42_Bant-1
TTGTCAATTTTTATCGGTAAGTCGATATATTCCGATAATCGCTCATATATTTTTATGAAT
CTTTTCTATAGACGA
>ban:43_Bant-1
ACGATATCCTTTGTCGAAACGTCGATATAGTTAATTTTTCGTTGATATATTCTAAGTTGT
GTTCGATATATTTGA
>ban:44_Bant-1
TTGTCGATTTCTGTCGGTAAGTCGATATATTTTAATAATCGCTGATATATTTCAAGTTGC
GCCGATATATTTTG
>ban:45_Bant-1
ATAATCGCTGATATATTTTGAGTTGCGCCGATATATTTTG
>ban:46_Bant-1
TTGTCAATTTTTGTTGGTAAGTCGATATATTCAAAAAATCGCTGATATAAATTTCAATTA
CTATCTA
>ban:47_Bant-1
TTTGACGAATCGTCGATGTATTTTAAAAATCGTTGATAT
>ban:48_Bant-1
AAAATCGTTGATATATTGCGAGTTGTGACAGATATATTCAA
>ban:49_Bant-1
AAAATCGTTGATATATTGAGAGTTACGATAGATATATTTGA
>ban:50_Bant-1
AAAATCGTTGATATATTGAGAGTTACGATAGATATATTTGA
>ban:51_Bant-1
AAAATCGTTGATATATTGAGAGTTACGGTAGATATATTTGA
>ban:52_Bant-1
AAAATCGTTGATATATTGAGAGTTACGATAGATATATTTGA
>ban:53_Bant-1
TTGTCATCTTTTGTCGGTAAGTCGATATTCATTGTCGAATCGTTGATATATTGAGAGTTA
CGGTAGATATATTTGA
>ban:54_Bant-1
AATCGCTGATATAAATCGAGATGCGCCGATATATTCGA
>ban:55_Bant-1
TTGTCGGCTTTTGTCGGTAAGTCGATATAATTGGGAAATCGCCGATATAAACGGAGTTGC
GCCGATATAAATGA
>ban:56_Bant-1
TTGTAGAATCGCTGATAAATTTGGAAAATCGCCGATAAAATTACAGAATCGCTGATATAT
TTGC
>ban:57_Bant-1
TTGTCGCTTCTTGTCGGTAAGTCGATATATTTGAGAAATCGCCGATATAA
>ban:58_Bant-1
ATAATAGCTGATATATTTCGAGTTGCGCCGATATATTTCC
>ban:59_Bant-1
TTGTCGTTTTTTGTCGGTAAGTCGATATATTCTAATAATCGCTGATATATTGCAAGTTGC
GCCGATATAATTTG
>ban:60_Bant-1
GAATCGTCGATATATTTGAAAAATCGCCGATATAATTTCATTTACCAATTTACTATGTCA
>ban:61_Bant-1
GAATCGCCGATATATTTTGAAAATCGCTGATAAAAGTGGA
>ban:62_Bant-1
TTGTCAGCTTTTGTCGATAAGTCGATATATTTTGAAAATCGCCGATAAAA
>ban:63_Bant-1
TTGTGTCGAATCGTCGATATATCGAAAAAATCGTTGATATATCCCGAGTTACGATAGATA
TAATTAA
>ban:64_Bant-1
TTGTTATCTTTTGTCGATAAGTCGATAT
>ban:65_Bant-1
AAAATCGCCGATATAATCAGAGTTGCGCTGATATATTCAG
>ban:66_Bant-1
TTGTCGTTTTTTGTTGATAAGTCGATATATTTAAAAAATCGCTGATATAATTCGAGTTGC
GCCGATATATTTTG
>ban:67_Bant-1
TTGTCAACTTTTGTCGGTAAGTCGATAT
>ban:68_Bant-1
TGTCGAAACGTCGATATATTAAAAAAATCGTTGATATATTTCAAGTTAC
>ban:69_Bant-1
AGTCGATATATTCGAAAAATCGTTGATATAATTTCATTTA
>ban:70_Bant-1
TTGTCAGTTTTTGTCGGTAAGTCGATATATTGCAATAATCGCTGATATATTTT
>ban:71_Bant-1
AAAATCGCCGATATAATTTAAGATACGGTCGATATATTTTG
>ban:72_Bant-1
TTGTCAGTTATTGTCGGTAAGTCGATATATTTAAAAAATCGCCGATATAATTTGAGTTAC
GGTCGATATATTTGA
>ban:73_Bant-1
TTGTCGAAACGTCGATATATTCGAAAAATCGTTGATATATTTTGAGTTGTGTTCGATATA
TTTGA
>ban:74_Bant-1
AAAATCGCCGATATAATTCCAGTTATGGTCGATATATTTGG
>ban:75_Bant-1
TTGTCGTTAATTGTTGGTAAGTCGATATATTTTAATAATCGCCGATATAATTCGAGTTAC
GATCGATATAATTGA
>ban:76_Bant-1
TCAATTTTTTTCGGTAAATCGATATATCTTAAAAATCACCGATATAAATTTCATATA
>ban:77_Bant-1
TTGTCGAATCGCCGATATATTATAAAAATCGTTGATATATTTAAATAATCGCCGATATAA
TTTC
>ban:78_Bant-1
TTGTCAACTTTTGTCGGTAAGTCGATATATTTTAAAAATCGCTGATATATTTTGAGTTAC
GGTCGATATATTCCA
>ban:79_Bant-1
AATCGCCGATATATCTCAATAATCGCTGATATCTTTTCACTTAC
>ban:80_Bant-1
TTGTCGAATCGCCGATATATTTCAAAAATCGTTGATATATTTTGAGTTATGATAGATATA
TTCGA
>ban:81_Bant-1
GATATATTGAAAAAATCGCTGATATAATTTTATTTA
>ban:82_Bant-1
GTGTCGATTTTTGTCGGTAAGTCGATATATTTAGAAGATCGCCGATATAATTTAAGTTGC
GCTGATATATTTAG
>ban:83_Bant-1
TTGTCGAATCGTCGATATATTGAAATAATCGCCGATATATTCCGAGTTGTGATTGATATA
TTTGA
>ban:84_Bant-1
TCTTGTCGAATCGTCGATATATTGAAATAATCGCCGATATATTCCGAGTTGTGTTCGATA
TATTTGA
>ban:85_Bant-1
TTGTCGTTTTTTGTTGGTAAATCGATATATCTGAAAAATCGCTGATATAATTT
>ban:86_Bant-1
TCGATATCTTGTGTCGAATCGCCGATATAATGAAAAAATCGTTGATATAAGTGGAGAAAC
GATCGATATATTTGA
>ban:87_Bant-1
GAATCGCCGATATAATTAGAAAATCGCTGATATAAATTTCATGTAC
>ban:88_Bant-1
TTGTCGTGATTTGTCGGTAAGTCGATATATTGGGAAAATCGCTGATATATT
>ban:89_Bant-1
TTGACGCTTTTTGTCGGTAAATCGATATATCGGGAAAATCGCTGATATAATTCAAATTAC
GATCGATATATTTTA
>ban:90_Bant-1
AAAATCGCCGATATAATTCGAGTTACGGTCTATATATTCAA
>ban:91_Bant-1
AAAATCGCCGATATAATTGGAGTTGCGCTGATATATTTGA
>ban:92_Bant-1
GTGTCGTTTTTTGTCGGTAAGTCGATATATTATGAAAATCGCTGATATAAATTGGGTTGC
GCTGATATATTTCG
>ban:93_Bant-1
TTGTGTCGAAACGTCGATATATGAAAATAATCGCCGATATAATTGGAGTTACGGTCGATA
TATTTGA
>ban:94_Bant-1
AATCGCCGATATAATTTCAGTTGCGCTGATATATTTAG
>ban:95_Bant-1
ATGTCGGTATTTGTCGGTAAGTCGATATATTGAAAAAATCGCCGATATAAATGGAGTTGC
GCTGATATATTTGG
>ban:96_Bant-1
TTGTCGTTTTTTGCCGGAAAGTCGATATATTCCAATAATCGCCGATATAATTTCAGTTGC
GCTGATATATTTTC
>ban:97_Bant-1
AAAATCGCCGATATATTTCAAGTTGCGCTGATATGTTCGG
>ban:98_Bant-1
AAAATCGCTGATAAAACCCGAGTTGCGCTGATATATCCTG
>ban:99_Bant-1
CGATTATTGACGGTAAATCGATATATTAGAAAAATCGCTGATAAAACTCGAGTTGCGCTG
ATGTATTTTG
>ban:100_Bant-1
TTGTCACGTTTTGGCGGTAAATCGATATATTTTAAAAATCGCTGATATATTTTAAGTTGC
GCCGATATATTTCA
>ban:101_Bant-1
ATAATCGCTGATATATTTTAAGTTGCGCCGATATATCTCC
>ban:102_Bant-1
GATATATTAAAAAAATCGCTGATATAATTCGAGTTGCGCCGATATAATTGA
>ban:103_Bant-1
TTGTCGTTATGTGTCGGTAAGTCGATATATTAAAAAAATCGCCGATATAATTCGAGTTAC
GCT
>ban:104_Bant-1
TTGTCGAATCGTCGATATATTAAAAAAATCGTTGATATATTTTAAGTTATGATAGATATA
TTCGA
