# Supplementary material for: Systematic identification of stem-loop containing sequence families in bacterial genomes
Source: BMC Genomics. 2008 Jan 17;9:20. doi: 10.1186/1471-2164-9-20 (PMC2267715; doi:10.1186/1471-2164-9-20)
Supplement: Additional file 1 — Family sequences. A zipped archive of files corresponding to families described in Table 3. Each file contains all the family members as sequences in FASTA format. [file 1471-2164-9-20-S1.zip › suppl_data1/B.anthracis_Bcr1.txt]

>ban:1_Bcr1
AACCCGACTCCCACTTAACTGCTTTGCTCCGGCCGCACTTTAAATTTAAAATCTTATTGC
TTGTTAATGCGTGATAAAAACGAGTTAATGATTAGTATATTTACCATCTATTACTCATAT
TTCAAGAAAATATACAATCTCCACTTACAAT
>ban:2_Bcr1
GCTGATTATTAGTTGAACCAATCGGACTTTTATGGGCAGCCCGACCCCCACCTAACTTCT
TTGCTTTCGCTGAATTTTGAGGTGGGGGTCTTACTGCCCATTAAAGCGGGACAAACTAAA
AAGCTGCTTGTCTATAAGACGAGCAGCTTTTTCTATATATAAAGGGGTTTGGGGAAACAA
AGTGTTA
>ban:3_Bcr1
ACTGATTATTAGTTGAACCAATCGGACTTTTATGGGCAGTTGATTCCCCACCTAAATTCC
TTACTTTCGCTGAATTTTGAGGTGGGGGTCTTACTGCCCATTAAAGTGGGATAAAATTGC
AACCCAATCTAGTTATGTACCTAAAATATGTAGAAATCCCTTTTTTGTGTATGTCATCTA
ATCATTA
>ban:4_Bcr1
GGGCCTTTACGGGCAGTTCATCTCCCACCCAACTTCTTTGCTCCAGCCGGATTTTGAGGT
GAGAGCATTACTGCCATGAAAATAATGGGGGAAATACATTGCATTTTATACAGGAGGGAT
GTCATGTGGAAGGTAATTTGAAGCACAATAATGGATACTGC
>ban:5_Bcr1
CTCATTTTTAGTACACATCAATCGTGCGCTAGACTCCCGCCACCTTCCCTTATATTCACC
TCTTTTTGAAGTGCTAATCTTACTATCTACAAACACCGGGATGAAAAAATAAAAATTCAT
ATGCCTATTTTTTTGTTACAATAAAGGAAAGTTACTTTTCGCAACGGTTTAACT
>ban:6_Bcr1
ATAAAGTGAAACTTTAATCAGGGGGGTTCTGTTCATCCCCCACCTAACTTCTTTGCTTCC
GCTGAATTTTGAGGTGGGGGTCTTACTGCCCGTTAAAGCAGGATAAAACCAACAAAAAAA
CGTAGCCAAAAGCTACGTTTTCCTTTATCGTTTCGGTGTATTTTTATGATTCTTCAAAA
>ban:7_Bcr1
AATTTAATTAGTTCTTACCAATCGGGCAGTTATTTCCCACCTAACTCCTTCGTATTCGCC
GAATTTTGAGGTGTGAGTCTTATTGCCAACAAATAGCGGGATAAAAAGAAAGCTCTGCTA
TCATAACAGCAGAGCTTTTCCTTTATAGATTATCACTATGTTGTTTTTCGAAATTCT
>ban:8_Bcr1
TTCCACCTGATTTTAAGGTGGGAGTTTTACTGCTTACAAATAGAGGGATAAAAGATTTGT
ATGTATGCAAAAAAAGTGGACACATTTTCGCATCTCTTTCATATAATTTACCAATACAAA
AAAA
>ban:9_Bcr1
ATAAAGTAAAACTTTAATCAGTGGGGGGTTCTTCATCCCCCACCTATCTTCTTTGCTTTC
ACTGAATTTTGAGGTTGGGGTCTTACTGCCCATGAAAGCGGGATAAAAATGAAAAAGAGA
TACATACTACTATTGAACCTTGTTATGAAAGGAGTCATGACTTTGACTGAGAAATTTGAT
>ban:10_Bcr1
AATGATTATTAGTTGAACCAATCGGGCATTTACGGGCAGTTGATCCCCCACCTAAATTCT
TTGCTTTCGCTGAATTTAGGTGGGGTCTTACTGCCCGTTAATGCGGGGTAAAGTGAAACT
TCCTTAATCTCTTGTATGCATTACATTTTGAGATTAAATGTTTAGCACGCATAGCAGGAT
T
>ban:11_Bcr1
TCAGCCCCCACCTAACTTCTTTGCTTTCGCTGAATTTTGAGGTGAGGGTCTTACTGCCCA
TTAAAGCGGGATAACATGAATATATTTACGCAACAAAAAAACCTTACGTATAAAACGTAA
GGTTTTTATATAGCCCCACATATGC
>ban:12_Bcr1
ACTGATTATTAGTTGAACCAATCGGGCTTTTATAGGCAGTTAATCGCATCTGGCTGCCTT
GATTATGCTTAAAAGCTTTGATGAGATTTACTGCCTGTTAAAGCGGGGTAAGTGGGAGAA
TGATAAAAGTTGCCCTGATATTGATAATTTAATTTTACTAAGCGAAATGTACAATGTTAC
GCT
>ban:13_Bcr1
TCAATTGTTTTTTTACTGACAGCGAGGCCCTAATCTAACTTCTTTGCTTTCCCTGAATTT
TGAGGTGAGGTTTTACTGCCCGGCAAATAGCGGGATATAAATAAAAAGCATTCATTCTTT
TTTATGAAGAATGAATACTTTAAAAAAACCAACTACTAAATGAAACTAT
>ban:14_Bcr1
ACTGATTATTAGTTAAACCAATCGGGCTTTTATGGGCAGTTGATCCCCCCACCTAACTTC
TTTACTTTCGCTGAATTTTGAGATGGGGGTCTTACTGCCCATTAAAGCGGGATAAAAAGA
GGGAACTATCCCTCCTTTCAACTAATCTTCTAAAATAGATTCAATCTCTTTCATGACATT
TTCATT
>ban:15_Bcr1
TCAAGTGTGAATGGGGAAGGGAACTCTTGCCAAACTTCTTTGCTCGAGCCGAATTTTGTG
GTGGGATTCTTATTGTCTACAAATAGCGGGTTAAATAATCAAAGAGGTGATAACAATGAC
TGAAGTAAAGGGAAAAACAGCAAATGAATCCAGAGTGTTTAAAACG
>ban:16_Bcr1
ACTAATTACATTTTCACCAATCGGCTGTTTACGGGGAGTTGATTTTCGACTTACTTTCCT
TGTATGTTGTGAATTTTGAGGTGGGAGATTTCCTACCTGTTCATGCGGTGGAAATATAAG
CCGAGCAATTATTAAAGAATAATCGAAGCGCAATATGTTTGAAATAGAATGGATAAATAA
TTAAGGA
>ban:17_Bcr1
ACTGATTATTAGTTGAACCAATCGGACGTTAACGGACAGCCCGACTCCCACCTAACTTCT
TTGCTCCAACTGAATTTTGAGGTGGGAGTTTTACTGTCCGTTAACGCGGGATAAAACAAC
ACAAAATAGCCCCTGCTTACCAGCAGCGGCTATTTTATATGAAAATACTTCATTAGTTTA
TATATCC
>ban:18_Bcr1
GTGGGGGTCTTACTGCCCGTTAAAGCGGGATAAAGTAATGAGAAGCAGATACAAGATGTA
TCTGCTTTTTTATATTGAATTCGTGTCGTTAAGTCCATATAATT
>ban:19_Bcr1
CTTCCTTGTATTAGCCGGATTTTGAGGCGGCGGTCTTGCTACTAGCTAATACACGATAAA
GACTTCGTTGTGTTTTACAGAAAAATTGGCACAACTGATAGTGTGAAAAAGAAAGAGTTT
GGAATAGAAGA
>ban:20_Bcr1
TACTCTTAAAACATAATAAAGTGAAACTTTAATCAACCCGATCCCCACCTAACTTCTTTG
CTTCCGTTGATTTTTGAGGTGGGGGTAATGCGGGGTAAATTTTATTATACAACAGCAATT
CATACATAAAAATTTATTTGTCCTTAATAAATTAATTCATGCATTCAGCTACTTTATTAG
CA
>ban:21_Bcr1
ACTGATTATTAGTTGAACCAATCGGACTTTTATGGGCAGTTGATCCCCCACCTAACTTCT
TTGCTTCCGCTGAATTTTGAAGTGGGGGTCTTACTGCCCAGCAAATAGCGAGATAAAATA
TCCCAGTCAATAAAAAGAACATAGTAATGAATCGCCTGGGATAAAGATATGTAATTGATT
ACCTTGTTT
>ban:22_Bcr1
TTTTTACAGACAATTACTCTTCCTTCCGACTTCCTCACTTTCGCCTAATATTGAGCCGGG
AATCTTACTACCCGCATGTTGCGAGATAAAATGTGTATCCAGCCAATTCACAATTATTTC
TTCCAACTCTGGATGAAGTGGCTTTCTTGCCCCTTCTTCAT
>ban:23_Bcr1
ATAGAACTATAGAATAATAAAGTGCAACTTTAAGCAGCCCAACTCCCACCTAACTTCTTT
GCCTTAGCCAAATTTTGAGATGGGAGTTTTACTGCCCGCAATAGTGAGATAACTCCTTTT
CACTTTAAAATGAATCTCCCACTTCTATATTTCTATTGATTCTTCTTTTCATTCCCTTGC
TG
>ban:24_Bcr1
ACTAATTAGTATTTGAACACATCGAATTTTTCCGAACAGCCCGATTCCTATCTAACTTCT
TTAATTTCCATTCATACAAGATAAAATTCTATTGTCATTTGACATGATATTTACGTAAAT
CTAAGTTTTACTTAATTACAAATTCTTAATTTCGTATATCCGTTCTTGTAAGTTTAGGTT
TCTTT
>ban:25_Bcr1
TCTTACATAAAGTTGAACCAATCGGGCATTTACGGGCAGTAGGTTCCCGCCTAACTTCTT
TGTTTCGGCTGAATTTTGAGGTGGGGGTCTTACTGCCCGTAAATGCGGGATAAATTTCAA
AATTACGTTTGGAAGGGGATGTATAAGAGTTGGATAAAAATCTTAAGAAAGACCTCAAAA
TACGC
>ban:26_Bcr1
CTGAGTAAAAACTCAAATGAATTGAGCTTTACCCAGCAATCAATTGCCCGTATCATGTCC
TCTCACATGCGGAATTTTGAGGTGGGGATCTTCCTGCATACAACGAGTGGGATAAATCAT
ACGTGCTTTTTGTTTTTCAATCACCTAAAACTCGTACATTACATATGATGTGGAGGAAAA
AGAAAAAG
>ban:27_Bcr1
ACTGATTATTAGTTGAACCAATCGGACGTTTACGGGCAGTTGATCTCCGCCTAACTTCTT
TGTTCCAATCCAACTTTGAAGTATGAGATTTACTGCCCGTTAACGCGGGATAAAAAAATC
ACAATGATTTCTTCAAAACAATGTATGCCCATTTCGTTCTCGTTATGATTACATGTATGA
AAAAAAG
>ban:28_Bcr1
TTAGCCTTCACCAACTTTTGAGGTGGAAGCCTTACTGCCCGCCAATAGCGGGCTAGAACT
AAACAATTGAATTATTAATTAACCAATCAGTAAATAATTTATTTCCTTCACACTCATCTA
GATCTTT
>ban:29_Bcr1
CTGATTATCAGCCCTAACCAATCGGACTTTAATGGGCAGCCCGCCCCCCACCTAACTTCT
TTGCTCTCGCTGAATTTTGAGGTGGGGGTCTTACTGCCCATTAAAGCGGGATAAACAAAA
GGAGCTAATCTCACAAGATTAGCTCCTTTTTCTATTCCAAAACCAATTACTTATTATAAT
CCCT
>ban:30_Bcr1
ACTGATTATTAGTTGAACCAATCGGACTTTTATGGGCAGTTGATTCCCCACCTAACTTCT
TTGCTTTCGCTGAATTTTGAGGTGGGGGTCTTACTGCCCATTAAAGTCGGATAAAAACGA
TACCATAATAAGTAGGAGCCACACTTTTTCAAATACAAATAAGCATCTTACATTTTACAT
CGAAATT
>ban:31_Bcr1
ACTTTAATCAGCCCTCACCAATCGGGCTTTTACGGGAAGCTCGCTTCCCACCTAACTTCT
TTGCTTTCGCTAAATTTTAAGGTAGGAGTCTTACTGCCCGGTAAATAGCGGGGTAAAAAT
ATGGTCAATATCCTTAAACACATTGATGTCTACATAGTATGTCCCTATATGACCGCATCT
TTTGCTTA
