# Supplementary material for: Systematic identification of stem-loop containing sequence families in bacterial genomes
Source: BMC Genomics. 2008 Jan 17;9:20. doi: 10.1186/1471-2164-9-20 (PMC2267715; doi:10.1186/1471-2164-9-20)
Supplement: Additional file 1 — Family sequences. A zipped archive of files corresponding to families described in Table 3. Each file contains all the family members as sequences in FASTA format. [file 1471-2164-9-20-S1.zip › suppl_data1/B.halodurans_Bhal-1.txt]

>bha:1_Bhal-1
AAGCAACAGAAAAAGATGTGGACTATAAAAATAAAATGATCCGACCTTCCTTATTAAGTT
TGGCTAGTTATGCCCG
>bha:2_Bhal-1
TGTCCTAACAAAAAAGGTTCGGATCATTAAGATAAAGTGATCCGAACCTTTTTTCTTCCT
TTGAGCTAGTTTTGTCCT
>bha:3_Bhal-1
AAGTAATTGTAGAAAGGGTCCGATCATCAAAATAAGATGTTTGGACCCTTTTTAGTTGTA
TTTTTGGTCATCTGTTGTC
>bha:4_Bhal-1
AATCAATAGAAAAAAAGTTCGGATCATCAAAATAAAATGACCCGAACCTTCTTAATTGCT
GTTGGCTAGTTTTGTCCC
>bha:5_Bhal-1
AAATGTAATAAAAAAGTTCGGATCATCAAAATAAAATGATTCGAGCTTTTTTCTGTTTGC
TTCATGGGCTCATCTGTT
>bha:6_Bhal-1
ATATAACAGAAAAAAGGTTCGGATCATCAAAATAACATGATTCGAACCTTTTTTCTTCTT
ACTTATTCCAGCCTCTTTA
>bha:7_Bhal-1
AAGCAAGAAAAAAAGGTTCGGATCATCAAAATAAAATGATCCGAACCTTTTTGATTACGT
TTGGCTAGTTTTGTCCA
>bha:8_Bhal-1
AATCAACAGAAAAAAGGTTCGGAACATCAAACTAAAATGATTCCGAACCTTTTATTACCG
TTAGATCCCATTCTTACAA
>bha:9_Bhal-1
ATAAAACAGAAAAAAGGTTCAGATCATCGAAATAAAATGATCCGAACCTTTTTTATTACG
TTTAGCTAGTGTTGTCCC
>bha:10_Bhal-1
GAATAAAACAAAAAAAGTTCGGGTCATCCAAATATAATGATCCGAACCTTTTTTATTATG
TTAGGTTAGTTTTGTCCT
>bha:11_Bhal-1
AATCAACAGAAAAAAGGTTCGGATCATCAAAATAAAAGGATCCGAACCTTTTGGATTACG
TCTGGCTAGCTTTCTCCA
>bha:12_Bhal-1
AATCAACAGAAAAAAGGTCCGGATCATCAAAATAAAATGATCCGAACCTTTTTCGTTTTG
TTCCAAGCTCTTTTGAATG
>bha:13_Bhal-1
AATCAACAGAAAAAAGGTTCAGATCATCAAAATAAAATGATCCGAACCTTTTTTATTACG
TTTGGCTAGTATTATCCC
>bha:14_Bhal-1
AACCAAAAGAAAAAGGTTCGGGTCATCAAAATAAAATGATCCGAACCTTTTTGATTACGT
TTGGCTTGTTTTGTCCC
>bha:15_Bhal-1
AAACGTAAGAAAAAGGTTCGGATCATCAAAATAAAATGATCTGAACCTTTTTTCTGTCTG
AGGATCGTCTGTTGTTTG
>bha:16_Bhal-1
AAATGTAATATAAAAGGTTCGGACCATCAAAATAAAATGCTCCGAACCTTTTTTTGTTGA
TTCATGGAGCCATCGACCA
>bha:17_Bhal-1
AATCAACAGAAAAAGGTTCGGATCATCAAAATAAAATGATTCGAACCTTTTTATTACGTT
TGGCTAGTTTTGTCAC
>bha:18_Bhal-1
AATTAACAGAAAAAGGTTCGGATCATCAAAATAAAATGATCTGGATCTTTTTTTACGCTT
GGCTCGTTTTGTCCC
>bha:19_Bhal-1
AATCAACAGAAAAAAGTTCGGATCATCAAAATAAAATGATTCGAACTTTTTTTATACGTT
TGGCTAGTTTTGTCCC
>bha:20_Bhal-1
AAACGTAAGAAAAAAGGTTTGGATCATCAAAATAAAATGATCCGAACCTTTTTCTGTTGA
ACTAGGCCCATATCCTTGA
>bha:21_Bhal-1
AATCAACAACAAAAAGGTTCGGATCATCAAAATAAAATAGCCCGAACTTTTTTAATACGT
TTGGCCAGTTTTGCCTG
>bha:22_Bhal-1
AGTTAATTGAAAAAAGGTTCGGATCATCAAAAGAAAATGATCCGAACCTTTTTTATTACG
TTTGGCTAATTTTGTCCC
>bha:23_Bhal-1
AATCAACAGAAAAAGTTCAGATCATCAAAATAAAATGATCCGAATCTTTTTGATTACGTT
TGGCTTATTTTTCTCTT
>bha:24_Bhal-1
AAACGTAATCAAAAGGTTCGGATCATCAAAATATAATGATCCGAACCTTTTTTCTGTAAT
TCATGGGATCGTCTATT
>bha:25_Bhal-1
AAACGTAAGAAAAAAGGTTCGGATCATCAAAATTAAGTGACCCGAACCTTTTTTCTGTAT
ACGCATAACTTGACGGACG
>bha:26_Bhal-1
AATCAACAGAAAAAAGGTTCGGAGCATCAAAATAAAATGATCCGAACCTTTTTATACGTT
TGGCTAGTTATGTCCC
>bha:27_Bhal-1
ATTCAACAGAAAAAAGGTTCGGATCATCAAAATAAAATGATCGAACCTTTTTTATTACGT
TTTCCTACTCATGTCCC
>bha:28_Bhal-1
CAACGTAATAAAAAGGTTCGGACCATCAAAATAAAAGGATCCGAACCTTTTTTCTGGTGA
TTCATGGGGGCGTCTGTT
>bha:29_Bhal-1
TAATTTCCAAAAAAAGGTTCCAATCATCAAAAACAGATGATCGGAACCTTTATAATTTGT
TTGGCTAGTTCTGTCCT
>bha:30_Bhal-1
TAACAGAAAAAAGGTTCGGATCATCAAAACAAAATGATTCGAACCTTTTTTATTGCGTTT
GGCTAGTTTTGTCCA
>bha:31_Bhal-1
CAACTATAAAAAAAGGTTCGGACTTTCAAAACAAAAGGATCCGAACCTTTTTTTGTTGTA
TACGCATAACGAGACGC
>bha:32_Bhal-1
AAACGTAATCAAAAAGGTTCGGATCATCAAAATAAAATGATCCGAACTTTTTTTGTGTAT
>bha:33_Bhal-1
TAGCCAGACGAAAAAAGTTCGGATCATCAAAATAAAATGGTCAGAACTTTTTTCTGTTCA
TTCATGTA
>bha:34_Bhal-1
AATCAAAAGAAAAAAGGCCGGATCATCAAAATAAAATGACCCGAACCTTTTTGATTACGT
TTGGCTCGTTTTGTCCA
>bha:35_Bhal-1
AGAGGTAATTAAAAAGGTTCAGATCATCAAATTAAAATGATCCGAACCTTTTTTCTGTAT
ACGGATAACT
>bha:36_Bhal-1
AATCAACAGAAAAAAGGTTCGGATCATCGAAATAAAAATGTCCGAACCTTTTTATTATGT
GTTTAGCTAGTTTGGTCCA
