# Supplementary material for: Systematic identification of stem-loop containing sequence families in bacterial genomes
Source: BMC Genomics. 2008 Jan 17;9:20. doi: 10.1186/1471-2164-9-20 (PMC2267715; doi:10.1186/1471-2164-9-20)
Supplement: Additional file 1 — Family sequences. A zipped archive of files corresponding to families described in Table 3. Each file contains all the family members as sequences in FASTA format. [file 1471-2164-9-20-S1.zip › suppl_data1/B.halodurans_Bhal-2.txt]

>bha:1_Bhal-2
GTCGCACTCTACATGAGTGCGTGGATTGAAATTCACTGAAGACTCCACATCCAATGAGTG
CGACGATTGTCGCACTCTACATGAGTGCGTGGATTGAAATCTTACATCAAATTCCA
>bha:2_Bhal-2
GTCGCACTCTACATGAGTGCGTGGATTGAAATGAAGGAAATGAAGTTTTGATAAACTCCG
TCTATACCGTCGCACTCTACATGAGTGCGTGGATTGAAATCTAAAATCATCCGC
>bha:3_Bhal-2
GTCGCACTCTACATGAGTGCGTGGATTGAAATGGATTTTACGAGACATGGAGCGATATAT
AAACGCGGTCGCACTCTACATGAGTGCGTGGATTGAAATTTAAGGGAGATGAA
>bha:4_Bhal-2
GTCGCACTCTACATGAGTGCGTGGATTGAAATCCCTTTTTGTCTTTGTCGAAATATGCCG
CCTTTCGTCGCACTCTACATGAGTGCGTGGATTGAAATACTAACTAGGGGGATA
>bha:5_Bhal-2
GTCGCACTCTACATGAGTGCGTGGATTGAAATAAGAATACGCGCGCAACAAAAAAACTTT
TAAAAAGTCGCACTCTACATGAGTGCGTGGATTGAAATTATTTGTTGATCCCA
>bha:6_Bhal-2
GTCGCACTCTACATGAGTGCGTGGATTGAAATTCTCAACGTTGCCCTCAGGGCGTACTCT
TTTACTGTCGCACTCTACATGAGTGCGTGGATTGAAATTTGCGTGTAAATCATC
>bha:7_Bhal-2
GTCGCACTCTACATGAGTGCGTGGATTGAAATTTGATTTGTTATTGCCCTATCTAATTTT
TGATCAAGTCGCACTCTACATGAGTGCGTGGATTGAAATTTCGAAGAGAATCAAG
>bha:8_Bhal-2
GTCGCACTCTTCATGGGTGCGTGGATTGAAATTTCAAAAATTACAACCTCATGAGGTGTT
AAATTCACGTCGCACTCTATATGAGTGCGTGGATTGAAATATGCCTCTCAATCATG
>bha:9_Bhal-2
GTCGCACTCTACACGAGTGCGTGGATTGAAATCATCGGTCTTAAATTCAAGACCTGTAGG
ATCTCCTGTCGCACTCTACACGAGTGCGTGGATTGAAATTTTAAATTTGGTTTAC
>bha:10_Bhal-2
AATGTAGTTATTGTCGCACTCTACACGAGTGCGTGGATTGAAATACAACCACGCATCGTA
>bha:11_Bhal-2
GTCGCACTCTACACGAGTGCGTGGATTGAAATAATCTGATAAGCTTCCTCAAACCAAGCC
CAACAAAGTCGCACTCTACACGAGTGCGTGGATTGAAATCATCCAGACAACCACA
>bha:12_Bhal-2
GTCGCACTCTACACGAGTGCGTGGATTGAAATCAGCCCATTATATACTTAATTCCATTAG
CTTTATGTCGCACTCTACACGAGTGCGTGGATTGAAATACCGGGCTCCA
>bha:13_Bhal-2
GTCGCACTCTACACGAGTGCGTGGATTGAAATATCAAAAAAGAACAGTGAAGAGGCCTTA
AAAAAAGTCGCACTCTACACGAGTGCGTGGATTGAAATCC
>bha:14_Bhal-2
GTCGCACTCTACACGAGTGCGTGGATTGAAATCAAATGTATCTTTTTCCTGTGTTTCTGC
ATCAAAAAGTCGCACTCTACACGAGTGCGTGGATTGAAATCTGCTCGCCGTGACA
>bha:15_Bhal-2
GTCGCACTCTACACGAGTGCGTGGATTGAAATTCTTAAATCTTTTATCAATTGCTCTCTT
GTAACAGTCGCACTCTACACGAGTGCGTGGATTGAAATCAAATGTTGTTTCTGG
>bha:16_Bhal-2
GTCGCACTCTATATGAGTGCGTGGATTGAAATTGCTATCTTGTCTCTTAATTGTTGTAAG
GCCTGTGTCGCACTCTATATGGGTACGTGGATTGAAATACCCAAGACAATCGTG
>bha:17_Bhal-2
GTCGCACTCTACATGAGTGCGTGGATTGAAATGCTCGATTGATGTACGGCATATCTGCTG
TCAACAAGTCGCACTCTACACGAGTGCGTGAATTGAA
>bha:18_Bhal-2
GTCGCACTCTTCATGGGTGCGTGGATTGAAATTTGACGAGATATACACGAAGAATGTACC
TGAAGGGTCGCACTCTTCATGGGTGCGTGGATTGAAATCCTT
>bha:19_Bhal-2
GTCGCACTCTTCATGGGTGCGTGGATTGAAATGTTGCGCACCGCTCCTTGCGGCGACGTG
TCGGGCGTCGCACTCTTCATGGGTGCGTGGATTGAAATCCTACCGCGCGCCACG
>bha:20_Bhal-2
GTCGCACTCTTCATGGGTGCGTGGATTGAAATTAGTATGTCGCGCAGCCTTGTCGTTACT
CCTTCGTCGCACTCTTCATGGGTGCGTGGATTGAAATCAAGGCG
>bha:21_Bhal-2
GTCGCACTCTTCATGGGTGCGTGGATTGAAATAGATTTTAGGATACGGTAGATTTCCTCG
AACACACGCGTCGCACTCTTCATGGGTGCGTGGATTGAAATCCTTATGAATGGA
>bha:22_Bhal-2
GTCGCACTCTTCATGGGTGCGTGGATTGAAATGTGCGGTAGATGATCCAGACTTTGATCG
CCGTAATTGTCGCACTCTTCATGGGTGCGTGGATTGAAATGAAGTATG
>bha:23_Bhal-2
GTCGCACTCTTCATGGGTGCGTGGATTGAAATTATCTGTTCGACCACTTCTACATGGTCG
TGGTATTGTCGCACTCTTCATGGGTGCGTGGATTGAAATCATTCAA
>bha:24_Bhal-2
GTCGCACTCTTCATGGGTGCGTGGATTGAAATGCCATGAATTTAGCCGTAAGAGACTTCA
AACTGAGTCGCACTCTTCATGGGTGCGTGGATTGAAATCCTTATCGTCGTGTTA
>bha:25_Bhal-2
GTGGATTGAAATTTACCGAATCGTTTCCTAAACTCCTCGATCCAGTGTCGCACTCTATAT
GAGTGCGTGGATTGAAATTCGATTTAGAATCACC
>bha:26_Bhal-2
GTCGCACTCTTCATGGGTGCGTGGATTGAAATATTGAGGTAGGTATTGATTCGTTGGACA
TGATCATGTCGCACTCTTCATGGGTGCGTGGATTGAAATGCGACATCATCCGA
>bha:27_Bhal-2
GTCGCACTCTTCATGGGTGCGTGGATTGAAATATCAACATCTATGTGGCTGGAATTTGGC
TGAAATCGTCGCACTCTTCATGGGTGCGTGGATTGAAATCTCTGCTACCATCAAG
>bha:28_Bhal-2
GTCGCACTCTTCATGGGTGCGTGGATTGAAATATTCCTCCTACATTTTTTTACGTGGTAT
AGTCCACGTCGCACTCTTCATGGGTGCGTGGATTGAAATAAGGTTGG
>bha:29_Bhal-2
GTCGCACTCTTCATGGGTGCGTGGATTGAAATTCGAAAGTTTCGAGGAGTCTAACGGAGC
GGAAGAGTCGCACTCTTCATGGGTGCGTGGATTGAAATC
>bha:30_Bhal-2
GTCGCACTCTTCATGGGTGCGTGGATTGAAATAAGAACTCCGTCAGTAACAGCACGAGCT
AGGTTAAGTCGCACTCTTCATGGGTGCGTGGATTGAAATAATGCGTTGCA
>bha:31_Bhal-2
GTCGCACTCTTCATGGGTGCGTGGATTGAAATTTCTTTTGTCCATCGTTGGTGTTTTTCC
ATACACGTCGCACTCTTCATGGGTGCGTGGATTGAAATTTTTGATGAAC
>bha:32_Bhal-2
GTCGCACTCTTCATGGGTGCGTGGATTGAAATGGCCACTCTCGAAATCAATCAACCATGT
GCTAGAGGTCGCACTCTTCATGGGTGCGTGGATTGAAATGCTTTCGA
>bha:33_Bhal-2
GTCGCACTCTTCATGGGTGCGTGGATTGAAATATTATCGTTAGGGTAGGGGTTACTATGA
GATGACGTCGCACTCTTCATGGGTGCGTGGATTGAAATCTAACTGCAACGTTATA
>bha:34_Bhal-2
GTCGCACTCTTCATGGGTGCGTGGATTGAAATTGGTGTGGAGTATGGTCGTACTGTTCAT
>bha:35_Bhal-2
GTCGCACTCTTCATGGGTGCGTGGATTGAAATCCTTTGCGTTGATGTGCTCCCTTACACT
GTGATTCGGTCGCACTCTTCATGGGTGCGTGGATTGAAATCGATCTCTTGATTAAG
>bha:36_Bhal-2
GTCGCACTCTTCATGGGTGCGTGGATTGAAATGTCTAGCGTCTAATTAGACGCTACCACT
GTAGTGTCGCACTCTTCATGGGTGCGTGGATTGAAATACACTGAC
>bha:37_Bhal-2
GTCGCACTCTTCATGGGTGCGTGGATTGAAATAAATCCGAAATCCATTCCCGCTCGAAAA
ATAGGTGTCGCACTCTTCATGGGTGCGTGGATTGAAATCATTCTTCACGCTGTC
>bha:38_Bhal-2
GTCGCACTCTTCATGGGTGCGTGGATTGAAATACGAGAAGAACAAGAAACTACGTTGGTT
TTTGACGTCGCACTCTTCATGGGTGCGTGGATTGAAATTGATCGTTAAA
>bha:39_Bhal-2
GTCGCACTCTTCATGGGTGCGTGGATTGAAATTCGTCCGCCACTTCCGCCTGTAATTTCG
GAATCTCGTCGCACTCTTCATGGGTGCGTGGATTGAAATCAAAGTGATCGGA
>bha:40_Bhal-2
GTCGCACTCTTCATGGGTGCGTGGATTGAAATATCTCCCTTAAGAATTGTGATAGCTTGC
TTTAAGTCGCACTCTTCATGGGTGCGTGGATTGAAATACTTTAGAATTACA
>bha:41_Bhal-2
GTCGCACTCTTCATGGGTGCGTGGATTGAAATGCTCCTTCCAGTCCGTAGGCTGATCACG
GGGAGTGGTCGCACTCTTCATGGGTGCGTGGATTGAAATTAATCGTGTGTATAAA
>bha:42_Bhal-2
GTCGCACTCTTCATGGGTGCGTGGATTGAAATTGACCACATGCCTACCTTCTCTTGTTGA
GCTTGGTCGCACTCTTCATGGGTGCGTGGATTGAAATTAGGTATG
>bha:43_Bhal-2
GTCGCACTCTTCATGGGTGCATGGATTGAAATAATTCTTATTCCCGCAATCTCGGCCATA
CGCAAGCGTCGCACTCTTCATGGGTGCGTGGATTGAAATGGAAATCTCT
>bha:44_Bhal-2
GTCGCACTCTTCATGAGTGCGTGGATTGAAATAAGTCCTCCGCGATCCAATCGAGAAATC
GATTCACGTCCCACTCTACATGAGTGCGTG
>bha:45_Bhal-2
TGAAATGCATAGCATAAAATGTAAAATGATAGTAAACTAAAGATAGGTTCGCACTTTTGC
CCGTAAAAACCCTTGAGGGACAAGGAACCAACCTGGGCGCTGTCGCACTCTATATGGGTG
CGTGGATTGAAATAAGAGAGGAGGTTACG
>bha:46_Bhal-2
GTCGCACTCTATATGGGTGCGTGGATTGAAATTATCAAATTGCCAGTAGATGTTGAGATA
GTCGACGGTCGCACTCTATATGGGTGCGTGGATTGAAATTCCGATCGAC
>bha:47_Bhal-2
GTCGCACTCTATATGGGTGCGTGGATTGAAATCGTCTAATTTTAAAGTGAACTTTTCAAG
TAATTCATGTCGCACTCTATGTGGGTGCGTGGATTGAAATACCAGTTGTCATTGGT
>bha:48_Bhal-2
GTCGCACTCTATATGGGTGCGTGGATTGAAATAAGATTACCGAAAATCGTCGTAAACTTG
TCGCGTACGTCGCACTCTATATGGGTGCGTGGATTGAAATCTTACTTGGAAAGGGA
>bha:49_Bhal-2
GTCGCACTCTATATGGGTGCGTGGATTGAAATAGCAGCTCACCGGCCAAGTGCAAGACAC
TACAGCCGTGTCGCACTCTATATGGGTGCGTGGATTGAAATGCTTGCGTCATGTCG
>bha:50_Bhal-2
GTCGCACTCTATATGGGTGCGTGGATTGAAATTCTAAATGATTTTAATTGCACAAAAAAG
ACCGAGTTGTCGCACTCTATATGGGTGCGTGGATTGAAATCTTATGTTTTGCTCCA
