# Supplementary material for: Systematic identification of stem-loop containing sequence families in bacterial genomes
Source: BMC Genomics. 2008 Jan 17;9:20. doi: 10.1186/1471-2164-9-20 (PMC2267715; doi:10.1186/1471-2164-9-20)
Supplement: Additional file 1 — Family sequences. A zipped archive of files corresponding to families described in Table 3. Each file contains all the family members as sequences in FASTA format. [file 1471-2164-9-20-S1.zip › suppl_data1/C.perfringens_Clop-1.txt]

>cpe:1_Clop-1
ATAAAACTTACAAACATATTCCGAGAATTACTAGATTG
>cpe:2_Clop-1
ATAAAACTTACAAACATATTCAGAGGATTACAAGCTTTCTCTTCATACTGTTTGTAAGTT
TTGTTAAAAGTTATTTTAATAT
>cpe:3_Clop-1
TAACGTGATATTTTCTACGTAATAATTTAAATTCTAAAGCTCATCTAGATATTCTCTTCA
TACTGTTTGTAAGT
>cpe:4_Clop-1
ATAAACCTTACAAACATATTTAGAGAATTACTAGATTTTAA
>cpe:5_Clop-1
ATAAAACTTACAAACATATTTGGAGAATTATTAAATATTCTTCTTATAATGTTTGTAAGT
TTTATCAAAAGTTATTTTGATAT
>cpe:6_Clop-1
ATAAAACTTACAAACATATTCCGAGAATTACTAGATTT
>cpe:7_Clop-1
ACAAAACTCACAAACATATTCTTAGAATTACTACATATTCTCTTCATACTACTTGTAAGC
TTTGTCAAAATTATTTTTATAC
>cpe:8_Clop-1
ATAAACCTTACAAACATATTCCGAGAATTACTAGATTT
>cpe:9_Clop-1
ATAAAACTTACAAACATATTCCGAGAATTACTAGATCTAAATATTCTCTTCATACTGTTT
GTAAGTTTTATAAAAAGTTATTTTGATACAC
>cpe:10_Clop-1
TTACATTGGAGTCATTTGGATAATTATTACTCCGAAGATATTACTAAAGCTCATCTAGAT
ATTCTCTTGATACTGTTTGTAAGT
>cpe:11_Clop-1
ATAAAACTTACAAACATATTCAGAGAATTACTAGATTTCTCTTCATACTGTTTGTAAGTT
TTATTAAAAGTTATTTTCATACAC
>cpe:12_Clop-1
AAAAAACTTACAAACCTATTCTAAGAACTACTAAAAGTTCTCTTCACATGGTTTGTAAGT
TTTATAGACGGTTATTTTAATC
>cpe:13_Clop-1
ATAAAACTTACAAACATATTCCGAGAATTACTAGATTTTAA
>cpe:14_Clop-1
ATAAAACTTACAAACACATTCCGAGAATTACTAGATTTTAAGTGAAAGCCAAAATTTTTA
AT
>cpe:15_Clop-1
AGAAAACTTACAAACATATTTAGAAAATTAATAGATTTTGCTTCATAATGTTTGTAAGTT
TTATAAAAATTTATTTTGATAT
>cpe:16_Clop-1
ATAAAACTTACAAACATATTCGGAGAATTACTAGATTT
>cpe:17_Clop-1
ATAAAACTAATAAACATATTAAGATAATTACTAGAATTTGCCGAAGATTTAAATTCTAAA
GTTAATCTAGATATTCTCTTCATACTATTTTTGAGT
>cpe:18_Clop-1
ATAAAGCTTACAAACATATTCCGAGAATTAATAGATTTTAA
>cpe:19_Clop-1
AAAAAACTTACAAACATATTTAGAAAATTAATAGATTTTCCTAAGAATTTAAATTCCAAA
GCTTATCTATATAATTTTCATATTGTTTGTAAGT
>cpe:20_Clop-1
ATAAAACTTACAAACATATTCCAAGAATCACTAAATATTCTCTTCATACTGTTTGTAAGT
TTTATAAAAAGTTATTTTGATACAC
>cpe:21_Clop-1
ATAAAACTTACAAACATATTCCGAGAATTACTAGATTTTAA
>cpe:22_Clop-1
ATAAAACTTACAAACATATTTCGAGAATTACTAGATTT
>cpe:23_Clop-1
AAAAAACTTATAAACAGATTCTGAGAATTACTAGATTTTGACTTTCGCTTAAAATCTAGT
AATTCTCTTTATACTATTTATAAGTTTTGCTTAAGTAATTTTGATACAGT
>cpe:24_Clop-1
AAAAAACTTACAAACTTATTCTGAGAATTAATAGAATCCTCTTCATAATCTTTGTAAGTT
TTATAAAAAGCTATTTTTGAATAT
>cpe:25_Clop-1
ATACACTTTACAAACATATTCCGAGAATTACTAGATATTCTCTTCATAGTGTTTGTAAAG
CGTATAAAAAGTTAATTTAATAT
>cpe:26_Clop-1
ATAAAACTTACAAACATATTCTGAGAATTACTAGATTTCTCTTCAAACCCTTTGTAAGTT
TTATTATTAATCTTTTTTATATAAC
>cpe:27_Clop-1
ATAAACCTTACAAACTCCTTTAAGAATTACTAGGTTTTATTAAGAATTTAAATCCTAAAA
CTTATCTAGTTATTCCTTGAGATAATTTGTAAGGT
>cpe:28_Clop-1
ATAAAACTTACAAACAAGGTAAAGATTTAATCTTCCTAATAAGTTTGTAAGTTTTATTTA
AAGCTATCTTGGTAAGC
>cpe:29_Clop-1
GAAAAACTTACAAAGATAGTTTGAGAATTACTAGATTTATCTAAGAATTATTTAAATTCT
AAAGATGATCTAGATATTCTCTTGCTATTTGTAAGT
>cpe:30_Clop-1
ATAAAACTTATAAACATATTCCGAGAATTACTAGATTT
>cpe:31_Clop-1
ATAAGACTTACAAACATATTCCGAGAATTACTATATTT
>cpe:32_Clop-1
ATAAAACTTACAAACATATTCTGAGAATTACTAGATATTCTCTTCATACTGTTTGTAAGT
TTTATTATTATATTTTGATATAG
>cpe:33_Clop-1
AAAAAACTTATAAACATATTTCGAGAATTAATAGATTAAGCTAAATTTAGAGGTTCTCTT
CATACAATTTGTAAGTTTTATAAAAGTTATTTTGATATGG
>cpe:34_Clop-1
ATAAAACTTACAAATATATTCTAAGAATTACTAGAGATTCTTTTAATACTATTTGTAAGT
TTTATTATTAACTTTTCATATGAT
>cpe:35_Clop-1
ATAAAACTTACAAACACATTCAGAGAATTACTAGATTTTCCTAAGGTATTCTATTTATAC
TGTTTGTAAGTTTTGTAAAAAATTATTTTCATACAT
>cpe:36_Clop-1
TTAAAACTTACAAACATATTCTGAGAATTACTAGATTT
>cpe:37_Clop-1
ATAAAGCTTACAAACATATTCCGAGAATTACTAGATTT
>cpe:38_Clop-1
ATAAAACTTATAAACATATTCCTAGAATTACTAGGTCTAGCTAATAATTGTTTGTAAGTT
ATATAAAATTTATTTTGATATAA
>cpe:39_Clop-1
AAAAAACTTACAAACATATTTAGAGGATTACTAAATTTAGCTAAGGATTAAAATTCTAAA
GCTTATTTAGATATTCTCTTTATATTGTTTGTAAGT
>cpe:40_Clop-1
ATAAAACTTACAAACATATCTTGAGAATTATTAAATATCCTCTTCATATTGTTTGTAAGT
TTTATTTTCTATAGCCTATCTTTTTTT
>cpe:41_Clop-1
ATAAAACTTACAAACATATTCCGAGAATTACTTCTTCATACTGTTTGTAAGTTTTATAAA
AATCTATTTTGATACAC
>cpe:42_Clop-1
ATAAAACTTACAAACATATTCAGAAAATTGCTAGATATTTTCTTCATATTGTTTGTAAGT
TTTATGTTATATATA
>cpe:43_Clop-1
ATAAAACTTACAAACATATTCTGAGAATTACTAGATTTCGCTAAGAATTTATAATTATTA
CTCCGAAGATATTACTAAAAC
>cpe:44_Clop-1
ATAAAACTTACAAACATATTCCGAGAATTACTAGATTT
