# Supplementary material for: Systematic identification of stem-loop containing sequence families in bacterial genomes
Source: BMC Genomics. 2008 Jan 17;9:20. doi: 10.1186/1471-2164-9-20 (PMC2267715; doi:10.1186/1471-2164-9-20)
Supplement: Additional file 1 — Family sequences. A zipped archive of files corresponding to families described in Table 3. Each file contains all the family members as sequences in FASTA format. [file 1471-2164-9-20-S1.zip › suppl_data1/C.tetani_Clot-1.txt]

>ctc:1_Clot-1
AAAATAAATATAAAACCCCAATAAGACATAAAATAAAAATTTTGCAAAGCAAAACTTTTA
TTAATGAACAAGGAATAA
>ctc:2_Clot-1
ATATCTTTAAGCATGAAACAGTAATTCTTAAAATAAAAATTTTGCACAACAAAATTTTTA
TTTTAAGAATAATGAACA
>ctc:3_Clot-1
ATTTTTACCGAAGAATAGAAAAAAATACATTAATAAAAATTTTGCGTAACAAAATTTTTA
TTAATGAACAAGGAATAA
>ctc:4_Clot-1
TTGTTCAATATTCATTATTCCTTATTCATTAATAAAAATTTTGCTTCACAAAATTTTTAT
TTAGTTTCTTTTCTTCA
>ctc:5_Clot-1
AAAGATATAAATATATTGAGAAACGAGGATAAATAAAAATTTTGCGTGACAAAATTTTTA
TTTAATGAACAAGGAATA
>ctc:6_Clot-1
ATTTATTATATGTTCATACTACAATTCGTAAGATAAAAATTTTGCGTAACAAAATTTTTA
TTAATGAACAAGGAATAA
>ctc:7_Clot-1
TATAGATTGGTATTGGTGTTATAAAAAACAAAATAAAAATTTTGCGTAACAAAATTTTTA
TTAATGAACAATGATTAA
>ctc:8_Clot-1
ATTAGTTTGCCAGAAAAAGAAACAGTTGAAAAATAAAAGTTTTGCATAACAAAACCTTTA
TTTAATAAACAAGAAATA
>ctc:9_Clot-1
TTGTTCATTATTCATTATTCCTTGTTCATTAATAAAAATTTCGCTTCACAAAATTTTTAT
>ctc:10_Clot-1
ATCATTTTTGAAGTAATATGTCAATTCGTAAAATAAAAATTTTGCTTCACAAAATTTTTA
TTTTATAAATAATGAAAA
>ctc:11_Clot-1
ATGGAGAAAAAATGTCCATAATTGTTCATTAGCAAAAGTTTTGCTTTGCGAAATTTTTAT
TTTGTGTATTGATTAA
>ctc:12_Clot-1
TAGATTAATAGTAAATAATTTAATAAAAGTTTCGCTTCGCAAAATTTTTATTTTATGTTG
TATAAAGA
>ctc:13_Clot-1
TTATTCATTATTCACTGTTAGTTGTTCGTTGATAAAAGTTTTGCTACGCAAAATTTTTAT
TTAGTATATAATGTTAA
>ctc:14_Clot-1
TATAGTATAATTAATTAAAAACAATTCGTAAAATAAAAATTTTGCGTGACAAAATTTTTA
TTTAATGAACAAGGAATA
>ctc:15_Clot-1
TCCATAATTATTCATTGTTAGTTATTCATTAAATAAAAGTTTTCCTTTACAAAATTTTTA
TTTGATATACTTAAAACA
>ctc:16_Clot-1
TTGTTCATTATTCATTATTCCTTGTTCATTAAATAAAAGTTTTGCTTCGCAAAATTTTTA
TTTAATGTGTTATAATTA
>ctc:17_Clot-1
TTGTTCATTATTCATTATTAGTTGTTTATTAAATAAAAATTTTGCTTTACAAAATTTTTA
TTTAAAGTTTTTCTTTA
>ctc:18_Clot-1
TCCTTAATTGTTCATTATTCCTTGTTCATTAATAAAAATTTTGGTTCACAAAATTTTCAT
TTAGT
>ctc:19_Clot-1
TTATTCATTGTTTATTTTTACCTATCCACTAAATAAAAATTTTGTTTTACAAAATTTTTA
TTTTACGTGTTGCCTGTA
