# Supplementary material for: Systematic identification of stem-loop containing sequence families in bacterial genomes
Source: BMC Genomics. 2008 Jan 17;9:20. doi: 10.1186/1471-2164-9-20 (PMC2267715; doi:10.1186/1471-2164-9-20)
Supplement: Additional file 1 — Family sequences. A zipped archive of files corresponding to families described in Table 3. Each file contains all the family members as sequences in FASTA format. [file 1471-2164-9-20-S1.zip › suppl_data1/C.tetani_Clot-2.txt]

>ctc:1_Clot-2
GTATTAGTAGCACCATATTGGAATGTAAATTT
>ctc:2_Clot-2
GTATTAGTAGCACCATATTGGAATGTAAATAG
>ctc:3_Clot-2
GTATTAGTAGCACCATATTGGAATGTAAATGC
>ctc:4_Clot-2
GTATTAGTAGCACCATATTGGAATGTAAATTT
>ctc:5_Clot-2
GTATTAGTAGCACCATATTGGAATGTAAATTA
>ctc:6_Clot-2
GTATTAGTAGCACCATATTGGAATGTAAATTT
>ctc:7_Clot-2
GTATTAGTAGCACCATATTGGAATGTAAATAG
>ctc:8_Clot-2
GTATTAGTAGCACCATATTGGAATGTAAATAT
>ctc:9_Clot-2
GTATTAGTAGCACCATATTGGAATGTAAAT
>ctc:10_Clot-2
GTATTAGTAGCACCATATTGGAATGTAAATGT
>ctc:11_Clot-2
GTATTAGTAGCACCATATTGGAATGTAAATGT
>ctc:12_Clot-2
GTATTAGTAGCACCATATTGGAATGTAAATAA
>ctc:13_Clot-2
GTATTAGTAGCACCATATTGGAATGTAAATTT
>ctc:14_Clot-2
GTATTAGTAGCACCATATTGGAATGTAAATGC
>ctc:15_Clot-2
GTATTAGTAGCACCATATTGGAATGTAAATAA
>ctc:16_Clot-2
GTATTAGTAGCACCATATTGGAATGTAAATGG
>ctc:17_Clot-2
GTATTAGTAGCACCATATTGGAATGTAAATAT
>ctc:18_Clot-2
GTATTAGTAGCACCATATTGGAATGTAAATAA
>ctc:19_Clot-2
GTATTAGTAGCACCATATTGGAATGTAAATTT
>ctc:20_Clot-2
GTATTAGTAGCACCATATTGGAATGTAAATAA
>ctc:21_Clot-2
GTATTAGTAGCACCATATTGGAATGTAAATTT
>ctc:22_Clot-2
GTATTAGTAGCACCATATTGGAATGTAAAT
>ctc:23_Clot-2
GTATTAGTAGCACCATATTGGAATGTAAATCT
>ctc:24_Clot-2
GTATTAGTAGCACCATATTGGAATGTAAATCT
>ctc:25_Clot-2
GTATTAGTAGCACCATATTGGAATGTAAATGT
>ctc:26_Clot-2
GTATTAGTAGCACCATATTGGAATGTAAATGC
>ctc:27_Clot-2
GTATTAGTAGCACCATATTGGAATGTAAATAA
>ctc:28_Clot-2
GTATTAGTAGCACCATATTGGAATGTAAATTA
>ctc:29_Clot-2
GTATTAGTAGCACCATATTGGAATGTAAATAA
>ctc:30_Clot-2
GTATTAGTAGCACCATATTGGAATGTAAATTT
>ctc:31_Clot-2
GTATTAGTAGCACCATATTGGAATGTAAATGT
>ctc:32_Clot-2
GTATTAGTAGCACCATATTGGAATGTAAATTT
>ctc:33_Clot-2
GTATTAGTAGCACCATATTGGAATGTAAATAT
>ctc:34_Clot-2
GTATTAGTAGCACCATATTGGAATATAAATTG
