# Supplementary material for: Systematic identification of stem-loop containing sequence families in bacterial genomes
Source: BMC Genomics. 2008 Jan 17;9:20. doi: 10.1186/1471-2164-9-20 (PMC2267715; doi:10.1186/1471-2164-9-20)
Supplement: Additional file 1 — Family sequences. A zipped archive of files corresponding to families described in Table 3. Each file contains all the family members as sequences in FASTA format. [file 1471-2164-9-20-S1.zip › suppl_data1/C.tetani_Clot-3.txt]

>ctc:1_Clot-3
TTTTACAGTGGTTGAACCTTAACATAGGATGTATTTAAATTAGAAATAATACTATAATTG
TCACAATTTGTCGAAAGTTGAACCTTAACATAGGATGTATTT
>ctc:2_Clot-3
TCATTTATCTGTTGAACAATAACAAGAGTTGTATTTAAATAAGATAATGAATACCAACCA
GAAGAAGCAGCAAAAACGTTGAACAATAACAAGAGTTGTATTT
>ctc:3_Clot-3
TCTGCAAAACGTTGAACAATAACAAGAGTTGTATTTAAATAAAAATAAAAAAAGAGGTAG
CTCCTAGCCTAAGCGTTGAACAATAACAAGAGTTGTATTT
>ctc:4_Clot-3
TTTAGCACCAGTTGAACAATAACAAGAGTTGTATTTAAATTAATATTTAAGTTTT
>ctc:5_Clot-3
GTCCCAACCTGTTGAACAATAACAAGAGTTGTATTTAAATGTTATGCTGCAACTATGTGC
TATGGTTGCAAGAAAGTTGAACAATAACAAGAGTTGTATTT
>ctc:6_Clot-3
TGTTACTGTGTTGAACAATAACAAGAGTTGTATTTAAATAAATACGGAACTATTGTAGTT
CTACAATTAGGGTGTTGAACAATAACAAGAGTTGTATTT
>ctc:7_Clot-3
TTTTACAGTGGTTGAACAATAACAAGAGTTGTATTTAAATTGAAAAACAGTAACATGAGT
GTATT
>ctc:8_Clot-3
CGGAACACACGTTGAACAATAACAAGAGTTGTATTTAAATATTGCTGTAAGAGAATATAT
TTTATCTGGATTAAGTTGAACAATAACATAGGATGTTTTT
>ctc:9_Clot-3
AGAATTAATAGTTGAACAATAACAAGAGTTGTATTTAAATTTTTGTAAGCATTCATTATC
GTTGTTAAAACATCTGTTGAACAATAACAAGAGTTGTATTT
>ctc:10_Clot-3
TATTGCATATGTTGAACAATAACAAGAGTTGTATTTAAATACTAAATCCACATCTTTGTA
TTTATCTTGTAGCTCGTTGAACAATAACAAGAGTTGTATTT
>ctc:11_Clot-3
TTTTACAGTGGTTGAACAATAACAAGAGTTGTATTTAAATTCCTTTGAATATCTTTGAAA
TA
>ctc:12_Clot-3
AGTTTTGTACGTTGAACCTTAACATAGGATGTATTTAAATACAATGAATAAAAAAGAATT
AGTAGAAGCTTTAAGTTGAACCTTAACATAGGATGTATTT
>ctc:13_Clot-3
TTTTACAGTGGTTGAACCTTAACATAGGATGTATTTAAATTCTAAATCT
>ctc:14_Clot-3
ATTTGATGTTGTTGAACAATAACAAGAGTTGTATTTAAATTTAGATTTTTTATTTATATT
TAAAGAAAGTGCATCCGTTGAACAATAACAAGAGTTGTATTT
>ctc:15_Clot-3
TGCAACTCTTGTTGAACAATAACAAGAGTTGTATTTAAATCAACATGAAATTATTGTGAA
GTA
>ctc:16_Clot-3
TTTTACAGTGGTTGAACAATAACAAGAGTTGTATTTAAATTAGAAATATTTATAAGCTTC
CTTTAAATCTCCAAGTTGAACAATAACAAGAGTTGTATTT
>ctc:17_Clot-3
TTCCACTTATGTTGAACCTTAACATAGGATGTATTTAAATCAAATAAGGTAAAATCTTTG
GTTATTTGTGGTTAATGTTGAACCTTAACATAGGATGTATTT
>ctc:18_Clot-3
AAATTTAAAATATGAAGATGAAGAAATAACAGAGAAAGGTTGAACCTTAACATAGGATGT
ATTT
>ctc:19_Clot-3
TTTTACAGTGGTTGAACCTTAACATAGGATGTATTTAAATTTAAAATATGAAGATGAAGA
AATAACAGAGAAAGGTTGAACCTTAACATAGGATGTATTT
>ctc:20_Clot-3
TTCTCTATATGTTGAACAATAACAAGAGTTGTATTTAAATAAAGGAATGTAATTTAAGTT
CTAGAAGTGCAGCACGTTGAACAATAACAAGAGTTGTATTT
>ctc:21_Clot-3
CTTTTATTTTGTTGAACAATAACAAGAGTTGTATTTAAATGCAAATTCTATTATTTTAAG
T
>ctc:22_Clot-3
TGTAGCATTCGTTGAACAATAACAAGAGTTGTATTTAAATTTTATCTTACCCCCAAATAT
AATCTTTAGTCGATGTTGAACAATAACAAGAGTTGTATTT
>ctc:23_Clot-3
TTTTACAGTGGTTGAACAATAACAAGAGTTGTATTTAAATCTTTGTAACTACAATTGCTG
TAACTATGTTTGATGCGTTGAACAATAACAAGAGTTGTATTT
>ctc:24_Clot-3
TTTTACAGTGGTTGAACAATAACAAGAGTTGTATTTAAATTTAGCAAAAAAATTTAATAG
TCTTGGCACAGGTACGTTGAACAATAACAAGAGTTGTATTT
