# Supplementary material for: Systematic identification of stem-loop containing sequence families in bacterial genomes
Source: BMC Genomics. 2008 Jan 17;9:20. doi: 10.1186/1471-2164-9-20 (PMC2267715; doi:10.1186/1471-2164-9-20)
Supplement: Additional file 1 — Family sequences. A zipped archive of files corresponding to families described in Table 3. Each file contains all the family members as sequences in FASTA format. [file 1471-2164-9-20-S1.zip › suppl_data1/E.faecalis_Efa-1.txt]

>efa:1_Efa-1
GTCGGTACAGAACCGTTTAGCTCCGAGAAATAAGAAGAAATTTCCGAAAATTGCTCTTTA
ATTTTTGGAGAATTTCGGCTTATTTCCGAAGGAGTTGGTTCTGTTACCGCCGTTTATAAG
GTTTTGAGCCTGGAACAAAAATCCAAAGTGATTTTTGTTCCAGGCTC
>efa:2_Efa-1
GGCGGTTAAAAAGTGGTCAGCACCAAGAATTAAGAAAGGATTTTCAAAAATTGTTTTACG
ATTTTTAGAAAATTTTGGCTTAATTCCGCAGGGGCTACTTTT
>efa:3_Efa-1
GTTACTCCGCTTTAAAGCCTGGTACAAAAATCCAAAGTGATTTTTGTACCAGGCTT
>efa:4_Efa-1
GTCGGGACAGCAGCGTTTAACTCCGAGAAATAAGAAGGAATTTCCGAAAATTGTTCTTTA
ATTTTTGGAGAATTTCGGCTTATTTCCGAAGGAGTTGCTTCTGTTCCCGCCGTTTATCAG
TTTTTGAGCGTGGAACAAAAATCCAAAGTGATTTTTGTTCCACGCTC
>efa:5_Efa-1
GCTGTTTATTAGATTTTGAGCGTGGAACAAACATCCAAAGTGATTGTTGTCCCACGTTC
>efa:6_Efa-1
TCTCGCCGTTTAACAGTTTTTGAGCGTGGAGCAAAAATCCAAAGTGATTTTTGTCCCACG
CTC
>efa:7_Efa-1
GTCGGGACAGAACCGTTTAGCTCCGAGAACCAAGTAGG
>efa:8_Efa-1
GGTTCTGTTCCCGCCAATTATCAGGTTTTAAGCCTGGGACAAAAATCCAAAGTGATTTTT
GCCCCAGGTTC
>efa:9_Efa-1
AGAGTCTATGACAAAAATCCAAAGAGATTTTTGTCATAGACTT
>efa:10_Efa-1
GTCGGGACAGAACCGTTTAGCTCCGAGAAATAAGAAGAAATTTCCGAAAATTGATCTTTG
ATTTTTGGAGA
>efa:11_Efa-1
CGTAGTGTTGGTTCTGTTCCCGCCGTTTATCAGTTTTTGAGCGTGGAGCAAAAATCCAAA
GTGATTTTTGTCCCACGCTC
>efa:12_Efa-1
GTCGGGACAGAACCGTTTAGCTCCGAGAAATAAGAAGAAATTTCCGAAAATTGCTCTTTA
ATTTTTGGAGAATTTCGGCTTATTTCCGAAGGAGTTGGTTCTGTTCCCGCCGTTTATCAG
TTTTTGAGCGTGGAGCAAAAATCCAAAGTGATTTTTGTCCCACGCTC
>efa:13_Efa-1
GTCGGGACAGAAGTGTTTAACTCCGAGAAATAAGAAGAAATTTCCGAAAATTGTTCTTTA
ATTTTGGGAGAATTTTGGCTTATTTCCGAAGGAGTTGCTTCTGTTCCCGCCGTTTATCAA
TTTTTAAGCCTGGGACAAAAATCCAAAGTGATTTTTGTCCCAGGCTC
>efa:14_Efa-1
GTCGGGACAGAAGCGTTTAACTCCGAGAAATAAGAAGGAATTTCCGAAAATTGTTCTGTA
ATTTTTGGAGAATTCCGGCTTATTTCCGAAGGAGTTGCTTTTGTTCCCGCCGTTTATCAG
TTTTTGAGCGTGGAGCAAAAATCCAAAGTGATTTTTGTCCCACGCTC
>efa:15_Efa-1
GTCGGGACAGAACCGTTTAACTCCGAGAAATAAGAAGGAATTTCCGGAAATTGCTTTTTA
ATTTTTGGATAATTTCGGCTTATTTCCGAAGGAGTTGGTTCTGTTCCCGCCGTTTATCAG
GTTTTGCGCGTGAAGCAAAAATCCAAAGTGATTTTTGTCCCACTCAC
>efa:16_Efa-1
AGAGCTTGGAACAAAAATCCAGAAAGATTTTTGTTCCAAGCTT
>efa:17_Efa-1
GTCGGGACAGAAGTGTTTAACTCCTAGAACCAAGTAGG
>efa:18_Efa-1
AGCAATAAGAAGGGATTTCTGAAAATTGTTCTATAATTTTTGGAGA
>efa:19_Efa-1
CGTAGTGTTGCTTCTGTTCCCGCCGTTTATCAGTTTTTGAGCGTGAAGTAAAAATCCAAA
GTGATTTTTATCCCACGCCC
>efa:20_Efa-1
GCTGAGACAAAAGTGTTTAGCTCCAAGAAATAAGAAGGAATTTCCGAAAATTGTTCTTTA
ATTTTTGGAGAATTTCGGCTTATTTCTTGGAGCTGCTTTTGTTCAGCTGATTATCTTAAG
ATTTAGAAAGTGGGGCATAAGTC
>efa:21_Efa-1
ATTTATCAGATTTTGAGCGTAGGACAAAAATCTCTTTTTGATTTTTGTCCTACGCTC
>efa:22_Efa-1
GTTTATCAGTTTTTGAGCGTGGAGCAAAAATCCAAAGTGATTTTTGTCCCATGCTC
>efa:23_Efa-1
GTCGGGACAGAAGTGTTTAACTCCGAGAAATAAGAAG
>efa:24_Efa-1
GAGTTGCTTCTGTTCCCGCCGTTTATCAGTTTTTGAGCGTGGAGCAAAAATCCAAAGTGA
TTTTTGTCCCACGCTC
>efa:25_Efa-1
CGTAGTGTTGCTTCTGTCCCCGCCGTTTATCAATTTTTAAGCCTGGAACAAAAATCCAAA
GTGATTTTTGTTCCAGGCTC
>efa:26_Efa-1
GTCGGGACAGAAGTGCTTAACTCCGAGAACAAAGTAGG
>efa:27_Efa-1
AAAGCGTGGAACAAAAAGTCAAAGTGATTTTTGTCCCACGCTC
>efa:28_Efa-1
GTCGGGACAGAAGTGTTTAACTCCGAGAAATAAGAAGGAATTTCCGAAAATTGTTCTTTA
ATTTTCGGAGAATTTCGGCTTATTTCCGAAGGATTTGCTTCTGTTCCCGCCGTTTATTAG
TTTTTGAGCGTGGAGCAAAAATCCAAAGTGATTTTTGTCCCACGCTC
>efa:29_Efa-1
CGTGGAGCAAAAATTCCAAGTGATTTTTGCTCCACGTTT
>efa:30_Efa-1
CAGGATTTAAGCCTGGGCCGAAAATCAAAAGCGATTTTCAGCCCAGGCTC
>efa:31_Efa-1
GTTTTTCAGATTTTGAGTATGAGACAAAAATCTAAAGTGATTTTTGTCTCATACTC
>efa:32_Efa-1
CCGTTTATTTTCGAAGGAATTGGTTCTGTTCTCGCCATTTATCAGGTTTTGAGCCTGGAA
CAAAAATCCAAAGTGATTTTTGTCCCAGGCTC
>efa:33_Efa-1
GTCGGGACAGAAGCGTTTAACTCCGAGAAATAAGAAGGAATTTCCGAAAATTGTTCTTTA
ATTTTTGGATAATTCCGGCTTATTTCCGAAGGAGTTGCTTCTGTTCCCGCCGTTTATCAG
TTTTTGAGCGTGGAGCAAAAATCCAAAGTGATTTTTGTCCCACGCTC
>efa:34_Efa-1
TGCTACTGTTCCACCGCTGATCAGTTTTTAAGCCTGAGACGAAGATCCAAAGTGTTTTTT
GTCTCAGGCTC
>efa:35_Efa-1
GTCGGGACAGAACCGTTTAGCTCCGAGAAATAAGAAGAAATTTCCGAAAATTGCTCTTTA
ATTTTTGGAGAATTTCGGCTTATTTCCGAAGGAGTTGGTTCTGTTCCCGCCGTTTATCAG
GTTTTGAGCCTGGGACAAAAATCCAAAGTGATTTTTGTCCCAGGCTC
>efa:36_Efa-1
GTCGGGACAGAAGTGTTTAACTCCGAGAAATAAGAAGGAATTTCCGAAAATTGTTCTTTA
ATTTTTGGAGAATTTCGGCTTATTTCCGAAGGAGTTGCTTCTGTTTCCGCCGTTTATCAA
TTTTTAAGCCTGGGACAAAAATCCAAAGTGATTTTTGTCCCAGGTTC
>efa:37_Efa-1
GTCGGGACAGAACCGTTTAGCTCCGAGAAATAAGAAGAAATTTCCGAAAATTGCTCTTTA
ATTTTTGGAGAATTTCGGCTTATTTCCGAAGGAGTTGGTTCTGTTCCCGCCGTTTATCAG
TTTTTGAGGGTGGAGCAAAAATCCAAAGTGATTTTTGTCCCACGCTC
>efa:38_Efa-1
CGTAGTGTTGGTTCTGTTCCCGCCGGTTATCAGGTTTTGAGCCTGGAGCAAAAATCCAAA
GTGATTTTTGTCCCAGGCTC
>efa:39_Efa-1
CTGAGACAAAAATCTAAAGTGATTTTTGTCTCAGATAT
>efa:40_Efa-1
GTTGAAACCAAAGTTTTTAGCTCCAAGAAATAAGAAGAAA
>efa:41_Efa-1
AGAGCCTGAAACAAAAATCCAAAGTGATTTTTGTTTCAGGCTT
>efa:42_Efa-1
CTGTTTCCGCCACTTATCAGCGTTTAAGCTTGAAGCAAAAATCTAAAGTGATTTTTGCTT
CAAGCTC
>efa:43_Efa-1
ACTTTCGGCTTATTTCCGAAAGTGTTGCTTCTGTTCCCGCCGTTTATCAGTTTTTGAGCG
TGGGACAAAAATCCAAAGTGATTTTTGTCCCACGCTC
>efa:44_Efa-1
GTCGGGACAGGCGTGTTAAGCTTCAAGAAATAAGAAGAAAGTTCTGAAAGATGCTTTTTG
TCTCTCAAGGACGTTCAGCTTATTTCCGAAGAAGCTGCTCCTGTCCC
>efa:45_Efa-1
TGAGCGTGGGGCAAAAGTTTAAAGTAACTTTTGTTCCACGCTT
>efa:46_Efa-1
GTCGGGACAGAAGTGTTTAACTCCAAGAA
>efa:47_Efa-1
GTGTTGCTTCTGTTCCCGCCGTTTATCAGTTTTTTAAGCCTGGGACAAAAATCCAAAGTG
ATTTTTGTCCCAGGCCC
>efa:48_Efa-1
GTTGCTTCTGTTTCCGCTGTTTATTAATTTTTAAGCTTGGACCAAAAATCTAAAGTGATT
TTTGGCCCAAGCTC
>efa:49_Efa-1
TAAGCCTAGAACAAAAATCTAAATTGTTTTTTGTTCTAGGCTT
>efa:50_Efa-1
AAGCCTGGGACAAAAATCCAAAGTGATTTTTGTCCCAGGCTT
>efa:51_Efa-1
GTCGGGACAGAACCGTTTAGCTCCGAGAAATAAGAAGAAATTTCCGAAAATTGCTTTTTA
ATTTTTGGATAATTTCGGCTTATTTCCGAAGGAGTTGGTTCTGTTCCCGCCGTTTATCAG
TTTTTGAGCGTGGAGCAAAAATCCAAAGTGATTTTTGTCCCACGCTC
>efa:52_Efa-1
GTCGGGACAGAAGCGTTTAACTCCGAGAAATAAGAAGGAATTTCCGAAAATTGTTCTGTA
ATTTTTGGAGAATTCCGGCTTATTTCCGAAGGAGTTGCTTTTGTTCCCGCCGTTTATCAG
TTTTTGAGCGTGGAGCAAAAATCCAAAGTGATTTTTGTCCCACGCTC
>efa:53_Efa-1
GTCGGGACAGAAGTGTTTAGCTCCGAGAAATAAGAAGAAATTTCCGAAAATTGTTCTTTA
ATTTTTGGAGAATTTCAGCTTATTTCCGAAGGAGTTGCTTTTGTTCCCGCCGTTTATCAG
CTTTTAAGCCTAGGACAAAAATCCAAAGTGATTTTTGTCCTAGGCTT
>efa:54_Efa-1
GAGTTGGTTCTGTTCCCGCCGTTTATCATGTTTTGAGCCCGGAACAAAAATCCAAAGTGA
TTTTTGTCACAGGCTC
>efa:55_Efa-1
GTCGGGACAGAACCGTTTAGCTCCGAGAACCAAGTAGG
>efa:56_Efa-1
GTCGGGACAGAAGCGTTTAACTCCGAGAAATAAGAAGGAATTTCCGAAAATTGTTCTGTA
ATTTTTGGAGAATTTCGGCTTATTTCCGAAGGATTTGCTTCTGTTCCCGCCGTTTATAAG
TTTTTGAGCGTGGAGCAAAAATCCAAAGTGATTTTTGTCCCACGCTC
>efa:57_Efa-1
CTTATTTGTTAGTAGTTGCTTCTGCTCCCACCCTTTATCATTTTTAAGCCTGGAACAAAA
ATCCAAAATGATTGATGTCCCAGGCTT
>efa:58_Efa-1
GTCGGGACAGAAGTGTTTAACTCCGAGAAATAAGAAGAAATTTCCGAAAATTGTTCTTTA
ATTTTTGGAGAATTTCGGCTTATTTCCGAAGGAGTTGCTTCTGTTCCCGCCGTTTATCAG
TTTTTGAGCGTGGAGCAAAAATCCAAAGTGATTTTTGTCCCACGCTC
>efa:59_Efa-1
AGGGGTTGCTTCTGTTCCCGCCGTTTATCAGCTTTTAAGCCTGAGATAAAAATCACTTTG
GATTTTTGTCTCAGGCTC
>efa:60_Efa-1
CGTAGTGTTGCCTCTGTTTCCGCCGTTTATCAATTTTTAAGCCTGGGACAAAAATCCAAA
GTGATTTTTGTCCCAGGTTC
>efa:61_Efa-1
GTCGGGACAGAAGTGTTTAACTCCGAGAA
>efa:62_Efa-1
GTCGGGACAGAAGTGTTTAACTCCGAGAAATAAGAAGGAATTTCCGAAAATTGTTCTTTA
ATTTTTGGAGAATTTCGGCTTATTTCCGAAGGGGTTGCTTCTGTTCTCGCCGTGTATCAG
TTTTTGAGCGTGGAGCAAAAATCCAAAGTGATTTTTGTCCCACGCTC
>efa:63_Efa-1
GCTGAGACAAAAGTGTTTAGCTCCAAGAAATAAGAAGAAATTTCCGAAAATTGTTCTTTA
ATTTTTGGAGAATTTCGGCTTATTTCCGAAGGAGTTGCTTTTGTTC
>efa:64_Efa-1
GAAGGATTTGCTTCTGTTTCCGCCGTTTATCAATTTTTAAGCCTGTAACAAAAATCCAAA
GTGATTTTTGTTACAGGCTC
>efa:65_Efa-1
GTCGGGATAGAAGTGTTTAACTCCGAGAAATAAGAAGGAATTTCCGAAAATTGTTCTATA
ATTTTTGGAGAATTTCGGCTTATTTCCGAAGGAGTTGCTTCTGTTCCCGCCGTTTATCAG
TTTTTGAGCGTGGAGCAAAAATCCAAAGTGATTTTTGTCCCATGCTC
