# Supplementary material for: Systematic identification of stem-loop containing sequence families in bacterial genomes
Source: BMC Genomics. 2008 Jan 17;9:20. doi: 10.1186/1471-2164-9-20 (PMC2267715; doi:10.1186/1471-2164-9-20)
Supplement: Additional file 1 — Family sequences. A zipped archive of files corresponding to families described in Table 3. Each file contains all the family members as sequences in FASTA format. [file 1471-2164-9-20-S1.zip › suppl_data1/E.faecalis_Efa-2.txt]

>efa:1_Efa-2
ACTTCGGCTTTCTTATCTGCTCCAGCTTTGCCTGCGTCTTCTGCTGCTTTTACTGCGTCT
GCCGCT
>efa:2_Efa-2
ACTTCGGCTTTCTTATCTGCTCCAGCTTTACCTGCGTCTTCTGCTGCTTTTACTGCGTCT
GCCGCTGCTTTTTCAGCTAAATCTACATCGTCCGCTTTGCCATTGCTATCTGCATCATTC
ACTGTTACTTCAGAGGTTGTCACTTTATCTAAGCGATCTTTCAAGCTATCTTTTACTGGT
CCTTCTGGCAAGGCATCCACTAACTTGCTTGCGTCTTCTTTCTTCGCGGTAGTCGTGTCA
TTCAAGCCATCCACTGCCGCTTTTTCCTCTGGAGTCACTAAACCGTCGGTTT
>efa:3_Efa-2
ACTTCGGCTTTCTTATCTGCTCCAGCTTTACCTGCGTCTTCTGCTGCTTTTACTGCGTCT
GCCGCTGCTTTTTCAGCTAAATCTACATCGTCCGCTTTGCCATTGCTATCTGCATCATTC
ACTGTTACTTCAGAGGTTGTCACTTTATCTAAGCGATCTTTCAAGCTATCTTTTACTGGT
CCTTCTGGCAAGGCATCCACTAACTTGCTTGCGTCTTCTTTCTTCGCGGTAGTCGTGTCA
TTCAAGCCATCCACTGCCGCTTTTTCCTCTGGAGTCACTAAACCGTCGGTTT
>efa:4_Efa-2
ACTTCGGCTTTCTTATCTGCTCCAGCTTTACCTGCGTCTTCTGCTGCTTTTACTGCGTCT
GCCGCTGCTTTTTCAGCTAAATCTACATCGTCCGCTTTGCCATTGCTATCTGCATCATTC
ACTGTTACTTCAGAGGTTGTCACTTTATCTAAGCGATCTTTCAAGCTATCTTTTACTGGT
CCTTCTGGCAAGGCATCCACTAACTTGCTTGCGTCTTCTTTCTTCGCGGTAGTCGTGTCA
TTCAAGCCATCCACTGCCGCTTTTTCCTCTGGAGTCACTAAACCGTCGGTTT
>efa:5_Efa-2
ACTTCGGCTTTCTTATCTGCTCCAGCTTTGCCTGCGTCTTCTGCTGCTTTTACTGCGTCT
GCCGCTGCTTTTTCAGCTAAATCTACATCGTCCGCTTTGCCATTGCTATCTGCATCATTC
ACTGTTACTTCAGAGGTTGTCACTTTATCTAAGCGATCTTTCAAGCTATCTTTTACTGGT
CCTTCTGGCAAGGCATCCACTAACTTGCTTGCGTCTTCTTTCTTCGCGGTAGTCGTGTCA
TTCAAGCCATCCACTGCCGCTTTTTCCTCTGGAGTCACTAAACCGTCGGTTT
>efa:6_Efa-2
ACTTCGGCTTTCTTATCTGCTCCAGCTTTGCCTGCGTCTTCTGCTGCTTTTACTGCGTCT
GCCGCTGCTTTTTCAGCTAAATCTACATCGTCCGCTTTGCCATTGCTATCTGCATCATTC
ACTGTTACTTCAGAGGTTGTCACTTTATCTAAGCGATCTTTCAAGCTATCTTTTACTGGT
CCTTCTGGCAAGGCATCCACTAACTTGCTTGCGTCTTCTTTCTTCGCGGTAGTCGTGTCA
TTCAAGCCATCACTGCCGCTTTTTCCTCTGGAGTCACTAAACCGTCGGTTT
>efa:7_Efa-2
ACTTCGGCTTTCTTATCTGCTCCAGCTTTACCTGCGTCTTCTGCTGCTTTTACTGCGTCT
GCCGCTGCTTTTTCAGCTAAATCTACATCGTCCGCTTTGCCATTGCTATCTGCATCATTC
ACTGTTACTTCAGAGGTTGTCACTTTATCTAAGCGATCTTTCAAGCTATCTTTTACTGGT
CCTTCTGGCAAGGCATCCACTAACTTGCTTGCGTCTTCTTTCTTCGCGGTAGTCGTGTCA
TTCAAGCCATCCACTGCCGCTTTTTCCTCTGGAGTCACTAAACCGTCGGTTT
>efa:8_Efa-2
ACTTCGGCTTTCTTATCTGCTCCAGCTTTGCCTGCGTCTTCTGCTGCTTTTACTGCGTCT
GCCGCTGCTTTTTCAGCTAAATCTACATCGTCCGCTTTGCCATTGCTATCTGCATCATTC
ACTGTTACTTCAGAGGTTGTCACTTTATCTAAGCGATCTTTCAAGCTATCTTTTACTGGT
CCTTCTGGCAAGGCATCCACTAACTTGCTTGCGTCTTCTTTCTTCGCGGTAGTCGTGTCA
TTCAAGCCATCCACTGCCGCTTTTTCCTCTGGAGTCACTAAACCGTCGGTTT
>efa:9_Efa-2
ACTTCGGCTTTCTTATCTGCTCCAGCTTTGCCTGCGTCTTCTGCTGCTTTTACTGCGTCT
GCCGCTGCTTTTTCAGCTAAATCTACATCGTCCGCTTTGCCATTGCTATCTGCATCATTC
ACTGTTACTTCAGAGGTTGTCACTTTATCTAAGCGATCTTTCAAGCTATCTTTTACTGGT
CCTTCTGGCAAGGCATCCACTAACTTGCTTGCGTCTTCTTTCTTCGCGGTAGTCGTGTCA
TTCAAGCCATCCACTGCCGCTTTTTCCTCTGGAGTCACTAAACCGTCGGTTT
>efa:10_Efa-2
ACTTCGGCTTTCTTATCTGCTCCAGCTTTACCTGCGTCTTCTGCTGCTTTTACTGCGTCT
GCCGCTGCTTTTTCAGCTAAATCTACATCGTCCGCTTTGCCATTGCTATCTGCATCATTC
ACTGTTACTTCAGAGGTTGTCACTTTATCTAAGCGATCTTTCAAGCTATCTTTTACTGGT
CCTTCTGGCAAGGCATCCACTAACTTGCTTGCGTCTTCTTTCTTCGCGGTAGTCGTGTCA
TTCAAGCCATCCACTGCCGCTTTTTCCTCTGGAGTCACTAAACCGTCGGTTT
>efa:11_Efa-2
CAAGCCATCCACTGCCGCTTTTTCCTCTGGAGTCACTAAACCGTCGGTTT
