# Supplementary material for: Systematic identification of stem-loop containing sequence families in bacterial genomes
Source: BMC Genomics. 2008 Jan 17;9:20. doi: 10.1186/1471-2164-9-20 (PMC2267715; doi:10.1186/1471-2164-9-20)
Supplement: Additional file 1 — Family sequences. A zipped archive of files corresponding to families described in Table 3. Each file contains all the family members as sequences in FASTA format. [file 1471-2164-9-20-S1.zip › suppl_data1/L.johnsonii_Lac-1.txt]

>ljo:1_Lac-1
AACTCTCGCTCATACTTACTGAGTTGCTCAAGCTCCCACTCATTGATACCGAGTTGCTCA
AACTTTCACTCATGCTTACTGAGTTGCTTAAGCTTTCACTCATGCTTACTGAATTACTCA
AGCTCTCGCTCATCGATACTAGATTA
>ljo:2_Lac-1
CTCTCGCTCATACTTACTGAGTTGCTCAAGCTCCCACTCATTGATACTGAGTTGCTTAGA
CTTTCACTCATGCTTACTGAGTTACTTAAACTCTCGCTCATACTTACTGAGTTGCTCAAG
CTCCCACTCATTGATACTGAGTTGCTTAGACTTTCACTCATGCTTACTGAGTTGCTTAAG
CTTTCACTCATGGATACCGAGTTACTCAAACTTTCACTCATGCTTACTGAGTTACTTA
>ljo:3_Lac-1
CTCTCGCTCATACTTACTGAGTTGCTCAAGCTCCCACTCATTGATACTGAGTTGCTTAGA
CTTTCACTCATGCTTACTGAGTTACTTAAACTCTCGCTCATACTTACTGAGTTGCTCAAG
CTCCCACTCATTGATACTGAGTTGCTTAGACTTTCACTCATGCTTACTGAGTTACTTAA
>ljo:4_Lac-1
GCTTTCGCTCATACTTACTGAGTTGCTCAAGCTCTCGCTCATGCTTACTGAGTTGCTCAT
GCTTTCGCTCATTGATACCGAGTTACTCAAGCTTTCACTCATGCTTACTGAGTTACTCAA
GCTCTCACTCATTGATACTGAGTTGCTTAGACTTTCACTCATGCTTACTGAGTTACTTA
>ljo:5_Lac-1
AGCTTTCACTCATACTTACTGAGTTACTCAAGCTTTCGCTCATACTTACTGAGTTACTCA
TGCTTTCGCTCATACTTACTGAGTTGCTCAAGCTCTCGCTCATGCTTACTGAGTTGCTCA
TGCTTTCGCTCATACTTACTGAGTTGCTCAAGCTCTCGCTCATGCTTACTGAGTTGCTCA
>ljo:6_Lac-1
AGCTTTCACTCATACTTACTGAGTTACTCAAGCTTTCGCTCATACTTACTGAGTTACTCA
TGCTTTCGCTCATGGATACCGAGTTACTTAAGCTTTCACTCATACTTACTGAGTTACTCA
AGCTTTCGCTCATACTTACTGAGTTACTCATGCTTTCGCTCATGGATACCGAGTTACTTA
>ljo:7_Lac-1
AGCTTTCGCTCATACTTACTGAGTTACTCATGCTTTCGCTCATGGATACCGAGTTACTTA
AGCTTTCACTCATACTTACTGAGTTACTCAAGCTTTCGCTCATACTTACTGAGTTACTCA
TGCTTTCGCTCATGGATACCGAGTTACTTA
>ljo:8_Lac-1
AGCTTTCACTCATACTTACTGAGTTGCTTAAGCTCTCACTCATACTTACTGAGTTAGATA
AGCTTTCGCTCATTGACACTGAGTTGCTTAGACTTTCACTCATGGATACCGAGTTACTCA
AACTCTCACTCATGGATACCGAGTTACTTAAGCTTTCACTCATACTTACTGAGTTACTCA
>ljo:9_Lac-1
AACTCTCACTCATTGATACTGAGTTGCTTAAGCTTTCGCTCATACTTACTGAGTTACTCA
AACTTTCACTCATGGATACCGAGTTACTTAGACTTTCACTCATGCTTACTGAATGGCTTA
AGCTCTCACTCATTGATACCGAGTTGCTTAAACTTTCACTCATTGATACTGAGTTACTCA
>ljo:10_Lac-1
GACTTTCGCTCATACTTACTGAGTTGCTTAAGCTTTCACTCATTGATACCGAGTTACTCA
AGCTCTCGCTCATTGATACTGAGTTGCTTAAGCTTTCACTCATTGATACCGAGTTACTCA
AGCTCTCGCTCATCGATACTGAGTTGCTTAAGCTTTCGCTCATGCTTACTGAGTTGCTCA
>ljo:11_Lac-1
TCGTACTTGTTGATCTAGATTGACTCTTATTCATTGATACTGAGTTGCTCAAACTCTCAC
TCATGCTTACTGAGTTACTTAAGCTTTCGCTCATCGATACTGAGTTACTCATACTTTCAC
TCATTGATACCGACTTACTCA
>ljo:12_Lac-1
CTTTCGCTCATGCTTACCGAGTTAGATAAGCTCTCAATCATCGATACTGAGTTGTTCATG
CTTTCACTCATTGAGACCGAATTACTTAAACTTTCGCTCATCGATACTGAGTTGCTTAAG
CTTTCACTCATGCTTACTGAGTTGCTCATACTCTCACTCATTGAGACCGAGTTGCTCATG
CTTTCGCTCATTGATACTGAATTGCTTAAGCTTTCACTCATGCTTACTGAGTTAGATA
>ljo:13_Lac-1
AGCTCTCGCTCATCGATACTGAGTTGCTCAGACTTTCACTCATTGACACTGAGTTGCTTA
GGCTTTCGCTCATTGACACTGAGTTACTCAAGCTTTCACTCATCGATACTGAGTTGCTTA
GGCTTTCACTCATGCTTACTGAGTTACTTAAGCTTTCGCTCATTGATACTGAGTTACTCA
TGCTTTCACTCATTGACACTGAGTTGCTTA
>ljo:14_Lac-1
AGCTTTCGCTCATCGATACTGAGTTGCTCAGACTTTCACTCATTGACACTGAGTTGCTTA
AGCTTTCGCTCATTGACACTGAGTTACTCATGCTTTCACTCATCGATACTGAGTTGCTCA
AGCTCTCACTCATTGACACTGAGTTGCTTAGACTTTCACTCATTGACACTGAGTTGCTTA
GG
>ljo:15_Lac-1
CTCTCACTCATGCTTACTGAGTTAGATAAGCTCTCGCTCATCGATACTGAGTTGCTCAGA
CTTTCACTCATTGACACTGAGTTGCTTAGGCTCTCACTCATGCTTACTGAGTTACTTAAG
CTTTCGCTCATTGATACGGAGTTGCTTAGGCTTTCGCTCATTGATACTGAGTTACTCATG
CTTTCACTCATTGACACTGAGTTGCTTAAGCTTTCGCTCATACTTACTGAGTTACTTA
>ljo:16_Lac-1
AGCTTTCACTCATCGACACTGAGTTGCTTAGACTTTCGCTCATACTTACTGAGTTACTTA
AGCTTTCACTCATCGACACTGAGTTGCTTAGACTTTCACTCATGCTTACTGAGTTACTCA
>ljo:17_Lac-1
CTCTCGCTCATTGATACTGAGTTACTTAAGCTTTCGCTCATTGATACTGAGTTGCTTAGG
CTTTCACTCATGCTTACTGAGTTACTTAAGCTTTCGCTCATTGATACGGAGTTGCTTAGG
CTTTCGCTCATTGATACTGAGTTACTCATGCTTTCACTCATTGACACTGAGTTGCTTAAA
CTTTCACTCATGCTTACTGAGTTACTTA
>ljo:18_Lac-1
AGCTTTCACTCATTGATACTGAGTTACTCATGCTTTCACTCATGCTTACTGAGTTAGACA
AGCTCTCACTCATTGATACTGAGTTGCTTAAGCTTTCACTCATGCTTACTGAGTTACTCA
AACTCTCGCTCATTGATACTGAGTTGCTTAAGCTTTCACTCATGCTTACTGAGTTACTCA
>ljo:19_Lac-1
CTCTCGCTCATTGATACTGAGTTACTCATGCTTTCGCTCATTGATACTGAGTTGCTTAGG
CTTTCGCTCATGCTTACTGAGTTACTCATGCTTTCGCTCATGCTTACTGAGTTACTCATG
CTTTCACTCATGCTTACTGAGTTGCTTAAGCTTTCACTCATTGATACGGAGTTGCTTAGG
CTTTCACTCATGCTTACTGAGTTACTCA
>ljo:20_Lac-1
AGCTCTCACTCATTGATACTGAGTTACTCAAACTTTCGCTCATGCTTACTGAGTTACTTA
AGCTTTCGCTCATTGATACGGAGTTGCTTAGGCTTTCACTCATGCTTACTGAGTTACTTA
AACTTTCGCTCATAGATACTGAGTTGCTTAAGCTTTCGCTCATGCATACTGAGTTACTCA
>ljo:21_Lac-1
AGCTTTCGCTCATTGATACTGAGTTGCTTAAGCTTTCGCTCATTGATACTGAGTTGCTTA
AGCTTTCGCTCATTGATACTGAGTTGCTTAAGCTTTCGCTCATTGATACTGAGTTGCTTA
AGCTTTCACTCATTGACACTGAGTTGCTTAAGCTTTCGCTCACGCATACTGAGTTACTCA
>ljo:22_Lac-1
AGCTTTCACTCATTGAAACGGAGTTGCTTAGGCTTTCACTCAGGCTTACTGAGTTACTTA
AACTTTCGCTCATTGACACTGAGATGCTTAAGCTTTCACTCATCGACACTGAGTTGCTCA
TACTCTCGCTCATTGATACCGAGTTGCTTAAACTTTCACTCATGCTTACTGAGTTGCTCA
>ljo:23_Lac-1
GCTTCCACTCATCGATACTGAGTTACTTATGCTCTCGCTCATTGATACTGAGTTGCTTAG
ACTTTCACTCATCGACACTGAGTTACTTATGCTTTCGCTCATTGACACTGAGCTACTCAA
ACTTTCGCTCATTGATACCGAGTTGCTTA
>ljo:24_Lac-1
AACTTTCACTCATGCTTACTGAGTTACTTAAACTCTCACTCATTGAGACAGAGTCGCTTA
AGCTTTCGCTCATTGACACTGAGTTGCTTAGACTTTCACTCATCGATACCGAGTTGCTCA
TACTCTCGCTCATTGATACCGAGTTGCTTAAGCTCTCACTCATGTTTACTGAGTTACTCA
>ljo:25_Lac-1
CTTTCGCTCATACTTACTGAGTTGCTCATGCTTTCACTCATTGATACTGAGTTACTTATG
CTCTCGCTCATTGATACTGAGTTACTCAGTCTCTCACTCATTGAGACCGAGTTACTTATG
CTTTCGCTCATTGATACTGAGTTGCTTAGACTTTCACTCATTGACACTGAGTTGCTTAAG
CTTTCACTCATGCTTACTGAGTTACTTATGCTTTCACTCATGCTTACTGAGTTACTCA
>ljo:26_Lac-1
CTCTCGCTCATTGATACTGAGTTAGATAAGCTCTCGCTCATCGATACTGAGTTGCTTAAG
CTTTCACTCATGCTTACTGAGTTAGATAAGCTTTCGCTCATTGACACTGAGTTGCTTAAG
CTCTCACTCATTGACACTGAGTTAGATAAGCTTTCACTCATCGATACTGAGTTACTCATG
CTTTCGCTCATTGATACTGAGTTACTTAAGCTTTCACTCATGCTTACTGAGTTAGATA
>ljo:27_Lac-1
AGCTTTCACTCATTGATACTGAGTTACTTAAGCTTTCACTCATGCTTACTGAGTTGCTTA
AACTTTCGCTCATCGATACTGAGTTGCTTAGGCTTTCACTCATGCTTACTGAGTTGCTTA
AGCTTTCACTCATCGATACGGAGTTACTTAGGCTTTCACTCATGCTTACTGAGTTGCTCA
>ljo:28_Lac-1
CTCTCGCTCATTGATACTGAGTTGCTTAGACTTTCACTCATGCTTACTGAGTTACTTGAG
CTTTCGCTCATTGATACTGAGTTAGATAAGCTCTCGCTCATCGATACTGAGTTACTTAGG
CTTTCACTCATTGACAATGAGTTGCTTAAGCTTTCACTCATCGATACGGAGTTGCTTAAG
CTTTCACTCATGCTTACTAAGTTGCTCA
>ljo:29_Lac-1
CTCTCGCTCATTGATACTGAGTTGCTTAGGCTTTCGCTCATCGATACTGAGTTACTCATG
CTTTCGCTCATTGACACTGAGTTACTCATGCTTTCACTCATCGATACGGAGTTGCTTAAG
CTTTCGCTCATCGATACTGAGTTACTCAAACTTTCACTCATTGACACTGAGTTGCTTAAG
CTTTCACTC
>ljo:30_Lac-1
ACTGAGTTGCTCAGACTTTCACTCATTGACACTGAGTTGCTTAAGCTTTCGCTCATTGAC
ACTGAGTTACTCAAGCTTTCACTCATCGATACTGAGTTGCTCAAGCTCTCACTCATTGAC
ACTGAGTTGCTTAGACTTTCACTCATTGACACTGAGTTGCTTA
>ljo:31_Lac-1
CTCTCACTCATGCTTACTGAGTTAGATAAGCTCTCGCTCATCGATACTGAGTTGCTCAAG
CTCTCACTCATTGACACTGAGTTACTCAAGCTTTCACTCATCGATACTGAGTTGCTCAAG
CTTTCACTCATCGACACTGAGTTGCTTAGACTTTCACTCATGCTTACTGAGTTACTCAAA
CTCTCGCTCATTGATACTGAGTTACTTAAGCTTTCGCTCATTGATACTGAGTTGCTTA
>ljo:32_Lac-1
GGCTTTCACTCATGCTTACTGAGTTACTTAAGCTTTCGCTCATTGATACTGAGTTGCTTA
GGCTTTCGCTCATTGATACTGAGTTGCTTAGGCTTTCGCTCATGCTTACTGAGTTACTCA
TGCTTTCACTCATTGACACTGAGTTGCTTAAGCTTTCACTCATACTTACTGAGTTACTTA
>ljo:33_Lac-1
AGCTTTCGCTCATGCTTACTGAGTTACTCATGCTTTCACTCATGCTTACTGAGTTGCTTA
GGCTTTCACTCATGCTTACTGAGTTACTCAAGCTCTCACTCATTGATACTGAGTTACTCA
AACTTTCGCTCATGCTTACTGAGTTACTTA
>ljo:34_Lac-1
AGCTTTCGCTCATTGATACTGAGTTGCTTAGGCTTTCACTCATGCTTACTGAGTTGCTCA
AACTCTCGCTCATTGATACTGAGTTGCTTAGACTTTCACTCATGCTTACTGAGTTACTTG
AGCTTTCGCTCATTGATACTGAGTTAGATAAGCTCTCGCTCATCGATACTGCGTTGCTTA
GGCTGTTGCTCATGCTTTCGCTATGAGATA
