# Supplementary material for: Systematic identification of stem-loop containing sequence families in bacterial genomes
Source: BMC Genomics. 2008 Jan 17;9:20. doi: 10.1186/1471-2164-9-20 (PMC2267715; doi:10.1186/1471-2164-9-20)
Supplement: Additional file 1 — Family sequences. A zipped archive of files corresponding to families described in Table 3. Each file contains all the family members as sequences in FASTA format. [file 1471-2164-9-20-S1.zip › suppl_data1/S.aureus_Sta-1.txt]

>sam:1_Sta-1
TTAAAAAACAGCAGTGAGATGATTTTCAATTAGAAAATATCTTACTGCTGTTTCTATTTT
CATAATCATTCTTATTGAATGACTTCATCGTGATCATTTAAAACAGTAACAACTTTTT
>sam:2_Sta-1
TAAAATAATAGCAGTAGGATGGTTTTTAATTGCAAATCATCTTACTGCTGTTTTTAATTA
TGCTAATTTGCGATGCGGCTATTATAAGGACAGAGTTGTTTATTAATTATGGTGATTTA
>sam:3_Sta-1
CTAAAAAACAGCAGTAAGATATTTTCTAATTGAAAATTATCTTACTGCTGTTCTCTATTT
ATACAATACTTCGTATTGAATGGCTTCGCTTTGCCCGTCTGGCACATTACTGTAAAATT
>sam:4_Sta-1
CCTAAAAACAGCAGTAAGATGATTTATGATTAAAAACTATCTTACTGCTGTTCACTTTTT
ATAATACTTCTGAATGTCTTCACTTATACTTCTAGTCACAGATTTAAACAATCAAAA
>sam:5_Sta-1
ATATAAAAGAGCAGTAAGATCATTTTCAATTAGATACCGTCTTACTGCTCTTCTCTATTT
ATACAATATTTTGTTTTCGATGATATCATTTTAAATTTATATAAACACAAAATTAAA
>sam:6_Sta-1
ACAACAAACAGCAGTAAGATGATTCCAAATTAGGAATGATTTTACTGCTGTTTTCTTTTG
ACATTGTTACCTCTTTTTCAATGGTTTTTTCTTTGACTACAGCTTCGCCCTATCTAC
>sam:7_Sta-1
CAAAAAGACAGCAGTAGGATAATTTCAATTTGGAAATATCTTACTGCTGTTTTTTATAGT
AATAGCTATATTTTTGTATTTATGTTTTCTAGTTTAACATTACTACTTAATGACT
>sam:8_Sta-1
CTAAAAAACAGCAGTAAGATAATTTTCAATTAGAAAATATCTTACTGCTGTTCTCTATTT
ATACAATACTTCGTATTGAATGGCTTCGCTTTGCCCATCTGGCACATTACTGTAAAATT
>sam:9_Sta-1
TAAAAAAACAGCAGTAAGATAATTTTCAATTAGAAAATATCTTACTGCTGTTCTCTATTT
ATACAATACTTCGTATTGAATGGCTTCGCTTTGCCCGTCTGGCACATTACTGTAAAATT
>sam:10_Sta-1
TAAAAAAACAGCAGTAAGATAATTTTCAATTAGAAAATATCTTACTGCTGTTCTCTATTT
ATACAATACTTCGTATTGAATGGCTTCGCTTTCCTAGGGTGCCGTCTCAGCCTCGGTCT
>sam:11_Sta-1
ATAACAAACAGCAGTAAGATTATTTCCTAGTCGAAATATCTTACTGCTGTACTTTATTTT
TATAATGATTCGTATTAAAATGTGGGTTTAAATTTGATTACTTAAAAAATATATCATT
>sam:12_Sta-1
CCTAAAAAAAGCAGTAAGATAATTTTCAATTAGAAAATATCTTACTGCTGTTCTCTATTT
ATACAATACTTCGTATTGAATGGCTTCGCTTTCCTAGGGTGCCGTCTCAGCCTCGGTCT
>sam:13_Sta-1
AATAAAAACAGCAGCATGAGGCGTTTCATTATAAAAATGCCTTACTGCTGTTGTTTATGT
ACAATTCGCTATAATTTATGATTATGATTACTCACTTATGATAGAAATTAAAGCGTTGT
>sam:14_Sta-1
AATGAAAACAGCAGTAAGGATGATAACACTTAGAAAAGTCTTACTGCTGTTTTCTATTAG
AATTATCTTTAATACACACAGGAATTCGATACGAAACAAATATGATTAACTGTGTAA
>sam:15_Sta-1
ATTAAAAACAGCAGTAAGATTATTTTCAATTAGAAAATTTCTCACTGCTGTTCTTTTTAT
TTACTCTAAAGGAAAGCCATTAAACCAATCAATAGTTTATAATTTAATTGGTTTCA
>sam:16_Sta-1
ATTTAAAAAAGCAGTAAGATTATTTTCAATTAAGAAAATCTCTTACTGCTTTTTCTTATG
TTATGACCCCACCATCCTGTTACAAATTTTCTCTTCAGGATTGTACTGAAGTCAAACAA
>sam:17_Sta-1
CTAAAAAACAGCAGTAAGATAATTTTCAATTAGAAAATATCTTACTGCTGTTCTCTATTT
ATACAATACTTCGTATTGAATGGCTTCGCTTTCCTAGGGTGCCGTCTCAGCCTTGGTCT
>sam:18_Sta-1
AATAAAAACAGCAGTAGGATGACTTTCACATTTGAAATCATCTTACTGCTGTTTCTATTT
ATCACATATTGTATAATGTGACACTAAGTTTCGCTTTTGAAGCGAAAAATAATGTGCGC
>sam:19_Sta-1
TTACAAAGGAGCAGTAAAGTTATTTTCTATTAGAAAATGTCTTACTGCTCCTTTGTATGC
TAGTAATCCAGATACTAGTGTTATTTCTTCTTTTTGTCTTTCTTCTCCATATATGGAA
>sam:20_Sta-1
GAATAAAAAAGCAGTAAGCTGGTTTCGAGTAGAAATCAACTTACTGCTTTTTAAATTGTT
TTGAGCTACTTATACTTATAAAAATAGTGCTTTTATATTGTTGATTCATGTAGAATAT
>sam:21_Sta-1
CTAAAAAACAGCAGTAAGATGATTTTCAATTAGAAAATATCTTGCTGCTGTTCTCTATTT
ATACAATACTTCGTATTGAATGGCTTCGCTTTCCTAGGGTGCCGTCTCAGCCTTGGTCT
>sam:22_Sta-1
AGTAAAAGCAGCGGTAAGTTGATTTCCAATTTGGAATCATCTTACTGCTGCTTTTTAAGA
ATTACTGTGTCAGTCTATTTTCGGTTCGCCTGCGCTTTTGCGCATGCATAAAAGCCCCT
>sam:23_Sta-1
AAGAAAAACAGCACCAAGATCATTTCAATTTGAAAGTACCTTACTGCTGTTCTTTATTTA
TTACATTTCAATCTTAATAATGACCGTAATATCACGTGATTGTCATTTCCTTGTAA
>sam:24_Sta-1
ATAGAGAACAGCAGTAAGACGATTTCAATGAGAAGCTGTCTTACTGCTGTTTTTAGGTTA
TATTTAAATGCTTTCAAATACACAGATTACTCTGGTCTGTGATATTCGCGAACGTTA
>sam:25_Sta-1
CAGAAGAACAGCAATATGATATTTTTCTATTTGAAATATCTTACTGCTGTTCTTTATTTG
CATAATTCGCACTCTGTTAAATTCATATAAAAGTTCGCTTTAATGTCATTGACGTA
