# Supplementary material for: Systematic identification of stem-loop containing sequence families in bacterial genomes
Source: BMC Genomics. 2008 Jan 17;9:20. doi: 10.1186/1471-2164-9-20 (PMC2267715; doi:10.1186/1471-2164-9-20)
Supplement: Additional file 1 — Family sequences. A zipped archive of files corresponding to families described in Table 3. Each file contains all the family members as sequences in FASTA format. [file 1471-2164-9-20-S1.zip › suppl_data1/S.aureus_Sta-2.txt]

>sam:1_Sta-2
GAAACAAAAAATATCTACAGTCAAAGAAAAATTGATGTGGAACCTGTTTTTGGATTTATG
AAGGCTATTTTGGGTTTCACTCGGATGTCTGTCCGAGGACTCAATAAAGTCAAAAGAGAA
CTTGGTTTTGTATTAATGGCACTTAATATAAGAAAAGTAGTAGCTCAACGAGCTGAAAAT
AATCAAAAAATTTATAAAAAAGACAATTTCTATATTATTTCAATAGAAATTGTCTTTTTT
CACTTATCCAAGAACTTTATGTCCCGGACTCATTATGATTTATTTTTTTATTGCTGACTT
GCCATTAATTCTGCTTGCTCTACAACTTGTTCCACAGCCATTTTTTGAAGATCTGGTGGA
TAGCCATATTTCTTTAATAGGCGTCTAACTTGAACTCTCATTTTAGCTTTAGCACTGTCT
CGTTTAGACCAATCAACACTCATGTTATCCTTAACTGTTTTAGTTAACTCATGTGCAAT
>sam:2_Sta-2
ATCACTGAAGCAAACAACGAAATTGAACTATAATTTTGTTTAGCGCAATTTGGTGAAGTT
TGATAGATGATACATTCTATTAAACTTCCTTTTTTTATGTCTTTTTTTGTAAATGTTAAG
AGGTTTTGCACTAATGGCACTTAATATAAGGAAGATAGCCGCATAACGAGCAGTATATAT
CAAATACATTTCAAAAAAAGCTGATTTCTATCAAATAATGAATAGTAATCAGCTTTTTCA
CATTGCCTAAAGACTTTATGCCCTAGGTTTATATATCACATATTATGATACGCTTTTTAA
AAAATTTAAATAATAATTCATAAATGCTTCTGGTTCTTCAATATGCGGTGCATGTCCTGA
ATGTTCGAAGATTTTTTTCGTAACATTTAAAAAATGCGCTTCCAATTTAAAATGATTCTT
ATCTTTAATCAAAGGATCATGTTCCCCATTAATTAACAAAGTAGGTACACATGTACGTTT
T
>sam:3_Sta-2
ATTTATACAACAAGTGTCGTATTACGAACGACAATATCCTAAATGGCAAGTGCCTCAAAA
CATAAAAGTTAGATTGAAATATATTTATCTCGCTACGTTTTTAGAGTATGTCGTACTATA
CCTCACTTTATTTACAGACATACTAAGATAACATCAAATTAATAAGAAAACTAAATACAA
CTTATATATTTGAGGAAAGCCAATTTCTATCACATCAATAATAGAAATTGGCTTATTTAT
ATTGCTTAAGAACTTTATATTCTGCTCCAGATTTTACTCATGCCAGATCTATCAATTGAG
CCGAATTAGTCTAGCGCTTTAAATGTAGCTAAAACTTGTGTACGTTTTTCTTGATGATCT
ACTATTTGTCTTGGATAATGACTACCTAATTCAATCCCCTGTTCAAAAAGGTTGGACTCA
TTGCGTTGTGTATCATGCAAATATTTTGCATCAATTTGATTAAAAATCGGAAGATATGT
>sam:4_Sta-2
GAAACGAAAAAATCTATAGTTAAAGAAAAATTGATGTAGAGCCTGTTTTTGGATTTATGA
AGGCTATTTTGGGTTTCACTCGAATGTCAGTTCGAGGAATAAATAAAGTTAAACGAGAGC
TAGGTTTTGTATTAATGGCACTTAATATAAGGAAAATAGCAGCTCAACGAGCTGTACATT
ATAAAATACATATCAAAAAAGCTGATTTCTATCAAATAATTAATAGAAAACTGCTTTTTT
AAATTGCCTAAGAACTTAATATCCCAGCCTGCTTTCCTAATTTTTAATGTCAAAACATAG
TAGTTTATCAAGTATTGAGTGAGTAACATTAGATTTAATGTAATATGCTTACTTTTTTTA
TTAGCAGGTGTAAGCTATAATATAAAGAGTTGTCTCATGGACGATTGATTGGAGGAACGA
AAATGCACAAAAAATATTTTATTGGCACTTCCATTTTAATAGCAGTATTTGTCGTTATAT
TTGAC
>sam:5_Sta-2
GAAACGAAAAAAAATCTATAGTCATAGAAAAATTTATGTAGAGCCTGTTTTTGGATTTAT
GAAGGTTATTTTGGGTTTCACTCGAATGTCAGTTCGAGGAATAAATAAAGTTAAACGAGA
GCTAGGTTTTGTATTAATGGCACTTAATATAAGGAAAATAGCAGCTCAACGAGCTGTACA
TTATAAAATACATATCAAAAAAGCTAATTTCCATCAAATAATTAATAGAAATCAGCTTTT
TTACATTGCCTAAGAACTTAATGTCCCAGCCTATTCGTTTGAATTATTTAATTTTTTACT
TTGAAAGGAATGTTTAAAAAACTACTTCATCTGTCCGATTTAATATTGAATAAAAAAACA
CGCATCCTACGACACGTGTAAAAATGATTATTCTTTTGAGTCCATTCGACTCCAACCTTT
TTTAGTTAAAGTGATTTTACCTGTTTCTATATTAATAATCTTCTGTTTATATAAGTGACC
>sam:6_Sta-2
GAAACGAAAAAATCTATAGTCAAAGAAAAATTGATGTAGAGCCTGTTTTTGGATTTATGA
AGGCTATTTTGGGTTTCACTCGAATGTCAGTTCGAGGAATAAATAAAGTTAAACGAGAGC
TAGGTTTTGTATTAATGGCACTTAATATAAGGAAAATAGCAGCTCAACGAGCTGTACATT
ATAAAATACATATCAAAAAAGCTGATTTCTATCAAATAAATAATAGAAATCAGCTTTTTT
ACATTGCCTAAGAACTTTAAG
>sam:7_Sta-2
GAATCTTTATTTATCCAGTTTCATAGTCAATGTTTAAAGCAAAATCTTATTGATCATAAT
TCAATTTTTATTGATGGTACAAAAGTAGAAGCTAATGCCAATAGGTATACATTTGTGTGG
AAGAAAAGTATTCCAAATCACGAATCGAAATTGAACGAAAATTCAAAAACACTATATCGT
GACTTAGTTGAAGAAAAGCTGATTTCTATCAAATAATTAATAGAAATCAGCTTTTTTACA
TTGCCTAAGAACTTAATGTTCCAGCCTGAGCGTGTCATTAACATAATAATAATACAATTT
TAGCAGTGTGTATCTCTTATTTTAAAATATTAATCAATTTATCGAGAACATCATCATGTT
TATTAGCTTTTTCAACTAATAACTCAGTAAATTTATTATTCGTTTCTTTATTAAATTCAC
CAGTTACCTCGAGTTTATTCGCTTGTTGGAAAGCTTTAACTTGATTTTCTAAAGCTTGAT
>sam:8_Sta-2
CACATTTTCATTGATTAAGTGATGTAAAACTGAAATTATTGTGCTGATTTGTCATACATA
TATTGACTAATGGTCATATAAAAAGATAGCTTCTAATAGTTACATAAAACTCGTAAAAAC
CTTCTCGTAAAAGGAATGGGACATAAATCCCTAGAAAACAGCAGCTCAACGAGCTGTAAA
TTATCAAATACATTTGAAAAAAGCTGATTTCTATCAAATAATTTATAGAAATCAGCTTTT
TTACATTGTCTAAGAACTTAATGTCTCTGTCTCTTTGGAACTTTATATTTCATAAGTACT
ATTTTATTGTTTAACCTTTTTTTTAAATAAGGTATAAATCTACAATATCCAAATAAGCCC
CATCGATTCTTATAATAGTCAAAATAATTATATTCATGTATTACTCTTATTGTATTTGGT
AAAATTTCATTCAATTTTTTTAAATCATTGTAACCATATTTAAAAACAGGTTGTGAGGAT
AACT
>sam:9_Sta-2
ACCTCATATTCATATACTCAATCTGAATTTTCTGGCCGTAGAATAGAAAAATTACTTCAT
AACAGTATTCGAATGATGTGGTTAGCTCAAGATCAAACACCTTCTTATAAAACTATTAAT
CTTTTTAGAGTGAATCCTAATACTGATGCGCTAATTGAATCTTTATTTATTCAGTTTCAT
AATAAAATGCATATCAAAAAAGCTGATTTCTATCAAATAATTAATAGAAATCAGCTTTTT
TCATTGCCTAAAAACTTAATGTCCCGACCTCTTTATCTACGCATAAATACTTATTACTGA
TATAACGAAAGAAACAAAATTATTTGCTATATGTAATGCAATTGTTGAACCTAGGTTTCT
TCCAGATTTTAAATAAGTGAAAACTAATATGATGGATAGTATGAGATATGGACCAAACTC
AAACGGCGACTTTGCATCAGTCACATGAATAAATGCAAATAAGAACACCGAAACAATAC
