# Supplementary material for: Systematic identification of stem-loop containing sequence families in bacterial genomes
Source: BMC Genomics. 2008 Jan 17;9:20. doi: 10.1186/1471-2164-9-20 (PMC2267715; doi:10.1186/1471-2164-9-20)
Supplement: Additional file 1 — Family sequences. A zipped archive of files corresponding to families described in Table 3. Each file contains all the family members as sequences in FASTA format. [file 1471-2164-9-20-S1.zip › suppl_data1/S.aureus_Sta-3.txt]

>sam:1_Sta-3
AAAGAAATACTTTTTCTTTAGAAATTAGTATTTCTTATGCATGAGTGTAACTCATGCATT
CATATTTTTAAGTACACATTAGCTGTGACTAATGATAAAGAATCGCTACATAATCAATCA
TTAGTCGTTCTTTATCATT
>sam:2_Sta-3
AAAGAAAAACTTTTTCCTTTAGAAATTATCACTTCCACATGAGTTTTACTCATGTATTCC
TATTTTTAAGTACACATTAGCTGAGGCTAATGTTAAGAACCACTACATAATCAATCATTA
GTAGTTTTTATCATT
>sam:3_Sta-3
AAAGAAATACTTTTTCTTTAGAAATTAGTATTTCTTATGCATGAGTTGCACTCATGCATT
CCTATTTTTAAGTACACAATAGCTGTGGCTAATGACAAAGAACCACTACATAATAAATCA
TTAGTGATTCTTTATCATT
>sam:4_Sta-3
AAAGAAATACTTTTTCTATAGAAATTAGTATTTCTTATGCATGAGTTTTACTCATGTATT
CCTATTTTTAAGTACACATTAGCTGTGGCTAATGTGTAAGAACCACTACATAATAAATCA
TTAGTGGCTCTTTATCATT
>sam:5_Sta-3
AAAGAAATACTTTTTCTTTAGAAATTAGTATTTCTTATGCATGAGTTTTACTCATGTATT
CCTATTTTTAAATACACATTAGCTGTGGCTTATGAAAA
>sam:6_Sta-3
AATGAGATGCTATTACGGATAAAGTAAAATCCTATATGCATGCGTGCTACTCATTTATTC
TTATTTTTAATTTCACATGGCTAGTGACTAAT
>sam:7_Sta-3
CACAGAAGCTGTGACTATGATAAAGTACTACTACATAGTTAATCATTAGTGGTTCTTTAT
CATT
>sam:8_Sta-3
AAAAAAATACTTTTTCTTTAGAAATTAGTATTTCTTATGCATGAGTTTTACTCATGTATT
CATTTTTTAAGTAGACATTAGCTACAGCTAATGATAAAGAACCACTACATAATAAATCAT
TAGTGGTTCTTTATCATT
>sam:9_Sta-3
CGCACAGCGTTGAATGATAAAGAAACACTTTTTCTTATGCATGCGTTTTACCTATGTATT
TCTATTTTAAGTACACATTAGCATT
>sam:10_Sta-3
TTTTTAAGTACACATTAGCTGTGACTAATGTATAAGAACAACTATAAAACAAATAAACAG
TGGTTCTTTATCATT
>sam:11_Sta-3
AAAGAAATACTTTTTCTATAGAAATTAGTATTTCTTATGCATGAGTTTTACTCATGTATT
CCTATTTTTAAGTACACATTAGCTGTGGCTAATGTGTAAGAACCACTACATAATAAATCA
TTAGTGGCTCTTTATCATT
>sam:12_Sta-3
AATTTTGCGAAAATATCATTTCTGTCCCACTCCCTTATGCATGAGTTTTACTCATGTAAT
TTTATTTTTATGGACATATTACATCTGGCTAATGTGTAAGAGCCACTACATAATAAATCA
TTAGTGGTTCTTTATTATT
>sam:13_Sta-3
AAAGAAATACTTTTTCTATAGAAATTAGTATTTCTTATGCATGAGTTTTACTCATGTATT
CCTATTTTTAAGTACACATTAGCTGTGGCTAATGTGTAAGAACCACTACATAATAAATCA
TTAGTGGCTCTTTATCATT
>sam:14_Sta-3
AATTTTGTTAAAATATCATTTCTGTCCCACTCCCTATGCATGAGTCTAATTATGTATTCC
TATTTTTAAGTACATAATAGTAGTGGCTAATGTGGAAGAACCATTACATAATAAACCGTT
AATGGTTCTTAATCATT
>sam:15_Sta-3
AACTTTTTGAAAATATCATTTCTATGCCACTACCTATGCATGAGTTTTACTCATTTATTC
CTAAGCTTATGTACACAATCGCTTTGTCTAATGTGTAAGAAACACTATATAATCAATCAT
TAGTTACTCTTTATTATT
>sam:16_Sta-3
AAAGAAATACGTTTTCTTTAGATATTAGTATTTTTTATGAATGAGTTTCACGCATGTATT
CTTCTTTCTATATGCATATTAGCTATGACTAACGATAAAGAACCTGAAACACTAATAAAT
GTCCTATAGTTTACAATA
>sam:17_Sta-3
AAAGAAATACTTTTTCTTTAGAAATTAGTATTTCTTATACATGAGTTTTACTCATGTATT
CCTATTCTTAAGTGCACATTAGCAGCGGCTAATGTGTAAGAACTACTACATAATGAATAA
CTAATGATTCTTTATCATT
>sam:18_Sta-3
AAAGAAATACTTTTTCTTTAGAAATTAGTATTTCTTATACATGAGTTTTACTCATGTATT
CCTATTTTTAAATACACATTAGCTGTGTTTAATGATAAAGAACCACTACATCATAAATCT
TTAATAGTTCTTTATCAAT
>sam:19_Sta-3
TTTTTAAGTACACATTAGCTGTGCCTAATGTGTAAGAACCAATAATGATTTATTATGTAG
TGCTTCTTTATCATT
>sam:20_Sta-3
TTAAGAATCACTACATAATAAATCTTTAGTGGTTCTTTAACATT
>sam:21_Sta-3
GTGGTTAATGTGTAGGGACCACTACATATTAAATCATTAGAGATGTTTTAATATT
>sam:22_Sta-3
AAAGAAATACTTTTTCTATAGAAATTAGTATTTCTTATGCATGAGTTTTACTCATGTATT
CCTATTTTTAAGTACACATTAGCTGTGGCTAATGTGTAAGAACCACTACATAATAAATCA
TTAGTGGCTCTTTATCATT
>sam:23_Sta-3
AGAACCACTACATAATAAATCATTAGTGGCTCTTTATCATT
>sam:24_Sta-3
AAAGAAATACTTTTTCTATAGAAATTAGTATTTCTTATGCATGAGTTTTACTCATGTATT
CCTATTTTTAAGTACACATTAGCTGTGGCTAATGTGTAAGAACCACTACATAATAAATCA
TTAGTGGCTCTTTATCATT
