# Supplementary material for: Systematic identification of stem-loop containing sequence families in bacterial genomes
Source: BMC Genomics. 2008 Jan 17;9:20. doi: 10.1186/1471-2164-9-20 (PMC2267715; doi:10.1186/1471-2164-9-20)
Supplement: Additional file 1 — Family sequences. A zipped archive of files corresponding to families described in Table 3. Each file contains all the family members as sequences in FASTA format. [file 1471-2164-9-20-S1.zip › suppl_data1/S.aureus_Sta-4.txt]

>sam:1_Sta-4
TCCTAGGCTCGCTAATGTTATATTGGCAGTAGTTGACTGAATGAAATTGCGCTTGTAACA
AGCTTTT
>sam:2_Sta-4
TTCTATGATCTACGAAGTTATATTGGCAGTAATTGACTGAACGAAAATGCGCTTGTAATA
AGCTTTTTTCAATTCTAGTCAGGGGCCCCAACACAGAGA
>sam:3_Sta-4
TTCTATGCTCTACGAAGTTATATTGGCAGTAGTTGACTGAACGAAAATGCGCTTGTAACA
AGCTTTTTTCAATTCTAGTCAGGGGCCCCAACACAGAGA
>sam:4_Sta-4
TTCTATGCTCTACGAAGTTATATTGGCAGTAGTTGACTGAACGAAAATGCGCTTGTAACA
AGCTTTTTTCAATTCTAGTCAGGGGCCCCAACACAGAAG
>sam:5_Sta-4
TTCTATGCTCTACGAAGTTATATTGGCAGTAGTTGACTGAACGAAAATGCGCTTGTAACA
AGCTTTTTTCAATTCTAGTCAACCTTGCCGGGGGGGCCCCAACAAAGAGA
>sam:6_Sta-4
TCGTAGGCTCTACAATCTTATATTGGTAGTAGTTGACTG
>sam:7_Sta-4
TCCTAAACTCTACAATGATATATTGGTCGTAGTTGACTGAATAA
>sam:8_Sta-4
TTCTATGCTCTACAAAGTTATAATGGCAGTAGTTGACTGAACGAAAATTCGCTTGTAACA
AGCTTTTTTCAATTCTAGTCAACCTTGCCGGCGGGGCCCCAACAAAGAGA
>sam:9_Sta-4
TTCTGTGCTCTACGAAGTTATATTGGCAGTAGTTGACTGAACGAAAATGCGCTTGTAACA
AGCTTTTTTCAATTCTAGTCA
>sam:10_Sta-4
TCTTAGACACTACAACACTATATTGGCAGTAGTTGACTG
>sam:11_Sta-4
TCCTAGACTCTAAAATGTTCTGTTGTCAGTCGTTGGTTGAATGAACATGTACTTGTAACA
AGTTCATTTCAATACCAGTGGGCTCCAAACATAGAGA
>sam:12_Sta-4
TCCTAGGGTCTATAATATTATATTGCTAGTAGTTGACTGAATGAAAACGCGCTTGCAACA
AGCTTTTTTCAACTCTAGTCAGGGGCCCCAACACAGAGA
>sam:13_Sta-4
CTCTAGAATCCGAAAAGTCACATTAGTAGTAGTTGACCGAACGAAAATGCACTTGTAACA
AGCATTTTTCAATTAAAGTCAGGGGCCCCAACACAGAAG
>sam:14_Sta-4
TTCTATGCTCTACGAAGTTATATTGGCAGTAGTTGACTGAACGAAAATGCGCTTGTAACA
AGCTTTTTTCAATTCTAGTCAGGGGCCCCAACACAGAGA
>sam:15_Sta-4
TCCTAAAATCTACAATGTTATATTAACAATAGTTAACCAAAAGAAAATACACCTATAACA
AACTTTTCAATTATAGCGGGGCCCCAACACAGAAG
>sam:16_Sta-4
TCCTAAGTTCTAAAATGCAATATTAGTAGTCGTTGACTGAATGAACATATGCTTATAATA
TTTTTTTGCAATGCTAGTCA
>sam:17_Sta-4
CCCTAAGCTCGTTAATTTTATTTTAGCAGTAGTTGACTGTAAAACAATGCCCGTGTAACA
CGCTCTTTTCAAAAATAGTCGGGGCCCCAACACAGAGA
>sam:18_Sta-4
TTCTTGGCTCAACAATTTTATATAGACAGTAGTTAATTGAATGAAAATAAGCTTGTAACA
AGTTTTCAATTCTAGTCAGGGGCCCCAACACAGAGA
>sam:19_Sta-4
TTCAATGCTCTACAAAGTTATATTGGCAGTAGTTGACTGAACGAAAATGCGCTTGTAACA
AGCTTTTTTCAATTCTAGTCAGGGGCCCCAACATAGAGA
>sam:20_Sta-4
AGTGCTATATTGGTAGTAGTTGACTAAATGAAAATAAGCTTATAACAAGTTTTTTCAATA
CTCGTGGGGCCACAACAGAGAGA
>sam:21_Sta-4
TCTTAGGCTCTACAATATTATATTGGTAGTAGTTGACCGAATGAAAATGCCCATGTAACA
AGCATTTTTCAATTATAGGCGGGGCCCCAACACAGAAG
>sam:22_Sta-4
TTCTATCTCTACGAAGTTATATTGGCAGTAGTTGACTGAACGAAAATGCACTTGTAACAA
GCCTTTTTCAATTCTAGTCAGGGGCCCCAACACAGAAG
>sam:23_Sta-4
TTCTATGCTCTACGAAGTTATATTGGCAGTAGTTGACTGAACGAAAATGCGCTTGTAACA
AGCTTTTTTCAATTCTAGTCAGGGGCCCCAACACAGAGA
>sam:24_Sta-4
TCATAGGCTCCACAATGTTATATTAGCTGTAGTTAACCGAACAAAATGCGCTTATAACTA
GGTTTTTTCAATTCTGGTCGGGGGTCCCAACATAGAAG
>sam:25_Sta-4
CCCTAGGCCCTGCAATGTTATATTGACAGTAGTTGACTGAATGAAAATGACTTTGTAGCT
AGCTTTTTTCAATCCTTGTCGGTGCCACACATAGAGA
>sam:26_Sta-4
TTCTATGCTCTACGATGTTATATTGGCAGTAGTTGACTGAACAAAAATGCGCTTGTAACA
AGCTTTTTTCAATTCTAGTCAGGGGCCCCAACACAGAGA
>sam:27_Sta-4
TCCTAGGGTCTATAATATTATATTGGCAGTAGTTGACTGAATGAAAATGCGCTTGCAACA
AGCTTTTTTCAACTCTAGTCAGGGGCCCAAACACAGAGA
>sam:28_Sta-4
TCCTGGGCTTTACAATGTTATATTGGCAGCCATCGACAGAGTTAAAAATGAGCTTATAAC
AA
>sam:29_Sta-4
TTCTATGCTCTACGAAGTTATATTGGCAGTAGTTGACTGAACGAAAATGCGCTTGTAACA
AGTTTTTTTCAATTCAAGTCAGGGGCCCCAACATAGAAG
>sam:30_Sta-4
TAGGACATCAAGCAATATTATACTAGCAACAGTTGACCAAATAAAAATGCACAAATAACA
AGCTTTATTTAATTCAGGGGCCACAACATAGAGA
>sam:31_Sta-4
TCTTAGGCGCTACAATGTTATATTGGCAGTGTTTGACTGAATGAGAATGCGCTTGTAACA
AGCTTTTCATTT
>sam:32_Sta-4
TACTAGGCACACAATTTAATATTGACAGTAATTAACCGAACGAAAATGCGC
>sam:33_Sta-4
TCCTATAGTTTACAATATTATATTGGCAGTAGTTGACTGAATGAAAATACGCTTGTAACA
AGCTTTTTTCAATTCTAGTCA
>sam:34_Sta-4
TTCTATGCTCTACGAAGTTATATTGGCAGTAGTTGACTGAACGAAAATGCGCTTGTAACA
AGCTTTTTTCAATTCTAGTCA
>sam:35_Sta-4
TCTTAGGGCTACAATGTTATATTGGTAGTCGCTGACTGAAAGAATATGCGGTGTAACAAG
CTTTTATAATTTCT
>sam:36_Sta-4
TTTTATGCTTTACAAAGTTATATTGGCAGTAGTTAACTG
>sam:37_Sta-4
TTCTGGGCTCCACAATGTTATATTGTTAGTAGTTGACTGAAATAAAATGCACTTGTAACA
AGCATTTTTCAATTATAGTCCGGGGCCCCAACATAGAGA
>sam:38_Sta-4
TTCTATGCTCTACGAAGTTATATTGGCAGTAGTTGACTGAACGAAAATGCGCTTGTAACA
AGCTTTTTTCAATTCTAGTCAGGGGCCCCAACAAAGAGA
>sam:39_Sta-4
TCCTAGGCACTACAATGTTATATTGGCAGTAGTTGACTGAAAGAAAATACGCTTGTAACA
AGCTTTTTTCAATTCTAGTGGGGCCCCAACAAAGAAG
>sam:40_Sta-4
TCCTAGGCTCTACAATGTTATATTGACAGTAGTTGA
>sam:41_Sta-4
TTCTATGCTCTACGAAGTTATATTGGCAGTAGTTGACTGAACGAAAATGCGCTTGTAACA
AGCTTTTTTCAATTCTAGTCA
>sam:42_Sta-4
CATAAGGCGCTACAATGTTGTGTTGCCAGTAGTTGACTGAATATGCGTTTGTAACAAGCT
TTTTTCGATTCTAGTCA
>sam:43_Sta-4
TCCTAGGGTCTATAATATTATATTGGCAGTATTTGACTGAATGAAAATGCGCTTACAACA
AGCTTTTTTCAACTCTAGTCAGGGGCCCCAACACAGAGA
>sam:44_Sta-4
TTCAATGCTCTACAAAGTTATATTGGCAGTAGTTGACTGAACGAAAATGCGCTTGTAACA
AGCTTTTTTCAATTCTAGTCA
>sam:45_Sta-4
TAATATGCTCTACAAAGTTATATTGGCAGTAGTTGACTGAACGAAAATGCGCTTGTAACA
AGCTTTTTTCGATTCTAGTCAGGGGCCCCAACACAGAGA
>sam:46_Sta-4
TCCTATACTCTACAATGTCATATTAGCAGTCGTTAACTGAATGAAAATAAGCTTGT
