# Supplementary material for: Systematic identification of stem-loop containing sequence families in bacterial genomes
Source: BMC Genomics. 2008 Jan 17;9:20. doi: 10.1186/1471-2164-9-20 (PMC2267715; doi:10.1186/1471-2164-9-20)
Supplement: Additional file 1 — Family sequences. A zipped archive of files corresponding to families described in Table 3. Each file contains all the family members as sequences in FASTA format. [file 1471-2164-9-20-S1.zip › suppl_data1/S.pneumoniae_BOX.txt]

>spn:1_BOX
TTGAGGTTGCAGATAGAACTGACGAAGTCAGCTCAAAACACTGT
>spn:2_BOX
TTGAGGTTGTAGATACGACTGACGAAGTCAGCTCAAAACACCGT
>spn:3_BOX
TTGAGGTTGCAGATAGAACTGACGAAGTCAGCTCAAACACCGT
>spn:4_BOX
TTGAGGTTGCAGATAGAACTGACGAAGTCAGTAACATATACCTACGGCAAGGCGACGTTG
ACGTGGTTTGAAGAGATTTTCGAAGAGTATTAG
>spn:5_BOX
TTGAGGTTGTAGATAGGACTGACGAAGTCAGTCACATATATACGGCAAGGCGACGTTGAC
GTGGTTTGAATTTGATTTTCGAAGAGTATTAA
>spn:6_BOX
TTGAGGTTGCCGGATAAGACTGACGAAGTCAGTAACATATACCTACGGCAAGGCGACGTT
GACGTAGTTTGAAGAGATTTTCGAAGAGTATTAT
>spn:7_BOX
TTGAGGTTGCCGGATAAGACTGACGAAGTCAGCTCAAAACACCGT
>spn:8_BOX
TTGAGGTTGCCGGATAAGACTGACGAAGTCAGTAACATATACCTACGGCAAGGTGAAGCT
GACCTGGTTTGAAGAGATTTTCGAAGAGTATCAT
>spn:9_BOX
TTGAGGTTGCAAATAGAACTGACGAAGTCAGCTCAAAACACCGT
>spn:10_BOX
TTGAGGTTGCAGATAGAACTGACGAAGTCAGTAACATCTATACGGCAAGGCGACGTTGAC
GCGGTTTGAAGAGATTTTCGAAGAGTATAAG
>spn:11_BOX
TTGAGGTTGTAGATAAGACTGACGAAGTCAGTTACATATATCTACGGCAAGGCGACGTTG
ACGCGGTTTGAATTTGATTTTCGAAGAGTATTAA
>spn:12_BOX
TTGAGGTTGTAGATAAGACTGACGAAGTCAGTTACATATATCTACGGCAAGGCGAAGCTG
ACGCGGTTTGAAGAGATTTTCGAAGAGTATAAA
>spn:13_BOX
AGTACGGTAAGGCGAAGCTGACGTGGTTTGAATTTGATTTTTGAAGAGTATGAA
>spn:14_BOX
TTGAGGTTGTGGATAGAACTGACGAAGTCAGTAACCATATACGGCAAGGCGACGTTGACG
TGGTTTGAAGAGATTTTCGAAGAGTATAAG
>spn:15_BOX
TTGAGGTTGTGGATAGAACTGACGAAGTCAGCTCAAAACACTGT
>spn:16_BOX
TTGAGGTTGTGGATAGAACTGACGAAGTCAGCTCAAAACACTGT
>spn:17_BOX
TTAAGGTTGTGGATGGAACTGACGAAGTCAGCTCAAAACACTGT
>spn:18_BOX
TTAAGGTTGTAGATGGAACTGACGAAGTCAGCTCAAAACACTGT
>spn:19_BOX
TTGAGGTTGTAGATAGAACTGACGAAGTCAGTAGCCATACCTACGGCAAGGCGACGTTGA
CGCGGTTTGAAGAGATTTTCGAAGAGTATCAA
>spn:20_BOX
TTGAGGTTGTGGATAGAACTGACGAAGTCAGTAACCATACCTACGGCAAAGTGAAGCTGA
CGTGGTTTGAAGAGAGTTTCGAAGAGTACAAG
>spn:21_BOX
TTGAGGTTGTGGATAGAACTGACGAAGTCAGCTCAAAACACCGT
>spn:22_BOX
TTGAGGTTGCAGATAGAACTGATGAAGTCAGCTCAAAACACTGT
>spn:23_BOX
TTGAGGTTGCAGATAGAGCTGACGTGGTTTGAAGAGATTCTCGAATAGTATAAA
>spn:24_BOX
TTGAGATTACTGATAAAACTGACGTCGTTTAAAAAGAGTTTCGAAAAGAATTAG
>spn:25_BOX
TTGAGGTTGCAGATAAAACTGACGTGGTTTGAAGAGATTTTCGAAGAGTATTAA
>spn:26_BOX
TTGAGGTTGCAGATAGAACTGACGAAGTCAGCTCAAAACACTGT
>spn:27_BOX
TTGAGGTTGCAGATAGAACTGACGAAGTCAGTAACATATATACGGCAAGGCGACGTTGAC
GCGGTTTGAAGAGATTTTTGAAGAGTATGAA
>spn:28_BOX
AGTACGGCAAGGCGACGTTGACGTGGTTTGAATTTGATTTTCGAAGAGTATAAA
>spn:29_BOX
TTGAGGTTGTAGATGAAGCTGACGTGGTTTGAAGAGATTTTCGAAGAGTATGAC
>spn:30_BOX
AGTACGGTAAGGCGACGCTGACGTGGTTTGAAGAGATTTTCGAAGAGTATAAA
>spn:31_BOX
TTGAGATGGTTGATAGAACTGACGAAGTCAGCTCAAAACACGGT
>spn:32_BOX
TTGAGGTTGTAGATAAGGAGAAGCTGATGTGGTTTGAAGAGGTTTTCGAAGAGTGTAAA
>spn:33_BOX
TTGAGGTTGCAGATAGAGCTGACGTGGTTTGAAGAGATTTTCGAAGAGTATTAA
>spn:34_BOX
TTGAGGTTGTAGATAGAACAACATATGCCTAAGACAAAGCGATGCTAACCTGATTTGAAG
AGATTTTCGAAAAAGATTAA
>spn:35_BOX
TTGAGATTGCAGATAAGACTGACGGAGTCAGCTCAAAGCACTGC
>spn:36_BOX
TTGAGGTTGCAGATGGAAGCTGACGTGGTTTGAAGATATTTTCGAAGAGTATAAA
>spn:37_BOX
TTGAGGTTGTGGATAGAACTGACGAAGTCAGCTCAAAATACTGT
>spn:38_BOX
TTGAGGTTGCAGATGGAAGCTGACGCGGTTTAAAGAGATTTTCGAAGAGTATAAA
>spn:39_BOX
TTGAGGTTGCAGATAGAGCTAACGTGGTTTGAAGAGATTTTCGAAGAGTATTAA
>spn:40_BOX
TTGAGGTTGCAGATAAAGCTGACGCGGTTTGAAGAGATTTTCGAAGAGTATAAA
>spn:41_BOX
TTGAGGTTGCAGATAGAGCTGACGTGGTTTGAAGAGATTTTCGAAGAGTATAAA
>spn:42_BOX
TTGAGATTGTGGATAGAACTGACGAAGTCGACTCAAAACA
>spn:43_BOX
TTGAGGTTGTAGATGAAACTGACGAAGTCAGTAACCATACCTACGGCAAGGCGAAGCTGA
CGTGGTTTGAAGAGATTTTCGAAGAGTATAAA
>spn:44_BOX
TTGAGGTTGTAGATAAGACTGACAAAGTCAGGAACACATATCTACGGCAAGGCGACGTTG
ACGCGGTTTGAAGAGATTTTCGAAGAGTATTAG
>spn:45_BOX
TTGAGGTTGTAGATACGACTGACGAAGTCAGTCACATATATACGGCAAGGCAACGCTGAC
GTGGTTTGAAGAGATTTTCGAAGAGTATTAT
>spn:46_BOX
TTGAGGTTGTGGATAGAACTGACGAAGTCAGTAACCATACCCATGACAAGCCGACGCTGA
CGTGGTTTGAAGAAATTTTTGAAGAGTATCAT
>spn:47_BOX
TTAAGGTTGTGGATAGAACTGACGAAGTCAGCTCAAACACTGT
>spn:48_BOX
AGTACGGTAAGACGACGCTGACGTGGTTTGAAGAGATTTTCGAAGAGTATAAG
>spn:49_BOX
AGTACGGCAAGGCGACGTTGACGTGGTTTGAATTTGATTTTCGAAGAGTATAAA
>spn:50_BOX
TTGAGGTTGTGGATAGAACTGACGAAGTCAGTAACATATATACTGCAAGGTGAAGCTGAC
GTGGTTTGAAGAGATTTTCGAAGAGTATAAA
>spn:51_BOX
TTGAGGTTGTAGATAGAACTGACGAAGTCAGCTCAAAACACCGT
>spn:52_BOX
TTGAGGTTGCAGATAGAGCTGACGTGGTTTGAAGAGATTTTCGAAGAGTGTTAT
>spn:53_BOX
TTGAGGTTGCAGATAAAGCTGACGTGGTTTGAAGAGATTTTCGAAGAGTGTTAT
>spn:54_BOX
TTGAAGTTGCAGATAAAACTGACGAAGTCGGTAACATACGCACGGTAAGGCGACGCTGAC
GTGGTTTGAAGAGATTTTCGAAGAGTATTAG
>spn:55_BOX
TTGAGGTTGTGAATAGAACCGACGCAGTCAGTAGGTAAGGCGACGCTGACGTGGTTTGAA
GAGATTTTCGAAGAGTATTAA
>spn:56_BOX
TTGAGGTTGCAGATAAAACTGACGAAGTCAGCTCAAAACACTGT
>spn:57_BOX
TTGAGGTTGTGGATAGAACTGACGAAGTCAGTAACCATACGCACGGCAAGGCGACGTTGA
CGTGGTTTGAAGAGATTTTCGAAGAGTATTAG
>spn:58_BOX
TTGAGGTTGTAGATGGAACTGACGTAGTCAGCTCAAAACACTGT
>spn:59_BOX
TTGAGGTTGTGGATAGAACTGACGAAGTCAGTAACCATACGCACGGCAAGGCGACGTTGA
CGTGGTTTGAAGAGATTTTCGAAGAGTATAAG
>spn:60_BOX
TTGAGGTTGTAGATGGAACTGACGTAGTCAGCTCAAAACACTGT
>spn:61_BOX
TTGAGGTTGTAGATAAGACTGACGAAGTCAGT
>spn:62_BOX
TTGAGGTTGTAGATAAGACTGACGAAGTCAGCTCAAAACA
>spn:63_BOX
TTGAGGTTGTAGATGAAACTGACGAAGTCAGCTCAAAACA
>spn:64_BOX
TTGAGGTTGTAGATGAAACTGACGAAGTCAGCTCAAAACA
>spn:65_BOX
TTGAGGTTGTAGATGAAACTGACGAAGTCAGTAATCATATCTACGGCAAGGCGACACTGA
CGAAGTTTGAATTGGATTTTCGCAGAGTGTAAA
>spn:66_BOX
TTGAGGTTGTAGATAAGACTGACGAAGTCAGTCACATACATACGGTAAGGCGACGCTGAC
GTGGTTTGAAGAGATTTTCGAAGAGTATTAA
>spn:67_BOX
TTGAGGTTGTAGATAAAACTGACGAAGTCAGTAACCCTACATACGGTAAGGCGACGCTGA
CGTGGTTTGAAGAGATTTTCGAAGAGTATTAA
>spn:68_BOX
TTGAGGTTGTAAATAAAACTGACGAAGTCAGCTCAAAGTA
>spn:69_BOX
TTGAGGTTGTGGATAGAACTGACGTGGTTTGAAGAGATTTTCGAAGAGTCTTAC
>spn:70_BOX
TTGAGGTTTTAGATAAGACTGACGAAGTCAGCTCAAAACAGTGT
>spn:71_BOX
TTGAGGCTGCAGATGGAAGCTGACGTAGTTTGAAGAGATTTTCGAAGAGTATAAA
>spn:72_BOX
TTGAGGTTGTAGATAAGACTGACGAAGTCAGTCACATATATAATCCAAGGCGACGTTGAC
GCAGTTTGAAGAGATTTTCGAAGAGTATTAA
>spn:73_BOX
TTGAGGTTGTGGATGAAACTGACGAAGTCAGTAACCATACATACGGCAAGGCAAAGCTGA
CGCGGTTTGAAGAGATTTTCGAAGAGTATTAG
>spn:74_BOX
TTGAGGTTGTAGACGAAACTGACGAAGTCAGCTCAAAACA
>spn:75_BOX
TTGAGGTTGTAGATGAAACTGACGAAGTCAGCTCAAAACACTGT
>spn:76_BOX
TTGAGGTTGTAGATGAAACTGACGAAGTCAGCTCAAAACACTGT
>spn:77_BOX
TTGAGGTTGTAGATGAAACTGACGAAGTCAGCTCAAAACA
>spn:78_BOX
TTGAGGTTGTAGATGAAACTGACGAAGTCAGTAACCATACATACGGTAGGGCGACGCTGA
CGTGGTTTGAAGAGATTTTCGAAGAGTATTAA
>spn:79_BOX
AGTACGGTAAGGCGACGCTGACGTGATTTGAAAAGATTTTCGAAGAGTATAAA
>spn:80_BOX
AGTACGGTAAGGCGACGCTGACGTGGTTTGAATTTTATTTTCGAAGAGTATTAG
>spn:81_BOX
TTGAGGTTGTAGATAAGACTGACGAAGTCAGTCACATATATAATCCAAGGCGACGTTGAC
GTGGTTTGAAGAGATTTTCGAAGAGTATAAA
>spn:82_BOX
TTGAGGTTGTAGATGAAACTGACGAAGTCAGTAACCATACATACGGTAAGGCGATGCTGA
CGTGGTTTGAAGAGATTTTCGAAGAGTATAAA
>spn:83_BOX
TTGAGGTTGTGGATAGAACTGACAGAGTCAGTATCATATACTACGGCAAGGTGAAGCTGA
CGTGGTTTGAAGAGATTTTCGAAGAGTATAAA
>spn:84_BOX
TTGAGGTTGCAGATGGAAGCTGACGCGGATTGAAGAGATTTTCGAAGAGTATAAA
>spn:85_BOX
TTGAGGTTGTAGATAGAACTGACGAAGTCAGTAACATATATACGGTAAGGCGACGCTGAC
GTGGTTTGAAGAGATTTTCGAAGAGTATCAA
>spn:86_BOX
TTGAGGTTGTAGATAAAACTTGTGAGGTCACCAACATATATAATGTGAAGCTGACGTGGT
TTGAATAGATTTTAGAAGAGTATGAG
>spn:87_BOX
TTGAGGTTGTAGATGGAACTGACGTAGTCAGTATCCTACACATACGACAAGGCGATATTG
ACGTGATTTGAAGAGATTTTCGAAGAGTATAAT
>spn:88_BOX
AGTACGGCAAGGTGAAATTGACATGGTTTGAATTTGATTTTCGAAGAGTATCAA
>spn:89_BOX
CACTACGTCAAGGCGAGGCTAATGTGGTTTGAAGAAATTTTCGAAGAGCGTGAA
>spn:90_BOX
TTGAGGTTGTGGATAGAACTGACGAAGTCAGTAACCATATATACAGCAAGGCGAAGCTGA
CGTGGTTTGAAGAGATTTTCAAAGAGTATAAG
>spn:91_BOX
TTGAGGTTGTAGATAGAACTGACGAAGTCAGCTCAAAACACTGT
>spn:92_BOX
AGTACGGCAAGGCGAAGCTGACGTGGTTTGAATTTGATTTTCGAAGAGTATTAG
>spn:93_BOX
TTGAGGTTGTAGATGAAACTGACGAAGTCACTCAAAACA
>spn:94_BOX
TTGAGGTTGTAGATGAAACTGACGAAGTCGATAACCATACATACGGTAAGGCGACGCTGA
CGTGGTTTGAAGAGATTTTCGAAGAGTATAAA
>spn:95_BOX
TTGAGGTTGTGGATAGAACTGACAGAGTCAGTATCATATACCTACGGCAAGGTGAAGCTG
ACGTAGTTTGAAGAGATTTTCGAAGAGTATAAA
>spn:96_BOX
TTGAGGTTGAAGATGGAAGCTGACCTGGTTTGAAGAGATTTTCGAAGAGTATTAA
>spn:97_BOX
TTGAGGTTGTAGATAAGACTGACGAAGTCGCTCAAAATACTGT
>spn:98_BOX
TTGAGGTTGCAGATGGAAGCTGACGTAGTTTGAAGAGATTTTCGAAGAGTATTAT
>spn:99_BOX
AAAGCTGACGTGGTTTGAAGAGATTTTCAAAGAGTATTAA
>spn:100_BOX
TTGAGGTTGCAGATAGAACTGACGAAGTCAGTAACCACACCTACGGCAAAGTGAATCTGA
AGTGGTTTGAAGAGAGTACAACTTGTCTTTT
>spn:101_BOX
TTGAGGTTGCAGATAGAACTGACGAAGTCAGCTCAAAACACTGT
>spn:102_BOX
TTGAGGTTGCAGATAGAACTGACGAAGTCAGCTCAAAACACTGT
>spn:103_BOX
TTGAGGTTGTAGATAAGACTGACGAAGTCAGTTCAAAACACTGT
>spn:104_BOX
TTGAGGTTGCAGATAGAACTGACGAAGTCAGTAACCATACTACGGTAAGGTGACGCTGAC
GTGGTTTGAAGAGATTTTCGAAGAGTATTAG
>spn:105_BOX
TTGAGGTTGCAGATAGAACTGACGAAGTCAGCTCAAGACACTGT
>spn:106_BOX
TTGAGGTTGTAGATAAGACTGACGAAGTCAGTTACCTATACCTACGGCAAGGTGAAGCTG
ACGTGGTTTGAAGAGATTTTCGAAGAGTATAAG
>spn:107_BOX
TTGAGGTTGTAGATAGAACTGACGAAGTCAGTCACATATATAATCCAAGGTGACGTTGAC
GCGGTTTGAAGAGATTTTTGAAGAGTATAAG
>spn:108_BOX
AGTACGGCAAGGTGAAGCTGACGTGGTTTGAATTTGATTTTCGAAGAGTATTAT
>spn:109_BOX
TTTAGGTTGTAGATAGAACTGACGAAGTCAGTAACATCTATACGACAAGGCGAAGCTGAC
GCGGTTTGAAGAGATTTTCGAAGAGTATAAT
>spn:110_BOX
TTGAGGTTGTAGATAGAACTGACGAAGTCAGCTCAAAACA
>spn:111_BOX
TTGAGGTTGTAGATGAAACTGACGAAGTCGGCTCAAAACA
>spn:112_BOX
TTGAGGTTGTAGATGAAACTGACGAAGTCAGCTCAAAACA
>spn:113_BOX
TTGAGGTTGTAGATGAAACTGACGAAGTTAGCTCAAAACACTGT
>spn:114_BOX
TTGAGGTTGTAGATGAAACTGACAAAGTCAGTAACCATACATACGGCAAGGCGACGCTGA
CGTGGTTTGAAGAGATTTTCGAAGAGTAGCAA
>spn:115_BOX
TTGAGGTTGCAGATAAAGCTGACGTGGTTTGAAGAGATTTTCGAAGAGTATTCT
>spn:116_BOX
TTGAGGTTGTAGATAGAACTGACGAAGTCAGTAACATATATACGGTAAGGCGACACTGAC
GTGGCTTGAAGAGATTTTCAAAGAGTATAAC
>spn:117_BOX
TTGAGGTCGCAGGTAGAACTGACCAAGCTGATGTGGTTTGAAGAAATTCCCCAATACTAT
AAT
>spn:118_BOX
TTGAGGTTGCAGATAAAACTGACGAAATCAGTAATCATACGTACGGCAAGGCGACGTTGA
CGTGGTTTGAAGAGATTTTCGAAGAGTATTAA
>spn:119_BOX
TTGAGGTTGCAGATGGAAGCTGACGTGGTTTGAAGAGATTTTCGAAGAGTATTAC
>spn:120_BOX
TTGAGGTTGCAGATGGAAACTGACGTGGTTTGAAGAGATTTTCGAAGAGTATGAG
>spn:121_BOX
TTGAGGTTGCAGATGGAAACTGACGTGGTTTGAAGAGATTTTCGAAGAGTATTAG
>spn:122_BOX
TTGAGGTTGTGGATAGAACTGACGAAGTCAGTAACCATACCCATGGCAAGGCGACGTTGA
CGTAGTTTGAATTGGATTTTCGAAGAGTATAAG
>spn:123_BOX
TTGAGGTTGTGGATAGAACTGACGAAGTCAGCTCAAAACACTGT
>spn:124_BOX
TTGAGGTTGCAGATAAAGTTGACGCGGTTTGAAGAGATTTTTGAAGAGTATAAA
>spn:125_BOX
TTGAGGTTGCAGATAAAGTTGACGCGGTTTGAAGAGATTTTCGAAGAGTATTAG
>spn:126_BOX
TTGAGGTTGCAGATGGAAGCTGACGTGGTTTGAAGAGAGATTTTCGAGGAGTATAAT
>spn:127_BOX
AGTATGGCAAGGTGAAGCTGACGTAGTTTGAAGAGATTTTCGCAGAGTATTAT
>spn:128_BOX
TTGAGGTTGTAGATAAGACTGACCTATATAATCCAAGGTGAAGCGACTGTGGTTTGAAGA
GATTTTCAAAGAGTATAGG
>spn:129_BOX
TTGAGGTTGTGGATAGAACTGACGAAGTCAGTAACCATACCTACGGCAAGGCGAAGCTGA
CGTGGTTTGAAGAGATTTTTGAAAAGTATTAA
>spn:130_BOX
TTGAGGTGGCAGATAGAACTGACGAAGTCAGTAACATATATATACGGTAAGGCGACGCTG
ACGTGGTTTGAAGAGATTTTCGAAGAGTATTAA
>spn:131_BOX
TTGAGGTTGTGGATGAAACTGACGAAGTCAGCTCAAAACACCGT
>spn:132_BOX
TTGAGGTTGTAGATAAGACTGACGAAGTCAGTTACATATATAATCCAAGGCGACGTTGAC
GTGGTTTGAAGAGATTTTCGAAGAGTATAAA
>spn:133_BOX
TTGAGGTTGCAGATAAAACTGACGAAGTCGACTCAAAACACTGT
>spn:134_BOX
TTGAGGTTGTGGATAGAACTGACGAAGTCGATAACTATATCTACGGCAAGGCGAAGCTGA
CGTGGTTTGAAGAGATTTTCGAAGAGTATTAG
>spn:135_BOX
TTGAGGTTGTGGATAGAACTGACGAAGTCAGTAACATATATACAGCAAGGCGACGCTGAC
GTGGTTTGAAGAGTATTACTGTCTATATTTT
>spn:136_BOX
TTGAGGTTGTGGATAGAACTGACGAAGTCAGCTCAAAACACCGT
>spn:137_BOX
TTGAGGTTGTGGATAGAACTGACGAAGTCAGCTCAAAACACCGT
>spn:138_BOX
TTGAGGTTGTGGATAGAACTGACGAAGTCAGCTCAAAACACCGT
>spn:139_BOX
TTGAGGTTGTAGATATAACTGACGAAGTCAGCTCAAAACACCGT
>spn:140_BOX
TTGAGGTTGTAGATATAACTGACGAAGTCAGCTCAAAACACCGT
>spn:141_BOX
TTGAGGTTGTGGATAGAACTGACGAAGTCAGATCAAAACACTGT
>spn:142_BOX
TTGAGGTTGTGGATAGAACTGACGAAGTCAGATCAAAACACTGT
>spn:143_BOX
TTGAGGTTGTGGATAGAACTGACGAAGTCAGCTTAAAACACTGT
>spn:144_BOX
TTGAGGTTGCAGATAGAACTGACGAAGTCAGCTTAAAACACTGT
>spn:145_BOX
TTGAGGTTGCAGATAGAACTGACGAAGTCAGCTTAAAACACTGT
>spn:146_BOX
TTGAGGTTGCAGATAGAACTGACGAAGTCAGCTTAAAACACTGT
>spn:147_BOX
TTGAGGTTGCAGATAGAACTGACGAAGTCAGATCAAAACACTGT
>spn:148_BOX
TTGAGGTTGTGGATAGAACTGACGAAGTCAGTAACCATACTACGGCAAGATGAAGCTGAC
GTGGTTTGAAGAGATTTTCGAAGAGTATCAT
>spn:149_BOX
AGTACGGTAAGGCGACGTTGACGTGGTTTGAATTTGATTTTCGAAGAGTATCAG
>spn:150_BOX
AGTACAGCAAGGCGAAGCTGACTTGGTTTGAATTTGATTTTCGAAGAGTATAAA
>spn:151_BOX
TTGAGGTTGCAGATAGAACTGACGAAGTCAGTAACCATACCTACGGCAAGGCGACGTTGA
CGCGGTTTGAAGAGATTTTCGAAGAGTATAAA
>spn:152_BOX
TTGAGGTTGTGGATAGAACTGACGAAGTCAGCTCAAAACACTGT
>spn:153_BOX
TTGAGGTTGTGGATAGAACTGACGAAGTCAGCTCAAAACACTGT
>spn:154_BOX
TTGAGGTTGTGGATAGAACTGACGAAGTCAGCTCAAAACACTGT
>spn:155_BOX
ATAGAACTGACCAAGTCAGTAACCTAGACTTAGGGCAAGGCGGCACTGACCTAGTTTGAA
GAGATTTCCGAAGAGTATAAA
>spn:156_BOX
TTGAGATTGCAGATAAAGCTGACATGGTTTAAAGAGATTTTCAAAGAGTATCGG
>spn:157_BOX
TTGAGGTTGTAGATAGAACTGACGAAGTCAGTAACCTACATACGGCAAGGCGACGTTGAC
GCGGTTTGAAGAGATTTTCGAAGAGTACAAG
>spn:158_BOX
TTGAGGTTGTGGATAGAATTGACAGAGCCAGTATCATATACCTACGGTAAGGCGACGTTG
ACGTGGCTTGAAGAGATTTTCGAAGAGTATTAG
>spn:159_BOX
TTGAGGTTGCAGATGAAAGCTGACGCGGTTTGAAGAGATTTTCGAAGAGTATAAA
>spn:160_BOX
TTGAGGTTGCAGATAAAACTGACACGGTTTGAAGAGATTTTCGAAGAGTATTAA
>spn:161_BOX
TTGAGGTTGCAGATAGAGCTGACGTGGTTTGAAGAGATTTTCGAAGAGTATTAG
>spn:162_BOX
TTGAGGTTGTGGATGAAACTGACGAAGTCAGTAACCATACCTACGGCAAGGTGAAGCTGA
CGTGGTTTGAAGAGATTTTCGAAGAGTATAAG
>spn:163_BOX
TTGAGGTTGTAGATAGAACTGACGAAGTCAGCTCAAAACACTGT
>spn:164_BOX
TTGAGGTTGTGGATGAAGCTGACGTGGTTTGAAGAGATTTTCGAAGAGTATTAT
>spn:165_BOX
TTGAGGTTGCGGATGGGGCTGACATGGTTTGAAGAGATTTTCGAAGAGTATAAT
>spn:166_BOX
TTGAGGTTGTAGATGGAAGCTGACGTGGTTTGAAGAGATTTTCGAAGAGTATAAA
>spn:167_BOX
TTGAGATTGCAGATAGAGCTGACGTGATTTGAAGAGATTTTCGAAGAATATAAA
>spn:168_BOX
ATACATACGACAAGGCGATACTACCCTAGTTTGAAGAGATTTTCGAAGAGTATTCA
>spn:169_BOX
TTGAGGTTGTAGATGAAACTGACGAAGTCAGTAACCATACATACGGTAAGGCGACGTGAC
GTGGTTTGCAGAGATTTTCGAAGAGTATTAG
>spn:170_BOX
TTGAGGTTGTAGATAGAACTGACGAAGTCAGCTCAAAACA
>spn:171_BOX
TTGAGGTTGTAGATAGAACTGACGAAGTCAGCTCAAAACA
>spn:172_BOX
TTGAGGTTGTAGATAGAACTGACGAAGTCAGCTCAAAACA
>spn:173_BOX
TTGAGGTTGTAGATAGAACTGACGAAGTCAGCTCAAAACA
>spn:174_BOX
TTGAGGTTGTAGATAGAACTGACGAAGTCAGCTCAAAACA
>spn:175_BOX
TTGAGGTTGTAGATAGAACTGACGAAGTCAGCTCAAAACA
>spn:176_BOX
TTGAGGTTGTAGATGAAACTAACGAAGTCAGCTCAAAACA
>spn:177_BOX
TTGAGGTTGTAGATGAAACTAACGAAGTCAGCTCAAAACA
>spn:178_BOX
TTGAGGTTGCAGATAGAACTGACGAAGTCAGCTCAAAACA
>spn:179_BOX
TTGAGGTTGTAGATAGAACTGACGAAGTCAGCTCAAAGCACTGC
>spn:180_BOX
TTGAGATTGCAGATAAGACTAGCCCCCTCATTAACAGATTTACGATAAAACGATGACAAG
GTGTGTTGCTTTTTGATTTCTAAAGAGTATAAT
>spn:181_BOX
TTGAAGTTTCAGATAAAACTGACGTGGTTTGAAGAGATTTTCGAAGAGTATGAC
>spn:182_BOX
TTGAGGTTGTAGATGAAACTGACGAAGTCAGTAACCATACCTACGGTAAGGCGATGCTGA
CGTGGTTTGAATTTGATTTTCATTGAGTATAAT
>spn:183_BOX
TTGAGGTTGTAGATAGAACTGACGAAGTCAGCTCAAAACA
>spn:184_BOX
TTGAGGTTGTAGATGAAACTGACGAAGTCAGTAACCATACGTACGGCAAGGCGACGTTGA
CGTGGTTTGAAGAG
>spn:185_BOX
TTGAGGTTGCAGATAAAACTGACGAAGTCAGCTCAAAACA
>spn:186_BOX
TTGAGGTTGCAGATAAAGCTGACGTGGTTTGAAGAGATTTTCGAAGAGTATTAG
>spn:187_BOX
TTGAGGTTGGAGATAAAGCTGACGTGGTTTGAAGAGATTTTCGAAGAGTATAAA
>spn:188_BOX
TTGAGGTTGTAGATGAAACTGACGAAGTCAGTAACCATACCTACGGCAAGGTGAAGCTGA
CGTGGTTTGAAGAGATTTTCGAAGAGTATTAA
>spn:189_BOX
TTGAGGTTGTAGATGAAACTGACGAAGTCAGTAACCATACATACGGTAAGGCGACGCTGA
CGTGGTTTGAAGAGATTTTCGAAGAGTATTAG
>spn:190_BOX
TTGAGGTTGTGGATAGAACTGACGAAGTCAGCTCAAAACA
>spn:191_BOX
TTGAGGTTGTAGATGAAACTGACGAAGTCAGTAACCATACCTACGGCAAGGTGAAGCTGA
CGTGGTTTGAAGAGATTTTAGAAGAGTATTAA
>spn:192_BOX
TTGAGGTTGTGGATAGAACTGACGAAGTCAGCTCAAAACA
>spn:193_BOX
TTGAGGTTGTGGATAGAACTGACGAAGTCAGCTCAAAACA
>spn:194_BOX
TTGAGGTTGTGGATAGAACTGACGAAGTCAGCTCAAAACA
>spn:195_BOX
TTGAAGTTATGGATAGAACTGACGAAGTCAGCTCAAAACACTGT
>spn:196_BOX
TTGAGGTTGTGGATAGAACTGACGAAGTCAGCTCAAAACACTGT
>spn:197_BOX
TTGAGGTTGTGGATAGAACTGACGAAGTCAGCCCAAAACACTGT
>spn:198_BOX
TTGAGGTTGTGGATAGAACTGACGAAGTCAGTAACCATACCTACGGCAAGGCGACGTTGA
CGTGATTTGAAGAGATTTTCGAGTATGAGTTT
>spn:199_BOX
TTGAGGTTGCAGATGGAAGCTGACGTGGTTTGAAGAGATTTTCGAAGAATATTAA
>spn:200_BOX
TTGAGGTTGCAGATAGAACTGACGAAGTCAGCTCAAAACACTGT
>spn:201_BOX
TTGAGGTTGCAGATAGAACTGACGAAGTCAGTAACATCTATACGGCAAGGCGACGCTGAC
GTGGTTTGAAGAGATTTTCGAAGAGTATTAG
>spn:202_BOX
TTGAGGTTGTAGATAGAACTGATGAAGTCAGTCACATATATACGGAAAGACGAAGCTGAC
ATGATGTGAAGAGATTTTCGAAGAGTATCGT
>spn:203_BOX
AGTACGGTAAGGCGACGCTGACGTGGTTTGAATTTGATTTTCGAAGAGTATAAA
>spn:204_BOX
TTGAGGTTGTAGATAGAGCTGACGTGGTTTGAAGAGATTTTCGAAGAGTATAAG
>spn:205_BOX
TTGAGGTTGCAGATAGAGCTGACGTGGTTTGAAGAGATTTTCGAAGAGTATGAA
