# Supplementary material for: Systematic identification of stem-loop containing sequence families in bacterial genomes
Source: BMC Genomics. 2008 Jan 17;9:20. doi: 10.1186/1471-2164-9-20 (PMC2267715; doi:10.1186/1471-2164-9-20)
Supplement: Additional file 1 — Family sequences. A zipped archive of files corresponding to families described in Table 3. Each file contains all the family members as sequences in FASTA format. [file 1471-2164-9-20-S1.zip › suppl_data1/S.pneumoniae_RUP.txt]

>spn:1_RUP
ATTAATTTATAGAAATATTTTAGCAGTCAAGGTGTACTATTATAGATTCAATATACTATA
TTATA
>spn:2_RUP
ATTAATTTATAGAAATATTTTAGCAGCCAAGGTGTACTGTTATAGATTCAATACACTATA
CTTGG
>spn:3_RUP
ATTAATTTCTAGAAATATTTTAACAGTCATAACGGACTATTCCAGATTCAATCTACTATA
TTATT
>spn:4_RUP
ATTAATTTCTATAAATGTTTTAGCAATTGTTTCGTACTATTTTAGATTCAGTCTATTATA
ACACA
>spn:5_RUP
ATCGATTTCTAACAATGTTTTAGAAGCAAAGGTGTACTATTCTAGTTTCAATCTGCTATA
TCATA
>spn:6_RUP
ATCGATTTCTAACAATGTTTTAGAAGTAGAGGTGTACTATTCTAGTTTCAATATACTGTA
ATATG
>spn:7_RUP
ATTAATTTATAGAAATATTTTAGCAGTCAAAGTGTACTGTTATAGATTCAATACACTATA
GAATA
>spn:8_RUP
ATTAATTTCTATAAATGTTTTAGCAATTGTTTCGTACTATTTCAGATTCAGTCTACTATA
TGTTC
>spn:9_RUP
ATGAATTTATAGAAATCTTTTAGCAGTTATAACGTTCTATTCTAGTTTCAAAACGCTATA
GTCAC
>spn:10_RUP
ATCGATTTTTAACAATGTTTTAGAAGCAGAGGTGTACTATTCCAGTTTCAATCTACTATA
GCACT
>spn:11_RUP
ATCGATTTCTAACAATATTTTAGAAGTAGATGTGTACTATTCTAGTTTCAATCTACTATA
TTTTG
>spn:12_RUP
AGTAGAAGTGTATTATTCTAGTTTCAATATACTATAGTAGC
>spn:13_RUP
ATCGATTTCTAACAATGTTTTAGAAGCAGAGGTGTACTATTCTAGTTTCAATCTAATATA
GTACA
>spn:14_RUP
ATTGATTTATAGAAATATTTTAGCAGTCGATGCGTACTGTTATAGATTCAACGCACTATA
ATTGA
>spn:15_RUP
ATCGATTTCTAACAATGTTTTAGAAGCAGAGGTGTACTATTCTAGTTTCAATCTACTATA
TTTTT
>spn:16_RUP
ATCGATTTCTAACAATATTTTAGAAGTAGAGGTGTACTATTCTAGTTTCAATCTACTATA
GTATA
>spn:17_RUP
ATCGATTTCTAAAAATGTTTTAGAAGTAGAGGTGTACTATTCTAGTTTCAATCTACTATA
TAACT
>spn:18_RUP
ATTAATTTATAGAAATATTTTAGCAGTCAAGATGTACTGTTATAGATTCAATACATTATA
CTTTT
>spn:19_RUP
ATCGATTTCTAACAATGTTTTAGAAATAGAGGTGTACTATTCTAGTTTCAATATACTAT
>spn:20_RUP
ATTAGTTTCTAGAAATTTTTAGCAGATGTAGTGTACTATTCTAGTCTCAATTTACTATGG
CTTC
>spn:21_RUP
AGTAATCTCTAACAATGCTTTAGAAACTATGGTGTGCTATTCTAAATTCAATTCACTATA
ACTTG
>spn:22_RUP
ATCGATTTCTAACAATGTTTTAGAAGTAGAGGCGTACTATTCTAGTTTCAATCTACTATA
CTATA
>spn:23_RUP
ATCGATTTCTAACAATATTTTAGAAGTAGAGGCGTACTATTCTAGTTTCAATCTATTATA
AAAGA
>spn:24_RUP
ATTAATTTATAGAAATCTTTTAGCAGTCATGGCGTCCTATTCCAGATTCAAAATGCTATA
CACAA
>spn:25_RUP
ATCGATTTCTAACAATGTTTTAGAAGCAGAGGTGTACTATTCTAGTTTCAATCTACTATA
AAATT
>spn:26_RUP
TTCTAGGAATGTTTTAGCAGTCACAGTGTACTTTCCCAGCATCAAGCCACTATAACTCT
>spn:27_RUP
ATCGATTTCTAACAATATTTTAGAAGTAGAGGTGTACTATTCTAGTTTCAATCTACTATA
GTAGC
>spn:28_RUP
TAGAAGCAGCATTGTGCTAGTCTAGATTCAGTTTACTATACTAAA
>spn:29_RUP
ATGAATTTATAGAAATCTTTTAGCAGTTATGTTATCCTATTCTAGTTTCAA
>spn:30_RUP
ATCGATTTCTAACAATATTTTAGAAGTAGAGGTGTACTATTCTAGTTTCAATATACTATA
AAATG
>spn:31_RUP
AGTAGATGTGTACTATTCTAGTTTCAATCTACTATAGTAGC
>spn:32_RUP
ATTAATTTCTATAAATGTTTTAGCAATTGTTTCGTACTATTTTAGATTCAGTCTACTATA
CATAA
>spn:33_RUP
ATCGATTTCTAACAATGTTTTAGAAGCAGAGGTGTACTATTCTAGTTTCAATCTACTATA
GATAA
>spn:34_RUP
ATTGATTTATAGAAATGTTTTAGCAGTCGATGCGTACTGTTATAGATTCAACGCACTATA
ATTGA
>spn:35_RUP
ATCGATTTCTAACAATGTTTTAGAAGTAAAAGTGTACTATTCTAGTTTCAATCTACTATA
CAATA
>spn:36_RUP
ACCAATTTCTAACAATGTCTTAGAAATCAAAGTGTACTATTTCAATTTCAATATACTACA
CTTCA
>spn:37_RUP
ATCGATTTCTAACAATGTTTTATAAGTAGAGGTGTACTATTCTAGTTTCAATATATTATA
TATAA
>spn:38_RUP
ATTAATTTCTAGAAATATTTTAGTGTTCTTGTGTACTGTTCTAAATTCAGTCTGCTATAC
AAAG
>spn:39_RUP
ATTAATTTATAGAAATATTTTAGCAGCCAAGGTGTACTGTTATAGATTCAATACACTATA
GACTG
>spn:40_RUP
ATCGATTTCTAACAATGTTTTAGAAGTAGGGGTGTACTATTCTAGTTTCAATCTACTATA
TTTCG
>spn:41_RUP
ATTGATTGCTAACAATGTTTTAGAAGTTGAGGTGTACTATTCTAGTTTCAATCTACTATA
CATGT
>spn:42_RUP
ATCGATTTCTAACAATGTTTTAGAAGTAAAGGTGTACTATTCTAGTTTCAATATACTATA
AAAGA
>spn:43_RUP
ATTGATTTCTAACAATGTTTTAGAAGTAGAGGTGTACTATTCTAGTTTCAATCTATTATA
TTTCG
>spn:44_RUP
ATTAATTTATAGAAATATTTTAGCAGCCAAGGTGTACTGTTATAGATTCAATACACTATA
GACTG
>spn:45_RUP
ATCGATTTCTAACAATGTTTTAGAAGCAGAGGTGTACTATTCTAGTTTCAATCTACTATA
TTTTT
>spn:46_RUP
ATTAATTTCTATAAATGTTTTAGCAATTGTTTCGTACTATTTCAGATTCAGTCTACTATA
TATCA
>spn:47_RUP
ATCGATTTCTAACAATGTTTTAGAATTAGAGGTGTACTATTCTAGTTTCAATCTACTATA
AATAG
>spn:48_RUP
ATGAATTTCTACAAATGTTTTAGCAATCGTAATGTACTTGTCTAGATTCGATCTGATATA
TTTTC
>spn:49_RUP
ATTAATTTCTAGAAATGTTTTAGCAGCTACAGCGTACTATTCCAAACTCAATCAACTATA
AAACA
>spn:50_RUP
ATCGATTTCTAACAATGTTTTAGAAGTATAGGTGTCCTATTCTAGTTCCAATCCACTATA
GTTTG
>spn:51_RUP
ATCTATTTCTAACAATGTTTTAGAAGCAGAGGTGTACTATTCTAGTTTCAATCTATTATA
TTTTT
>spn:52_RUP
ATCAATTTATAAGAATGTTTTAGAAGCAGTTATGTACTATTTCAGATTCACTTTTCTATA
CTAAG
>spn:53_RUP
ATCGAATTCTAACAATGTTTTAGAAGTCCATATGTACTATTCTAGTTTCAATATACCATA
ACTGT
>spn:54_RUP
AGTAATTTCTAACAATGATTTAGAAACTATGATGTGCTATTCTAAATTCAACTCACTATA
TATAA
>spn:55_RUP
TTTTAGAAGATATGCTGTGCTATTCCAGATTCAGTTTGCTATACATGC
>spn:56_RUP
ATCGATTTCTAACAATGTTTTATAAGCAGAGATGTACTATTCTAGTTTCAATCAACTATA
TTGTT
>spn:57_RUP
TGTTTTAGAAACCCACAGTGTAGTATTCTAGTTTCAATCCACTATATTTTG
>spn:58_RUP
ATTAATTTCTATAAATGTTTTAGCAATTGTTTCGTACTATTTTAGATTCAGTCTACTATA
TACAA
>spn:59_RUP
ACCAATTTCTCACAATGTTTCAGAAACAAGGGTGTGCTATTCCAATTTCAGCCTACTATA
ACTGT
>spn:60_RUP
ATCGATTTCTAACAATGTTTTAGAAGTAGAGGTGTACTATTCTGGTTTCAATCTATTATA
ATACC
>spn:61_RUP
TAATTTCTAACAATGTCTTAGAAATCAAAGTGTACTATTTTAACTCCAATGTATTATATA
TAG
>spn:62_RUP
ATTAATTTCTAGAAATATTTTAGCATCCACGGTGTACTATTATAGTTTCAATTTACTATA
GTTCA
>spn:63_RUP
ATCAATTTCTAGCAATGTTTTAGAAGTCCAGATGTACTATTCTAGTTTCAATCTATTATA
CAATG
>spn:64_RUP
ATCGATTTCTAACAATGTTTTAGAAGTAGAGGTATACTATTCTAGTTTCAATCTACTATA
TTTTG
>spn:65_RUP
ATCGATTTCTAACAATGTTTTAGAAGTAGAGGTGTACTATTCTAGTTTCAATCTACTATA
AACTT
>spn:66_RUP
AGCATTTTATAACAACGTTTTAGAGTAATGGGGGGCTATTTCAACTTCAACCTACTATAA
TACA
>spn:67_RUP
ATCGATTTCTAACAATGTTTTAGAAGTAGAGGTGGACTATTCTAGTTTCAATCTACTATA
ACTTT
>spn:68_RUP
ATCCATTTCCAGCAATTTTTTAGAAACTACAGTGGACTATTCTGGATTCAACACATTATA
AAATT
>spn:69_RUP
ATTAATTTATAGAAATATTTTAGCAGCCAAGGTGTACTGTTATAGATTCAATTACACTAT
AATTTA
>spn:70_RUP
ATTAATTTATAGAAATATTTTAGTATTCCTGTGTACTGTTCTAAATTCAGTCTGCTATAT
CTTA
>spn:71_RUP
ATCGATTTCTAACAATGTTTTAGAAGTAGAGGTGTACTATTCTAGTTTCAATCTACTATA
TTTCG
>spn:72_RUP
ATCGATTTCTAACAATGTTTTAGAAGCAGAGGTGTACTATTCTAGTTTCAATCTACTATA
TTTTT
>spn:73_RUP
ATTGATTTATAGAAATGTTTTAGCAGTCGATGCGTACTGTTATAGATTCAACGCACTATA
ATTGA
>spn:74_RUP
ATCGATTTCTAACAATGTTTTAGAAGTATAGGTCTACTATTCTAGCTTCAATCTACTAGA
AATTC
>spn:75_RUP
ACTAATTTATAGAAATATTTTAGCAGCCAAGGTGTACTGTTATAGATTCAATACACTTTA
GACTG
>spn:76_RUP
ATCGATTTCTAACAATGTTTTAGAAGTAGATGTGTACTATTCTAGTTTCAATATATTATA
GTTTG
>spn:77_RUP
ATCGATTTCTAACAATGTTTTAGAAGTAGATGTGTACTATTCTAGTTTCAATCTACTATA
CAACC
>spn:78_RUP
ATCAATTCCTCACAATGTTTGAGAAAGAAGGGAGGACTATTCCAACTTCAACCCACTATA
AAGCA
>spn:79_RUP
ACCAATTTCTCACAATGTTTTAGAAACAAGGGTCTATTATTTCAACTGCAACCTACTATA
GTCCA
>spn:80_RUP
ATCAATTTTTAACAATGTTTTAGAAATCACAGTGGGCTATTCCATATTCAATTATCCATA
TTCAA
>spn:81_RUP
TAATTTCTAACAATGTCTTAGAAATCAAAGTGTACTATTTTAACTTCAATGCACTATACA
TCT
>spn:82_RUP
ATTAATTTCTAGAAATATTTTAGCAGCTACAGCGTACTATTCCAAACTCAATCAACTATA
GTTTG
>spn:83_RUP
ATCGATTTCTAAAAATGTTTTAGAAGTAGAGGTGTACTATTCTAGTTCCAATCTACTATA
TAAAT
>spn:84_RUP
ATTAATTTATAGAATTATTTTAGCAGTCAAGGTGTACTGTTATAGATTCAATATATTATA
TGACT
>spn:85_RUP
ATCGATTTCTAACAATGTTTTAGAAACAAATGTGTACTATTCTAGTGTCAATCTATTATA
TTTAT
>spn:86_RUP
ATCAATTTATAAGAATGTTTTAGAAGTAATATTATCCTATTCCAGATTCAGTTCACTATA
CAATT
>spn:87_RUP
ATTGATTTCTAACAATGTTTTAGAAGTAGATGTATACTATTCTAGTTTCAATCTGCTATA
TCTAT
>spn:88_RUP
ATCGATTTCTAACAATGTTTTAGAAGTAGAGGTGTACTATTCTAGTTTCAATCTACTATA
GTCTA
>spn:89_RUP
ATCGATTTCTAACAATGTTTTAGAAGTAGAGGTGTACTATTCTAGTTTCAATCTACTATA
TTTTC
>spn:90_RUP
ATCGCTTTCTGAAAATATTTTAGGAACCGTAGTGTAATATTCCAGATTCAATTCACTATA
AAACT
>spn:91_RUP
ATCGATTTCTAACAATGTTTTAGAAGTAGAGGTGTACTATTCTAGTTTCAATATACTATA
TTATC
>spn:92_RUP
ATCGATTTCTAACAATGTTTTAGAAGTAGAGGTGTACTATTTTAGTTTCAGTCTACTATA
GAACT
>spn:93_RUP
ATCGCTTTCTATCAATGTTTTAGAAGATACAGTGCTCTAGTCTAACTTCAATATACTATA
AAAGA
>spn:94_RUP
ATGAATTTATAGAAATCTTTTAGCAGTCATGGTGTCCTATTCCAGTTTCGAAATGCTATA
AATAC
>spn:95_RUP
ATTAATTTCTAGAAATGTTTTAGCAGCTACAGCGTACTATTCCAAACTCAACCAACTATA
TATTT
>spn:96_RUP
ATTAAATTATAACAATATTGTAGAAGTATCATTCTAGTATTCAAGATTCAGTTTACTATG
TCTTT
>spn:97_RUP
ATCAATTGCTAGCAATGTTTTAGAAGTGCCAGTGTACTAGTCTAACTTC
>spn:98_RUP
ATCGATTTCTAACAATGTTTTAGAAGCAGAAGTGTACTATTCTAGTTTCAATCTACTATA
GTTAA
>spn:99_RUP
ATCGATTTTTAACAATGTTTTAGAAGTAGATATGTACTATTCTAGTTTCGATCTATTATA
GTTGG
>spn:100_RUP
ATCGATTTCTAACAATGTTTTAGAAACAGAGGTGTACTATTCTAGTTTCAATCTACTGTA
ACATC
>spn:101_RUP
ATCGATTTCTAACAATGTTTTAGAAGTAGAGGTGTACTATTCTAGTTTCAATCTACTATA
GGTAT
>spn:102_RUP
ATTAATTTATAGAAATATTTTAGTATTTAAGGCCTACTGTTATAGATTCAATACACTATA
TATGT
>spn:103_RUP
ATCGATTTCTAACAATATTTTAGAAGTAGATGTGTACTATTCTAGTTTCAATCTACTATA
GTAAA
>spn:104_RUP
ATTCATTTCTAGCAATTTGTTAGAAGTCACAGTCTACTATTCTAACCACAGTATACTATA
TGTGT
>spn:105_RUP
ATCCATTTCCAGCAATTTTTTAGAAACTACAGTGGACTATTCTAGATTCAACATATTATA
AAAAC
>spn:106_RUP
ATTAATTTCTATAAATGTTTTAGCAATTGTTTCGTACTATTTTAGATTCAGTCTACTATA
CTATA
>spn:107_RUP
ATCGAATTCTAACAATGTTTTAGAAGCAGATATGTACTATTCTAGTTTCAATCTATTATA
TATTT
>spn:108_RUP
ATCCATTTCCAGCAATTTTCTAGAAACTACAGTGGACTATTCTGGATTCAACGCATTATA
GTTGA
>spn:109_RUP
ATCGATTTCTAAAAATGTTTTAGAAGGAGAGGTGTACTATTCTAGTTTCAATATACTATA
AAATC
>spn:110_RUP
ATCGATTTCTAACAATGTTTTAGAAGCAGAGGTGTACTATTCTAGTTTAAATCCACTATA
TTTGG
