# Supplementary material for: Systematic identification of stem-loop containing sequence families in bacterial genomes
Source: BMC Genomics. 2008 Jan 17;9:20. doi: 10.1186/1471-2164-9-20 (PMC2267715; doi:10.1186/1471-2164-9-20)
Supplement: Additional file 1 — Family sequences. A zipped archive of files corresponding to families described in Table 3. Each file contains all the family members as sequences in FASTA format. [file 1471-2164-9-20-S1.zip › suppl_data1/S.pneumoniae_Stre-1.txt]

>spn:1_Stre-1
CTGATGTACTTGCTGAAGCTGACGCACTTGTTGATGCTG
>spn:2_Stre-1
GCTGAAGCACTGGTGCTTGCTGAGGCCGAGGCACTGGTGCTTGCTG
>spn:3_Stre-1
GCCGACGCACTCGTTGATGCTGAAGCTGACGCACTTGTTGAGGCCG
>spn:4_Stre-1
GCTGACGCACTGGTACTTGCTGAAGCTGAGGCACTGGTGCTTGCTG
>spn:5_Stre-1
GCTGAGGCGCTGGTACTTGCTGAGGCTGACGCACTGGTGCTTGCTG
>spn:6_Stre-1
GCTGAGGCGCTGGTACTTGCTGAAGCCGATGCACTCGTTGATGCTG
>spn:7_Stre-1
GCTGATGCACTAGTACTTGCTGAGGCTGACGCACTCGTTGATGCCG
>spn:8_Stre-1
TCAGACGCTGAGATACTTGCTGAGGCTGAGGCACTGGTTGATGCTG
>spn:9_Stre-1
GCCGATGCACTAGTACTTGCTGAGGCTGACGCACTCGTTGATGCCG
>spn:10_Stre-1
TCAGACGCTGAGATACTTGCTGAGGCTGAGGCACTCGTTGATGCTG
>spn:11_Stre-1
GCCGACGCACTGGTGCTTGCTGAGACTGATGCACTGGTTGACGCTG
>spn:12_Stre-1
GCCGATGCACTCGTTGATGCTGATGCTGATGCACTCGTTGATGCCG
>spn:13_Stre-1
TCAGACGCTGAGATACTTGCTGAGGCTGATGCACTGGTTGATGCTG
>spn:14_Stre-1
GCTGATGCACTAGTACTTGCTGAGGCTGACGCACTCGTTGATGCTG
>spn:15_Stre-1
GCTGAGGCACTTGTTGATGCCGAAGCCGAAGCACTGGTTGATGCTG
>spn:16_Stre-1
GCTGACGCACTTGTGCTTGCTGAAGCTGACGCACTGGTACTTGCTG
>spn:17_Stre-1
GCCGAGGCACTGGTTGACGCTGAGGCTGAAGCACTTGTTGA
>spn:18_Stre-1
GCTGAAGCTGATGCACTGGTTGATGCTG
>spn:19_Stre-1
GCTGAAGCACTTGTACTTGCTGAGGCCGAGGCGCTTGTTGATGCGG
>spn:20_Stre-1
TCAGAAGCTGATGTGCTTGCTGAGGCTGACGCACTCGTTGATGCTG
>spn:21_Stre-1
TCAGACGCACTCGTTGACGCTGAAGCCGAAGCACTGGTGCTTGCTG
>spn:22_Stre-1
TCAGAGGCACTGGTTGACGCTGAGACTGAAGCACTCGTTGATGCTG
>spn:23_Stre-1
GCCGACGCACTGGTACTTGCTGAAGCTGAAGCACTTGTTGATGCTG
>spn:24_Stre-1
GCTGATGCACTCGTTGATGCTGAAGCCGACGCACTTGTTGATGCTG
>spn:25_Stre-1
TCAGACGCTGAGGTACTTGCTGAAGCCGACGCACTTGTCGACGCTG
>spn:26_Stre-1
GCTGACGCACTGGTACTTGCTGAAGCTGAGGCGCTTGTCGACGCTG
>spn:27_Stre-1
GCTGATGCACTAGTACTTGCTGAAGCGGACGCACTCGTTGATGCTG
>spn:28_Stre-1
GCTGAGGCGCTAGTACTTGCTGAGGCTGACGCACTGGTTGATGCCG
>spn:29_Stre-1
GCTGAAGCACTGGTACTTGCTGAGGCTGACGCACTGGTACTTGCTG
>spn:30_Stre-1
GCTGAGGCGCTTGTCGATGCTGAGGCTGACGCACTGGTTGATGCAG
>spn:31_Stre-1
TCAGAAGCTGATGTGCTTGCTGAGGCTGACGTACTCGTTGATGCTG
>spn:32_Stre-1
TCAGACGCACTCGTTGACGCTGAAGCCGAAGCACTTGTTGACGCTG
>spn:33_Stre-1
GCTGAGGCGCTAGTACTTGCTGAAGCGGACGCACTCGTTGATGCCG
>spn:34_Stre-1
TCAGACGCTGAGATACTTGCTGAAGCTGAAGCACTTGTTGATGCTG
>spn:35_Stre-1
TCAGACGCTGAGGTACTTGCTGAAGCCGACGCACTTGTCGACGCTG
>spn:36_Stre-1
GCTGACGCACTGGTACTTGCTGAAGCTGAGGCACTGGTGCTTGCTG
>spn:37_Stre-1
GCTGAGGCGCTGGTACTTGCTGAGGCTGACGCACTGGTGCTTGCTG
>spn:38_Stre-1
GCTGAGGCGCTGGTACTTGCTGAAGCCGATGCACTCGTTGATGCTG
>spn:39_Stre-1
GCTGATGCACTAGTACTTGCTGAGGCTGACGCACTCGTTGATGCCG
>spn:40_Stre-1
TCAGACGCTGAGATACTTGCTGAGGCTGAGGCACTGGTTGATGCTG
>spn:41_Stre-1
GCCGATGCACTAGTACTTGCTGAGGCTGACGCACTCGTTGATGCCG
>spn:42_Stre-1
TCAGACGCTGAGATACTTGCTGAGGCTGAGGCACTCGTTGATGCTG
>spn:43_Stre-1
GCCGACGCACTGGTGCTTGCTGAGACTGATGCACTGGTTGACGCTG
>spn:44_Stre-1
GCCGATGCACTCGTTGATGCTGATGCTGATGCACTCGTTGATGCCG
>spn:45_Stre-1
TCAGACGCTGAGATACTTGCTGAGGCTGATGCACTGGTTGATGCTG
>spn:46_Stre-1
GCTGATGCACTAGTACTTGCTGAGGCTGACGCACTCGTTGATGCTG
>spn:47_Stre-1
GCTGAGGCACTTGTTGATGCCGAAGCCGAAGCACTGGTTGATGCTG
>spn:48_Stre-1
GCTGACGCACTTGTGCTTGCTGAAGCTGACGCACTGGTACTTGCTG
>spn:49_Stre-1
GCCGAGGCACTGGTTGACGCTGAGGCTGAAGCACTTGTTGA
>spn:50_Stre-1
GCTGAAGCTGATGCACTGGTTGATGCTG
>spn:51_Stre-1
GCTGAAGCACTTGTACTTGCTGAGGCCGAGGCGCTTGTTGATGCGG
>spn:52_Stre-1
TCAGAAGCTGATGTGCTTGCTGAGGCTGACGCACTCGTTGATGCTG
>spn:53_Stre-1
TCAGACGCACTCGTTGACGCTGAAGCCGAAGCACTGGTGCTTGCTG
>spn:54_Stre-1
TCAGAGGCACTGGTTGACGCTGAGACTGAAGCACTCGTTGATGCTG
>spn:55_Stre-1
GCCGACGCACTGGTACTTGCTGAAGCTGAAGCACTTGTTGATGCTG
>spn:56_Stre-1
GCTGATGCACTCGTTGATGCTGAAGCCGACGCACTTGTTGATGCTG
>spn:57_Stre-1
TCAGACGCTGAGGTACTTGCTGAAGCCGACGCACTTGTCGACGCTG
>spn:58_Stre-1
GCTGACGCACTGGTACTTGCTGAAGCTGAGGCGCTTGTCGACGCTG
>spn:59_Stre-1
GCTGATGCACTAGTACTTGCTGAAGCGGACGCACTCGTTGATGCTG
>spn:60_Stre-1
GCTGAGGCGCTAGTACTTGCTGAGGCTGACGCACTGGTTGATGCCG
>spn:61_Stre-1
GCTGAAGCACTGGTACTTGCTGAGGCTGACGCACTGGTACTTGCTG
>spn:62_Stre-1
GCTGAGGCGCTTGTCGATGCTGAGGCTGACGCACTGGTTGATGCAG
>spn:63_Stre-1
TCAGAAGCTGATGTGCTTGCTGAGGCTGACGTACTCGTTGATGCTG
>spn:64_Stre-1
TCAGACGCACTCGTTGACGCTGAAGCCGAAGCACTTGTTGACGCTG
>spn:65_Stre-1
GCTGAGGCGCTAGTACTTGCTGAAGCGGACGCACTCGTTGATGCCG
>spn:66_Stre-1
TCAGACGCTGAGATACTTGCTGAGGCTGAAGCACTTGTGCTTGCTG
>spn:67_Stre-1
TCAGATGCTGAGGTACTTGCTGAAGCTGAGGCACTGGTTGATGCGG
>spn:68_Stre-1
TCAGACGCGCTGGTGCTTGCTGAGGCCGACGCACTGGTGCTTGCTG
>spn:69_Stre-1
ACTGATGCACTCGTTGATGCTGAAGCCGAGGCACTTGTTGATGCCG
>spn:70_Stre-1
TCAGACGCTGAGATACTTGCTGAGGCCGAGGCGCTGGTTGA
>spn:71_Stre-1
GCTGAGGCGCTAGTACTTGCTGAAGCCGAGGCACTTGTTGATGCGG
>spn:72_Stre-1
TCTGATGCACTGGTTGATGCTGAAGCCGATGCACTCGTTGATGCTG
>spn:73_Stre-1
GCTGATGCACTAGTACTTGCTGAGGCTGACGCACTGGTTGATGCCG
>spn:74_Stre-1
GCCGACGCACTTGTCGACGCTGAGGCTGACGCACTGGTACTTGCTG
>spn:75_Stre-1
GCTGACGCACTGGTACTTGCTGAAGCCGACGCACTTGTCGACGCTG
>spn:76_Stre-1
GCTGACGCACTGGTACTTGCTGAAGCTGAGGCGCTTGTCGATGCTG
>spn:77_Stre-1
TCAGAAGCTGATGTGCTTGCTGAGGCTGACGCACTCGTTGATGCTG
>spn:78_Stre-1
TCAGACGCACTCGTTGACGCTGAAGCCGATGCACTTGTTGACGCTG
>spn:79_Stre-1
GCTGAGGCGCTAGTACTTGCTGAAGCGGACGCACTCGTTGATGCTG
>spn:80_Stre-1
GCTGAGGCGCTAGTACTTGCTGAAGCGGACGCACTCGTTGATGCCG
>spn:81_Stre-1
TCAGACGCACTCGTTGACGCTGAAGCCGATGCACTTGTTGACGCTG
>spn:82_Stre-1
GCTGAGGCGCTAGTACTTGCTGAAGCGGACGCACTCGTTGATGCCG
>spn:83_Stre-1
TCAGACGCTGAGATACTTGCTGAGGCTGACGCACTGGTTGAGGCTG
>spn:84_Stre-1
GCTGAGGCGCTAGTACTTGCTGAAGCCGACGCACTGGTGCTTGCTG
>spn:85_Stre-1
GCCGAGGCACTTGTTGATGCGGAAGCTGACGCACTGGTACTTGCTG
>spn:86_Stre-1
TCTGATGCACTGGTTGACGCCGAAGCCGATGCACTCGTTGATGCTG
>spn:87_Stre-1
GCTGATGCACTAGTACTTGCTGAGGCTGACGCACTTGTCGACGCTG
>spn:88_Stre-1
GCTGACGCACTGGTACTTGCTGAAGCTGAGGCGCTTGTCGACGCTG
>spn:89_Stre-1
TCAGATGCTGATGTGCTTGCTGAAGCCGAGGCACTTGTCGATGCTG
>spn:90_Stre-1
ACTGAAGCACTGGTACTTGCTGAAGCTGACGCACTGGTTGA
>spn:91_Stre-1
GCTGAAGCCGAGGCACTGGTTGATGCTG
>spn:92_Stre-1
GCCGATGCACTAGTACTTGCTGAGGCTGACGCACTGGTTGATGCCG
>spn:93_Stre-1
GCCGACGCACTTGTCGACGCTGAGGCTGAAGCACTGGTACTTGCTG
>spn:94_Stre-1
GCTGAGGCGCTTGTCGATGCTGAGGCTGACGCACTGGTTGAGGCCG
>spn:95_Stre-1
TCAGAAGCTGAGGTGCTTGCTGAGGCTGACGTACTCGTTGATGCTG
>spn:96_Stre-1
TCAGACGCTGAGATACTTGCTGAGGCTGACGCACTTGTTGATGCTG
>spn:97_Stre-1
GCTGAAGCACTGGTTGACGCTGAAGCTGACGTACTCGTTGATGCTG
>spn:98_Stre-1
CCCGAGGCGCTTGTGCTTGCTGAAGCCGAAGCACTCGTTGATGCTG
>spn:99_Stre-1
TCAGAAGCTGAGGTGCTTGCTGAGGCCGAGGCGCTGGTTGAGGCCG
>spn:100_Stre-1
TCAGAAGCTGAGGTGCTTGCTGAGGCCGAGGCGCTGGTTGATGCTG
>spn:101_Stre-1
GCTGAAGCACTGGTACTTGCTGAAGCCGAAGCACTGGTTGACGCTG
>spn:102_Stre-1
TCAGATGCTGATGTGCTTGCTGAAGCCGAGGCACTTGTTGATGCGG
>spn:103_Stre-1
TCTGATGCACTGGTTGACGCCGAAGCCGATGCACTCGTTGATGCTG
>spn:104_Stre-1
GCTGATGCACTAGTACTTGCTGAGGCTGACGCACTGGTTGATGCCG
>spn:105_Stre-1
TCAGATGCTGATGTGCTTGCTGAAGCCGAGGCACTTGTCGATGCTG
>spn:106_Stre-1
ACTGAAGCACTGGTACTTGCTGAAGCTGACGCACTGGTTGACGCTG
>spn:107_Stre-1
GCCGAGGCACTGGTTGATGCTGAAGCCGATGCACTCGTTGATGCTG
>spn:108_Stre-1
GCTGATGCACTAGTACTTGCTGAGGCTGACGCACTGGTTGATGCCG
>spn:109_Stre-1
GCCGACGCACTTGTCGACGCTGAGGCTGAAGCACTGGTACTTGCTG
>spn:110_Stre-1
GCTGAGGCGCTTGTCGATGCTGAGGCTGACGCACTGGTTGATGCCG
>spn:111_Stre-1
TCAGAAGCTGATGTGCTTGCTGAGGCTGACGTACTCGTTGATGCTG
>spn:112_Stre-1
TCAGACGCTGAGATACTTGCTGAGGCTGACGCACTTGTGCTTGCTG
>spn:113_Stre-1
GCTGAGGTACTTGCGCTTGCTGAGGCCGACGCACTCGTTGATGCCG
>spn:114_Stre-1
TCAGACGCTGAGATACTTGCTGAGGCTGACGCACTTGTGCTTGCTG
>spn:115_Stre-1
GCTGAGGTACTTGCGCTTGCTGAGGCCGACGCACTCGTTGATGCTG
>spn:116_Stre-1
GCCGAAGCACTTGTCGACGCTGAAGCCGACGCACTGGTTGA
>spn:117_Stre-1
TCAGAAGCTGATGTGCTTGCTGAGGCTGACGCACTCGTTGATGCTG
>spn:118_Stre-1
TCAGACGCACTTGTCGATGCTGAAGCCGATGCACTAGTACTTGCTG
>spn:119_Stre-1
GCCGACGCACTGGTGCTTGCTGAAGCCGAGGCACTTGTTGATGCTG
>spn:120_Stre-1
TCAGAGGCACTGGTTGACGCTGAGACTGAAGCACTCGTTGATGCTG
>spn:121_Stre-1
GCCGACGCACTGGTACTTGCTGAAGCTGAAGCACTTGTTGATGCTG
>spn:122_Stre-1
TCAGACGCTGAGGTACTTGCTGAAGCCGACGCACTTGTCGACGCTG
>spn:123_Stre-1
GCTGACGCACTGGTACTTGCTGAAGCTGAGGCACTGGTGCTTGCTG
>spn:124_Stre-1
GCTGAGGCGCTGGTACTTGCTGAGGCTGACGCACTGGTGCTTGCTG
>spn:125_Stre-1
GCTGAGGCGCTGGTACTTGCTGAAGCCGATGCACTCGTTGATGCTG
>spn:126_Stre-1
GCTGATGCACTAGTACTTGCTGAAGCGGACGCACTCGTTGATGCTG
>spn:127_Stre-1
GCTGAGGCGCTAGTACTTGCTGAGGCTGACGCACTGGTTGATGCCG
>spn:128_Stre-1
GCTGAAGCACTGGTACTTGCTGAGGCTGACGCACTGGTACTTGCTG
>spn:129_Stre-1
GCTGAGGCGCTTGTCGATGCTGAGGCTGACGCACTGGTTGATGCAG
>spn:130_Stre-1
TCAGAAGCTGATGTGCTTGCTGAGGCTGACGTACTCGTTGATGCTG
>spn:131_Stre-1
TCAGACGCACTCGTTGACGCTGAAGCCGAAGCACTTGTTGACGCTG
>spn:132_Stre-1
GCTGAGGCGCTAGTACTTGCTGAAGCGGACGCACTCGTTGATGCCG
>spn:133_Stre-1
TCAGACGCTGAGATACTTGCTGAGGCTGAAGCACTTGTGCTTGCTG
>spn:134_Stre-1
TCAGATGCTGAGGTACTTGCTGAAGCTGAGGCACTGGTTGATGCGG
>spn:135_Stre-1
TCAGACGCGCTGGTGCTTGCTGAGGCCGACGCACTGGTGCTTGCTG
>spn:136_Stre-1
ACTGATGCACTCGTTGATGCTGAAGCCGAGGCACTTGTTGATGCCG
>spn:137_Stre-1
TCAGACGCTGAGATACTTGCTGAGGCCGAGGCGCTGGTTGA
>spn:138_Stre-1
GCTGAGGCGCTAGTACTTGCTGAAGCCGAGGCACTTGTTGATGCGG
>spn:139_Stre-1
TCTGATGCACTGGTTGATGCTGAAGCCGATGCACTCGTTGATGCTG
>spn:140_Stre-1
GCTGATGCACTAGTACTTGCTGAGGCTGACGCACTGGTTGATGCCG
>spn:141_Stre-1
GCCGACGCACTTGTCGACGCTGAGGCTGACGCACTGGTACTTGCTG
>spn:142_Stre-1
GCTGACGCACTGGTACTTGCTGAAGCCGACGCACTTGTCGACGCTG
>spn:143_Stre-1
GCTGACGCACTGGTACTTGCTGAAGCTGAGGCGCTTGTCGATGCTG
>spn:144_Stre-1
TCAGAAGCTGATGTGCTTGCTGAGGCTGACGCACTCGTTGATGCTG
>spn:145_Stre-1
TCAGACGCACTCGTTGACGCTGAAGCCGATGCACTTGTTGACGCTG
>spn:146_Stre-1
GCTGAGGCGCTAGTACTTGCTGAAGCGGACGCACTCGTTGATGCTG
>spn:147_Stre-1
GCTGAGGCGCTAGTACTTGCTGAAGCGGACGCACTCGTTGATGCCG
>spn:148_Stre-1
TCAGACGCACTCGTTGACGCTGAAGCCGATGCACTTGTTGACGCTG
>spn:149_Stre-1
GCTGAGGCGCTAGTACTTGCTGAAGCGGACGCACTCGTTGATGCCG
>spn:150_Stre-1
TCAGACGCTGAGATACTTGCTGAGGCTGACGCACTGGTTGAGGCTG
>spn:151_Stre-1
GCTGAGGCGCTAGTACTTGCTGAAGCCGACGCACTGGTGCTTGCTG
>spn:152_Stre-1
GCCGAGGCACTTGTTGATGCGGAAGCTGACGCACTGGTACTTGCTG
>spn:153_Stre-1
TCTGATGCACTGGTTGACGCCGAAGCCGATGCACTCGTTGATGCTG
>spn:154_Stre-1
GCTGATGCACTAGTACTTGCTGAGGCTGACGCACTTGTCGACGCTG
>spn:155_Stre-1
GCTGACGCACTGGTACTTGCTGAAGCTGAGGCGCTTGTCGACGCTG
>spn:156_Stre-1
TCAGATGCTGATGTGCTTGCTGAAGCCGAGGCACTTGTCGATGCTG
>spn:157_Stre-1
ACTGAAGCACTGGTACTTGCTGAAGCTGACGCACTGGTTGACGCTG
>spn:158_Stre-1
GCCGAGGCACTGGTTGATGCTGAAGCCGATGCACTCGTTGATGCTG
>spn:159_Stre-1
GCTGATGCACTAGTACTTGCTGAGGCTGACGCACTGGTTGATGCCG
>spn:160_Stre-1
GCCGACGCACTTGTCGACGCTGAGGCTGAAGCACTGGTACTTGCTG
>spn:161_Stre-1
GCTGAGGCGCTTGTCGATGCTGAGGCTGACGCACTGGTTGATGCAG
>spn:162_Stre-1
TCAGAAGCTGATGTGCTTGCTGAGGCTGACGTACTCGTTGATGCTG
>spn:163_Stre-1
TCAGACGCTGAGATACTTGCTGAGGCTGACGCACTTGTGCTTGCTG
>spn:164_Stre-1
GCTGAGGTACTTGCGCTTGCTGAGGCCGACGCACTCGTTGATGCTG
>spn:165_Stre-1
GCCGAAGCACTTGTCGACGCTGAAGCCGACGCACTGGTTGA
>spn:166_Stre-1
TCAGAAGCTGATGTGCTTGCTGAGGCTGACGCACTCGTTGATGCTG
>spn:167_Stre-1
TCAGACGCACTTGTCGATGCTGAAGCCGATGCACTAGTACTTGCTG
>spn:168_Stre-1
GCCGACGCACTGGTGCTTGCTGAAGCCGAGGCACTTGTTGATGCTG
>spn:169_Stre-1
TCAGAGGCACTGGTTGACGCTGAGACTGAAGCACTCGTTGATGCTG
>spn:170_Stre-1
GCCGACGCACTGGTACTTGCTGAAGCTGAAGCACTTGTTGATGCTG
>spn:171_Stre-1
TCAGACGCTGAGGTACTTGCTGAAGCCGACGCACTTGTCGACGCTG
>spn:172_Stre-1
GCTGACGCACTGGTACTTGCTGAAGCTGAGGCACTGGTGCTTGCTG
>spn:173_Stre-1
GCTGAGGCGCTGGTACTTGCTGAGGCTGACGCACTGGTGCTTGCTG
>spn:174_Stre-1
GCTGAGGCGCTGGTACTTGCTGAAGCCGATGCACTCGTTGATGCTG
>spn:175_Stre-1
GCTGATGCACTAGTACTTGCTGAGGCTGACGCACTCGTTGATGCCG
>spn:176_Stre-1
TCAGACGCTGAGATACTTGCTGAGGCTGAGGCACTGGTTGATGCTG
>spn:177_Stre-1
GCCGATGCACTAGTACTTGCTGAGGCTGACGCACTCGTTGATGCCG
>spn:178_Stre-1
TCAGACGCTGAGATACTTGCTGAGGCTGAGGCACTCGTTGATGCTG
>spn:179_Stre-1
GCCGACGCACTGGTGCTTGCTGAGACTGATGCACTGGTTGACGCTG
>spn:180_Stre-1
GCCGATGCACTCGTTGATGCTGATGCTGATGCACTCGTTGATGCCG
>spn:181_Stre-1
TCAGACGCTGAGATACTTGCTGAGGCTGATGCACTGGTTGATGCTG
>spn:182_Stre-1
GCTGATGCACTAGTACTTGCTGAGGCTGACGCACTCGTTGATGCTG
>spn:183_Stre-1
GCTGAGGCACTTGTTGATGCCGAAGCCGAAGCACTGGTTGATGCTG
>spn:184_Stre-1
GCTGACGCACTTGTGCTTGCTGAAGCTGACGCACTGGTACTTGCTG
>spn:185_Stre-1
GCCGAGGCACTGGTTGACGCTGAGGCTGAAGCACTTGTTGA
>spn:186_Stre-1
GCTGAAGCTGATGCACTGGTTGATGCTG
>spn:187_Stre-1
GCTGAAGCACTTGTACTTGCTGAGGCCGAGGCGCTTGTTGATGCGG
>spn:188_Stre-1
TCAGAAGCTGATGTGCTTGCTGAGGCTGACGCACTCGTTGATGCTG
>spn:189_Stre-1
TCAGACGCACTCGTTGACGCTGAAGCCGAAGCACTGGTGCTTGCTG
>spn:190_Stre-1
TCAGAGGCACTGGTTGACGCTGAGACTGAAGCACTCGTTGATGCTG
>spn:191_Stre-1
GCCGACGCACTGGTACTTGCTGAAGCTGAAGCACTTGTTGATGCTG
>spn:192_Stre-1
GCTGATGCACTCGTTGATGCTGAAGCCGACGCACTTGTTGATGCTG
>spn:193_Stre-1
TCAGACGCTGAGGTACTTGCTGAAGCCGACGCACTTGTCGACGCTG
>spn:194_Stre-1
GCTGACGCACTGGTACTTGCTGAAGCTGAGGCGCTTGTCGACGCTG
>spn:195_Stre-1
GCTGATGCACTAGTACTTGCTGAAGCGGACGCACTCGTTGATGCTG
>spn:196_Stre-1
GCTGAGGCGCTAGTACTTGCTGAGGCTGACGCACTGGTTGATGCCG
>spn:197_Stre-1
GCTGAAGCACTGGTACTTGCTGAGGCTGACGCACTGGTACTTGCTG
>spn:198_Stre-1
GCTGAGGCGCTTGTCGATGCTGAGGCTGACGCACTGGTTGATGCAG
>spn:199_Stre-1
TCAGAAGCTGATGTGCTTGCTGAGGCTGACGTACTCGTTGATGCTG
>spn:200_Stre-1
TCAGACGCACTCGTTGACGCTGAAGCCGAAGCACTTGTTGACGCTG
>spn:201_Stre-1
GCTGAGGCGCTAGTACTTGCTGAAGCGGACGCACTCGTTGATGCCG
>spn:202_Stre-1
TCAGACGCTGAGATACTTGCTGAGGCTGAAGCACTTGTGCTTGCTG
>spn:203_Stre-1
TCAGATGCTGAGGTACTTGCTGAAGCTGAGGCACTGGTTGATGCGG
>spn:204_Stre-1
TCAGACGCGCTGGTGCTTGCTGAGGCCGACGCACTGGTGCTTGCTG
>spn:205_Stre-1
ACTGATGCACTCGTTGATGCTGAAGCCGAGGCACTTGTTGATGCCG
>spn:206_Stre-1
TCAGACGCTGAGATACTTGCTGAGGCCGAGGCGCTGGTTGA
>spn:207_Stre-1
GCTGAGGCGCTAGTACTTGCTGAAGCCGAGGCACTTGTTGATGCGG
>spn:208_Stre-1
TCTGATGCACTGGTTGATGCTGAAGCCGATGCACTCGTTGATGCTG
>spn:209_Stre-1
GCTGATGCACTAGTACTTGCTGAGGCTGACGCACTGGTTGATGCCG
>spn:210_Stre-1
GCCGACGCACTTGTCGACGCTGAGGCTGACGCACTGGTACTTGCTG
>spn:211_Stre-1
GCTGACGCACTGGTACTTGCTGAAGCCGACGCACTTGTCGACGCTG
>spn:212_Stre-1
GCTGACGCACTGGTACTTGCTGAAGCTGAGGCGCTTGTCGATGCTG
>spn:213_Stre-1
TCAGAAGCTGATGTGCTTGCTGAGGCTGACGCACTCGTTGATGCTG
>spn:214_Stre-1
TCAGACGCACTCGTTGACGCTGAAGCCGATGCACTTGTTGACGCTG
>spn:215_Stre-1
GCTGAGGCGCTAGTACTTGCTGAAGCGGACGCACTCGTTGATGCTG
>spn:216_Stre-1
GCTGAGGCGCTAGTACTTGCTGAAGCGGACGCACTCGTTGATGCCG
>spn:217_Stre-1
TCAGACGCACTCGTTGACGCTGAAGCCGATGCACTTGTTGACGCTG
>spn:218_Stre-1
GCTGAGGCGCTAGTACTTGCTGAAGCGGACGCACTCGTTGATGCCG
>spn:219_Stre-1
TCAGACGCTGAGATACTTGCTGAGGCTGACGCACTGGTTGAGGCTG
>spn:220_Stre-1
GCTGAGGCGCTAGTACTTGCTGAAGCCGACGCACTGGTGCTTGCTG
>spn:221_Stre-1
GCCGAGGCACTTGTTGATGCGGAAGCTGACGCACTGGTACTTGCTG
>spn:222_Stre-1
TCTGATGCACTGGTTGACGCCGAAGCCGATGCACTCGTTGATGCTG
>spn:223_Stre-1
GCTGATGCACTAGTACTTGCTGAGGCTGACGCACTTGTCGACGCTG
>spn:224_Stre-1
GCTGACGCACTGGTACTTGCTGAAGCTGAGGCGCTTGTCGACGCTG
>spn:225_Stre-1
TCAGATGCTGATGTGCTTGCTGAAGCCGAGGCACTTGTCGATGCTG
>spn:226_Stre-1
ACTGAAGCACTGGTACTTGCTGAAGCTGACGCACTGGTTGA
>spn:227_Stre-1
GCTGAAGCCGAGGCACTGGTTGATGCTG
>spn:228_Stre-1
GCCGATGCACTAGTACTTGCTGAGGCTGACGCACTGGTTGATGCCG
>spn:229_Stre-1
GCCGACGCACTTGTCGACGCTGAGGCTGAAGCACTGGTACTTGCTG
>spn:230_Stre-1
GCTGAGGCGCTTGTCGATGCTGAGGCTGACGCACTGGTTGAGGCCG
>spn:231_Stre-1
TCAGAAGCTGAGGTGCTTGCTGAGGCTGACGTACTCGTTGATGCTG
>spn:232_Stre-1
TCAGACGCTGAGATACTTGCTGAGGCTGACGCACTTGTTGATGCTG
>spn:233_Stre-1
GCTGAAGCACTGGTTGACGCTGAAGCTGACGTACTCGTTGATGCTG
>spn:234_Stre-1
CCCGAGGCGCTTGTGCTTGCTGAAGCCGAAGCACTCGTTGATGCTG
>spn:235_Stre-1
TCAGAAGCTGAGGTGCTTGCTGAGGCCGAGGCGCTGGTTGAGGCCG
>spn:236_Stre-1
TCAGAAGCTGAGGTGCTTGCTGAGGCCGAGGCGCTGGTTGATGCTG
>spn:237_Stre-1
GCTGAAGCACTGGTACTTGCTGAAGCCGAAGCACTGGTTGACGCTG
>spn:238_Stre-1
TCAGATGCTGATGTGCTTGCTGAAGCCGAGGCACTTGTCGATGCTG
>spn:239_Stre-1
ACTGAAGCACTGGTACTTGCTGAAGCTGACGCACTGGTTGACGCTG
>spn:240_Stre-1
GCCGAGGCACTGGTTGATGCTGAAGCCGACGCACTTGTTGATGCTG
>spn:241_Stre-1
TCTGATGCACTTGTACTTGCTGAGGTCGAAGCGCTGGTTGAGGCTG
