# Supplementary material for: Systematic identification of stem-loop containing sequence families in bacterial genomes
Source: BMC Genomics. 2008 Jan 17;9:20. doi: 10.1186/1471-2164-9-20 (PMC2267715; doi:10.1186/1471-2164-9-20)
Supplement: Additional file 1 — Family sequences. A zipped archive of files corresponding to families described in Table 3. Each file contains all the family members as sequences in FASTA format. [file 1471-2164-9-20-S1.zip › suppl_data1/R.conorii_Rpe-4.txt]

>rco:1_Rpe-4
TGTCACCCCGTGGCTTGACCCACGGAATCCAAAAAAAATCTAAAATACTATTAATAAGCT
AGATTCCGTGGTCAAGCCACGGAATGA
>rco:2_Rpe-4
TGTCATACCGCGGCTTGACCACGGTATCCAAAAAAAATAAAAAAACTGGATCCCGCGATA
TCAAGTCGCGGGATGA
>rco:3_Rpe-4
TGTCACCCCGTGGATTGCTCCTGGGGTCCATAAAAACAATTTAAAATACTAATATTATTA
ATATTAGTATTTCAAGCTGGATCCCGCGATCAAGTCGCGGGATGA
>rco:4_Rpe-4
TGTCATACCGTGGTTTGACCACGGTATTCATAAAAATAACTAGTATTAGGTGTTTTTATA
TTTTTACTGGATCCCACGATCAAGTCACGGGATGA
>rco:5_Rpe-4
TGTCATACCATGGCTTGACCACGGTATCCAGAAAAAAATTAAAAAAGACTGGATCCCGCG
ATCAAGTCGCGGGATGA
>rco:6_Rpe-4
TGTTACCCCGTGGTCAAGCCACGGGGTCCATAAAAACAATAAAAAATACTAATATAGTAT
TTTTAACTGGATCCAGTGGTCAAGCCACGGGGTAA
>rco:7_Rpe-4
TGTCATCCCACGGCTTGACCGCGGGATCTTGTCTTACAGACTGTATTCTGAGATCCCGTG
GACAAGCCACGGGATGA
>rco:8_Rpe-4
TGTCACCCCATGGCTTGACCACGGGGTCCAGTAATTCAATACACAATATTGTTTTCTGGA
TACCGCGGTCAAGCCGCGGTATGA
>rco:9_Rpe-4
TGTCATACCGCGGCTTGACCGCGATATCTAAAAAATAAGCATTTTTGGATCCCGCGATTT
AATCGCGGGATAA
>rco:10_Rpe-4
TGTCATACCGTGGCTTGACCACGGTATCGAGAAAAAAATTTAAAAAAGACTAGATCCTGC
GATCAAGTTGCAGGATGA
>rco:11_Rpe-4
TGTCACCCCGTGGCTTGACCACAGGGTCTATAAAAACAATAAAAAATACTAATAATTTTA
TAACTGGATCCCACAATCAAGTCGCGGAATGA
>rco:12_Rpe-4
TGTCACCCCGTGGCTTGACCACGGGGTCCAATTAAGGATGCTAGTCTTTTAGCATTTTAA
AATTTTTTATTGGAT
>rco:13_Rpe-4
TGTCATCCCGTGGCTTGACCACGGTAAAAATAATAAATTAGATACCGCGTTCAAGTCGCG
GTATGA
>rco:14_Rpe-4
TGTCATCCCGAGGCCTCGCCACAGGATCCAAAAATGTAACTCATAATACTAGTGTAATTT
TAGTATTTTAACTGGACCCCACTATCAAGTTGTGGGATGA
>rco:15_Rpe-4
GGTCACCCCCGTGGTTTGACCACAGGATCCATATAATTTTAGTATTTTTAACTGGATCCT
GCAATCAAGTCG
>rco:16_Rpe-4
CGTCATCCCGTGGTTTAACCACGTGATCCATCAAAACAATTAAAACACTATTGAGTATT
>rco:17_Rpe-4
TGTCACCCCGTGGCCTGACCACGGGGTCCAGAAAAAATAACTTCAATATTGTTACCTACA
CTACATGTTTAACAAAATAAACATATAAAAATAAATTTTTATATGTTTTACTGGATTCCG
TGAATAAATCACGGGATGA
>rco:18_Rpe-4
TGTCATCCCGTGGCTTGACCACGGGGT
>rco:19_Rpe-4
AAAAATAACAAAAAATGCTAAAGGTTAGCATTTTTCACTGGATCCCGTGGTCAAACCACG
GGATGA
>rco:20_Rpe-4
TGTCATCCCGTGGCTACGACCACGGGATCCAAAACATATTTAAATAATGACTGGATACCG
TGGTCAAACCACGGGATGA
>rco:21_Rpe-4
TGTCATACCGTGGCTTGACCACGGTATCCCAAAAAATAACTTAAAATACTAATTAATTTA
AATATTTTAAGCTGGATCCCACGATCAAGTCGCGGAATGA
>rco:22_Rpe-4
TGTCATGCCGTGATTTGACCACGGTATCCATAAAAATAACTTTTAATATCAATGATTTTA
ATATTTAAAACTGGATACCGCGATCAAGTCGCGGTATGA
>rco:23_Rpe-4
TGTCACCCCGTGGTCAAGCCCACGGGGTCCATAAAAATAATAAAAAATACTAATAATATT
AGTATTTTTAGCTGGATCCCGCACTCAAGTCGCGGGATGA
>rco:24_Rpe-4
TGTCATCCCGTGGCTTGACCACGGGAT
>rco:25_Rpe-4
TGTCATCCCGTGGCTTGACCACGGGATCTTGTATCACAGGCAGTATCCTGAAATTCCGCG
ATCAAGTCGCGGGATGA
>rco:26_Rpe-4
TGTCATCCCGTGGCTTGACCACGGGATCTTGTATCGCCTGCTGTGTCCTGAGATACCGAG
ATCAAGTCGCGGTATGG
>rco:27_Rpe-4
TGTCATCCCGTGGCTTGACCACAGGATCCAAAAACAACTAATAGTATTTTTACTGGATAC
CGCGATTAAGTCACGGTATGA
>rco:28_Rpe-4
TGTCATACCTTGGCTTAACCACAGTATCCAGAAAACAACTAAAAATACTAATATTATTAG
TATTTTTAACTGGATTCTGTGAATAAATCACGAGGTGA
>rco:29_Rpe-4
TGTCATCCCGTGGCTTGACCACGGGATCTTGTATCACAGCCTGTGTCCTGAGACCCCGTG
ATCAAGTCACGGGGTGA
>rco:30_Rpe-4
AGTCATCCTGTGGCTTGTCCACAGGGTCCAGTTATAAAAAATACAAACATAAAAAGCTCG
ATTTATCTCACTTTATGCTGGATTCCGTGTACAAGCC
>rco:31_Rpe-4
TGTCATCTAGTAGTTTGTCCACGGCATCTAGGAAAAGCAACTAAAAGTTTATGTTGTTGT
GACATTTTTAGCTGGATACTGTGGACAAGCTACTAGATGA
>rco:32_Rpe-4
TGTTATACCGTGGTTTGACCACGGTATCCAAAAACAACTGAAAA
>rco:33_Rpe-4
GGTCACCCCGTGGCTTGACCACGGGGGCCATAAAAACAATAAATACTAATAAATTTAGTA
TTTTTAACTGGATCCCGTGGTCACGCCACGGGATGA
>rco:34_Rpe-4
TGTCACCTAGTTCGCTTGACCACGGGGTCCAGTCTTTTGTATTTTTTCTGGATCCCGCGA
TCAAGTCACAGGATGA
>rco:35_Rpe-4
TGTCATACCGTGGCTTGACCACGGTATCCAAAAAATACAAAAAGACTGGATCCCACTACA
AGCTCACGGGATAA
>rco:36_Rpe-4
TGTCACCCCGTGGCTTGACCACAGGGTCCATAAAAACAATAAAAATACTAATTAATATTA
GTATTTTAAGCTAGATCCCGTGAATAAATCACGGGATGA
>rco:37_Rpe-4
TGTCATCCCCGCGATTTGATCGCGGGATACAATTTAAAATACTAAAAATTTAGTATTTTA
AAGTTACTTTTATGGATGCCGTGGTCAAGCCACGGTATGA
>rco:38_Rpe-4
TGTCATCCCGTGGCTTGACCATGGGATCCATAAAAACAATAAAAAATACTAATAATTCTA
GTATTTTTAACTGGATCCCGTGATCAAGTCGCGCGGGATGA
>rco:39_Rpe-4
TGTCATACCGCGACTTGATCGCGGGATCCAGAAAAAAATTAAAAAAAACTGGATCCCGTG
GTCAAGCCACGGGATAA
>rco:40_Rpe-4
TGTCACCCCGTGGCTTGACGACGGGATCCAGCTTAAAATACTAATATTATTAGTATTTTA
AGCTGGATCCCACGATCAAGTCGCGGGATGA
>rco:41_Rpe-4
TGTCATGCCGTGGCGCTTGACCACGGCATCCAGTCTTTATTTTATTTTTTCTAGATACCG
TGGACAAGCCACGCTATGA
>rco:42_Rpe-4
TGTCATACCGTGGCTTGACCACGGTATCCATATAATTACTGGACCCCGTGATCAAGTCAC
GGGGTGA
>rco:43_Rpe-4
TGTCACTCCGTGGCTTGACCACGGTATCCAGAAAAACAATAAAAAATACTAATATTATTT
AGTATTTTTAACTAGACCCCGTGATCAAGCCACGGAGTGA
>rco:44_Rpe-4
TGTCGTCCCGTGGCTTGACCACGGGGTCCAAAAAGTCTTTAATAAAAGCACTGGACTCCG
TGGTTAAGCCACGGAATGA
>rco:45_Rpe-4
CGTTATACCGTGGCTTGACCACGATATCCAGAAAATAACTAAAAATACTAATAATATTAG
TATTTTTGACTAGCTCCCGTGGACAAGCTACGGCATGA
>rco:46_Rpe-4
TGTCATACTGCGGCTTGACCACGGTATTTAAAAACAACTTAAAGTACTAATAATTTTAGT
ATTTTAAACTAGATCCCGCGATCAAGTCACGGGATGA
>rco:47_Rpe-4
TGTCATACCGTGGCTTGACCACGGTATCAAAAAAAAATAAAAAAAGACTGGATCTTGCGA
TCAAGTCGCGGGATTA
>rco:48_Rpe-4
TGTCATCCCGTGGCTTGACCACGGGATCTTATGTCGCAGGCTGTGTTCTGAGATCCTGCG
ATCAAGTCGCGGGATGA
>rco:49_Rpe-4
TGTCATACCGTGGCTTGACCACAGTATCCATAAAAAAATTAAAAAAGGACTGGATCACGC
GATCAAGTCGCGGGATGA
>rco:50_Rpe-4
GGAATCTAAAAAACAATAAAAAATACTAAAATTATTAGTATTTTTAACTAGATCCCATGG
GCAAGCCACGGGGTGA
>rco:51_Rpe-4
TGTCACCCCGTGGCGTGACCACGGGGTCTTGTATCACCAGCTGAGTCCTAAGATACCGCG
ATCAAGTTGCAGTATGA
>rco:52_Rpe-4
CCACGGGGTCCATAAAAACAATAAAAAATACTAATAATATTAGTATTTTTAACTGGATCC
CATGGTCAAACCACGGGATGA
>rco:53_Rpe-4
GGTATCCACAAAAATAGCTCATAATACTAATAATTTGCTGGATACTGTGGACAAGCCACG
GTATGA
>rco:54_Rpe-4
TGTCATACCGTGGCTTGACCACGGTATCCAAAAATATAACTTAAAAATACTAAACATTTT
TAACTGGATCCCGCGATCAAGTCGCGGGATAG
>rco:55_Rpe-4
TGTCACCCCGTGGCTTAACCACGGGGTCCAAAAAACAATAAAAAATACTAATAATTTTAG
TATTTTTAACTGGATCCCGTGGTCAAGCCACGGGATGA
>rco:56_Rpe-4
TGTCATACCGTGGCTTGACCACGGTATCCAGTAAAACCACTCAAAATACTAATAATATTA
GTATTTTTAACTAGATCCCACGAACAAGTCGTGGGATGA
>rco:57_Rpe-4
TGTCACCCTGTGGCTTGACCACGGGGTCCAGTCTTTTTTAATTATTGTCTGGATACCGC
>rco:58_Rpe-4
TGTTATACCGTGCCCCGCCACGGTATCCAAAAAACAACTTATAACACGCATTTTTTAACA
TTTTTACCGGATACCGTGGCAGGACCACGGTATGA
>rco:59_Rpe-4
TGTCACCTAGTTCGCTTGACCACTGGGACCATAAAAATAATTTAAAGTACTAATATTTAA
TTGGGTCCCGCTACAAGCTTACGGGATGA
>rco:60_Rpe-4
TGTCATCCCGCGACTTGATCGCGGGAGCTTAGAAAATAGCTTAACAAATATTGATAGATC
CTGCGATCAAGTCGCGGAATGA
>rco:61_Rpe-4
TGTCATACAGTGGTTTGACCACGGTATCCAAAAAAATCACTTAAAACACT
>rco:62_Rpe-4
TGTCATACTGTGGCTTGACCACGGGATCCATAAATATGATAAAAAAAATATTAGTATTTT
TAACTGGACCCAGCAGGTACAGGCTACGGGGTGA
>rco:63_Rpe-4
TGTCATCCCTTGGCTTGACCACGGGATCCAAAAAATAATAAAAATTTTTAGTATTTTTAA
CTGGACCCCATGGTCAAGGCACGGGGTAA
>rco:64_Rpe-4
GGTATCCAGAAAACAACTTAAAATACTAATATTATTAGTATTTTTAATTAGACCCCGTGA
TCAAGGAACTAGGTGA
>rco:65_Rpe-4
TGTCACCCCGTGGTTTGACCACGGGGTCCAGTAAAAATGACCACACAAAATGTTGTTTAT
ATAGATCCCGCGATCAAGTCGTGGGATGA
>rco:66_Rpe-4
TGTCATACCGTGGCTTGACCACGGTATCCAAAAAAATAATTTAAAATACTAATATTAGTA
TTTTAGAATGGATTCCGCGATCAAGTCGTGGGATGA
>rco:67_Rpe-4
TGTCATACCGTGGCTTGACCACGGTATGACAATTTAA
>rco:68_Rpe-4
TGTCATACCGTGGCTTGACTACGGTATCTTATATCATAGGCCGTGTTCTGAGATTCCGCA
ATCAAGTTGCGGGATGA
>rco:69_Rpe-4
TGTCATACCGTGGCTTGACCACGGTATCCAGAAAAAAAATTAACAAAGACTGGATACCGC
TACAAGCTGGCAGTATGA
>rco:70_Rpe-4
TGTCATCCCGTGGCTTGACCACGAGATGACATTAAATACTTAAATATGTGCTTTTGCTTT
TT
>rco:71_Rpe-4
TGTTACCCTGTGGCTTGTCCATGGGGTATAGTTAAAAATACTAATAATATTAGTATTTTT
AACT
>rco:72_Rpe-4
TGTCATCCCGTGGCGTGACCATGGGATCTCAGAATACAGCCTGTGACACAAGACCCCGTG
GTCAAGCCACGGGGTGA
>rco:73_Rpe-4
TGTCATCCCGTGGCTTGACCACGGGCTCTATAAGTACAGCCTAAGAACTTTACGTGGTCA
AGCCACGGGATAA
>rco:74_Rpe-4
TGTCATACCGTGGCTTGCCACGGTATCCAGCAAACAACTAAACATACTAATAATATTAGT
ATGTTTAACTTGATCCCGCGATCAAGTTG
>rco:75_Rpe-4
TGTCATATCGTGGCTTAACCATGGTATCCAGAAAACAATACTAATAATATTAGCATTTTA
AACTGGATCCTGCTACAAGCTCGCAGGATGA
>rco:76_Rpe-4
TGTCATACCGTGGCGAGACCGCAGTATGACACACCTACTAAGAGTATAATATGTTAATAG
ATTCACATTGTCATCTTAATTTACGTAGTAACTTGTCATTCCGCGACGTAGATACCGTAG
TCAAACCATGGTATGA
>rco:77_Rpe-4
TGTCATCCCGTGGCTTGACCACAGTATCCAAAAATTACGTAAAGTAATTTTATCTTTTTT
ATTGGATCCCGTGGTCAAGCCGCGGGATGA
>rco:78_Rpe-4
TGTTATGCAGTGGCTTGACCACGATATCCAAAAACACAACTTAAAATACTAAAATTTTAA
TGTTTTAAACTGGATCCCGCGATCAAGTCGCGGGATGA
>rco:79_Rpe-4
TATCATACCGTGGCTTGACCACGGGATCTTGTGTCACAGATTATGCCCTAAGATACCACG
CTCAAGTCGTGGTATGA
>rco:80_Rpe-4
TGTCATCCCGTGGCTTGACCGCAGGATCCAAAAAAAATAACTTAATAAGTATACATTTTT
GATTTTTTTAGATGGATACCGCTACAAGCTCGCAGTATGA
>rco:81_Rpe-4
ACTGGATCCCGTGGTCAAGTCACGGGATTA
>rco:82_Rpe-4
TGTCATCCCGTGGCTTTATGACCACGGGATCTTACATCACAGACTGTGTCCTAAGATACC
GCGGTCGAGCCGCGGTACGA
>rco:83_Rpe-4
TGTTACCCCGTGGCTTGACCACGGGGTCCAGTCTTTTTAATTATTTTTCTGGATCCCGCT
ACAAGCTCGCGGGATGA
>rco:84_Rpe-4
TGTCATCCCGTGGCTTGACCACAGGGTCCATAAAAACAATAAAAAATACTAATAATTTTA
GTATTTTTAACTGGATCCCGCGGTCAAGCCACGGGATGA
>rco:85_Rpe-4
TGTCATACCGTGGCTTGACCACGGTATCTTGGTCAAAGACTTGTATTCTTAGATTCCGTG
GTCAAGTCGCGGGATGA
>rco:86_Rpe-4
GGTCACCCCGTGGCTTGACTAAAGGGCCCATAAAAATAATTTAAAGTACTAATATTATTA
GTATTTTAAGCTGGATCCCGCGGTCAAGTCGCGAGATGA
>rco:87_Rpe-4
TGTCACACCGTGGCTTGACCACGGTATCTTTTGAAATTTTCTGGATACCACGATCAAGTC
GCGGGATGA
>rco:88_Rpe-4
TGTCATACCATGGCTTGACCACGGTATCCAGAAAACAACTAAAAATACTAACAATATTAG
TATTTGGATCCTGCTACAAACTTGCGGGATGA
>rco:89_Rpe-4
TGTCATCCCGTGATTTATTATGGGATCCAAAAAAAATTAAAAAGGACTGGATCCCGCTAC
AAGCTCGTGGGATGA
>rco:90_Rpe-4
ATCCAGTAAAAATATTAAAAACGCCTGGATCCTGCGGTCAAGCCGCGGGATGA
>rco:91_Rpe-4
TGTTATACCGTAGCTTGACCACGGTATCCATATAAAAGCAATTCAAAATACTAATAATTT
TACTAGATATCGTGGTCAAGCCACGGTATTA
>rco:92_Rpe-4
TGCCACCCCGTGGCTTGACCACGGGGTCTAGAAAAACAAATTATTATATTAATAATTTTA
GTATTTTTAACTAGATTCCGCGATCAAGTCGCGGAATGA
>rco:93_Rpe-4
TGTCATCCCGTGGCTTGACCACGGGATCCAAAAAGCATTTAAAAAGACTAGATCCCGCGA
TCAAGTTA
>rco:94_Rpe-4
TATCATACCGTGGCTTAACCACGGTATCTAGAAATACAAAAAAAAAAGACTGGATTCCGG
TGGTTAAGCCACGGAGTGA
>rco:95_Rpe-4
TGTCATCCCGTGGCTTAACCATGGGATCTAGAAAAATAACTTAAAACATTAATAACTTTA
GTATTTATTACTGGATCCCGTGGTCAAGCTACGGGATGA
>rco:96_Rpe-4
TGTCATCCCGTGGCTTGACCACGGGATC
>rco:97_Rpe-4
TGCCATACCCGTGGCTTGACCACAATATCTAGAAAAATAACTTGTAATAGTCAAATTTAC
TAAATCCCGCAATCAAATAGCGGGA
