# Supplementary material for: Systematic identification of stem-loop containing sequence families in bacterial genomes
Source: BMC Genomics. 2008 Jan 17;9:20. doi: 10.1186/1471-2164-9-20 (PMC2267715; doi:10.1186/1471-2164-9-20)
Supplement: Additional file 1 — Family sequences. A zipped archive of files corresponding to families described in Table 3. Each file contains all the family members as sequences in FASTA format. [file 1471-2164-9-20-S1.zip › suppl_data1/R.conorii_Rpe-5.txt]

>rco:1_Rpe-5
ATATACTCGATGAACTTGAAAATTTGACTTCGTCGTCTTTGTAAGTCCTCGGATACTCAC
GTATTAGTATACGCTCCGCTCCTCGGCTTACAGACTCCTTGCTCTTTTCCAAGTTGATC
>rco:2_Rpe-5
TTATACTCGTTCAACTTGAAAAATTGACTGTGTCGTCTTTGTAAGTCCTCGGATGCTCAC
GTATTAAAAGTATACGCTCTGCTCCTCGGCTTACAGGCTCCTTGCTCTTTTCCAAGTTGA
GC
>rco:3_Rpe-5
CTCATCGCCTTGTGAATTCCTTGCTCTTTTTGAAGTTAATC
>rco:4_Rpe-5
ATATACTCGATCAACTTTAAAAATTGGCTAAGTCGTTCTACAAGTACTGCGGTACTCACG
TATTAAGTATATGCTGCGTTCCTCGTCTTGTGAACTCCTGGCTCTTTTTACAGTTGATC
>rco:5_Rpe-5
GTATACTCGTTTAATTTGAAAAATTGGTTTTGTTGTTTTATATTTTTTGATCCTCACGTA
CGTTTATGTACGCTGCGGTCAAAAAATATAAAACGCCTAGCTCTTTTCCAAATTAAAC
>rco:6_Rpe-5
ATATACTGGATGAACTTCAAAATTGGCTACGTCGTTCTACAAGATCTGCGGTGCTCACTT
GTTAAGTATAAGCTCCGCTTCTCGGCGTGTGAACTCTTAGCTCTTTTTGAAGTTGATC
>rco:7_Rpe-5
ATATACTCAGTGAATTTCAAAAATTGGCGTTGTCGTTCTACAAGTTCTGCGGTGCTCACG
TATTAAGTATACGCTCCGCTCCTCGCCTTGTGAACTCCTAGCTCTTTTTGAAATTGACC
>rco:8_Rpe-5
ATACTAAGATAGAACTTGAAAAATTGGCGGTGTCGTCTTTGTAAGTCGTAGGATGCTGAA
CGTTTAATATACGCTCCGCTCCTCGATTTATAGACCCTTTGCTCTTTTCCAAGTTGATC
>rco:9_Rpe-5
AGAACCTAGTTTAATTTGAAAAATTGGCGTCGTATAATAAGATCTGCGGTTCAAACTATA
TTAAGTATACACTGCGATCCAAGGACTTTAGATGCCTTGCTCTTGTCCAAATTAAAC
>rco:10_Rpe-5
GCATACTCGTTTAATTTGAAAAATTAGCTATAAGTACTGTGGTACTCAAGTATTATTAAC
GGCTTTCGTGCCTCATCTTGTGGATTCCTTGATCTTTTCCAGATTAAAC
>rco:11_Rpe-5
GTATACTCGTTTAATTTGAAAAATTGGCTACGTCATCTTATAAGAGCTACGGTACTCACG
TATTAAGTATACGCTCCGCTCCTCGCCTTATAGTCTCCTTGCTCTTTTCCAAATTAAAC
>rco:12_Rpe-5
GTATACTCGCTTAATTTGAAAAATTGGCTACGTCGTCGTCCTATAAGTACTGTGGTACTC
ACGTATTAAGTATACGTT
>rco:13_Rpe-5
ATATACTCGATGAACTTCAAAAATTGGCTGTCTCATCCTACAAGAGTTGCGATACTCACG
TATTAAGTATACGCGCCGCTCCTCACCTTGTGGATTCCTTGCTCTTTTTGAAGTTGGTC
>rco:14_Rpe-5
TTATACTCATCCCACTTGAAAAATTGGCGACAATGTCTTTATTAAGTCCGCAGGTAGCCA
CGTATTAAGTATACGCTCTTCTCCTAAGCT
>rco:15_Rpe-5
GTATACTCGTTTAATTTGGAAAATTGGCTACGTCGTTTTGGTAAGTCCTCGGATGCTCAC
GTATTAATATACGCTCCGCTCCTCGGCTTACAGACTCCTTGCTCTTTTCCAAATTAAAC
>rco:16_Rpe-5
GATCAACTTCAAAAATGCTACGTCGTCCTACAAGAGCTTCGGTACTCACGTATTAAGTTA
TACGCTGCGTTCCTCGCCTTGTGGACTCCTTACTCTTTTTGAAGTTGATC
>rco:17_Rpe-5
ATCTACTCGATGAACTTCAAAATTGGCTGCTTCGTCTTATAAGAGCTGTGGTGCTTATGT
ATTAAGTATACGCTCCGCTCCTTGCCTTATAGACTCCTTACTCTTTTTGAAGTTGATT
>rco:18_Rpe-5
TTGATACTCGTCCCACTTGAAAAATTAGCAACAATGTCTTTGTAAGACCTCGGATGCTGA
ACGTTTAATATACGCTCCGCTCCTCGGCTGACAGACCGGTTACTCTTTTCCAAGTTAAAC
>rco:19_Rpe-5
ATATACTCGTTTCATTTGAAAAATTGGCTATGTTGTCTTATAAGATCTGCGGTACTCACC
TATTAAGTATATGCTCCGCTCCTCGCCTTATAGACTCCTTGCTCTTTTCCAAATTACAC
>rco:20_Rpe-5
GTATACTTGATTAACTTCAAAAATTGGCTAAGTCGTTTTACAAGAGCTGCGGTGCTTACG
TATTAAGTATATGCTCCGCTCCTCGACTTGTAAACTCCTTGCTCTTTTTGAAGTTGATC
>rco:21_Rpe-5
ATATACTCGTTTAATTTGGAAAATTGGCTACGTCGTTTTGGTAAGTCTTCGGATGCTCAC
GTATTAAGTATATGCTCCACTCCTCGGCTTACAGACTCCTTGCTCTTTCCAAATTAAAC
>rco:22_Rpe-5
ATATACTCGTTTAATTTGAAAAATGAGCTACGTCGTATTATAAGAACTGCGGTACTCACC
TATTAAGTGTATATGCTCCGCTCCTCACCTTATATACTCCTTGCTCTTTTCCAAATTAAA
C
>rco:23_Rpe-5
AGATACTCGTTTAATTTGAAAAATTGGCGTCGTC
>rco:24_Rpe-5
ATATACTCGATGAACTTGAAAAATTAGCTACGTCGTCTTTGTAAGTCCTCGGATGCTGAG
TGTTTATTATATGCTCCGCTCCTCGGTTTGCAGACTCCTTGCTCTTTTTCCAGTTGATC
>rco:25_Rpe-5
ATATACTCGATCAACTTCAAAAAGAGCAAGGAGTCTATAAGCTCTGCGGTGCTCACGTAT
TAAGTATACGCTCCGCTCCTCGCCTTATAGACTCCTTGCTCTTTTTGAAGTTGATC
>rco:26_Rpe-5
AAATACTCGATCAACTGCAAAAATTGGCTGCGTCATTTCACAAGTACTACGGTACTCACG
TATTAAGTATACGCTCCGTTCCTCGTCTTGTGAACTCCTAGCTCTTTTTGAAG
>rco:27_Rpe-5
GGATACTCGATGAACTTCAAAAATTGGCTACGTCATCCTACAAGTACTGTGGTACTCACG
TATTAAGTATACGCTCCGTTCCTCGTCTTGTGGATTCCTTGCTCTTTTTGAAGTTGATC
>rco:28_Rpe-5
ATATATTCGATCAACTTCAAAAATGGGCTAAGTCGTTCTACAAGAGCTGCGGTACGCACG
TATTAATAAGTATACGCTGTGTGCCTCGCCTTGTGAACTCCTTGCTCTTTTTGAAGTTGA
TC
>rco:29_Rpe-5
GTATACTCGTTTAATTTGAAAAATTGGCGTCGTTGTTTCGTATTTTTTTATCCTCACGTA
CTAGTATGTATGCTGCGGTCAAAAAATATGAAACGCCTTACTCTTTTCCAAATTAAAC
>rco:30_Rpe-5
TTAATACTCGATCAACTTCAAAAATTGGCGTCGTCGTTTTACAAGAGCTTCAATTCTCAC
GTATTAAGTATATGCTGTGATCTTCGCCTTGTGAACTCCTAGCTCTTTTTGAAGTTGATC
>rco:31_Rpe-5
GAAAAATTGGCTATGTCGTCTTATAAGTTCTGCGGTGCTCACGTACTAAATGTACGCTCC
GCTCCTTGACTTATAGACTCCTTGCTCTTTTCCAAATAAAAC
>rco:32_Rpe-5
GTATATTCAATGAACTTCAAAAATTGGCTACGTCGTTCTACAAGATCTGCGGTACTTACG
TATTAAGTATACGCTCCGTTCCTCGACTTGTGAACTCCTTGCTCTTTTTGAAGTTGATC
>rco:33_Rpe-5
TTATACTCGATGAATTTGGAACATTGGTGACAATGTCTTTGTAAGTCCTCGGATGCTGAA
CGTTTAATATTCCTCGGCTTACAGACCGATTACTCTTTCCCAAGTTGATC
>rco:34_Rpe-5
GTATACTCGGTGAATTTCAAAAATTGGCGTATTCGTCTAGTAAGTTCTGCGGTGTTTACG
TATTCAGTATACGCTCCGCTCCTCGCCTTGCAGACTCCTTGCTCTTTTTGAAATTGACC
>rco:35_Rpe-5
GTATACTCGTTTAATTTGAAAAATTGGCTACGTTGTCTTTGGCTGATAATCCTCACGTAC
TAGTATGTACACTGCGGTTATCAGCTTCAAAACGCCTTGCTCTTTTCCAAATTAAAC
>rco:36_Rpe-5
GTATACTCGTTTAATTTAAAAAATTGGCACAAAGTCCTATAAGCACCGTACTCACGTATT
AAGTATACGTTCCGTTCCTCGTCTTATGGACTCCTTGTACTTTTCCAAATTAAAC
>rco:37_Rpe-5
GTTTAATTTGAAAAATTGGCATCGTCGCTTCTCATTGTTGATTCTCACGTAGTATTCTAC
GCTGCGGTCAAAAATTCCGAGGCTTCTCGCTCTTTTCCAAATTAAAC
>rco:38_Rpe-5
ATTTGAAAAATTGGCAACACTACTTATTTGCTTATAATTCTCACATATTATATATACGCT
GGGGTTATAAGCTTCAAAATCGATTCCTCTTTTCCCCATTAAAC
>rco:39_Rpe-5
ATATACTCGGATAGAACTGCAAAAATTGGCTACGTCATCCTACAAGTACTCCGGTACTCA
CGTATTAAGTATACGCTCTGTTCCTCGTCTTGTGGACTCCTTGCACTTTTTGAAATTGAG
C
>rco:40_Rpe-5
GTATACTCGTTCAACTTGAAAAATTGGCTACGTCGTCTTTGTAAGTCCTCGGATGCTCAC
GTATTGAGTATACGCTCCTCCGCCCCTCGGCTTACAGACTCCTTGCTCTTTTCCAAGTTG
AAC
>rco:41_Rpe-5
ATATACTCGTTTAATTTGAAAAATTGGCGTCGTTGTTTCATATTTTTTGATCCTCACGTA
CTAGTATATACGCTGTCAAAAAATATGAAACGCCTTGCTCTTTTCCACATTAAAC
>rco:42_Rpe-5
ATAATACTTGATGAACTTCAAAAATTGGCTACGTCGTCTTATAAGAGCTGTGGTGCTCAC
GTATTAAGTATATGCTCCGCTCCTTGCCTTATAGACTCCTTGCTCTTGTTGAAGTTGATC
>rco:43_Rpe-5
GTATATTCGATGAACTGCAAAAATTGGCTGAGTCGTTCTACAAGAGCTTCGGTTCTCGCG
TATTACGTTATACGCAGCTCATCTTGCTTTGTGAACTCCTCGCTCTTTTTGAATTTGATC
>rco:44_Rpe-5
GTATACTCGTTTAATTTGAAAAATTGGCGTCGTTGTGTCATATTTTTTGATCCTCACGTA
>rco:45_Rpe-5
GTATCCTCAATGAACTTAAAAAAACTGGCTACGTCGTCTAAATAAGTTCGCAGGTAGCCA
CGTATTAAGGATACGCTCCGCTCCTAGTCTTGTAGACTCCTTGCTCTTTTCCAAGTTGAT
C
