# Supplementary material for: Systematic identification of stem-loop containing sequence families in bacterial genomes
Source: BMC Genomics. 2008 Jan 17;9:20. doi: 10.1186/1471-2164-9-20 (PMC2267715; doi:10.1186/1471-2164-9-20)
Supplement: Additional file 1 — Family sequences. A zipped archive of files corresponding to families described in Table 3. Each file contains all the family members as sequences in FASTA format. [file 1471-2164-9-20-S1.zip › suppl_data1/R.conorii_Rpe-6.txt]

>rco:1_Rpe-6
ATGTCATTCCTGCGAAAGCAGGAATCCAGCATAAAGCGAGATAAATCAAGCTTTTAATTT
CAAAAATTTGCTGTATTTAATACTTTTTTTCTGGATTCCTGCTTTCGCAGGAATGACATT
GAA
>rco:2_Rpe-6
TCGTTTTGTGTCATTCCCGCTCCCGCAGGAATGACATCAAA
>rco:3_Rpe-6
ATGTCATTCCCGTGTAGGCGGGCATCCAGCATAAAGCGAGATAAATCGAGCTTTTAATTT
CAAGAATTTGCTGTATTTATACTTTTTTTCTGGGTTCCTGCTTTCGCAGGAATGACATAA
GA
>rco:4_Rpe-6
ATGTCATTCCCGCAGAAGCGGGAATCTTTGTTTTTTTAGGTTTATTTTGTTAGTACTAAG
ACTATTTTTTCTGGATTCCTGCTGCTGCGGGAATGACATCGGT
>rco:5_Rpe-6
ATGTCATTCCTGCGAAAGCAGAAATCCATCATAAAGCGAGATAAATCGAGCTTTTAATTT
TAAGAATTTGCTGTGTTTATACTTTTTTTCTGGATTTCTGCTTTCGCAGGAATGACATAG
AG
>rco:6_Rpe-6
TACTGGATTCCTGCTTTTGCGGGAATGACATAACA
>rco:7_Rpe-6
TTACTGGATTCCTGCTTGCGCAGAAATGACATAGCG
>rco:8_Rpe-6
ATGTCATTCCCACGGAAACGAGAATCCAGTAAAGCATAAAAAAACTTGTTTTTTATATGC
TTATTTTATCAAATATGTAACTTCTGTATCAATATTGAAGTTATTTTTCTGGATTCCTGC
TTTCGCAAGAATTACATAAGA
>rco:9_Rpe-6
AATCCCAAGTATTATCATGATTATTTAATGTTATTTTTATTGGCATTATTATATGGCTTT
TATGTCATTCCCGCTTTCGGGGGAATGAAATCGAA
>rco:10_Rpe-6
ATTCCCGCTTTTGCGGGAATGACATCAAG
>rco:11_Rpe-6
ATGTCATTCCCGCGAAGACGGGCATCCAGCAAAAGCTATAAAAAACTTATTTTTATAGCT
TTCTTTTATTAAATATGTAATTTTTGTATCAATGTTAAGATTATTTTTCTGGATTCCCGC
CTTCGTGGAAATAACATAGAA
>rco:12_Rpe-6
ATGTCATTCCCGCGAAAACGGGAATCCAGAAAAAAGAGAGCTTTTAATTTTAAAAATTCA
GTATATTTGTATTTTTTAATTACTGGATTCCTGCTTCCGCGGGAATGACATAACC
>rco:13_Rpe-6
TTTCTAGATTCCTGCTTTCGCATGAATGACATAAGA
>rco:14_Rpe-6
CAGGCATTCCTGAATCATTTAATGTTATGATAAAAGAATTTAGATCTTTATGTCTTAACG
TAAAGCTTGAAGTAACTTCAAGTTAAGAAAGACAGGTCATTTAAACAGATAAAAAACTTG
TTTTTTATCTGTTTTACTAGATTCCCGCTTTTGCGGGAATGACATATAG
>rco:15_Rpe-6
ATGTCATTCCCGCGAAAGCGGGAATCCACAGAAAAAAAATGAAGTAATCCAAATGTATTA
GTTTTAAAAACTAATAGTATTTATGTTTTTGAATTACTGGATTCTCGCTTTCACGGGAAT
AACATCACG
>rco:16_Rpe-6
ATGTCATTCCTGCGAAGCGGAAATCCAGTCAAGCATATAAAAACAAGTGTTTGTATGGTT
ATTTTATCAAGTATGTAACTTCTGTAGCAATATTGAAGTTATTTTTCTGGATTCCCGCCT
ACGCGGGAATGACATCGAG
>rco:17_Rpe-6
ATGTCATTCCTGCGAAAGCGAGAATCCAGAAAAATAACCTTAATATTGCTACAAGAAATT
ACATATTAATTAACAAATAAACCTATAAAAAACAAGTTTTTTATAGGTTTTACTGGATTC
CCGCTTTCGCGGGAATGACATAATA
>rco:18_Rpe-6
ATGTCATTCCCACGTAGGCGGAATCCAGTAAAACATATAAAAACAAGTTTTTATATGTTT
ATTTTTATTAAATATGTAACCTATATTAAGGTTGTCTTGTCCCTACCTTTGCAGGAATGA
CATAGGG
>rco:19_Rpe-6
ATGTCATTCCTGCGAAAGCAGGAATCCATAAAAAATTACCTAAATGTTGGAACAAAAATT
TCATATGATTTACTGGATTCCCGCTTTCGCGGGAATGACACAGGA
>rco:20_Rpe-6
ATGTCATTTCCACGCAAGCGGGAATCCAGTAAAAAATGATAAAACAAAGAAAATTACATA
AAAATTTAGTATATAATTTGCTTAAAAAACTAGATTCCTGCTTTCGCAGGAATGACATCA
GC
>rco:21_Rpe-6
GTTTTATGTCATTCCTGCTTTCGCAGGAATGACATAAAA
>rco:22_Rpe-6
ATGTCATTCCCGCAAAAGCGGGAATCCAGTACCTTAAAGCTTTATTTGAAAAGTAAAATT
TATAAATCTTG
>rco:23_Rpe-6
ATGTCATTCCTGCGAAAGCAGGAATCCAGGGTAAAGCGAGATAAATCGAGCTTTTAATAT
TAAAACTTACTGTGTATATACCTTTTAATTGCTGGATTCCCGCGTCCGCGGGAATGACAT
AAAC
>rco:24_Rpe-6
ATGTCTCATTCCTGCAAAAGCAGGAATCCAGAAAAAAATAATCTTAATTGGTACAAAATT
ATATATTTGATAAAATAAACAGATAAAAAACTTGTTTTTTATACGTTTCACTGGATTCCC
TCCCGCCTACGCCGGAATGACATAAAC
>rco:25_Rpe-6
ATGTCATTCCCGCGAAAGCGGGAATCCAGAAAAAAATGATAAAAACAAAGAAAATTATAT
ACTACATTTTTATATAATTTATTTAAAAAACTGGATTCCCGCTTTCGCGGGAATGACATA
AGA
>rco:26_Rpe-6
ATGTCATTCCCGCGAAGGCGGGAATCCAGTAAAACATATAAAAAACAAGTTTTTTATATG
TTTATTTTATAATATGTAACTTCTATATCAATATTGAAGTTATTTTTCTGGATCCCCGCC
TACGCGGGGATGACATCGAG
>rco:27_Rpe-6
ATTCCCGCTTCCGTGGGAATGACATAAAA
>rco:28_Rpe-6
TACTGGATTCCTGCTTTCGCAGGAATAACATATTA
>rco:29_Rpe-6
CTGGATTCCCGCCTACGTGGGAATGACACTGAA
>rco:30_Rpe-6
ATATCATTCCCGCGTAGGCGGGAATCCAGTAAAATCTATAAAAACTAGTTTTTATAGATT
TATTTTATCAAATATGTAACTTCTGTATCAATATTGAAGTTATTTTTCTGGATTACCACC
TACGCGGGAATGACACACAA
>rco:31_Rpe-6
ATGTCATTTCTGCGAAAGCAGGAATCCAGTAAAAAATGATAAAAACACAGCAAACTATAT
AAAAATTTAGTATATAATTAGATTAAAAAACTAGATTCCTGCTTTCGCAGAAATGACATT
GAA
>rco:32_Rpe-6
ATGTCATTCCTGCGCAAGCAGGAAGCCAGGAACAAGCGCAATAAATTGAGCTTTTAAAAA
GCTTTAAAGTACTGGATTCCTGCTTGCGCAGGAATGACATACAA
>rco:33_Rpe-6
ATGTCATTCCTGCGGAAGCGGGAATCCAGAAATATTATAAAGCTTTTATTTTTAAGGTTT
TTACTGGATTCCTGCTTTCGCAGGAATGACGTAGAA
>rco:34_Rpe-6
TTGTCATTCCCGCGAAAGCGGGAATCCAGTAATTAAAAAATATAAACACAGTAAGTTTTT
AAAACTAAAAGCACGATTTATCTCGCTTTTTCTGGATTCCCCCACTTTTAGCTAGGCATG
ACATAGAA
>rco:35_Rpe-6
ATGTCATACCTACGCAAGCAGGAATCCAGTACTTTAAAGCTTTTTAAAGATTTTACTTTA
AAAGTGAACCAATCTAATAAAAAAATCTTTGCAATCAAGATTTTTTTAGCCTGTATCCCT
GCTTTCGCAGGTATGACATCACT
>rco:36_Rpe-6
ATGTCATTCCTGCGAAAGCGGGAATCTAGGAAAACATATAAAAAAACAAGCTTTTATATG
TTTATTTTGTCAAACATGTACCAATTATTAAGGTTATTTTTTCTGGATTCCCGTTTTCGT
AGGAATGACATAGAA
>rco:37_Rpe-6
TCGTTTTATGTCATTCCCGCTTTCGCGGGAATGACATAAAG
>rco:38_Rpe-6
ATGTCATTCCTGCGAAAGCAGGAATGACATACAACAACCATAACGGAATTTGATAAAAAG
GAGTATTTTAAGTGAGAAATATTATATATTTTATATTATCACTATTATTT
>rco:39_Rpe-6
ATGTCATTCCCGCGAAAGCGGGGATCCAGTAAAAATAATCTTATTGGTACAAAAATTGTA
TATTTGGTAAAATAAACATATAAAAACAAGTTTTTATATGTTTTACTAGACTCCTACTTT
CGCGGGAATGACATAGAA
>rco:40_Rpe-6
ATGTCATTCCTGCCTAGGCGGGAATCCAGTCAAGCATATAAAAATTTGTGTTTTTATATG
TTTATTTTGTTAAATATGTAATTGTTTATCAATGTTAAGGTTATTTTTTGCTGGATTCCC
GCTTTCGCGGGATATGACATCGAA
>rco:41_Rpe-6
ATGTCATTCCCGCGTAGGCAGGCATCCAGTCAAACCTATAAAAACAAGTTTTTATAGGTT
TATTTTGTCAAATATGCCACTTCTATATCAATATTGAAGTTATTTTGCTGGGATCCCCGC
TTTCGCGGGGATGACATTGAG
>rco:42_Rpe-6
ATGTCATTTCTGCGCAAGCAGGAATCCGTAGAACTATTTAATTAAATCTTTCCATTCAGG
ATTAGTTTTTTCTATCAGTTCTATGTTCCAACTACGTTGCCATTTTTTCAAGTTTTTTTC
TTGTAAGTGCTTCTTGAATATCAGTAAATTCTTCTGTATAAACAAGCTTTATAATATTAT
ATTTTGAGGTAAAACCTTTTATTAGTTTTTGTTTATGTTCATAAGCACGACTTATTATAT
TATTAGTAATACCAATATAAAAGTACCATGCTTATTAGAGCATAATATATATACCCAATA
CATTTTTTGTTTTTTAAATGTATTGTTTTATTTTATGGATTCCTGTTTTCGCAGGAATGA
CAGAGTA
>rco:43_Rpe-6
TTTTATTTCTGGATTCCTGCTTTCGCAGGAATGACATCGGT
>rco:44_Rpe-6
ATGTCATTCCTGCGAAAGCAGGAATCCATAAACGGATAATTGTATTTTTACTGGATTCCT
GCTTTCGCGGGAATGACATAAAT
>rco:45_Rpe-6
ATGTCATTTCCGCGGAGGCGGGACTCCAGTAAAAAAAAACAAGTTTTTTATATATCAATA
TTGAAGTTATTTTGCTAGATCCCCGCTTTCGCGGGGATGACATTGAG
>rco:46_Rpe-6
ATGTCATTTCTGCGGAAGCGGGAATCCAGTCATTTTGTCATACCGCGACTTGATCGCGGG
ATCCAGAAAAAAATTAAAAAAAACTGGATCCCGTGGTCAAGCCACGGGATAACCAAATAA
ATGATTATAAATATAGCAAGAAAGTAAATAAAATATGTTATTATCAAAATATTTTTTACC
TGTGTTAAAGGA
>rco:47_Rpe-6
ATGTTATTCCTGCGAAAGCAGAAATCTAGGGGTAAAGCAAGATAAAGCGAGCTTTTAAAA
AGCTTTAAAGTACTGGATTCCGGCTTTCGCGGAAATGGCATCAGA
>rco:48_Rpe-6
ATGTCATTCCCGCGAAAGCAGGAATCCAGTAAAACCTATAAAAAACTTATTTTTTATAGG
TTTATCTAATATGTAATTTTTGTATCAATATTAAGGTTATTTTTCTGGATTCCCGCCTAC
GCGGGAATGACATAGAT
>rco:49_Rpe-6
ATGTCATATTCCCGCGTAGGCGGGAATCCTAGGGTAAAGCGAGATAAATCGAGCTTTAAA
AAAAGTTTTAAAGTACTGGATTCCTGCCTATGCGGGAATGACATAATT
>rco:50_Rpe-6
ATAGTAATATTGTTATTTATAACTGGATTCCTGCTTTCGCGGGAATAACACAAAA
>rco:51_Rpe-6
ATGTCATTCCCGCGAAAGCGGGAATCCAGAAAAAACAACCTTAATATTAATACAAAATTA
TATATTTGATAAAATAAACCTATAAAAAACAAGTTTTTTATAGATTTTACTAGATTCCCG
CTTTCGCGGGAATGACATAAGA
>rco:52_Rpe-6
TACTGGATTCCCGCTTTCGCAGGAATGACATAAGA
>rco:53_Rpe-6
TTAAAAATACTAATAATTTTAGTATTTTTTATTGTTTTTTAGATTCCTGCTTTCGCAGGA
AAATGACACAGAA
>rco:54_Rpe-6
ATCCGTTATCGTTTGAAACATAAAAATACCGACACTTATTATTAATATAGTGCCTATAAT
ATAGAAAATTTTACTCATTACTAATAGTTTGTTATTTAGTTTTATAGTCTTTTGATGTCA
TTCCCGCTTCCGCGGAAATGACATTCAG
>rco:55_Rpe-6
ATGTCATTCTCACGAAGGCGGGAATCCAGTAAAACCATATAAAAACAAGTTTTTATATGG
TTTTTTTATCAAATATGTAACTTCTGTATCAATATTGAAGTTGTGTTTCTGGATTCCCGC
TTCTGTGGGAATGACATTGAG
>rco:56_Rpe-6
TATGTCATTCCTGCTTTTGCAGGAATGACATAAGG
>rco:57_Rpe-6
ATGTCATTCCCGCGGAAGCGGGAATAAAATAACCTTAATCTTAGTACAAAAATTACATAT
TTAATACAATAAACATATAAAAAAACTGTTTTTTATATGTTTTTCTGGATTCCTGCTTTC
GCATGAATGACATAGGC
>rco:58_Rpe-6
ATGTCATTCCTGCGAAAGCAGGAATCTAGTAAAGAATATAATTCTTTGTAGCAGTATTAA
GATTATTTTTTCTGGATTCCCGCTTTCGCGGGAATGACATAGAA
>rco:59_Rpe-6
ATAAAAAATCTAGATTCCCGCTTTCGCGGGAATGACATAGAA
>rco:60_Rpe-6
TTACTAGATTGCTGCTTTCGCAGAAATGACATCAGA
>rco:61_Rpe-6
AATCCCAAGCCACTTTTAATTTTGGATTAATGTTTATTCCATCTAAAATACGTTTTAGGT
ATTTAGATTGTATATTATGGATTCCTGCTTTCGCAGGAATGACATAAGG
>rco:62_Rpe-6
TTGTTTTATGTCATTCCCGCCTACGCGGGGATAACATCGAG
>rco:63_Rpe-6
ATGTCATTCCCGCGTAGGCGGGTATCCAGTCACTAAAAAGTCTAAGCACACTAGATTTTT
CAATTAAAAGCTCGATTTATTTCGCTTTTTTCTGGATTCCCGCCTACGCGGGAATGACAT
AACA
>rco:64_Rpe-6
ATGTCATTTCTGTGGAAGCAGGAATCTAGAAAAAATATAATTGAAATCATTGTATTTACT
TTATTGATTCTTTTGTTTTTTCT
>rco:65_Rpe-6
ATATCATCCCAGCGGAAGCGAGGATCCCAAAAAATAAACCTATAAAAACAAGTTTTTTAT
AGGTTTTACTGGATTCCCGGTTTCTCGCCGGAATGACATAAAA
>rco:66_Rpe-6
ATGTCATGCCCGCAGAAGCAGGAATTTCAGCATAAAGCGAGCTTTAAAAAAATCTTTTAA
AAAGTTTTGAAGTACTGGATTCCCGCCTACGCGGGAATGACATCGAG
>rco:67_Rpe-6
ATGTCATTCCCGCAGAAGCGGGAATCCAGAAAAAATAATACTGGATCCCCGTTTTCACGG
GGATGACAATAAA
>rco:68_Rpe-6
ATGTCATTCCTGCGAAAGTGGGAGTCTAGAAAGGATCACCTTAATACTAGTATAAAAATT
ACAGATTATTGACAAAATAAACCTAAAAAAACAAGTTTTGTATAGGTTTTACTGGATTCC
CGGTTTCGCGGGAATGACATATAA
>rco:69_Rpe-6
TTATTATGTTTTTCTGGATCCCCGTTTTCACGGGGATGACATTGAG
>rco:70_Rpe-6
ATACTGATAAAATAAGTAAATGTCGTGAAATTTTTTTGGATTCCCGCTTTTGCAGGAATG
ACATAGAG
>rco:71_Rpe-6
TTTATGTCATTCCCGCTTCCGCAGGAATGACATCGAT
>rco:72_Rpe-6
ATGTCATTCCCGCGTAGGTGGGAATCCAGTAACTAAAAGGTAAAAACACACTGAATTTTT
AATATTAAAAGCTCAATTTCGCTTTTTCTGGATTCCCACCTACGCGGGAATGACATACTA
>rco:73_Rpe-6
TATGTCATTCCCGCTTTCGCGGGAATGACATAAGG
>rco:74_Rpe-6
ATTCCCGCTTTCGCATGAATGACATAAAA
>rco:75_Rpe-6
ATGTCATTCCCGCGTAAGCGGGAATCCGCTACTTTTAAGCTTTCTAAAAGTTTGATTTAT
CTCGCTTTACCCTGGATTCCCGCTTACGCGGGAATGACATCGAG
>rco:76_Rpe-6
ATGTCATTCCCACGAAAGCGGGAATCCAGAAAAAATAACCTTAATACAGGTACAAAATTA
CATACTATTAATAAAATAAAAATATAAAAACAAGTTTTTATATTTTATATGTGTTACTGG
ATTCCCGCCTTCGCGGGAATGACGGTAAA
>rco:77_Rpe-6
ATGTCATTCCTGCGAAAGCAGGCATCCAGAATAAATAGCTTAGTAATTAGGGCGTCCTTG
AAAAATAAACCTATAAAAATAAGTTTTTTTTATAAATTTTAGTGGATTCCCGCTTTCGCG
GGAATGACATAAAC
>rco:78_Rpe-6
ATGTCATTCCTGCAAAAGCGGGAATCCAGTAAAACCTACAAAAAACTTGTTTTTTTAGGT
TTATTTTGTCAATATTAAGACTACTTTTTCTGGATTCATGCTTTCGCAGGAATGACATAG
TA
>rco:79_Rpe-6
ATGTCATTCCCGTGAAAGCGGGAATCCATCTTTTAAAAAGTATAAACAAACAATGCTTTT
ATCGATTCTTGATTACTGGATTCCCACTTTCGCGGGAATGACATCAGA
>rco:80_Rpe-6
ATGTTCTTCCTGTGTGAAAGCAGGCATCTAGAAAAATAACCCTTAATATTGGACAAAATT
ATACCTTTAACAAAATAAGCATATAAAAAATTTTTTATATGTTTTACTGGATTCCCGTTT
TCGCGGGAATGACATAAAG
>rco:81_Rpe-6
ATGTCATTCCCGCGAAAGCGGGAATCCAGTACTTTAAAACCTTTTCAAAACTTGATTTGA
AAAATAAAAAATCTTTAAAATCAAGATTTTTTGAAAAGCTCGATTTATCTCGCTTTACCC
TAGATTCCCGCCTACGCGGAAATGACATCGAA
>rco:82_Rpe-6
ATGTCATTCCCGCAGAGGCGGGAATCCAGTCACTAAAAAGTCTAGACATACTAAATTTAA
AAAATTAAAAGCTCGATTTTCCTACTTGTCACTGAATTCCCGCTTCCGCAGGAATGACAT
CGAG
>rco:83_Rpe-6
ATGTCATTCCCGTGAAAGCGGGGATCCAAAAAGGTTAATGGATTCCTGCTTTCGTGGGAA
TGGCATAAAG
>rco:84_Rpe-6
ATGTCATTCTTAGCTAAAAGCCGAAATCCAGAAAAAATAACCTTAATATTGATATAAAAA
TTACACATTAAACCTAAAAAAACAAGTTTTTTATAGGTTTTACTGGATTTCCGCCTTTGT
GGGCATGACATAGAA
>rco:85_Rpe-6
ATGTCATTCCCGCGAAGGCGGGAATCCAGACAATATAAACATCTCGAAGAATTTTTACTT
TTTCTAAAAATGTAAAGAAATTTTAAGAAATAGCTATAACCTTTTGATTTTTTCAAGTTT
TGCTGGATTCCCGCCTTCGCGGGAATGACATAGAG
>rco:86_Rpe-6
ATTTTGTCCGTTTTATGTCATTCCCGCCTACGCAGGAATGATATAGAG
>rco:87_Rpe-6
TTACTGGATTCCCGCTTTCGTGGGAATGACATAAAA
>rco:88_Rpe-6
TTTTCACTTTTCTCTAGATTCCTGCTTTCCCAGGAATGACATAAGA
>rco:89_Rpe-6
ATGTCATTCCCGTGGAGGCGGGAATCCAGAAAAAGTAGCCTTAATCCCGATCTCAACAAT
TACACATTAATTAACAAAATAAACCTATAAAAACAAGTTTTTATTTTTTATAGGTTTTTC
CCGCCTCCGCGGGAATGACATCAGA
>rco:90_Rpe-6
ATGTCATTCTTGCAAAAGCGGGAATCCAGTAATTAAACGGTGCATACACAGTAAGTTTTG
AAAATTAAAAGCTTGATGTATCGCGCTTTTTTCTGGATTGCTGCTTTCGCAGGAATGACA
TATTA
>rco:91_Rpe-6
ATGTCATTCCCGCGTAGGCGGGAAGGCAGTAAACATATAAAAAGCTTGCTTTTTATATGT
TTATTTTATCAAATATGTAACTTCTGTATTAATATTAAAGTTATTTTTCTGGATCCCCGC
TTCCGCGGGGATGACATCAAG
>rco:92_Rpe-6
ATGTCATTCCCGCGAAATCGGGAATCCCGGGTAAAGCAAAATAAATTGAGCTTTTAATTG
TACAAACTTATTGTGTATAACCTTTAAATTACTGGATTCCCGCTTTCGTGGGCATGACAT
AAAC
>rco:93_Rpe-6
ATTTCATTCCTGCGAAAACAGGAATCCAAGGTAAAGCGAGATAAATCGAGCGTTTAGTTT
TAAAAGTCTAGCATATTTATACTTTTTTGACTGGATTCCCGCCTACGCGGGAATGACATT
AAG
>rco:94_Rpe-6
ATTCCCGCTTTCGCGGGAATGACATAAAA
>rco:95_Rpe-6
ATGTCATTCCTGCGCAAGCAGGAATCCAAAAAATAGCCATACAAAATTTTATGTATTTGA
TGAAATAAATATAATAAAAAAACAAGTTTTTATATGTTTGACTGGATTCCCGCTTCCGCG
GGAAAATGACATAAAA
>rco:96_Rpe-6
ATGTCATTCCCGTGAAAACAGGAATCCAGTAATTAAAAAATATAAAAGTTTTTAAAACTA
AAAATTCGATTTATCTCGCTTTACCCTGGATTCCCGCCTATGCGGGAATGACATAAGC
>rco:97_Rpe-6
ATGTCATTCCCGCGTAGGCGGGAATCCAGACAAATAACCTTGATTATTAATACAGAATTA
TATTTGATAAAAACAAACATATAAAAACAAGTTTTTATATGTTTTACTGGATTCCCGCTT
TCACGGGAATGACATACCC
>rco:98_Rpe-6
ATGTCATGCCTGCGTAGGCGGGAATCCATTAAAATCATATAAAACTTATTTTTATATGGT
TATTTTATCAAATTATGTAACTCCTATATCAATATTAAAGCTATTTTTTTGGACTCCCGC
CTACACGGGAATGACATACGG
>rco:99_Rpe-6
ATGTCATTCCTGCGAAAGCAGGAATCCAGTAAAACATATAAAAATTAAATTCTTATATGT
TTTTTTACTAGAAATGTAATACTTACAGCAATATTAATGTTATTTTTATGGATTCCTGCT
TTCGCAGGAATGACATCAAG
>rco:100_Rpe-6
ATGTCATTCCCGCGTAGGCGGGAATCCAGTAAAACATATAAAAAACTTGTGTTGTATATG
TTTACTTTATCACATGTGTAACTTCTTACATCAATATTGAAGTTATTTTTCTGGATTCCC
GCCTACGCGGGAATGACATAGAG
>rco:101_Rpe-6
TTGACTGGATTCCTGCTTTCGCAGGAATGACATACCC
>rco:102_Rpe-6
ATACTGAACGCTTTTTACTGGATTCCCGCTTTCGCGGGAATGACAATAAA
>rco:103_Rpe-6
TTGTCATTCCCGCGAAAGCGGCAATTCAGTCTATAAAGTAGAGATTTTTTATGGATTCCC
GCTTTCGCAGGAATGACATAAAA
>rco:104_Rpe-6
ATGTCATTCCCGCGAAAGCGGGCATCCATTAATGACCTAAGACTTCTCAAAACATTTTCC
AATATCGGTATCTTATTTACT
>rco:105_Rpe-6
ATGTCCTTCCCGCGAAAGCGGGACTCCAGTAATTTAAAGATTATACACAATAAGTTTGTA
AAATTAAAAGCTCGATTTATCTCGCTTTTTTCTGGATCCCTGCCTACGCAGGAATGTAAT
AGGT
>rco:106_Rpe-6
ATGTCATTCCCGCGTAGGCGGGAGTCCCAAAAATAACCTTAATATTGATACACATTATTG
ACACAATAAACCTAAAAAAACAAGTTTTTTATAGGTTTTACTGGATTCCTGCTTTCGCGG
GAATGACATAAAA
>rco:107_Rpe-6
ATGTTATTTTCACGAAAGCGGGAATGACATCGGAAAGCTAAACTACACTATAAAACAACT
TTTTCTAGGCAATGCTAAACTTTTTGACAAAGATAGAACAGTTATTACAAAACATATTAA
TAAAATTCTAAAAGAAAGAAAACTAGACAATATAGTATGTGCAAATTTTGCACATACTGC
CGCTGATGGTAAAACATACCAAGTAGAATACTATAATTTAGATATGATAATATCAGTAGG
ATATAGGGTAAATTCTAAGAGAGGGATCGCTTTCAGAAAATGGGCTACTAACTTACTTAA
AGAATGTCTAATTAAAGGCTATAGTATTAATCTACACTGCTTTTACAAAAGATTGCACAG
TAAAATTATACTATGATATAATATATAATTACTGTAGCTAATACTGTAGCTAAATTAGAC
GAGATGCCTAAATCTACTAATACGAGAAGCCATTAAAAATTATTTATGTGAACTAAAAGA
AGATAGAGAAGATGCAGAAACTGCTTTAGCAAGAAGCAATAATAAAAGTGATAAATTACT
TAACTTCAGCAGAAGCAACGGAATTCTTAAAAAAGAAGTATGGTTTATAAAGTATATGCT
CTATGTCATTCCCGCTTTCGCGGGAATGACATAGAG
>rco:108_Rpe-6
TTCCTGCGAAAGCGGAAATCCAGTACTTTAAAGCTTTTTTAAAAGTTTTACCTTGAAAAA
AATGATATAATAAAAAATATTTAAAATTAAGATTTTTTAGCCTGGATCCCTGCTTTCGCA
GGGATGACATCTAG
>rco:109_Rpe-6
ATGTCATTCCTGCGAAAGCAGGAATCTAGAAAAATAACCTTAATATTGGTACAAAATTAC
ATATTTGATAGAATAAACATATAAAAATAAGTTTTTATATGTTTTACTGGATTCCTGCTT
TCGCAGGAATGACATTAAG
>rco:110_Rpe-6
ATTTCATTCCCGCGTAAGCAAAAATCTAGTAAAACCATATAAAAACAAGTTTTTATATGG
TTATTTTATCAAATATATAACTTCTGTAGCAATATTGAAGTTATTTTGCTGAATTCCCAC
CTACACGGGAA
>rco:111_Rpe-6
CGTAAATATAAAATTTTTCATACATTACGCTCTTTTTAAAATTCTTCAAATGTTATATTA
ATATATGCTTATTTTATCAAATATGTATGCTGTATTATATGTTGAAGTTATTTTTCTGGA
TTCCTGCTTTTGTGGGAATGACAGCAAG
>rco:112_Rpe-6
ATGTTATTCCCGCGTAGGCGGGAATCCAGTACTTTAAAACTTTTTAAAAGCTCGATTTAT
CTCGCTTTACCCTGGATTCCCGCCTACGCGGGAATAACATCGGA
>rco:113_Rpe-6
ATGTCATTCCCACGAAAGCGGGAATGACATAAGAGCCATGCAACAAAACCAATTTAACAA
CAACTAGAAACTTTATATTTTATATTTAATAAACAATTATTCACTATAGGCAATGATTTT
TTGTAATCCT
>rco:114_Rpe-6
TTTTTAATATTTTTACTGGATTTCCGCTTTTGCGGGAATGACATAACA
>rco:115_Rpe-6
AATGCAATACTTAAAGGAGTAATTATTTTGACTAGAATTGTTGCGTTCATAGAATAATAT
AGTAAAATTACTACGTCATTCCCGCCTACGCGGGAATGACATCAAC
>rco:116_Rpe-6
TTACTGGATTCCTGCTTTCGCAGGAATGACATAAGA
>rco:117_Rpe-6
TTTATGTCATTCCCGCTTCCGCGGGAATGACATCGTA
>rco:118_Rpe-6
ATGTCATTCCCGCATAGGCGGGAATCCAGTTTATATTTATTATTTTCTAGATTCCTGCTT
CCGCAGGAATGACATAAGC
>rco:119_Rpe-6
ATGTCATTCCCGCGTAGGCGGGAATCCATTTTATTAATTATAAAATTCTATAATCAGATA
TTTTGAATGTTCTTTCTAGATTCCCGCCTACGCGGGAATGACATCGAA
>rco:120_Rpe-6
ATGTCATTCCCGCGAAAGCAGGGATTCGGTTGCTTTTTTTCTGGATTCCCGCTTTCGCGG
GAATGACATTGAA
>rco:121_Rpe-6
TCCTTGCAAAAGGAATATATTGATTTGATGAATTTATATCTAGCACGATAGTTATAAGAC
TTTATAAAAAATTTATTTTGTATATGTTTTACTGAGAATTCCTGCTTTCGCGGGAATGAC
ATAAAA
>rco:122_Rpe-6
ATGTCATTCCTGCGAAAGCAGGAATCCAGCTTTCTAAACAAATTATATACTAATTAACCG
CTATTGCCTTTTCTTT
>rco:123_Rpe-6
TTGCATGGGTTCTATGTCATTCCTGCCTCTGCGGGAATGACATCAAA
