# Supplementary material for: Systematic identification of stem-loop containing sequence families in bacterial genomes
Source: BMC Genomics. 2008 Jan 17;9:20. doi: 10.1186/1471-2164-9-20 (PMC2267715; doi:10.1186/1471-2164-9-20)
Supplement: Additional file 1 — Family sequences. A zipped archive of files corresponding to families described in Table 3. Each file contains all the family members as sequences in FASTA format. [file 1471-2164-9-20-S1.zip › suppl_data1/R.conorii_Rpe-7.txt]

>rco:1_Rpe-7
CGTCATTGCGAGGAGCGAAGCGACGTGGCAATCTCAGGAGATTTGACGAGATTGCCACGC
TCCTTGCAGTCGCTCGCAATGACGGATTTAAAACA
>rco:2_Rpe-7
TGTCATTGCGAGGAAATGCGTAGCATTGACGCGGCAATCTTGTTAAGCCAAACTCCTGAG
ATTGCCACACAGTCTTTGACTGCTCGCAACGACGGTTTCGATTCTCA
>rco:3_Rpe-7
CGTCATTGCGAGGAAATTATGAAATAATTGACGAAGCAATCTAGTAAAAAGTACTAAAAT
CAGCACTTTTTGCTAATTTTTTTGGATTGCCACCGTAGCCTATGGCTGCCCACAATGACG
ACTCAGGTATTCA
>rco:4_Rpe-7
CGTCATTGCGAAGAATTTGCATAGCAATTGACGAAGCAATCTCAGGAGTTTGTTATTATT
TCATGAGACTGCCACGCAAGCCTACGGCTGCTCGCAATGACGACATCATTCTTTA
>rco:5_Rpe-7
CGTCATTGCGAGGAAAAATTGAAAATTTTGACGAAGCAATCTCGTGCCAAAATCCTGAGA
TTTCCACGCTCCTTTCAGTCGCTAGCAATGACGATTTGGTATCA
>rco:6_Rpe-7
CGTTATTGCGAGGAAAAACTGTAAGTTTTGACAAAGCAATCCAGTAAAAAATGCTAGTTT
TTAACATTTTTTTATTATTTTTCTGGATTGCCACGCTCCTTACAGTCGCTTGCAATAACG
ACTAAGTATCC
>rco:7_Rpe-7
CGTCATTGCGAGAAGACGCCATAGCCGTCGACGAAGCAATCTCAGGATATTTAACGAGAT
TGCCGCACAGTCTACGACTGCTCGCAATGACGATCTAAATTACAA
>rco:8_Rpe-7
CGTCATTGCAAGGAAAATTACAAAGTAATTTGACGCAGCAATCTCAGGAGTTTGTTATTA
TTTCATGAGATTGCCACGCAGCCTACGGCTGCTCGCAATGACGATTTGGTATCC
>rco:9_Rpe-7
GGAAAATTACGTAAGTAATTGACTAGGCAATTCAGTTTTTTATTATTTTTATGGGTTGCC
GCAGCTGCGTCGTGGCTTTGCAATGACAGTATCTATATTT
>rco:10_Rpe-7
CGTCATTGTGAGGACATTGCGTAGCAATTGACGAAGCAATCTCAGGAGTTTGTTATTATT
TCATGAGATTGCCGCCACAGCCTACGGCTGCTCGCAATGACGATTTTTGGCCC
>rco:11_Rpe-7
CGTCATTGCGAGGAAATTGCATAGCAATTGACGAAGCAATCTCAGGAGTTTGTTATTATT
TCATGAGATTACCACGCAGCCTACGGCTGCTCGCAATGCCGATTGGGTATCC
>rco:12_Rpe-7
CGTCATTGCGAGGAAAAATTGTAAGTTTTGACGAAGCACTCTCAGGAGTATTATTTCATG
AGATTGCCACGCAGCCTACGGCTGCTCACAATGACGACTCGGTATCC
>rco:13_Rpe-7
CGTCATTGCGAGGAAATTATGTAATAATTGACGAAGCAATCTCACAGGATATTTGATGAG
ATTGCCACGCAGTCTACGGCTGCTCGCAATGACGATTATCCAAAACT
>rco:14_Rpe-7
CGTCATTGCGAGGAAATTACGAAGTAAGTGACGAAGCAATCTCAGGATATTTGACGAAAT
TGTCACGCAGCCTATGGCTGCTCGCAATGACGATTTGGTATCC
>rco:15_Rpe-7
CGTCATTGCGAGGAAATTGCGTAGCAATTGACGAAGCAATCTCAGGGGTTTGTTATTATT
GCATGAGATTGCCACGCAGTCTACGACTGCTCGCAATGATGATTAGATATCC
>rco:16_Rpe-7
CGTCATTGCGAGGAAATTGCATAGCAATTGACGAAGCAATCCAGTAAACAATTTTGATTT
ATAGAATTTTTTTATTATTTTTTCTGGGTTGCCGTGCAGTCTACGACTACTCG
>rco:17_Rpe-7
CGTCATTGCGAGGAAATTATGAAATAATTGACAAAGCAATCTCAGGAGTGATTTCATGAG
ATTGCCGTGCAGCCATACAACTGCTCGCAATGACAGGTTTACTATTTA
>rco:18_Rpe-7
CGTCATTGCGAGGAAATTGCATAGCAATTGACAAAGCAATCTCAGGAATTTAATACTGCT
TCATGAGATTGCCACGCTCCCTATGGTCGCTCGCAATGACATTGAAATTAAGAC
>rco:19_Rpe-7
CGTCATTGCGAGGAAATTACGAAGTAATTGACGAAGCAATCTAAGGAGTTTGTTATTATT
TCATGAGATTGCCATGCAGCCTACGGCTGCTTGCAATGACGTATTTAGTATTCA
>rco:20_Rpe-7
CGTCATTGCGAGGAAAAATTGAAAATTTTGACGAAGCAACCTCGTGCCAAAATCCTGAGA
TTGTCATGCAGGCTACGGCCACTCGCAATGACAATAAAGCCGGCCC
>rco:21_Rpe-7
CATCATTGCGAGGAAATTACAAAGTAATTGACGAAGCAATCTCAGGAGTTTGTTATTATT
TCATGAGATTACCACGCTCCTTTCTCCTTTCAGTCGCTTGCAATGACGGCTTAGTATCC
>rco:22_Rpe-7
CGTCATTGCGAGGAAATACGAAGTATTGACGAAGCAATCTAGTAAAAAAGCCCTGAGATT
GCTTCAGCCACTTTGTGGCTTCGCAATGACGTTGGTCATGATAA
>rco:23_Rpe-7
CGTCATTGCGAGGAAATTGCATAGCAATTGACGAAACAATCTCAGGCATTTGTTATTATT
TCTGAGATTGCCACGTCGATGCTACGCATCTCCTCGCAATGACATTTTTAATTACTA
>rco:24_Rpe-7
CATCATTGCAAGGAAAAGCTGTAAGTTTTGACAAAACAAGGAAGAAAAAAATTCTGTAAA
TCAGAAGTTTTTTATTATTTCTCCTAGATTGCCACGCAGCCTACGGCTGCTTGCAATGAC
GACGCATTATCC
>rco:25_Rpe-7
CGTCATTGCAAGGACATTACAAAGTAATTGACGAAGCCAGCTCAGGGGAGTTTGTTATTA
TTTCATGAGATTGCCACGCCAGCATAAATGTTGGCTCGCAATGACGGGTTTTTTATAA
>rco:26_Rpe-7
CGTCATTGCAAGAAAATGACGTAAGTAATTGACGAAGCAATCTCAGAATATTTGACGAGA
TTGCCACGCAGCCTAAGGCTGCTCGCAATGACGACTCGGTATCC
>rco:27_Rpe-7
CATCATTGTGAGGAAACCACGCAGCAATTGATGAAGCAATCCAGTAAACATTTTGATTTA
CAGAATTTTTTTATTATTTTTTCTGGATTGCCGAGTTCGCTGCGACCGTTTGCAATGATG
ATTCGGTATCC
>rco:28_Rpe-7
CGTCATTGCGAGGAAAATTACGTAGTAATTGACGAAGCAATCTCAGGATATTTGGCGAAA
TTGCCATGTAGCCTACGGTTGCTCGCAATGACGATGAAACCGAGCC
>rco:29_Rpe-7
CGTCATTGCAAGGAAAAACTATAAGTTTTGACGAAGCAATCTAGTAAAAAATTCTGATCT
ACAGAATTTTTTATTATTTTTTCTAGATTGCCACGCAGCCTACGGCTGCTCGCAATGACG
ATTTAGTCTCTAC
>rco:30_Rpe-7
TTTAGCATTTTAAAATTTTTTATTGGATTGCCACGCTCCTTGTCAGTCGTCGCTCGCAAT
GACGAAACATGTCTC
>rco:31_Rpe-7
AGTCATTGCGAGGAAATTGCATAGCAATTGACGAAGCAATCTCAGGAGTTTGTTATGATT
TCATGAGATTGCCACGCAGCCTACGGCTGCTCGCAATGACGAAAAGGTAGAGTT
>rco:32_Rpe-7
TGTCATTGCAAGAAAATTGCATAGCAATTGACGAAGTAAGGAAGAGAAAAAATTCTGATT
TACAGAAATTTTTGTGTTATTTTTTGGGGAGTGCCATGCAGTCTACGACTGC
>rco:33_Rpe-7
CGTCATTGTGAGGAAAATTACGAAGTAATTGACGAAGCAATCTCAGGAGTTTGTTATGAT
TTCATGAGATTGCCACGCAGCCTACGGCTGCTCGCAATGACAATTTTTTACAA
>rco:34_Rpe-7
CGTCATTGCGAGAAGACGCTATAAGGGTCGACGAAGCAATCTCAGGCAAATTCCTGAGAT
TGCCACGCTCCTTTTAGTCGCTCGCAATGATGATTATTAGGCAAT
>rco:35_Rpe-7
AATCGTTGCGAGGAAATTACGCAGTAATTGACGAAGCAATCTCGGAAGAATTGCTGAAAT
TGTCACGCTCCTTGCAGTCGCTTGCAATGACGGCTTATGACAACA
>rco:36_Rpe-7
CGTCATTACGAGGAAAATTACATAGTAATTTGACAAAGCAATCTCAGGATATTTAACGAG
ATTGCCACGTCGCTTCGCTCCTTGCAATGACGAAATTACTTCTAC
>rco:37_Rpe-7
TGTCATTGCGAGGAAATTGCATAGCAATTGACGAAGCAAAATCTCAGGAGAGTTTGTTAT
TATTTCATGAAATTGTCACGCAGCCTACGGCTGCTCGCAATGACGGTTTTAGTATGT
>rco:38_Rpe-7
CGTCATTGCGAGGAAAAACTGCAAGTTTCGACTAAGCAATATTGGAACAATTCCTGAGAT
TGCCACGCTCACTAACGTTCGCTCGCAATGACGACTTGGGTATTCA
>rco:39_Rpe-7
CGTCATTGCAAGAAAAAACTGTAAGTTTTGACGAAGCAATCCAGTAAAAAATGCTAATTT
ATAGCATTTTTTTTTATTTTTTGTGGATTACCACGCAGCCTACGGCTGCTCGCAATGATG
ATTATGGACCC
>rco:40_Rpe-7
CGTCATTGCGAGGCAAAACTGTAAGTTTTGACAATCTCAGGAGTTTGTTATTATTTCATG
AGATTGCCACGCAGCCTATGGCTGCTCGCAATGACTATTCAGTGTCC
>rco:41_Rpe-7
CGTCATTGCAAGGAAATTACGAAGTAATTGACGAAGCAATCTAAGGAGTTTGTTATTATT
TGATGAGATTGTCACGCTCCCTACGGTCGCTCGCAATGACGATTTAGTATCC
>rco:42_Rpe-7
TGTCATTGCGAGGAAAATTACATAGTAATTTGACGCAGCAATCTTGAGAAGAATTCCTGA
GATTGCCACGCTCACTAACGTTCGCTCGCAATGACGACTTGATATCC
>rco:43_Rpe-7
CGTCATTGCGAGGAAAATTACAAAGTAATTTGTACGTCCGCAATCTCAGGAGTTTTATTA
TTTCATGAGATTGCCACGTAGCCTATGGCTGCTCGCAA
>rco:44_Rpe-7
TTTAGCATTTTTTGTTATTTTTGCTAGATTGGCACGCTCCTTTTAGTTGCTCGCAATGAC
GGTTGTGATTATCA
>rco:45_Rpe-7
CGTCATTGCGCGGAGATGCATAGCATCGACGTGGCAATCTCAGGAATTTTATATTACTTC
ATGAAATTGCCACGCTCCTTATAGTCGCTCGCAATGACGTTTTTTGATTTAA
>rco:46_Rpe-7
CGTCATTGCGAGAAAATTACGCAGTAATTGACGAAGCAATCTCAGGAGCTTGTTATTATT
TCATGAGATTGCTACGCAGCCTACGGCCGCTCGCAATGACGACTCTGGTATCC
>rco:47_Rpe-7
CGTCATTGCGAGGAAAATTACGAAGTAATGGACGAAGCAATCTCAGGATATTTGATGAGA
TTGCCACGCAGCCTACTGCTGCTCGCAATGACGATTAGGTGTCTAC
>rco:48_Rpe-7
CGTAATTGCGAGGCAAAACTGTAAGTTTTGACGAAGCAATCTCAGGATTTTATACTATTT
TATGAGATTGCCACGCTCCTTACAGTCGCTTGCAATGACGATAAAAATAATCT
>rco:49_Rpe-7
CGTCATTGCGAGGAAAATTACGAAGTAATCTTAGGATATTTGACGAGATTGCCGCGTCGC
CTACGGCTCCTCGCAATAACGATTAAATATCT
>rco:50_Rpe-7
GGAAAAACTGTAAGTTTTGTACGTACGCGATCTCAGGAACCCTGGTTTATGAGATTGCCA
CGCTCCTTTTAGTCACTTGCAATGACGATTTGGTATGC
>rco:51_Rpe-7
CGTCATTGCGAGGAAAAACTGTAAGTTTTGACTAAGCAATCTCAGGATATTTGACGAGAT
TGCCACGCAGCCTACGGCTGCTCGCAATGACGGGGTGGTATCC
>rco:52_Rpe-7
CGTCATTGCGCGAAGAATTACAAAGTAATGAGACGAAGCAAGCTCAGGATGCTTGACAAG
AGTACCACGTCGAAACTACGTTTCTCTTCGCAATGACGATTCTCAGTACTT
>rco:53_Rpe-7
CGTCATTGCGAGGAAAAACTGTAAGTTTTGACGAAGCAATCTCAGGAATTTGTTATTATT
TCATGAGATTGTCACGCAGCCTACGGCTGCTCGCAATGACGTTTACATAGGC
>rco:54_Rpe-7
CGTCATTGCGAGGAAAAACTGTAAGTTTTGACAAAGCAATCTCTGGAATCTTGCTTTATG
AGATTGCCACGCTCCTTTCAGTTGCTCGCAATGACGAAAAAACTAAGCT
>rco:55_Rpe-7
CATCATTGCGAGGAAATTATGAAATAATTGACGAAGCAATCTCATGCACAAGTCCTGAGA
TTGCCTCACGAACTAAAGTTCACTCGCAATGACGTTTTTACTCACCT
>rco:56_Rpe-7
CGTCATTGCGAGGAAAATTACGAAGTAATTGACGAAGCAATCTCAGGATGCTTGATAAGA
TTGCCACGTCGAAATTACGTTTCTCCTCGCAATGACGTTAAATTTTAATA
>rco:57_Rpe-7
TGTCATTGCGAGGAAATTGCATAGCAATTGACGAAGCAATCTCAGGAGTTTGTTATTATT
TCATGAGATTGCCGTGCAGCCTATGGCTGCTCGCAATGACGTTTTTTGTATTAT
>rco:58_Rpe-7
CGTCATTGCAAGGAAAAATTGAAAATGTTGACGAAGCAATCTCAGGAGTTTATATATTAT
TTTATAAGATTG
>rco:59_Rpe-7
CGTCATTGCGAGAAGAAACTGTAAGTTTCAACGAAGCAATCTAGTAAACAATCCTGATTA
CAGAATTTTTTTATTATTTTACTAGATTGCCGCGTCGCCTACGGCTCCTCGCAATGACGA
CTTTAGGCATAA
>rco:60_Rpe-7
CGTCATTGCGAGGAAACCTCAGAGCAATTGTACGTCCGCAATCTCAGGAGTTTGTATTAT
TTCATAAGATTGCCACGCAGCCTACGGCTGCTCGCAATGAC
>rco:61_Rpe-7
CGTCATTGTGAGGAAATTACGAAGTAATTGACTAAGCACAATCTCAGGCCACAATCCTGA
GATTGCCACGCTCCTTTTAGTTGCGCGCAATGACGTAAAAATTACTCC
>rco:62_Rpe-7
CATCATTGCGAGGAAAAACTGCAAATTTTGACAAAGCAATCTCAAGAGTTTGTTATTATT
TCATGAGATTGCCACGCAGCCTACTGCTGCTTGCAATGACGATCTAGTATCT
>rco:63_Rpe-7
CGTCATTGCGAGGAGAGGCAAAGCCTCGACGTGGCAATCTCAGGCATATTTTGCACTATT
CCATAAGATTGCTACGCTTCTTGCAGTCGCTCGCAATGACGATTCGGTGTCC
>rco:64_Rpe-7
CGTCATTGCGAGGAAATTACGTAAGTAATTGACGAAGCAATCTCAGGAGTTTGTGATTAT
TTCATGAGATTGCCACGCTCTCTACGTTCGCTCGTAATGACGGCTTTGGAATTAT
>rco:65_Rpe-7
CGTCATTGCGAGGAAATACGAAGTATTGACGAAGCAATCTCAGGAGTTTGTTATTATTTC
ATGAGATTGCCATGCAGCCTAGGGCTGCTTGCAATGACGAAATCGATAATTA
>rco:66_Rpe-7
TGTCATTGCGAGGAGCGAAGCGACGTGGCAATCTAGTTAGACCTCCTGAGATTGCCACGC
TCCTTTTAGTCGCTCGCAATGA
>rco:67_Rpe-7
CATCATTGCGAGGAGAGGCAAAGCCTTGACTTGGCAATCTCAGGAATTTTGTACTACTTC
ATGAGATTGCCATGCTCTCTACGTTCGCTCGCAATGACGGATATCCCCCTCT
>rco:68_Rpe-7
CGTCATTGCAAGGAAAAACTGTAAGTTTTGACGAAGCAATCCAGTAAAAATTCTGATTTA
CAGAATTTTTTTATTATTGTTTTGGACTGTCACGCAGTCTACGACTGCTCGCAATGACAG
GGCGGTATCT
>rco:69_Rpe-7
TGTCATTGCGAGGAAATTGCATAGCAATTGACGAAGCAATCTCAGGATATTTGACGAGAT
TGCTACGCAGCCTATGGCTGCTCGCAATGACGTGATGGTATCC
>rco:70_Rpe-7
AATCATTGCGAGGAAATTATGAAATAATTGATGAAGCAATCTCAGGAGTTTGTTATTATT
TCATGAGATTGCCATACAGTCTACGACTGCTCGTAATGACGGGGTGGTATCC
>rco:71_Rpe-7
CGTCATTGCGAGGACATGATGTAGTAATTGACGAAGCAATCTCGATAGAATTCATGAGAT
TGCCACGCTCACTAAAGTTCCCTCACAATGATGATTTGGAAACC
>rco:72_Rpe-7
CGTCATTGCGAGTAAAAAATGTAAGTTTTGACGAAGCAATCCAGTAAGAAATGCTAATTT
TAGCATTTCTTTAATTTTTTTCTGGATTGCCGTGCAGTCTACGACTGCTCGCAATGACGA
TTTAATATTT
>rco:73_Rpe-7
CATCATTACGAGGCAATTACGTCAGTAATTGACGAAGCAATCTCAGGAGTTTGTTATTAT
TTCATGAGATTGCTACGCAGCCTATGTCTGCTCACAATGACGATTTAGTAGTATC
>rco:74_Rpe-7
TACAGAATTTTTATTATTTTTTATGGATTGCCACACCGCCTATATGGCTGCTCGCAATGA
CGATATCTATGTAT
>rco:75_Rpe-7
AGAAAAACTGTAATTTTTGACGAAGCAAGGAAGTATAAAAATGCTAATTTTTAGTATTTT
TTTATTATTTTTATGGAGTGCCACGCTACTTTCAATCGCTC
>rco:76_Rpe-7
CGTCATTGCGAGAAGAATTGCACAGTAATGCGACGAAGCAATCTCAGGATATTTGATGAG
ATTGCCACGCAGCCTATGGCTGCTTGCAATGACG
>rco:77_Rpe-7
TATGACATTGTTACTGGATTGCCACACTCCTTGCAGTCGCTCGCAATGACGATTAATACC
T
>rco:78_Rpe-7
CGTCATTGCGAGGAAAAATTGTAAGTTTTGACTAAGCAATCTCAGGCAAGATTCCTGAGA
TTGCCACGCTCCTTGAAATCGCTTGCAATGAC
>rco:79_Rpe-7
CGTCATTGCGAGGAGCGAAGCGACGTGGCAATCCCATCAAACTTCCCGAGATTGCCACGC
TCCTTGCAGTCGCTCGCAATGACATTAAGAAAAAAAA
>rco:80_Rpe-7
CGTCATTGCGAGGAGCGAAGCGACGTGGCAATTTCGTCTAACTTCCTGAGATTGCCACAC
TCACTTCGTGCGCAATGACGCTTAGATACCC
>rco:81_Rpe-7
CGTCATTGCGAGCAGACGCAAAGGCATCGACGAAGCAATCTCAGGCAACATTCCTGAGAT
TGCCACGCTCCTTTCAGTCGCTCGCAATGACGTGGTAAATTCACC
>rco:82_Rpe-7
CGTCATTGCGAGGAGAGGCAAAGCCTCGACGCGGCAATCTCATGAAACAATACAAAATTT
CTGAGATTGTCACGCTCTCTACGTTCGCTTGCAATGACGTGTTTCGCCTTTA
>rco:83_Rpe-7
TGTCATTGCGAGGATGCACGAAGTGCCGACGCGATAATCTAGGGAGTTTTTGTATTACCT
CATGAGATTGCCACGCTCTTTTTAGTCGCTCACAATGACGTTGATACCTCC
>rco:84_Rpe-7
CGTCATTACGAGAAAATTGCATAGCAATTGATGAGGCAATCTTAGGGGTTTGTTATTATT
TCATGAGACTGCCACGCAGTCTACGGCTGTTCGCAATGACGATTTTGGAGTCA
>rco:85_Rpe-7
CGTCATTGCGAGGAAAAATTGAAAATTTTGACGAAGCAATCCAGTAAAAAATGCATAGCA
TTTTTTTATTATTTTCCTAGATTGTCATCACGTTGGGACTATGCCCCTCCTCGCAATGAC
GATTTAATGAAATA
>rco:86_Rpe-7
CATCATTGCGAGGAAAAATTGAAAATTTTGACGAAGCAATCCAGTAAAAAATGCATAGCA
TTTTTTTATTATTTTTCTAGATTGTCACGCTTCCTACGGTCGCTCGCAATGAAAATGAAA
ATAATAC
>rco:87_Rpe-7
CGTCATTGCGAGGAGCCACTTAAGTTTCGACGAAGCAATCTCAGGAGTTTTTGTATTACC
TCATGAGATTGCCACGACCACTTTGTGGTCTCACAATGACGATACATATCAACT
>rco:88_Rpe-7
CGTCATTGCGAGGAAAATGACGAAGTAATTTGACGAAGCAATCTCAGGATATTTGACGAG
ATTGCCACGCAGTCTACGACTGCTCGCAATGACGTTTTGCCTCTTTC
>rco:89_Rpe-7
TATCATTGCAAGCCAGCATTTATGCTGACGTGGCAATCTCAGGAGTTTTTTTATATTATC
TTATGAGATTGCCGCGTCGTTGCTAACGCAACTCCTCGCAATGATGAT
>rco:90_Rpe-7
CGTCATTGCGAGGAAAGACTGTAAGTTTTGACGAAGCAATCTCGTGCTAAAGTCCTGAGA
TTGCCACGCGCCTTTTAGTCGTTTGTGATGATGGGGTGGAGACATA
>rco:91_Rpe-7
CGTCATTGCGAGGAACGTAGTGACGAAGCACTCTCAGGGCAACCAACCGAGATTGCCACG
GCGCCTTTGACGCCTCGCAATAACGACCTACCACTAAC
>rco:92_Rpe-7
CGTCATTGCGAAGAAATTACAAAGTAATTGACGAAGCAATCTTATGAGTTTGTCATTATT
TCATGAAATTGCCACGCTGCTTACAGTCACTCACAATGACGATATGTATGACA
>rco:93_Rpe-7
CGTCATTGCAAGGAAATCGCATAGCAATTGATGAAGCAATCCAGTTAAAAATTCTGTAAA
TCAGAATTTTTTTAATTATTTTCTGGATTGCTGCGTCACCTACGGCTCCTCGCAATGACG
ACCTTCAGTATCT
>rco:94_Rpe-7
CGTCATTGCGAGAAGCATAGCGATGAAGCAATCTCAGGACAACAAAATGAGATTGCCACG
GCTGCTTTGCAGCCTCGCAATGACGTAGCTAAATGCCA
>rco:95_Rpe-7
CGTCATTGCGAGGAAATTACGGAGTAATTGACAAAGCAATCTCAGGATATTTGATGAGAT
TGCCGTGCAGTCTACGACTGCTCGCAATGACAATGCAGTATATAA
>rco:96_Rpe-7
CGTCATTACAAGGATAGGCAAAGCCGAGGGCGTGACAATCTCAGAAATTTTATATTGTTT
CATGAGATTGCCACACTCCTTGCAGTCGCTCGCAATGACGGAAAAATCGATCC
>rco:97_Rpe-7
CGTCATTGCGAGAAGAATTACGTAGTAATTCGACGAAGCAATCTCAGGAGTTTGTTATTA
TTTCATGAGATTGCCACGCAGTCTACGACTGCTCGCAATGACGACTCGGTATCC
>rco:98_Rpe-7
CCTCATTGCGAGGAAATTACGTAACTAATTGACGAAGCAATTTCAGGATACTTGACAAGA
TTGCCACGTCGCTTCGCTCCTCGCAATGATGATTTGGTATCC
>rco:99_Rpe-7
CGTCATTGCGAGGAAAAACTGTAAGTTTTGACGAAGCAATCTCATGCCAAAATCCTGAGA
TTGCCATAACCCTTAC
>rco:100_Rpe-7
CGTCATTGCAAGAAAATTACGTAAGTAATTGACGAAGCAATCTCAGGAGTTTGTTATTGT
TTCATGAGATTGTCACGCTCTCTACGGTTGCTCGCAATGACGATCTCTTTATTTA
>rco:101_Rpe-7
CGTCATTGCGAGGAGTTGCGTTAGCAACGACGCGGCAATCTCATAAGATAATATAAAAAA
ACTCCTGAGCTTGCCACGCCAGCATAAATGCTGGCTTGCAATGACGATACAAGTTTGTA
>rco:102_Rpe-7
CGTCATTGCAAAAAAATTACGTAAGTAATTGACGAAGCAATCCAGTTAAAAATATTAATC
TTTAGCATTTTTTTAATTATTTTCTGGATTGTCACACTTCTTGCAATCGCTTGCTGCAAT
GACG
>rco:103_Rpe-7
CGTCATTGCGAGGAAGTTACGAAGTAATTGACGAAGCAATCTCAGGAGTTTGTTATTATT
TCATGAGATTGCCGTGTAGCCTACGGCTGCTCGCAATGACGGTTCGGGTATCC
>rco:104_Rpe-7
CGTCATTGCGAGGAAAATTACGAAGTAATTCGACGAAGCAATCTCAGGATATTTGACGAG
ATTGCCACGCATCCTACGGCTGCTCGCAATGACGATTATCCAACTAC
>rco:105_Rpe-7
CGTCATTACAAGGAAATTACAAAGTAATTGATGAAGCAATCCAGTAAAAAATTCTAATTT
ACAGAATTTTTTAATTATTTTCTGGATTGCCACGCAGCCTACGGCTGCTCACAATGATGA
CTCAGTGTCC
>rco:106_Rpe-7
GGAAATTGCATAGCAATTGATGAAGCAATCTCAGAAATCTGTTATTATTTTATGAGATTG
CCACGCAAGTACTACAACTGCTCGCAATGATGGGGTAATATCT
>rco:107_Rpe-7
CGTCATTGAGAGGAAAATTACGGAGTAATTGACGAAGCAGTCCAGTAAAAAATTCTGATT
TACAGAATTTTTGTATTGTTTTGCTGGATTGCCACGCTCCTTGTAGTCGCTCGCAATAAC
AATTTTGGCATAAT
>rco:108_Rpe-7
CATCATTGCGAGGAAATTATGTAAGTAATTGACAAAGCAATCTCAGGATATTTGACAAGA
TTGCCACGCAGCCTATGGCTGCTTGCAATGACGATCCAACAATTTA
>rco:109_Rpe-7
CGTCATTGCAAGGAAAAACTGTAAGTTTTGACGAAGCAATCTCAAGCGTCCTGCTTTATG
AGATTGCCACGCTCCTTGCAGTCG
>rco:110_Rpe-7
CGTCATGGCAAGGAAATTGCGTAGCAATTGACGAAGCAATCCAGTAAAAATTCTGATTTA
CAGAATTTTTTTAT
>rco:111_Rpe-7
CCACGCAGCCTACGGCTGCTTGCAATGACGACTCGGTATTC
>rco:112_Rpe-7
AGATTGCCACGCAGTCTACGACTGCTCGCAATGAC
>rco:113_Rpe-7
TGTCATTGCAAGAAAAAATTGAAAATTTTGACTCAGCAATCTCATGCCAAAACCCTGAGA
TTGCCACGCTCCTTTCAGTTGCTTGCAATGATGATTAACGAAGTTC
>rco:114_Rpe-7
CGTCATTGCAAGGAAATTACTTAAGTAATTGACGAAGCAATCCAGTTAAAAAATTCTGAT
TTACAGAATTTTTTTATTATTTTTTCTGGATTGCCACGCTCCTTGCAGTCGCTCGCAATG
ACAGCTCAGCATCC
>rco:115_Rpe-7
CGTCATTGCGAGGAAACACTGCAAGTTTTGACGAAGCAATCTCAGGATATTTGACAAGAT
TGCCACGCAGCCTACGGCTGCTCGCAATGCCGATATTCTCAATGT
>rco:116_Rpe-7
AGTCATTGCGAGGAGAAACTGTAAGTTTCAACGAAGCAATCTCAGGAGTTCTATGCTACT
TCATGAGATTGCCATGTCGGTTATTAAAATAACCTCCTCGTAATGACGAAAAACTATTT
>rco:117_Rpe-7
GGTCATTGCGAGAAAATTACAAAGCAATCTTGGGAGTTTATTATTATTGCATGAGATTGC
TGCACAGCTTACGGCTGC
>rco:118_Rpe-7
CGTTATTGCGAGAAGCAACTGAAAGCTGCGATGAAGCAATCTCAGGATATTTGACGAGAT
TGTCACGCAGCCAGCCTATGGCTGCTCGTAATGACGACTTATATCAACA
>rco:119_Rpe-7
CGTCATTGCGAGGAGAGGCCAAGCCTCGACGCGGCAACCTCATGAAACAGTAAAATTCCT
GAGATTGCCACACTCTCTACGTTCGCGCGCAATGACGATTTGAGTAGCTA
>rco:120_Rpe-7
CGTCATTGCGAGGAAAAATTGAAAATTTTGACGAAGCAATCTCAGGAGTCCTACTTTATG
AGATTGCCACGCTCCTTGCAGTTGCTTGCAATGACGATTTAGTATCC
>rco:121_Rpe-7
CGTCATTGCGAGGAAATTACATAAGTAATTGACGAAGCAATCCAGTAAAAATTCTGATTT
ACAGAATTTTTTTA
>rco:122_Rpe-7
CCACGCAGCCTACGGCTGCTTGCAATGACGACTCGGTATCC
>rco:123_Rpe-7
CATCATTGCGAGGAAGGTACGAAGTAACTGACGAAGCAATCTCAGGAAAAATTCCTGAGA
TTGCCACGCTCACTAACGTTCGCTCGCAATGACGATTTGGTATCC
>rco:124_Rpe-7
CGTCATTGCAAGGAAAATTACGGAGTAATTGACTAAGCAATCCAGTTAAAAATGCTAATT
TTTAGCATTTTTTTAATTATTTTCTGGATTGCCGTGCTCCTTTCAGTCGCTCGCAATGAC
GGTTTGATATCC
>rco:125_Rpe-7
CGTCATTGCGAGGAAATTAAGGAGTAATTGACGAAGCAATCTCAAGAGTTTGTTATTATT
TCATGAGATTGCCATGCAGTCTACAACTACTCGCAATGACGATTTAGTAGTATC
>rco:126_Rpe-7
CGTCATTGCCAGGAAATTACGAAGTAATTGACGAAGCAATCTCAGGAGCTTGTTATTATT
TCATGAGATTGCCACGCTCCCTACGGTCGCTCGCAATGACGACTTGGATATCA
>rco:127_Rpe-7
CGTCATTACGAGGAAAATTACAAAGTAATTGACGAAGCAATCTAGTAAAATGCGTAGCAT
TTTTATTATTTTTCTGGATTGCCACGCTCCTTACAGTCACTCGCAATGACGATTTGGTAT
CC
>rco:128_Rpe-7
CGTCATTGCGAGGAAATTGCATAGCAATGGACTAAGCAATCTCAGGAGTTTGTTATTATT
TCATAAGATTGCCACGCAGCCTACGGCTGCTCGCAATGACGATTTGGGTATCC
>rco:129_Rpe-7
CGTCATTACGAGGAAAAACTGTAAGTTTTGACGAAGCAATCTCAGGAGTTTGTTATTACT
GCATGAGATTGCCACGTCGCTTCGCGCCTCGCAATGACGGTTTGGGTATCC
>rco:130_Rpe-7
CGTCATTGCAAGAAAATTACGAAGTAATTGTACGTCCACAATCTCAGAATATTTGACGGG
ATTGCCACGCAGCCTACGGCTGCTCGCAATGACGATATCAATTGATT
>rco:131_Rpe-7
CGCCATTACAAGGCAATTACAAAGTATATTGACTAAGCAATCTAGTTAAAAACTCTGTAA
ACTAGAATTTATTAGTATTTTTTTAGATTGATACGCTCCTTTCAGTCGCTC
>rco:132_Rpe-7
TGTTATTGCGAGGAGAATGACAACGTAATTCGACGAAGCAATCTCAGGCCTATTTTACTA
GATTGCCACGTCGCTTCGCTCTTCGCAATGACGTTGTTATTGC
>rco:133_Rpe-7
CGTCATTGTGAGAAGAATGACGCAGTAATTCGATAAAGCAATCTCGTGCCAAAATCCTGA
GATTGCCGTGCTCCTTTCAGTCGCTCGCAATGATGAAAAACCGTACCG
>rco:134_Rpe-7
CATCATTGCGAGGAGGCATGCATGCCGACGAAGCAATCCAGTAATGTAAAATTAATAAAT
TCTAGATTGCCGCAGCCCCTAAAGGGGCTTCACAATGACGATTTATATACTAA
>rco:135_Rpe-7
CGTCATTGCGCGGAAATTACGTAGTAATTGACGAAGCAATCTCAGGATGTTTGACGAGAT
TGCTGCCGCGCAGTCGTAGACTGCGCGCAATGACGATTTAGTATCC
>rco:136_Rpe-7
CGTCATTGCGAGGAAATTGCATAGCAATTGACGAAGCAATCTCAAGAGTTTGTTATTATT
TCATGAGATTGCCACGCAGCCTACGGCTGCTTGCAATGAC
>rco:137_Rpe-7
CGTCATTGCGAGGAAAAACTGTAAGTTTTGACGAAGCAATCTCAGGAATTCTATACTACT
TCATGAGATTGCCACGTTGATGCTATGCATCTCCGCGCAATGACGGGAAAACGATATT
>rco:138_Rpe-7
CGTCATTGCGAGGAAAAATTGAAAATTTTGACGAAGCAATCCAGTACAAAATTCTGATGT
ACAGATTTTTTACTATTTTTTATGGATTGCCACACTTCTTGCAGTCGCT
>rco:139_Rpe-7
CATCATTGCGAGGAAAGACACAAGTCTTGACAAAGCAATTTCAGGAGTATCTCATAAGAT
TGCCACGGCACTTTCAGTGCCTCGCAATGACGCGATTAGCGTACA
>rco:140_Rpe-7
AAGAAATCTCAGGCACAATTCCTGAGATTTCCACGCTCCTTGCAGTTGCAATGACGTTAA
AATCTATCC
>rco:141_Rpe-7
CGTCATTGCGAGGAAAGTGCATAGCAATTGACTAAGCAATCCAGTAAAAGATGCTAAAAA
TTAGCATTTTTTTATTATTTTTCTGAATTGACACGCTCCTTACAGTCGCTCGCAATGACG
ATTCGGTATTC
>rco:142_Rpe-7
TCATTGCAAAAAATGCTAATTTATAGCATTTTTTTATTATTGCTCTGGATTGCCGCATCG
CTTTGCTCCTCGCAATGACGGTGCATGTATCC
>rco:143_Rpe-7
CGTCATTGCAAGAAGAAACTGCAAGTTTCGACGAAGCAATCTAGTAAAAATTTCTGATTT
ACAGAATTTTTGATTATTTTTT
>rco:144_Rpe-7
CGTCATTGCGAGAAGGCATTTATGCCGACGAAACAATCTCATACAATTTAAGAGAGATTG
CCACGTCGCTACGCTCCTCGCAA
>rco:145_Rpe-7
TATCATTGCGAGGAAATTACGTAAGTAATTGACGAGGCAATCTCAAGAGTTTATTATTAT
TTCATGAGATTGTCACGTAGCCTTATGGCTGCTCGCAATGACGATTAGATATCC
>rco:146_Rpe-7
CGTCATTACGAGGAGAAACTATAAGTTTTGACGAAGCAATCTCAGGAGTTTATCCTACTT
TATGAGATGGCCACGTCGATGCTATGCATCTCCTCGCAATGATGATTATCATCTCC
>rco:147_Rpe-7
CGTCATTGCGAGGAGACATTTATGTCGACGAAGCAATCTCAGCAAGCAAACAAAAGATTG
CCACGCAGTCTATGACTGTGAGCCATGACG
>rco:148_Rpe-7
CGTCATTGCGAGGAAATTACGTAAGTAATTGACGTAGCAATGCAGTAAAAAATGCTGATT
TACAGCATTTTTGTGTTATTTTTTCTGGATTGTCACGCTCCTTTCAGTCGCTCGCAATGA
CGGGATGGTATCC
>rco:149_Rpe-7
GAAAGACGTAGTCTTGACGTAGCAATCTTGTCCAAGCTTCCTGAGATTGCCACAGCACTT
GCAGTGCTTCGCAATGACTAATAAAAGAATTC
>rco:150_Rpe-7
CATCATTGCGAAGAAAATTACAAAGTAATTGACGAAGCAATCCAGTAAAAAATGCTAAAA
TTAGTACTTTTTTGTTATTTTTCTGGATTGCCACGTCGCTTCGCTCCTTGCAATGACGAT
TTGACATCC
>rco:151_Rpe-7
CATCATTGCGAGAAAATTTACAATAGTAAATTGATGAAGCAATCTTGGGAAGAATTCCTG
AGATTGCAATGCTCACTAACGTTCGCTCGCAATGACGACTTGGTATCT
>rco:152_Rpe-7
CGTCATTGCGAGGAAAAACTGTAAGTGTTGACGAAACAATCTTAGGAATTTGTTATTATT
TCATAAGATTGCCACGCAGCCTACGGCTGTTCACAATGACAAAAAAGCTGATTC
>rco:153_Rpe-7
CATCATTGCGAGGAAATGCATTAACATTGACGAAGCAATCTCAGGAAGCTAACCAAGATT
GCTACAGCCACTTTTGTGGCTTCGCAATGACGCATTGTGGAAACT
>rco:154_Rpe-7
AGTCATTGCAAGGAGAAACTATAAGTTTCGACGAAGCAATCTCAGAAGTTGATCCTACTT
TATGAGATTGCTGCGTCGATGCTACGCATCTCCTCGCAATGACATTAAAAAATTA
>rco:155_Rpe-7
TGTCATTGCGAGGAAATTGCATAGCAATTGACGAAGCAATCTCAGGATATTTGACGAGAT
TGCCACGCAGCCTACGGCTGCTCGCAATGACGTTTCATTTCTTCC
>rco:156_Rpe-7
AGTCATTGCAAGGAAAAACTGTAAGTTTTGACGAAACAATCTCAGGAGTCCTACTTTATG
AGATTGCCACATTCTCTACGTTCGCCTGCAATGACAAGATCAACCGTTT
>rco:157_Rpe-7
CATCATTGCGAGGAAAAATTGAAAATTTTGACGAAGCAATCTCATACCACAATCCTGAGA
TTGCCACGCAGCCTACTGCTGCTCGCAATGACGGTTATTTATAAAA
>rco:158_Rpe-7
TTTCATGAGGTTGCCACGCTCCTTACAGTCGCTCGCAATGATGATTTGGTGTCC
>rco:159_Rpe-7
CGTAATTGTGAGGAATTACAAAGTAATTGACGAAGCAATCTCAGGAGTTTGTTGTTATTT
CATGAGATTGCCACGCAGCCTATGGCTTGCAATGACGGTTTGGTATCC
>rco:160_Rpe-7
CGTCATTGCGAGGAAATTACGTAAGTAATTGACGAAGCAATCTCAGGAGTTTGTTGTTAT
TTCATGAGATTGCCACGCAGCCTATGGTTCGCAATGACGATTAGGTATCT
>rco:161_Rpe-7
CGTCATTGCGAGGAAATTACGTAAGTAATTGACGAAGCAATCTCAGGAGTTTATTATTAC
TTCATGAGATTACCGTGCAGCCTACGGCTACTCGCAATGATGACTCAATATTT
>rco:162_Rpe-7
CGTCATTGCGAGGAAAATTACGAAGTAATTGTACGTCCGCAATCTCAAGTTTGTTATTAT
TTCATGAGATTGCCACGCAGCCTATGGCTGCTCACAATGACGACCCGATATCC
>rco:163_Rpe-7
CGTCATTGTGAGGAAAAACTGTAAGTTGCGACGAAGCAATTCAGTAAAAAATTCTGATTT
ACAGAATATTCTATTATTATTTCTGGATTGCCACCACGCTCCTTGCAGTTG
>rco:164_Rpe-7
CGTCATTGTGAAGCAAATTACGAAGTAATTGACAAAGCAATCTCAGGAATTTGTTATTAT
TTTATGAGATTGCCACGCTCTTTACGTTCGCTCGCAATGACGGTTTTAGTTTTTA
>rco:165_Rpe-7
CGTCATTGCGAGGAAATTACGAAGTAATTGACGAAGCAATCTCAGGATATTTGATGAGAT
TGCCACGCAGCCTACGGCTGTTCGCAATGACAACTCGGTATCC
>rco:166_Rpe-7
CGTCATTGCGAGGAAATTGCGTAGCAATTGTACGTACGTAATCTTGGGAGTTTGTTATTA
TTTTATGAGATTGCCACGCAGCCTACGGCTGCTCGCAATGACAGCTCAGATAGCCA
>rco:167_Rpe-7
CGTCATTGCGAGGAGCGAGAAGCGACGCGGCAATCTTGTCAAACTTCCTGAGATTGCCAC
GCAGTTCTACGGCTGCTCGCAATGACGATGTTTATTCCAC
>rco:168_Rpe-7
TGTCATTGCGAGGAACGAAGCTTTGTTGCAATCTCATCAAATATCCTGAGATTGCCACGC
TCCTTTCAGTCACTCGCAATGACGATTTAGTATCC
>rco:169_Rpe-7
AGTCATTGCGAGGAAATTACGAAGTAATTGACAAAGCAGTCTCAGGATATTTTATAAGAT
TGCCATGAGGCCTACGGCTGCTCGCAATGACGACTCGGTATCC
>rco:170_Rpe-7
CGTCATTGCGAGGAGATGCACAGCATCGACGCAGCAATCTCAGGAATCATACACTATCTC
CTGAGATTGCTACGCTCCTTTCAGTCGCTTGCAATGACGAAAATGGAAATGA
>rco:171_Rpe-7
CGTCATTGCGAGGAAAAACTGCAAGTTTTGACGAAGCAATCCAGTTAAAAATGCTAATAT
TTAGATTTTTATTATTTTTGCTAGATTGCTACGCTCCTTGCAGTCGCTTGCAATGACGAC
TCGGTATCC
>rco:172_Rpe-7
CGTCATTGCGAGGAAAAGTACAAAGTAATTGACGAAGCAAAATCTCATGAGATTGCCATG
CAGCCTATGGCTGCTCGCAATGACGATTTAGTATCC
>rco:173_Rpe-7
CGTCATTGCGAGGAAATTACGAAGTAATTGAAGAAGCAATCTCAGGATATTTAATGAGAT
TGCCACGCAGCCTATGGCTGCTCGCAATGACGATAAAATAAGC
>rco:174_Rpe-7
CTTCATTGCAAGGAAATTACGAAGTAAGTGACGAAGCAATCTCAGGATATTTGACGAGAT
TGCCACGTTGCTTCGCTCCTCGCAATGACGCTTCTCAAAACTA
>rco:175_Rpe-7
TGTCATTGCGAGGAAAATTACGAAGTAATTGATGAAGCAATCCAGTAAAAAATTCTGATT
TACAGCATTTTTATTATTTTTCCTAGAT
>rco:176_Rpe-7
CGTCATTGCGAGGAAAATTACGAAGTAATTGCCGAAGCAATCTCAGGAATTTTATTATTT
CATGAGATTGCCACGCAGCTTATGGCTGCTCGCAATGACGTTATAACAAAA
>rco:177_Rpe-7
CGTCATTGCGAAAAGAATTACGTAGTAATTCGACGAAGCAATTCAGTAAAAAATTCTGTA
CATCAGAATTTTTTTAATTATTTTTTTGGATTGCCACGTCGCTTCGCGCCTAGCAATGAC
GATTTGGCCTCC
>rco:178_Rpe-7
TTCCTGAGATTGCCACGTTCACTAACGTTCGCTGGCAATGACAATGAATAAGCTTT
>rco:179_Rpe-7
CGTCATTACAAGGCGCGAAGCGACGTGGAAATCTCATCAAATCTCTTGAGATTGCTACGC
TCCTTGCAGTCGCTCGCAATGACGAAAATGTTTACCT
>rco:180_Rpe-7
TCATTGCGAAAAGAATTACGCAGTAATTCGACGAAGCAATCCAGTAAAAATTCTGTAAAT
CAGAATTTTTTTAATTATTTTTCTAGATTGCCACATCTCTACGCTCCTCGCAATGACGAC
TACGGTATCA
>rco:181_Rpe-7
CGTCATGGCGAGGAAAATTACGTAGTAATTGTACGTACGCAATCTCGTGCCAAAGTTCTG
AGATTGCCACGCGCCTTATCAGTCGTTCGCAATGACGGTTCGGGTATCC
>rco:182_Rpe-7
TGTCATTGCGAGGAAATTACGAAGTAATTGACGAAGCAATCTCAGGATATTTGACGAGAT
TGCCACGCAAGTACTACGGTTGCTCACAATGACAACCGGGTATCC
>rco:183_Rpe-7
CGTCATTGCGAGGAAATTTACAATAGTAAATTGACGAAGCAATGGGAAGAATTCCTGAGA
TTGCCACGCTCACTAACGTTTGCGTGCAATGACGACTTGTATTCACT
>rco:184_Rpe-7
CGTCATTGCGAGAAGAATTACACAGTAATTCGACGAAGCAATTTCAGGAAGTGTGTTATT
ATTTCATGAGATTACCACGCAGCCTACGGCTGCTCGCAATGACGATTTGGTATCT
>rco:185_Rpe-7
CTAAGAAAAGCAGAATAAAACGAAATTGAAAAATAGTCAAGTAAAAACTAGGTATTGCAA
AATAAAGAGAGATAAGTCATTGCGAGCGACTAATAAGGAGCGTGGCAATCTAGTTTTAAT
TTCCCAAGATTGCCGCACTCCTTGCAGTTGTTCGCAATGACGCCAATTTTTCA
>rco:186_Rpe-7
ACGTAAGTAATTGACGAAGCAATCTAGTGCCAAAGTTCTGAGATTGCCACGCAGCCTATG
GCTCTGCTCGCAATGACGATTTAG
