# Supplementary material for: Systematic identification of stem-loop containing sequence families in bacterial genomes
Source: BMC Genomics. 2008 Jan 17;9:20. doi: 10.1186/1471-2164-9-20 (PMC2267715; doi:10.1186/1471-2164-9-20)
Supplement: Additional file 1 — Family sequences. A zipped archive of files corresponding to families described in Table 3. Each file contains all the family members as sequences in FASTA format. [file 1471-2164-9-20-S1.zip › suppl_data1/M.genitalium_Myg-1.txt]

>mge:1_Myg-1
TCGTATGGGTAAACTCATTCCCACTTCCTCCACTCTTATTGATCAATACCGGGATCGTTC
CTAACAGTGCTCTGAGCAACAGTTGGTTTCTTTGCGGGTTATTCTTATTAGTGAAAGTCA
ACGCATTGATCCAGTCACTGGTGGGACTGATACTGTTGGGTAAATGGGTGTAGGTGGTTG
GTTTGGAGGAGCCACCTGAAGTGACTTTATTATCATCTGAATTGGGATTAAACTGTTGAC
TATTATTGCTAGGT
>mge:2_Myg-1
CTGAGGTGGGATTAAAGGGGGTACTACTATTGCTAGGT
>mge:3_Myg-1
TATCCTTGTTAAATTGATCATTACTATCCCCACTCTTATTGATCAAGACCGGAATAGTTC
CTAACAGTGCTCTTAACAACAGTTGATTTCGTTGCGGGTTATTCTTATTAGTGAAAGTCA
ATGCGTTGATCCAGTCACTGGTGGGACTGATGGAATTGGGTAAAAAGGAATAGGTGGTTG
TTTTTTTGGCTGAGGAGCCACCAG
>mge:4_Myg-1
TCGTATGGGTAAACTCATTCCCACTTCCTCCACTCTTATTGATCAAGACCGGGATAGTTC
CTAGTAAGCTTCTGAGCAACAGTTGATTGCGCTGCGGGTTATTCTTATTAGTAAAAGTCA
ATGCGTTGATCCAGTCACTGGTGGGACTGATGGAGTTTGGTAAATTGTCATACGTTGTTT
TTTTGGCTGGGGAGCCACCACCTTGAGTGACTTTATTATCATCTGAATTGGGATTAAACT
GTTGACTACTATTGCTAGGT
>mge:5_Myg-1
TATCCTTGTTAAATTGATCATTACTATCCCCACTCTTATTGATCAAGACCGGAATAGTTC
CTAGTAAGCTTCTGAGCAACAGTTGATTGCGCTGCGGGTTATTCTTATTAGTGAAAGTCA
ATGCATTGATCCAGTCACTGGTGGGACTGATACTGTTGGGTAAAGCAGGATAGGTGGTTG
GTTTGGAGGAGCCACCTGATGGTGTGACTTTATTATCATCTGAATTGGGATCAAAGGGGG
TACTATTATTGCTAGGT
>mge:6_Myg-1
TATCCTTGTTAAATTGATCTCCCGTTCCACTCTTATTGATCAATACCGGGATAGTTCCTA
GTAAGCTTCTGAGCAACAGTTGATTTCGTTGCGGGTTATTCTTATTAGTGAAAGTCAATG
CATTGCTTCAGTCACTGGTGGGACTGATACTGTTGGGTAAATGGGTGTAGGTGGTTGGTT
TGGAGGAGCCACCTGAAGTGACTTTATTATCATCTGAATTGGGATTAAAGGGGGTACTAC
TATTGCTAGGT
>mge:7_Myg-1
CAGTCACTGGTGGGACTGATGGAGTTTGGTAAAGCAGGATAGGTGGTTGTTTTTTTGGCT
GGGGAGCCACCACCTTGAGTGACTTTATTATCAGAAGAATTGGGATTAAACGTGTTGCTA
CTACTACTAGGT
>mge:8_Myg-1
TATCCTTGTTAAATTGATCTCCCGTTCCACTCTTATTGATCAAGACCGGAATAGTTCCTA
ATAACGCTCTTAACAACAACTGATTGCGCTGGGGGTTATTCTTATTGGTGAAGGTTAATG
CGTTGATCCAGTCACTGGTGGGACTGATACTGTTGGGTAAATGGGTGTAGGTGGTTGGTT
TGGAGGAGCCACCTGATGGTGTGACTTTATTATCATCTGAATTGGGATTAAACGTGTTGC
TACTACTACTAGGT
>mge:9_Myg-1
TCGTATGGGTAAACTCATCTCCCGTTCCACTCTTATTGATCAATACCGGGATAGTTCCTA
GTAAGCTTCTGAGCAACAGTTGATTGCGCTGCGGGTTATTTTTGTTAGTAAAAGTCAATG
CGTTGATCCAGTCACTGGTGGGACTGATGGAATTGGGTAAAAAGGAATAGGTGGTTGTTT
TTTTGGCTGGGGAGCCACCACCTTGAGTGACTTTATTATCATCTGAATTGGGATTAAACT
GTTGACTACTATTGCTACTA
>mge:10_Myg-1
TCGTATGGTTAAACTCATCTCCCGTTCCACTCTTATTGATCAAGACCGGGATAGTTCCTA
GTAAGCTTCTGAGCAACAGTTGATTGCGCTGCGGATTATTCTTGTTAGTGAAAGTCAACG
CATTGCTTCAGTCACTGGTGGGACTGATACTGTTGGGTAAAGCAGGATAGGTGGTTGGTT
TGGAGGAGCTACCTGAAGTGACTTTATTATCATCTGAATTGGGATCAAAGGGGGTACTAT
TATTGCTAGGT
