# Supplementary material for: Systematic identification of stem-loop containing sequence families in bacterial genomes
Source: BMC Genomics. 2008 Jan 17;9:20. doi: 10.1186/1471-2164-9-20 (PMC2267715; doi:10.1186/1471-2164-9-20)
Supplement: Additional file 1 — Family sequences. A zipped archive of files corresponding to families described in Table 3. Each file contains all the family members as sequences in FASTA format. [file 1471-2164-9-20-S1.zip › suppl_data1/M.pneumoniae_Myp-3.txt]

>mpn:1_Myp-3
CAAGCAGAAGCAGTTTGTCGAAAACCAGTTGGGTTTTAAAGATGACTCCAATTCGGATTC
CAAGAATTCGAATTTGAAGGCTCAAGGCCTCACCCAACCCGCCTACCTCATCGCCGGTCT
TGACGTTGTGGCCGACCACCTCGTCTTTGCGGCCTTTAAAGCGGGCGCGGTGGGGTATGA
TATGAGCACGGAAAACAGTGCTGCCACCAAAGACCAAGCACTCGCCTGGTCGACCACGGC
CGGGTTGGACAGTGCTGGGGGGTACAAGGCCTTGGTGGAAAACACGGCCGGGCTCAACGG
TCCGATTAATGGCTTGTTTACCCTGCTCGACAGCTTTGCCTATGTGACCCCGGTGAGTGG
CATGAAAGGGGGTAGTCAGAATAACGAAGAAGTGCAGACCAAGTATCCCGTTAAGGATGA
TAGTAAGGCTTCCGCCAAAATTGCGTCCTTAATTAATGCCAGCCCACTCAACAGTTATGG
GGATGATGGCGTGACCGTGTTTGATGCCCTGGGCCTTAACTTTAACTTTAAGTTGAACGA
GGCGCGCTTGCCGTCG
>mpn:2_Myp-3
GGGGTGATAACAATAAAAAGGCCATCTACCCAGAGGTAAGAGGCAGACAGCTCCAAAATA
TTTTTGACGATTGGAAAAC
>mpn:3_Myp-3
AGTTCAAAAAAACTTCGTCGAAAACCAGTTGGGGTTTAAATCCGAAGACAACTCCAACAC
CTCCTTGACGAACTTCAAGAGTCAAGGCTTAACTCAGCCAGCTTACTTAATCAGTGGCCT
TGACGTTGTGGCCGACCACCTCGTCTTTGCGGCCTTTAAAGCGGGCGCGGTGGGGTATGA
TATGACGACTGATTCGAACGCTTCGACCTACAACCAAGCGCTCACCTGGTCGACCACGGC
CGGGTTGGACAGTGATGGGGGGACAACAACCTGGTGACGAATACTGCGGGGTTAAACGGT
CCGATTAACGGCTTGTTTACCCTGTTAGACACCTTTGCCTATGTGACCCCGGTGAGTGGG
ATGAAAGGGGGGAGTAAGAATAACGAAGAAGTGCAAACGACCTACCCGGTCAAGTCCGAC
CAAAAGGCCACCGCCAAAATTGCGTCCTTAATTAATGCTTCGCCCTTAAACAGTTATGGG
GATGATGGCGATAAAAAAGCCATCCACCTAAGGTGAAAGGCAGACAGCTCCAAAATATTT
TTGACTATTGGAAAAC
>mpn:4_Myp-3
ATAAAGGAATAAAAAAGCCATCTACCCAGAGGTGAAAGGCAGACAGCTCCAAAATATTTT
TGACGATTGGAAAAC
>mpn:5_Myp-3
CAAGCAGAAGCAGTTTGTCGAAAACCAGTTGGGGTTTAAAGATGACTCAAATTCGGATTC
CAAAAATTCGAATTTGAAGGCCCAAGGCCTCACCCAACCCGCCTACCTCATCGCCGGTCT
TGACGTTGTGGCCGACCACCTCGTCTTTGCGGCCTTTAAAGCGGGCGCGGTGGGGTATGA
TATGACGACTGATTCGAGCGCTTCGACCTACAACCAAGCACTCGCCTGGTCGACCACGGC
CGGGTTGGACAGTGATGGGGGGTACAAGGCCTTGGTGGAAAACACGGCCGGGCTCAACGG
CCCGATTAATGGCTTGTTTACCCTGCTCGACACCTTTGCGTATGTGACCCCCGTGAGTGG
GATGAAAGGGGGGAGTCAGAATAATGAAGAAGTGCAAACGACTTACCCGGTCAAGTCCGA
CCAAAAGGCCACCGCCAAAATTGCCTCCTTAATTAATGCCAGCCCACTCAACAGTTATGG
GGATGATGGGGTGACCGTGTTTGATGCCCTGGGCCTTAACTTTAACTTTAAGTTGAACGA
GGAGCGCTTGCCATCG
>mpn:6_Myp-3
CAAGCAGAAGGAGTTTGTGGAGAATCAGCTTGGTTTCAATGAAACCAGCGCCACCGACTC
GCATAACTTTAAAAAAGCGCTGTTACATCAACCCGCCTACCTCATCAGTGGCCTTGACGT
TGTGGCCGACCACCTCGTCTTTGCGGCCTTTCGAGCCGGCGCGGTGGGGTATGATATGAC
GACTGATACGAACGCTTCGACCTACAACCAAGCGCTCACCTGGTCGACCACGGCCGGGTT
GGACAGTGCTGGGGGGTACAAGGCCTTGGTGGAAAACACGGCCGGGCTCAACGGCCCGAT
TAACGGCTTGTTTACCCTGCTCGACACCTTTGCGTATGTGACCCCGGTGAGTGGGATGAA
AGGGGGGAGTAAGAATACGGAGGCAGTGCAAACGACTTATCCGGTCAAGTCCGACCAAAA
GGCTTCCGCCAAAATTGCGTCCTTAATTAATGCCAGTCCACTCAACAGTTATGGGGATAA
AAAAAGCCATCCACCTAAGGTGAAAGGCAGACAGCTCCAAAATATTTTTGACGATTGAAA
ACT
>mpn:7_Myp-3
CAAGCAGAAGCAGTTTGTCGAAAACCAGTTGGGGTTTAAAGATGACTCAAATTCGGATTC
CAAAAATTCGAATTTGAAGACCCAAGGCCTCACCCAACCCGCCTACCTCATCGCCGGTCT
TGACGTTGTGGCCGACCACCTCGTCTTTGCGGCATTTAAAGCGGGCGCGGTGGGGTATGA
TATGACGACTGATTCGAACGCTTCGACCTACAACCAAGCACTCGTCTGGTCGACCACGGC
CGGGTTGGACAGTGATGGGGGGACAAGGCTTTGGTAGAAAACACGGCCGGGCTCAACGGC
CCGATTAATGGTTTGTTTACCCTGCTCGACACCTTTGCGTATGTGACCCCCGTGAGTGGG
ATGAAAGGGGGGAGTCAGAATAATGAAGAAGTGCAAACGACTTACCCGGTCAAGTCCGAC
CAAAAGGCCACCGCCAAAATTGCCTCCTTAATTAATGCCAGCCCACTCAACAGTTATGGG
GATGATGGCGATAAAAAAGCCATCTACCCAGAGGTAAGAGGCAGACAGCTCCAAAATATT
TTTGACGATTGGAAAAC
>mpn:8_Myp-3
AGTTCAAAAAAGCTTCGTTGAAAACCAGTTGGGGTTTAAAGATGACTCCAATTCGGATTC
CAAAAATTCGAATTTGAAGGCCCAAGACCTCACCCAACCCGCCTACCTCATCACTGGCCT
TGACGTTGTCCAAGACCACCTCGTCTTTGCGGCCTTCAAAGCGGGCGCGGTGGGGTATGA
TATGACGACTGATTCGAACGCTTCCACCAAAGACCAAGCGCTCGCCTGGTCGACCACGGC
CGGGTTGGACAGTGCTGGGGGGTACAACAACCTGGTGGAAAACACGGCCGGACTGAACGG
CCCGATTAACGACTTGTTTACCCTGCTCGACACCTTTGCCTATGTGACCCCGGTGAGTGG
GATGAAAGGGGGGAGTCAGAATAACGAAGAAGTGCAGACCAAGTATCCCGTTAAGGATGA
TAGTAAGGCTTCCGCCAAAATTGCGTCCTTAATTAATGCCAGTCCACTCAACAGTTATGG
GGATGATGGGGTGACCGTGTTTGATGCGTTGGGCCTTAACTTTAACTTTAAGTTGGACGA
GGCGCGCTTGCCATCG
>mpn:9_Myp-3
CAAGCAGAAGCAGTTTGTCGAAAACCAGTTGGGGTTTAAAGATGACTCAAATTCGGATTC
CAAAAATTCGAATTTGAAGGCCCAAGGCCTCACCCAACCCGCCTACCTCATCGCCGGTCT
TGACGTTGTGGCCGACCACCTCGTCTTTGCGGCCTTCAAAGCGGGGGCAGTGGGGTATGA
TATGACGACTGATTCGAACGCTTCCACCAAAGACCAAGTGCTCGCCTGGTCGACCACGGC
CGGATTGGACAGTGATGGGGGGTACAAGGCCTTGGTGGAAAACACGGCCGGATTGAACGG
ACCGATTAATGGCTTGTTTATCCTGTTAGACACCTTTGCCTATGTGACCCCGGTGAGTGG
GATGAAAGGGGGGAGTAAGAATACGGAGGCAGTGCAAACCAAGTATCCCGTTAAGGATGA
TAGTAAGGCGAGTGCCAAAATTGCTTCCTTAATTAATGCCAGTCCACTCAACAGTTATGG
GGATGATGGCGTGACCGTGTTTGATGCCCTGGGCCTTAACTTTAACTTTAAGTTGGACGA
GGCGCGCTTGCCATCG
>mpn:10_Myp-3
GGGGTGATAACAATAAAAAAAGCCATCTACCCAGAGGTAAGAGGCAGACAGCTCCAAAAT
ATTTTTGACGATTGGAAAAC
>mpn:11_Myp-3
CAAGCAGAAGCAGTTTGTGGAGAATCAGCTTGGTTTTAAAGATGACTCAAATTCTTCCTT
GACAAACTTCAAGAGTCAAGGCTTAACTCAGCCAGCTTACCTCATCGCCGGCCTTGACGT
TGTCCAAGACCACCTCGTCTTTGCGGCCTTCAAAGCGGGCGCGGTGGGGTATGATATGAC
GACTGATTCGAACGCTTCCACCAAAGACCAAGCGCTCGCCTGGTCGACCACGGCCGGGTT
GGACAGTGCTGGGGGGTACAACAAACTGGTGGAAAACACGGGCGGACTGAACGGCCCGAT
TAACGAACTTGTTTACCCTGCTCGACACCTTTGCCTATGTGACCCCGGTGAGTGGGATGA
AAGGGGGGAGTCAGAATAACGGAAGAAGTGCAAACCAAGTATCCCGTTAAGGATGATAGT
AAGGCGAGTGCAAAGATTGCCTCCTTAATTAATGCTTCGCCCTTAAACAGTTATGGGGAT
GATGGCGATAAAAAAGCCATCTACCCAGAGGTAAGAGGCAGACAGCTCCAAAATATTTTT
TGATGATTGGAAAAC
