# Supplementary material for: Systematic identification of stem-loop containing sequence families in bacterial genomes
Source: BMC Genomics. 2008 Jan 17;9:20. doi: 10.1186/1471-2164-9-20 (PMC2267715; doi:10.1186/1471-2164-9-20)
Supplement: Additional file 1 — Family sequences. A zipped archive of files corresponding to families described in Table 3. Each file contains all the family members as sequences in FASTA format. [file 1471-2164-9-20-S1.zip › suppl_data1/M.pneumoniae_Myp-4.txt]

>mpn:1_Myp-4
TAATAAAAAAAGATTACTTAAAGATTAATAAATAGTTTCCAACACCTACCTCCTCCAAGA
CCACAACACCCTCACCCCCTACACGCCCTTTACGACACCGCTCAATGGGGGGCTGGATGT
TGTGCGCGCCGCCCATTTACACCCCTCATACGAACTCGTGGACTGAAAGGTGGGACAGAA
CAAGTTGGTGGCGCTGGTCCGCTCAGCGTTGGTCAGGGTGAAGTTTCAAGATAGTTCGAG
CCAACAAGGCACTGAGAGTAATGGCCAAGACCAAAATGCCCTTAGTTTTGATACCACCAA
GTCCCAACAAGCCTTACAGCAAGCTGGCGATCAATCAGGAACTTCATCTAATTCCACCCA
AGA
>mpn:2_Myp-4
GGATTTGTTTGTCTTAATTAACTAACAAATTAACTAACAAATTAATAAATAGGTCTATGG
ATTAATTACCTCACCCCCTACACGCCCTTTACGACACCGCTCAATGGGGGGCTGGATGTC
GTGCGGGCCGCCCATTTACACCCCTCATACGAACTCGTGGACTGAAAGCGGGTGGGACAG
AACAAGTTGGTGGCGCTGGTCCGCTCAGCGTTGGTCAGGGTGAGGCTTAATGATGGGACG
AGTTCGGATTCCAATACCACCACTGATGGGGCGCTTACGTTTGACACGAATGAAAGTCAA
AAAGCTTTAGGCTCCACGGACACGCAGGGTTCCGGGTCTAACTCCCAAGACTTCGCCAGC
>mpn:3_Myp-4
TTTTTACCACTTTTACCGCTAGGGACGTTGTCACTAGCCAACACCTACCTCCTCCAAGAC
CACAACACCCTCACCCCCTACACGCCCTTTACGACACCGCTCAATGGGGGGCTGGATGTC
GTGCGCGCCGCCCATTTACACCCCTCATACGAACTCGTGGACTGAAAGCGGGTGGGGGAT
ACCAAGTTGGTGGCGCTGGTCCGCTCAGCGTTGGTCAGGGTGAAATTCCAGGACACAACG
AGTTCGGATCAAAGTAATACCAACCAAAATGCCTTGAGTTTTGATACCCAAGAATCACAG
AAGGCACTTAATGGCTCGCAGAGTGGATCTTCTGACACTTCCGGGTCTAACTCCCAAGAC
TTCGCCAGC
>mpn:4_Myp-4
TAAACCCCTCATACGAACTCGTGGACTGAAAGCGGGTGGGTGATACCAAGTTGGTGGCGC
TGGTCCGCTCAGCGTTGGTCAGGGTGAAGTTTAATGATGGGACGAGTTCGGATTCTAATA
ACCAAGATACGAATCAAAATGCCTTGAGTTTTGATACCCAAGAATCACAGAAGGCACTTA
ATGGCTCGCAGAGTGGATCTTCTGACACTTCCGGGTCTAACTCCCAAGACTTCGCCAGC
>mpn:5_Myp-4
CAATTAGAGCAAATTATGTAATGCTTAATAAATAGTTTCCAACACCTACCTCCTCCAAGA
CCACAACACCCTCACCCCCTACACGCCCTTTACCACACCGCTCAATGGGGGGGCTGGATG
TTGTGCGGGCCGCCCATTTACACCCCTCATACGAACTCGTGGACTGAAAGCGGGTGGGAC
AGAACAAGTTAGTGGCGCTGGTCCGCTCAGCGTTGGTCAGGGTGAAATTCCAGGACACAA
CGAGTTCGGACTCTAATAACCAAGATACGAGTCAAAATGCCTTGAGTTTTGATACCCAAG
AATCACAGAAGGCACTTAATGGCTCGCAGAGTGGATCTTCTGACACTTCCGGGTCTAACT
CCCAAGACTTCGCCAGC
>mpn:6_Myp-4
TTTTGGTGTTTGGGATTTGTTTGTCTTAATTAACTAACAAAATTAATAAATAGGTCTATA
GGTTATATTAGTACACCCCCTACACGCCCTTTACGACACCGATCAATGGGGGGCTGGATG
TCGTGCGGGCCGCCCATTTACACCCCTCATACGAACTCGTGGACTGAAAGCGGGTGGGAC
AGAACAAGTTGGTGGCGCTGGTCCGCTCAGCGTTGGTCAGGGTGAAGTTTCAAGATAGTT
CGAGCCAACAAGGCACTGAGAGTAATGGCCAAGACCAAAATGCCCTTAGTTTTGATACCA
CCAAGTCCCAACAAGCCTTACAGCAAGCTGGCGATCAATCAGGAACTTCATCTAATTCCA
CCCAAGA
>mpn:7_Myp-4
TTTTGGTGTTTGGGATTTGTTTGTCTTAATTAACTAACAAATTAATAAATAGGTCTATGG
ATTAATTACCTCACCCCCTACACGCCCTTTACGACACCGCTCAATGGGGGGCTGGATGTC
GTGCGCGCCGCCCATTTACACCCCTCATACGAACTCGTGGACTGAAAGCGGGTGGGACAG
AACAAGTTGGTGGCGCTGGTCCGCTCAGCGTTGGTCAGGGTGAAGTTTCAAGATAGTTCG
AGCCAACAAGGCACTGAGAGTAATGGCCAAGACCAAAATGCCCTTAGTTTTGATACCACC
AAGTCCCAACAAGCCTTACAGCAAGCTGGCGATCAATCAGGAACTTCATCTAACTCCACA
CAAGA
>mpn:8_Myp-4
TTTTGGTGTTTGGGATTTGTTTGTCTTAATTAACTAACAAAATTAATAAATAGGTCTATA
GGTTATATTAGTACACCCCCTACACGCCCTTTACGACACCGCTCAATGGGGGGCTGGATG
TAGTGAAGGCGGCCAATTTACACCCCTCATACGAACTCGTGGACTGAAAGCGGGTGGAGG
ATACCAAGTTGGTGGCGCTGGTCCGTTCAGCGTTGGTCAGGGTGAAGTTTCAAGATAGTT
CGAGCCAACAAGGCACTGAGAGTAATGGCCAAGACCAAAATGCCCTTAGTTTTGATACCA
CCAAGTCCCAACAAGCCTTACAGCAAGCTGGCGATCAATCAGGAATTTCATCTAATTCCA
CCCAAGA
