# Supplementary material for: Systematic identification of stem-loop containing sequence families in bacterial genomes
Source: BMC Genomics. 2008 Jan 17;9:20. doi: 10.1186/1471-2164-9-20 (PMC2267715; doi:10.1186/1471-2164-9-20)
Supplement: Additional file 1 — Family sequences. A zipped archive of files corresponding to families described in Table 3. Each file contains all the family members as sequences in FASTA format. [file 1471-2164-9-20-S1.zip › suppl_data1/M.pneumoniae_Myp-5.txt]

>mpn:1_Myp-5
TTGCCTTAAATTAATTTGGGCGGTGCGCTTCAAGAGCGGTCTTAACCCCGAACTGTTCGA
GCCATTGCCTTGTAAACCAAAAGCACTTCCAGCCCCCCACTTGCTGACCATTAGCTAGGG
GAGCATCACTCTTAGCATTTGTCTCCTCCGTTTTTCATTCTGTGGAACTTTTCCCCTTGC
CAGCCTTGGTCGAATCGAGGGGTTCGACACCGGTCAACTTTCATTCAGCTTCCGGTACGC
GCGGCCCTTATCGAGCTTAAAGCCGGTGACGGCTTTGGGTCCGGGGTTGTTGGTGAGGTT
TTTTTGGGAACGTTGGTTGTCTCACCCAGACTCCAACCCATGCACCTTGTCCTGAGCAAC
CCCATTCACCCGGGCTAACCCCGCATTGGGCGTGTAAGGGGTCACGGGTTGTTCGAC
>mpn:2_Myp-5
TAGCTGGACGGTAGTAGTAGTAGTAGCACCTCTTAAAAGTGGAGTTAGGGCAGTGGTGTC
CCCAACATTGCCCAAACTGGTACTAGAAGCCATTTGACTCCCGGTTGATCCCACCAACGG
GGCATCATTTTCCGCCGTTGTTTTTTCCTAATTTTTCCAAGAGCTCTCATCCTTCCCCTT
CCCCTCCTTGGTCGAATCCAGGGGTTCATACACCGGTCAAGCTTCATTTAGCTTCCGGTA
CGCGCGGCCCTTATCGAGCTTAAAGCCGGTGACGGCTTTGGGTCCGGGGTTGTTGGTGAG
GTTTTTTTGGGAACGTTGGTTGTCTCACCCAGACTCCAACCCATGCACCTTGTCCTGAGC
AACCCCATTCACCCGGGCTAACCCCGCATTGGGCGTGTAAGGGGTCACGGGTTGTTCGAC
>mpn:3_Myp-5
TGGTGGAACACTGACAGGTGCTGATCTCAAGAGCGATTTTAACCCCGAACTGTTCGAGCC
ATTGCCTTGTAAACTAGAAGCACTTCCAGCCGCACCACTTCCAACCATCCCCACCAACGG
GGCATCATTTTCCGCTGTTGTTTTTTCCGAATTTTTCCAAGAGCTCTCATCCTTCCCCTT
CCCCTCCTTGGTCGAATCCAGGGGTTCATACACCGGTCAACTTTCATTCAGCTTCCGGTA
CGCGCGGCCCTTATCGAGCTTAAAGCCGGTGACGGCTTTGGGTCCGGGGTTGTTTTTAAG
GCCTTTTTGGGAACGTTGGGAATTCCAACTCGATTCTTGACCCGAACCAAAATGAACCGT
ATCCTGAGCAACCCCATTCACCCGGGCTAACCCCGCATTCGGGGTGTAAGGGGTCACGGG
TTGTTCGAC
>mpn:4_Myp-5
TTTTTGGACAGCAACAGTAGTGGAGCGCTGGGCAAGCGATACCAATCCATTGTTATCACC
TGATTGCTGACTGTCTGTGACTGCAGCCATTTGACTCCCGGTTGATCCCACCAACGGGGC
ATCACTTTCCGCCGTTGTTTTTTCCGAACTGTTCCAAGAGCTCTCATCCTTCCCCTTGCC
ATCCTTGGTCGAATCCAGGGGTTCATACACCGGTCAAGCTTCATTTAGCTTCCGGTACGC
GCGGCCCTTATCGAGCTTAAAGCCGGTGACGGCTTTGGGTCCGGGGTTGTTTTTAAGGAC
TTTTTGGGAACGTTGGGAATTCCAACTCGATTCTTGACCCGAACCAAAATGAACCGTATC
CTGAGCAGCCCCATTCACCCGGGCTAACCCCGCATTGGGCGTGTAAGGGGTCACGGGTTG
TTCGAC
>mpn:5_Myp-5
TGGTGGAACACTGACAGGTGCTGATCTCAAGAGCGATTTTAACCCCGAACTGTTCGAGCC
ATTGCCTTGTAAACTAGAAGCACTTCCAGCCGCACCACTTCCAACCATCCCCACCAACGG
GGCATCATTTTCCGCCGTTGTTTTTTCCGAATTTTTCCAAGAGCTCTCATCCTTCCCCTT
CCCCTCCTTGGTCGAATCCAGGGGTTCATACACCGGTCAACTTTCATTCAGCTTCCGGTA
CGCGCGGCCCTTATCGAGCTTAAAGCCGGTGACGGCATTGGGAGCGGGGTTGTTTTAAGG
CCTTTTTGGGAACGTTGGGAATTCCAACTCGATTCTTGACCCGAACCAAAATGAACCGTA
TCCTGAGCAACCCCATTCACCCGGGCTAACCCCGCATTGGGCGTATAAGGGGTCACGGGT
TGTTCGAC
>mpn:6_Myp-5
TTTTTGGACAGCAACAGTAGTGGAGCGCTGGGCAAGCGATACCAATCCACTGTTATGACC
TGATTGCTGACTGTCTGTGACTGCAGACATTTGACTCCCGGTTGAGCTCACCAACGGGGC
ATCTCCTTTGGGCTCACTCGCCCCGGAAGTGGTTCACCCATCTTTATCCTTCCCCTTGCC
ATCCTTCGTCGAATCCAGGGGTTCATACACCGGTCAAGCTTCATTTAACTTCCGGTACGC
GCGGCCATTGTCGAGCTTAAAGCCGGTGACGGCCTTGGGGGCGGGGTTGTTGGTGAAGTT
TTTTGGGAGACTTGTTGGTTTCATTGAGTGGTTTGTTCCAACCCATGCACCTTGTCCTGA
GCAACCCCATTCACCCGGGCTAACCCCGCATTGGGCGTGTAAGGGGTCACGGGTTGTTCG
AC
>mpn:7_Myp-5
TTTTTGGACAGCAACAGTAGTGGAGCGCTGTGCAAGCGATACCAATCCATTGTTATCACC
TGATTGCTGATTGTCTGTAACAGCAGCCATTTGACTCCCGGTTGATCCCACCAACGGGGC
ATCATTTTTTGCCTCACTCGCCCCGGAAGACTTCCACTCCGATTCGTTTTTCTCCTTCCC
CTCCTTCGTCGAATCCAGGGGTTCATACACCGGTCAAGCTTCATTTAACTTCTGGTACGC
GCGGCCCTTATCGAGCTTAAAGCCGGTGACGGCTTTGGGTCCGGGGTTGTTTTTAAGGCC
TTTTTGGGAACGTTGGGAATTCCAACTCGATTCTTGACCCGAACCAAAATGAACCGTATC
CTGAGCAACCCCATTCACCCGGACTAACCCCGCATTCGGGGTGTAAGGGGTCACGGGTTG
TTCGAC
>mpn:8_Myp-5
TTTTTGGACAGCAACAGTAGTGGAGCGCTGGGCAAGCGATACCAATCCACTGTTATGACC
TGATTGCTGACTGTCTGTGACTGCAGCCATTTGACTCTCGGTTGAGCTCACCAACGGGGC
ATCTCCTTTGGGCTCACTCGCCCCGGAAGTGGTTCACCCATCTTTATCCTTCCCCTTGCC
ATCCTTCGTCGAATCCAGGGGTTCATACACCGGTCAAGCTTCATTTAACTTCCGGTACGC
GCGGCCCTTGTCGAGCTTAAAGCCGGTGACGGCCTTGGGGGCGGGGTTGTTGGTGAGGTT
TTTTTGGGAGGCTTGTTGGTTTCATTGAGTGGTTTGTTCCAACCCATGCACCTTGTCCTG
AGCAACCCCATTCATCCGGGCTAACCCCGCATTGGGCGTGTAAGGGGTCACGGGTTGTTC
GAC
