# Supplementary material for: Systematic identification of stem-loop containing sequence families in bacterial genomes
Source: BMC Genomics. 2008 Jan 17;9:20. doi: 10.1186/1471-2164-9-20 (PMC2267715; doi:10.1186/1471-2164-9-20)
Supplement: Additional file 1 — Family sequences. A zipped archive of files corresponding to families described in Table 3. Each file contains all the family members as sequences in FASTA format. [file 1471-2164-9-20-S1.zip › suppl_data1/M.pneumoniae_Myp-1.txt]

>mpn:1_Myp-1
TTCAGTTAGTCGATCAACTTTGTCCTCAACAACTTGAATCCTTTGAACCTGACTCTTTAA
CTCAGTTTCAATCTTTGTAAGTCGTTGGTCTTTTGATTTTTTGTACTCGTTAAACTCTTT
ACGCGTTACGTATTCAGTGTTCACTGG
>mpn:2_Myp-1
ATTTGAAGTTCTTTAATTTGCTCACCCTGGATTCTTATTTGTTCACCTTGGGCGGCCAAA
GTGGTTTCAATCTTTGTAAGTCGTTGGTCGTTTGAGTCTTTGTACTCATTAAACTCTTTA
CGCGTTACGTATTCTGTGTTCACTGG
>mpn:3_Myp-1
CTCGCCTTGTTTTTCAACAGTTTGAGTCAATTTGTTGATTTGTTCACCTTGGGCGGCCAA
AGTGGTTTCAATCTTTGTAAGCCGTTGGTCGTTTGAAACTTTATATTCGTTAAATTCTTT
ACGCGTTACGTATTCCGTGTTCACTGG
>mpn:4_Myp-1
TTCGCCCTGTTTTTGAACAGTTTCAGTTAACTGTTCGATTTGTTTTCCTTGA
>mpn:5_Myp-1
TTCGCCTTGCTTTTCAACAGTTTGAGTCAATTTGTTGATTTGTTCGCCTTGGATAGCCAA
AGTAGTTTCAATCTTTATGAGACGCTGATTGTTGGCATCTTTGAACTCGCTAAACTGCTT
TTGGGTAACATAACCACTTTTTCGTTT
>mpn:6_Myp-1
ATTTGAAGTTCTTTAATTTGCTCACCCTGGATTCTTATTTGTTCACCTTGGGCAGCCAAA
GTGGTTTCAATCTTTATGAGTCGTTGGTCGTTTGAGTCTTTGTACTCGTTGAACTCTTTA
CGCGTTACGTATTCCGTGTTCACTGG
>mpn:7_Myp-1
CTCGCCCTGTTTTTCAACAATTTGAGTTAATTTGTTGATTTGCTCACCGTGA
>mpn:8_Myp-1
AGCTTCTAGCTTATCGACTTTCTCTTCTAATTTATCGACCTTAACTTCCAGCTTATCAAC
CTTATTTTCAATCTTTGTAAGTCGTTGGTCGTTTGAGTCTTTGTACTCGTTAAACTCTTT
GCGCGTTACGTATTCCGTGTTCACTGG
>mpn:9_Myp-1
TTCAGTTAGTCGATCAACTTTGTCCTCAACAACTTGAATCCTTTGACCCTGACTCTTTAA
CTCAGTTTCAATCTTTGTAAGTCTTTGGTCGTTTGAGTCTTTGTACTCGTTAAATTCTTT
ACGCGTTACGTATTCTGTGTTCACTGG
>mpn:10_Myp-1
CTCGCCCTGTTTTTCAACAGCTTGAGTCAGTTTGTTAATTTGCTCGCCGTGA
>mpn:11_Myp-1
TTTTCCTTGGAGGAACACAATTTGAACTAGCTGACTAATTTGCTCACCTTGGGCAGCCAA
AGTAGTTTCAATCTTTATGAGCCGTTGGTCGTTTGAGTCTTTATATTCGTTAAACTGCTT
TTGGGTAACATAACCACTTTTTCGTTT
>mpn:12_Myp-1
TTCGCCCTGTTTTTCAACAGTTTGAGTTAATTTGTTGATTTGCTCACCTTGGGCGGCCAA
AGTGGTTTCAATCTTTGTAAGTCGTTGGTCGTTTGAGTCTTTGTACTCGTTTAACTCTTT
ACGCGTTACGTATTCCGTGTTCACTGT
>mpn:13_Myp-1
TTCCCCTTGAGTTTGAACAGTTTCGGTTAATTGTTTAATTTGCTCACCTTGA
>mpn:14_Myp-1
TCTAATTTGTTCGCCCTGAGCGACCAAAGCGTTCTCAATCTTTGTGAGCCGCTGGTTGGT
GGCATCTTTGAATTCGCCAAACTCTTCTTGCGTTACGTATTTAACTTTCACAGG
>mpn:15_Myp-1
TTCGCCCTGAAGAAGCACAACTTTAATTAGTTGACTTAATTGCTCACCCTGAGC
>mpn:16_Myp-1
CTCGCCCTGCTTTTCAACAGTTTGAGTTAATTTGTTGATTTGTTCGCCCTAAG
>mpn:17_Myp-1
TTCGCCCTGAAGAATAACAACTTTAATTAATTGATTTAATTGTTCACCTTGAGTAGCTAA
AGTAGTTTCAATCTTTATCAGCCTTTGATTATTGGCATCTTTGAACTCGCTAAACTGCTT
TTGGGTAACATAACCACTTTTTCGTTT
>mpn:18_Myp-1
AACTTCCAGCTTATCGACTTTCTTCTCTAGCTTATCAACTTTAATTTCAAGCTTATCGAC
CTTATTTTCAATCTTTGTAAGTCGTTGGTCGTTTGAGTCTTTGTACTCGTTGAACTCTTT
ACGCGTTACGTATTCTGTGTTCACTGG
>mpn:19_Myp-1
TTCGCCCTGTTTTTCAACAGTTTGAGTCAATTTGTTGATTTGTTCACCTTGGGCGGTCAA
AGTGGTTTCAATCTTTATAAGTCGTTGGTCGTTTGAGTCTTTGTACTCGTTGAACTCTTT
ACGCGTTACGTATTCCGTGTTCACTGG
>mpn:20_Myp-1
CTCGCCCTGTTTTTCAACAGTTTGAGTCAATTTGTTGATTTGTTCACCTTGGGCGGCCAA
AGTGGTTTCAATCTTTGTAAGTCGTTGGTTGTTTGAGTTTTTGTACTCGTTGAACTCTTT
ACGCGTTACGTATTCCGTGTTCACTGG
>mpn:21_Myp-1
TTCACCCTGAAGAATTGAAACTTTGATTAGCTGACTAATTTGTTCACCTTGAGAAACCAA
AGTGTTCTCAATTTTTATCAGCCGCTGATTGTTGGAATTTTTGAAATCATTAAACTGCTT
TTGGGTAACGTAACCACTTTTTCGTTT
>mpn:22_Myp-1
CTCGCCTTGTTTTTCAACAGTTTGAGTCAATTTGTTGATTTGTTCACCTTGGGCGGCCAA
AGTGGTTTCAATCTTTGTAAGTCGTTGGTCGTTTGAGTTTTTGTACTCGTTAAACTCTTT
ACGCGTTACGTATTCCGTGTTCACTGG
>mpn:23_Myp-1
TTCTCCCTGTGCTTTAATTTGTTCGCCGTGAATTTGAACAATTTCAACTAATTTATCAAC
CTTATTTTCAATCTTTATGAGTCGCTGATTGTTGGAATCTTTATATTCCTGAAATTGTTC
TTGGGTTACGTATTTAACTTTCACAGG
>mpn:24_Myp-1
ATTTGAAGTTCTTTAATTTGCTCAACCTGGATTCTTATTTGCTCACCTTGGGCCGCCAAA
GTGGTTTCAATCTTTATGAGTCGCTGATTGTTAGAATCTTTATATTCCTGAAATTGTTCT
TGGGTAACGTATTTAACTTTCACAGG
>mpn:25_Myp-1
TTCGCCCTGAGTTTGAACAATTTCAGCTAATTTGTCGACTTTGACTTCTAACTTATCAAC
CTTATTTTCAATCTTTGTAAGTCGTTGATTGTTTGAATCTTTGAATTCGTTGAATTCTTT
ACGAGTTACGTATTCTTCAGGTGTTGG
