# Supplementary material for: Systematic identification of stem-loop containing sequence families in bacterial genomes
Source: BMC Genomics. 2008 Jan 17;9:20. doi: 10.1186/1471-2164-9-20 (PMC2267715; doi:10.1186/1471-2164-9-20)
Supplement: Additional file 1 — Family sequences. A zipped archive of files corresponding to families described in Table 3. Each file contains all the family members as sequences in FASTA format. [file 1471-2164-9-20-S1.zip › suppl_data1/M.pneumoniae_Myp-2.txt]

>mpn:1_Myp-2
AAAACTAAATTACAAAAAGCTCCAAACTTTTTGGCGTCTTTGTAAAACCAAGTCAATTTA
TTTAGTGGGAGCAGGAAGAGCTGCTGGAATCAAAAGTTTTTACTGCTCCCGGCCAACTTA
ATAAATTTTTAGAAAACATATTTTTACTTATACATCAAACTAACAATC
>mpn:2_Myp-2
TTAAATTGCAAAAATTTTTAGCAATTTTATTGGCAGTTTTTGAAATTCTGGTCAATTTAT
TTAGTGAAGGAAAAA
>mpn:3_Myp-2
AAATCCTTAAAAACTTTTTGATTTAATTTTTGGCACCTTTTTAAAGTCTGGTCAATTTAT
TTAGTGGAG
>mpn:4_Myp-2
TAAACCCAAATTGCAAAATATTCAAACTTTTTGGCTATTTTGAAAATCTGTCTCAATTTA
TTTAGTGGGAGCAGATAGAGTGACTTGTGTTAAAAAAACGAGCCTGCTCCCGCTGATTTA
AATAAATTTAGTAAATTCATAGTTTTGCCTCTACATCAAACTAACAGCT
>mpn:5_Myp-2
AATACTTCATAAAAACTTTTTGCAATTTTGTTGGCACTTCTCAATAAGCCGGTCAATTTA
TTTAGTGGAAGAGCAAAATGCAAATCTTTAATT
>mpn:6_Myp-2
AAAACTTTTTGCAAGTTTTATTGGCGCTTCTCAATAAACCGGTCAATTTATTTAGTGAAA
ACACAACAATGAAAACAAATAAAAAATACGCCTT
>mpn:7_Myp-2
GAAAGTAGCAAAAACTAAATTAAAAATTTTTTGGCGGTTTTTAAAAACCAACTCAATTTA
TTTAGTGGGAGCAGAAAAACGAAAATTTTGTGTTGAAAGCCTGATTTTCTGTTCCCACAC
TTATTTGATTAATGTGTTTATTTTTTATGTCTTAATTTATTTATGTTAACGCA
>mpn:8_Myp-2
AAACCCAAATTGCAAAAATATTCAAACTCTTTGGCTACTTTGAAAATCTGTCTCAATTTA
TTTAGTGGGAGCAGGTAGAGTGACTTGTGTTGAAAAAACGAGCCTGCTCCCGCTGATTTA
AATAAATTTAGTAAATTCATAGTTTTGCCTCTACATCAAACTAACAGCT
>mpn:9_Myp-2
AAAAAATTCTTAAAATTTTTTTGTAATTTGTCGTCACTTCGAAATAACTGAATCAATTTA
TTTAGTGGAGGAGTAA
>mpn:10_Myp-2
TTTGCAAATAAATAGTTACTTTAAAAGCTTTTGGCTTTTTTATAAAACCCTGTCAATTTA
TTTAGTGGGAGCAGGCAGAGTGACTTGTGTTGAAAAAACGAGCCTGCTCCCGCTGATTTA
AATAAATTTAGTAAATTCATAGTTTTGCCTCTACATCAAACTAACAGCT
>mpn:11_Myp-2
AATTCAAAATTCCAAAAATATTTAATCTTTTTGGCGACTTTGAAAACCTTTCCCAATTTA
TTTAGTGGGAGCAGGAAAACGAAAACTTGTGTTGAAAGCCTGCTTTCCTACTCCCAATTG
ATGCATACTCTTAAAGGTTTTTCAACACGTCACATATTGAAAGTTTGCATAAGC
>mpn:12_Myp-2
AATGCTTTCTAAAAACTTTTTGTCAATTTTGTTGGCACTTCTAAATTGCTAGTTCAATTT
ATTAAGTGGAGGAGCAAAATGCAAATCTTTAATT
>mpn:13_Myp-2
TTAATGCTCAAATCTTTTTGCAAAGTTTGTTGTCACTTCTAAATAACCTACTCAATGTAT
TTAGTGGAGGACAAAAAATGCTTTTCATAAATAAATTGATT
>mpn:14_Myp-2
AACACTTTCTAAAAACTTTTTGCAATTTTGTTGGCACTTCTCAATAAGCCGGTCAATTTA
TTTAGTGGAGGAACAAAATGCAAATCTTTAATT
>mpn:15_Myp-2
TTTATTCATTTGAAATTTTTTGCAATTTTGTTGGCACTTCTCAATAAGCCGGTCAATTTA
TTTAGTGGAGGAGCAAAATGCAAATCTTTTATT
>mpn:16_Myp-2
AATAGCTTAAAAACTTTTTTGAACTTGGTTGGCAGTTTTTATGAAGCGGGTCAATTTAGT
TAGT
>mpn:17_Myp-2
AAAACTTTTTGCAATTTTGTTGGCAGCTTTAAATAAACCGATCAATTTATTTAGCAATGA
CACAAAAATTAATATGTTGAATT
>mpn:18_Myp-2
AATTTCATCAAAAACTTTTTTGCAATTTTGTTGACACTTCCAAAAGCTTATTTCAATTTA
TTTAGTGGAGGAGCAAAATGCAAATCTTTAATT
>mpn:19_Myp-2
AAACCCAAATTGCAAAATATTCAAACTTTTTGACTACTTTGAAAATCTTTCTCAATTTAT
TTAGTGGGAGCAGGCAGAGTGACTTGTGTTGAAAAAACGAGCCTGCTCCCGCTGATTTAA
ATAAATTTAGTAAATTCATAGTTTTGCCTCTACATCAAACTAACAGCT
>mpn:20_Myp-2
AAAACTTTTTGCAAGTTTTGTTGACACCTTTAAATAAACCGGTCAATTTATTTAGTGAAA
ACACAACAATGAAAACAAATAAAAAATACGCCTT
>mpn:21_Myp-2
GAAAGTAGCAAAAACTAAATTAAAAATTTTTGGCGGTTTTTAAAACCCAACTCAATTTAT
TTAGTGGGAGCAGAAAAACGAAAATTTTGTGTTGAAAGCCTGATTTTCTGTTCCCACACT
TATTTGATTAATGTGTTCATTTTTTATGTCTTAATTTACTTATGTTAACGCA
>mpn:22_Myp-2
TCTTTAATTAAAAAGAAATTTGTCAATTTGTTGTCATTTCAAAATAAGGCGTTCAATTTA
TTTAGTG
>mpn:23_Myp-2
AAAACCAAATTAGAAGAACATTTAATCTTTTTGGCGTCTTTTAAAAAGCAACTCAATTTA
TCTAATGGGAGCAGGAAAACGAAAATTTATGTTGAAGACCTGCTTTTCTGCCCCCAATTG
GTGCATATTCTTAAAGGTTTTCAACACGCCACATATTGAAAGTTTGCATAGAG
>mpn:24_Myp-2
TTGTTTAACCAAAACTTTTTGCAAGTTTTGTTGGCATTTCTAAATAAATCTTTCAATTTA
TTTAGTGATGACACAAAAATTAATATGTTGA
>mpn:25_Myp-2
AACTACCTAAAAAAATTTTTTGCAATTTTGTTGTCACATATAAAGTCTTAGTTCAATTTA
TTTAGTGGAGGAGCAAAATGCAAATCTTTAATT
>mpn:26_Myp-2
GTTTGAAATTTTGATTTTTATTGAAATTTGACGTCACATTTAAAAAACTAAATCAATTTA
TTTATTGGGAGCAGGAAAACGAAAATTCTGTGTTGAAAGCCTGATTTTCTGTTCCCATCA
ATTTAGTTATTGCGTACATGGTTTTGTTCTTTACTCTTTTTACAAATCTATCT
>mpn:27_Myp-2
TTAATTAAAAAAGAAATTTCTTAATTTTGTTGGCATTTCTAATTAAGCCGTTCAATTTAT
TTAGTG
>mpn:28_Myp-2
AAACCCAAATTACAAAAATATTCAAACTCTTTGGCTTTTTTATAAAACTCTGTCAATTTA
TTTAGTGGGAGCAGATAGAGTGACTTTTGTTGAAAAAACGAGCCTGCTCCCGCTGATTTA
AATAAATTTAGTAAATTCATAGTTTTGCCTCTACATCAAACTAACAGCT
>mpn:29_Myp-2
AATGCTTTCTAAAAACTTTTTGCAATTTTGTTGGCACTTCTCAATAAGTCGGTCAATTTA
TTTAGTGGAAGAGCAAATGCAAATCTTTAATTT
>mpn:30_Myp-2
AAACTTTTTGCAAGTTTTATTGGCGCTTTTCAATAAACCGGTCAATTTATTTAGTGAAAA
CACAACAATGAAAACAAATAAAAAATACGCCTT
>mpn:31_Myp-2
ATAAAACTTTAATCTTTTTGGCGGTTTTTAAAAACCAACTCAATTTATTTAGTGGGAGCA
GAAAAACGAAAATTTTGTGTTGAAAGCCTGATTTTCTGTTCCCACACTTATTTGATTAAT
GTGTTCATTTTTTATGTCTTAATTTACTTATGTTAACGTAAT
>mpn:32_Myp-2
AAACCCAAATTGCAAAAATATTCAAACTCTTTGGCTACTTTGAAAATCTGTCTCAATTTA
TTTAGTGGGAGCAGGCAGAGTGACTTGTGTTGAAAAAACGAGCCTGCTCCCGCTGATTTA
AATAAATTTAGTGAATTCATAGTTTTGCCTCTACATCAAACTAACGGCT
>mpn:33_Myp-2
GCTTTCTAAAAACTTTTTTTTGCAATTTTGTTTGCACTTCTCAATAAGCCGGTCAATTTA
TTTAGTGGAGGAACAAAATGCAAATCTTTTATT
>mpn:34_Myp-2
AAATATTCAAAAAAATTTTTGGTAATTTTGTTGTCACATATAAAGTCTCAGTTCAATTTA
TTTAGTGGAGGAGCAAAATGCAAATCTTTTATT
>mpn:35_Myp-2
AAACTTTTTGCAAGTTTTGTTGGCGCTTCTCAATAAACTGGTCAATTTATTTAGTGAAAA
CACAACAATGAAAACAAATAAAAAATACGCCTT
>mpn:36_Myp-2
GAAAGTAGCAAAAACTAAATTAAAATTTTTGACGCTTTTTAAAACCCAACTCAATTTATT
TAGTGGGGGCAGGAAAACGAAAATTTTGTGTTGAAAGCCTAATTTTCTGTTCCCACACTT
ATTTGATTAATGTGTTCATTTTTTATGTCTTAATTTATTTATGTTAACGCA
>mpn:37_Myp-2
AAACCCAAATTGCAAAAATATTCAAACTCTTTGGCGACTTTGAACATCTGTCTCAATTTA
TTTAGTGGGAGCAGACAGAGTGACTTGTGTTGAAAAAACGAGCCTGCTCCCGCTGATTTA
AATAAAATTTAGTAAATTCATAGTTTTGGCTCTACATCAAACTAACACCT
>mpn:38_Myp-2
CAAGCTGTATAAAACTTTTTTGCAATTTTGTTGGCACTTCCAAAAGCTCATTTCAATTTA
TTTAGTGGAGGAGCAAAATGCAAATCTTTAATT
>mpn:39_Myp-2
TAATCTATAAAACACAATCTTTTCATCACTTTGACGCTTTTTAAAACCCAACTCAATTTA
TTTAGTGGGGGCAGGAAAACGAAAATTTTGTGTTGAAGGCCTGATTTTCTGTTCCCAAAA
AATGCGTATTTTATTTTTTCATTGTTTTCTAAATTACTTATCGTAAAGGCT
>mpn:40_Myp-2
TTTAGTCTATTTCAAAATTTGTTGTTTTCTTGACACTTCTAAATAACCTACTCAATTTAT
TTAGTGGAGGACAAAAAATGCCTTTAATAAACAAATTGATT
>mpn:41_Myp-2
AACTGCCCAAAAAAATTTTTTGCAATTTTGTTGGCACTTTTTAATTGCTATTTCAATTTA
TTTAGTGGAGGAGCAAAATGCAATTTTTTTGA
>mpn:42_Myp-2
TTTTGTTTATTAAAAAATAGGCAAACTTTTTGGCGTATTTGTCAAATTCATTCAATTTAT
TAAGTGGGAGCAGGAAGACCGACTTTTGTTGAAAGTTTTTGCTGCTCCCGGCCAACTAGA
AAAATATTTAAATTCATACATCTTAGTGTTTACAACTCAAACT
