# Supplementary material for: Systematic identification of stem-loop containing sequence families in bacterial genomes
Source: BMC Genomics. 2008 Jan 17;9:20. doi: 10.1186/1471-2164-9-20 (PMC2267715; doi:10.1186/1471-2164-9-20)
Supplement: Additional file 1 — Family sequences. A zipped archive of files corresponding to families described in Table 3. Each file contains all the family members as sequences in FASTA format. [file 1471-2164-9-20-S1.zip › suppl_data1/M.pneumoniae_Myp-6.txt]

>mpn:1_Myp-6
AAATCACCAAGGAAAACTCGGGCAACCTCAAAACGGAGGATGGTACTGCTACTAATTCGA
CGACGGCATTCGCGTCGAATTACACCAACCTCCCCCCCAACCTCACCCCCACCGCTGATT
GACCGAACGCGCTGTCATTCACCAATAAGAACAACGCGCAGCGCGCCCAGCTGTTCCTGC
GCGGCCTGTTGGGCAGCATCCCGGTGTTGGTCAATAAGAGTGGTGAAAATAACTAAAAAT
TCCAAGCCACCGACCAAAAATGGTCGTATGCCGACTTAAAAACAGACCAAACCAAACTCA
ACCTCCCCGCTTACGGCGAGGTGAATGGGCTAATATTTCTAAAAATTCAGTTTATAAGCA
AAACTTATTAGTTAATCAACAGTTTGAAAAAGTTTTATTCTGAACCTATTAAATGTTAAT
AAAACTTATGTAAGTATCACGAACACTCTTTTTAAATT
>mpn:2_Myp-6
CGTTAAAGCAGGATAAGATTAGTAAGAGTGGGGATAGTTTAACCACGCAGGACGGCAATT
CGACCGGTCAACAAGAGGCCACCAACTACACCAACCTCCCCCCCAACCTCACCCCCACCG
CTGATTGACCGAACGCGCTGTCATTCACCAACAAGAACAACGCGCAGCGCGCCCAGCTGT
TCCTGCGCGGCTTGTTGGGCAGCATCCCGGTGTTGGTGAATCGAAGTGGGTCCGATTCCA
ACAAATTCCAAGCCACCGACCAAAAATGGTCCTACACCGACTTACAGTCGGACCAAACCA
AACTGAACCTCTCCGCTTACGGTGAGGTGAATGGGTTGTTGAATCCGGCTTTGGTAGAAA
CCTATTTTGGGACGACGCGTACGTCTAGCACTGCGAACCAAAACAGTACAACCGTCCCCG
GTATCGGTTTTAAAATTCCCGAACAAAATAATGATTCCAAAGCCACCCTGATCAC
>mpn:3_Myp-6
CGTTAAAGCAGGATAAGGCTGATAAAAGTGGTGATTCGGTAACGGTTGCAGAAGCCACAT
CGGGCGACAACTTGACGAATTACACCAACCTCCCCCCAACATCACCCCCACATCCGACTG
ACCGAACGCGCTGTCATTCACCAACAAGAACAACGCCCAGCGGGTGCAGCTGTTCCTGCG
CGGCCTGTTGGGCAGCATCCCGGTGTTGGTCAATAAGAGTGGGCAAGATGATAACAGTAA
GTTTAATTCCACCGACCAAAAATGGTCTTACACCGAATTAAAGTCGGATCAAACCAAGCT
CAACCTCCCCGCTTATGGTGAGGTGAATGGGTTGTTGAATCCGGCGTTGGTGGAAACCTA
TTTTGGGACGACGCGTACGTCTAGCACTGCGAACCAAAACAGTACAACCGTCCCCGGTAT
CGGTTTTAAAATTCCCGAACAAAATAATGATTCAAAGGCTGTGCTGATCAC
>mpn:4_Myp-6
CGTTAAAGCAGGATAATATTAGTAAGAGTGGGGATAGTTTAACCACGCAGGACGGCAATG
CGATCGATCAACAAGAGGCCACCAACTACACCAACCTCCCCCCCAACCTCACCCCCACCG
CTGATTGACCGAACGCGCTGTCATTCACCAACAAGAACAACGCGCAGCGCGCCCAGCTCT
TCCTCCGCGGCTTGTTGGGCAGCATCCCGGTGTTGGTGAATCGAAGTGGGTCCGATTCCA
ACAAATTCCAAGCCACCGACCAAAAATGGTCCTACACCGACTTACATTCGGACCAAACCA
AACTGAACCTCCCCGCTTACGGTGAGGTGAATGGGTTGTTGAATCCGGCGTTGGTGGAAA
CCTATTTTGGGAACACGCGAGCGGGTGGTTCGGGGTCCAACACGACCAGTTCACCCGGTA
TCGGTTTTAAAATTCCCGAACAAAATAATGATTCCAAAGCCACCCTGATCAC
>mpn:5_Myp-6
CGTTAAAGCAGGATAAGATTAGTAAGAGTGGGGATAGTTTAACCACGCAGGACGGCAATG
CGACCGGTCAACAAGAGGCCACTAACTACACCAACCTCCCCCCCAACCTCACCCCCACCG
CTGATTGACCGAACGCGCTGTCATTCACCAACAAGAACAACGCGCATCGCGCCCAGCTCT
TCCTTCGCGGCTTGTTGGGCAGCATCCCGGTGTTGGTGAATCGAAGTGGGTCCGATTCCA
ACAAATTCCAAGCCACCGACCAAAAATGGTCCTACACCGACTTACAGTCGGATCAAACCA
AGCTGAACCTCCCCGCTTACGGTGAGGTGAATGGGTTGTTGAATCCGGCGTTGGTGGAAA
CCTATTTTGGGAACACGCGAGCGGGTGGTTCGGGGTCCAACACGACCAGTTCACCCGGTA
TCGGTTTTAAAATTCCCGAACAAAATAATGATTCCAAAGCCACCCTGATCAC
>mpn:6_Myp-6
CGATTCTTTAGTTACTGATAAAGTTGATCAAAAAGGTCAGGTGCAAACAAGTGGTCAAAA
TTTAAGTGATACCAACTACACCAACCTCTCCCCCAACTTCACCCCCACATCCGACTGACC
GAACGCGCTCAGCTTCACCAACAAGAACAACGCGCAGCGCGCCCAGCTGTTCCTGCACGG
CTTGTTGGGCAGCATCCCGGTGTTGGTTAATAAGAGTGGCGAAAATAACGAAAAATTCCA
AGCCACCGACCAAAAATGGTCCTACACCGAATTAAAGTCGGATCAAACCAAGCTCAACCT
CCCCGCTTATGGTGAGGTGAATGGGCTGTTGAATCCGGCGTTGGTGGAAACCTATTTTGG
GACGACGCGTACGTCTAGCACTGCGAACCAAAACAGTACAACCGTCCCCGGTATCGGTTT
TAAAATTCCCGAACAAAATAATGATTCAAAGGCTGTGCTGATCAC
>mpn:7_Myp-6
CGTTAAAGCAGGATAAGGTTGATAAAAGTGGTGATTCGGTAACGGTTGCAGAAACCACTT
CAGGGGACAACTTGACGAATTACACCAACCTCCCTCCCAACCTCACCCCCACCGCTGATT
GACCGAACGCGCTGTCATTCACCAACAAGAACAACGCGCAGCGCGCCCAGCTCTTCCTCC
GCGCCCTGTTGGGCAGCATCCCGGTGTTGGTGAATAAGAGTGGCCAAGATGATTCCAACA
AGTTCCAAGCCACCGACCAAAAATGGTCTTACACCGAATTAAAGTCGGATCAAACCAAGC
TCAACCTCCCCGCTTACGGGGAGGTGAATGGGTTGTTGAATCCGGCGTTGGTGGAGGTGT
ACGGTCTGAGTTCCACTCAAGGTTCTAGCACCGGAGCCGGTGGCGCTGGAGGTAACACCG
GAGGCGACACCAATACCCAGACTTATGCACGACCCGGAATCGGC
>mpn:8_Myp-6
CGTTAAAGCAGGATAAGATTAGTAAATCAGGTCAGAACTTAACCACGCAGGACGGCGCGC
CCCAGTCTAATTCGACGACGGAATCCGCGTCGAATTATGATCACCTCCCCCCCAACCTCA
CCCCCACATCCGATTGACCGAACGCGCTGTCATTCACCAACAAGAACAACGCGCAGCGCG
CCCAGCTCTTCCTCCGCGGCTTGTTGGGCAGCATCCCGGTGTTGGTGAATCGAAGTGGGT
CAGATGATTCCAACAAATTCCAAGCCACCGACCAAAAATGGTCTTACACCGACTTAAAGT
CGGACCAAACCAAGCTCAACCTCCCCGCTTATGGTGAAGTGAATGGGTTGTTGAATCCGG
CGTTGGTGGAAACCTATTTTGGGACGACGCGAGCGGGTGGTTCGGGGTCCAACACGACCA
GTTCACCCGGTATCGGTTTTAAAATTCCCGAACAAAATAATGATTCGAAGGCTGTGCTGA
TCAC
>mpn:9_Myp-6
CGTTGAAGCAGGATAAGATTAGTAAGAGTGGGGATAGTTTAAGTGTTGTGGATACGGGTC
AAGGCGACGACACCCATTATGCTAATTTGCCACCAAGTATCACCCCCACATCCGACTGAC
CGAACGCGCTGTCATTCACCAACAAGAACAACGCGCAGCGGGTGCAGCTGTTCCTCCGCG
GCCTGTTGGACAGCATCCCGGTGTTGGTGAATAAGAGTGGCCAAGATGATAACAGTAAGT
TTAAGGCGGAGCACCAAAAATGAAAGTACTCCGACTTTAAGTCGGACCAAACCAAACTGA
ACCTCCCCGCTTACGGTGAGGTGAATGGGCTGTTGAATCCGGCCTTAGTTGAAACCTATT
TTGGCACGACACGAGCGGGTGGTTCGGGGAACCAAAACAGAACAACCGTCCCCGGTATCG
GTTTTAAAATTCCCGAACAAAATAATGATTCAAAGGCTGTGCTGATCAC
>mpn:10_Myp-6
CGTTAAAGCAGGATAAGGCTGATAAAAGTGGTAATTCGATCAGTGTTCAAGAAGCCACAT
CGGGCGACAACTTGACCAACTACACCAACCTCCCCCCCAACCTCACCCCCACATCCGACT
GACCGAACGCTTTGAGCTTCACCAACAAGAACAACGCCCAGCGCGCCCAGCTGTTCCTCC
GCGGCCTGTTGGGCAGCATCCCGGTGTTGGTGAATAATTAATTTAAGGTCAAATAAAGCA
ATAAAAAAAGGATCCAAACAGATCCTTTTTCAAATAGAACGCTGCCAATAAGCCATGTTC
TGTTTTAAAGTCAGTTATTTATCTACAGTAATCCTGTCATTACTTTAATTATTTTTCTTA
AAGTAACATTCCCTTACCAAAATTTAGGTTTCTTGCTTGTGGAGTTTACCGCGTTTCATA
CTTAGTTTTCACTAAGCTCGTCTCTGTGGTACTTTACGGACATC
>mpn:11_Myp-6
GGCTGATAAAGTTGATCAAAACGGTCAGGTGAAAACAAGCGTTCAAGAAGCCACTTCAGG
GGACAACTTGACGAATTACACCAACCTCCCCCCCGCCAACCTCACCCCCACCGCTGATTG
ACCGAACGCGCTGTCATTCACCAACAAGAACAACGCGCAGCGCGCCCAGCTGTTCCTGCG
CGGCCTGTTGGGCAGCATCCCGGTGTTGGTTAATAAGTCCGGCCAAGATGATAACAGTAA
GTTTAAGGCGGAGGACCAAAAATGGTCCTACACCGACTTACAGTCGGACCAAACCAAACT
GAACCTCCCCGCTTACGGCGAGGTGAATGGGTTGTTGAATCCGGCGTTGGTGGAAACCTA
TTTTGGGAACACGCGAGCGAGTGGTTCGGGGTCCAACACGACCAGTTCACCCGGTATCGG
TTTTAAAATTCCCGAACAAAGTGGCACAAACACAACGTCGAAGGC
