# Supplementary material for: Systematic identification of stem-loop containing sequence families in bacterial genomes
Source: BMC Genomics. 2008 Jan 17;9:20. doi: 10.1186/1471-2164-9-20 (PMC2267715; doi:10.1186/1471-2164-9-20)
Supplement: Additional file 1 — Family sequences. A zipped archive of files corresponding to families described in Table 3. Each file contains all the family members as sequences in FASTA format. [file 1471-2164-9-20-S1.zip › suppl_data1/M.pneumoniae_Myp-8.txt]

>mpn:1_Myp-8
AAACACCGGTGTCGTTGTTTTGAGCGATTGGGGCTGGGGCTGGGTGGAATGGTCTGTACC
AAAGCTTTGGCGCAGCTTGGTGCGAACCTGGTTGGGGTCCAACAGGTTTTTTAAGCCCTG
GTCGAGTTGGGTCGTGCTTTCGACTTTCTTAGGTTTAATCAAATGGAGGTAGAGCGAATT
GTTTTGGGAATTGGTTTGACCCGAACCTTGAGTGGAAGCCTTGTACGAATCCTTGTCGGT
ATAGCTAATTTGGTACGCCAAAGCATTCGGGTGCTCCGGTAAGGTAGCCCCTGTTGCGGT
GGTGGTGGTACTACTTGTAGCTGCTTGCGCGGCCAACTGAGCTTGATCCGCCCACACCCC
CTTCAAATCCCACACACTCTCCACGCGGCCCAACCGGTTGACCCAACTGCCACGAAAGGC
CGCTCAGGGCCGGGGGGCCCAAATTAACTCCCTTTGGTCGCTGTCACTGGCATTCAGGCC
ACTTAACTGGAGCCCGAGGTAACCCGCGCGGGGTTTGACAAAGTCCGTGAAGGTGACCAG
CCACCCGCCGAGCTGGAAGCTCACCGTGGTGCCACTGACAACGAGGTTACCGACGTCCTG
GGGCGTTCAAGCCAACCCGGGGGTGATCAGGGTGGCTTTGGAATCATTATTTTGTTCGGG
AATT
>mpn:2_Myp-8
AAACACCGGTGTCGTTGTTTTGAGGGGTTGGGGTTGGGGTTGGGTGGAATGGTCTGTACC
AAAGCTTTGGCGCAGCTTCACCCGAACCTCGTTGGGGTCCAACAGGTTTTTAAGATCGTC
GTCTAACTTGTCGGAAGCAGTAACTTTTTTAGGTTTAATCAAATGCAGGTAGGGGGAGGT
GTTTTGGGAATTGGTTTGACCGGAGCCTTGAGTGGAAGCCTTGTACGAATCCTTGTCGGT
GGAGCTAATTTGGTACGCGAGGGCATTCGGGTGCTCCGGTAAGGTGTCCCCTGTTGCGGT
GGTGGTGGTACTACTTGTAGCTGCTTGCGACTCGGACACCGCGCTGTGAGCTTGATCCGC
CCACACCCCCTTCAAATCCCACACACTCTCGACCCGTCCCAACCGGTTGACCCAACTGCC
ACGAAATGCCGCTCAGGGCCGCTTGGCCCAAATTAACTCCCTTTGGTCGCTGTCACTGGC
ATCCAGGCCACTTAACTGGAGGCCCAAATAACCCGCGCGGGGTTTGATAAAGTCCGTGAA
CCGTAACTAACCACCCGCCGAGCTGGAAGCTCAAGCTGGTACCACTGACAACGAGGTTAC
CGACGTCCTGGGGCGTTCAAGCCAACCCGGGGGTGATCAGCACAGCCTTTGAATCATTAT
TTTGTTCGGGAATT
>mpn:3_Myp-8
AAATACCGGTGTCGTTGTTTTGAGCGATTGGGGCTGGGGCTGGGTGGAATGGTCTGTACC
AAAGCTTTGGCGCAGCTTGGTGCGAACCTGGTTGGGGTCCAACAGGTTTTTAAGATCGTC
GTCTAACTTGTCGGATTGGGTAACTTTCTTAGGCTTCACCAAGTGCAGGTAGGGGGAACT
GTTAGTGGATTGGGTTTGGCCGGAGCTCGTGTTTGGCTTGTAAGCACTCGCTTCCACCAC
ACTCACCTGAAAGGCCAAAGCATTCGGGTGCTCCGGTAAGGCGTTCCTTGTTGCGGTGGT
GGTAGATCCTTGCGAGTCGGACTGAGCTTGATCCGCCCACACCCCCTTCAAATCCCACAC
ACTCTCCACGCGGCCCAACCGGTTGACCCAACTGCCACGAAAGGCCGCTCAGGGCCGGGG
GGCCCAAATGAGGGCGCGCTGCGTCGCATCACTTGCATCCAAGCCCGTTAACTGGAGACC
GAGGTAACCCGCGCGGGGTTTGACAAAGTCCGTGAAGGTGACCAGCCACCCGCCGAGCTG
GAAGCTCACCGTGGTGCCACTGACAACGAGGTTACCGACGTCCTGGGGCGTTCAAGCCAA
CCCGGGGGTGATCAGGGTGGCTTTGGAATCATTATTTTGTTCGGGAATT
>mpn:4_Myp-8
AAATACCGGTGTCGTTGTTTTGAGCGATTGGGGCTGGGTGGAATGGTCTGTACCAAAGCT
TTGGCGCAGCTTGGTGCGAACCTGGTTGGGGTCCAACAGGTTTTTTAAGCCCTGGTCGAG
TTGGGTCGTGCTTTCGACTTTCTTAGGTTTAATCAAATGGAGGTAGGGGGAGGTGTTTGA
ACTTGACCCGGAACCCGAACTTGAGGTTGAAGAGCTGTAAGCACTCGCTTCCACCACACT
CACCTGAAACGCCAAAGCATTCGGGTGAGGTGCCAAAGCTGACCCGGAAGCTTCACTTGT
AGCTGCTTGCGCGGCCAACTGAGCTTGATCCGCCCACACCCCCTTTAAATCCCACACACT
CTCCACGCGGCCCAGCCGGTTGACCCAACTGCCACGAAAGGCCGCTCAGGGCCGCTTGGC
CCAAATTAACTCCCTTTGGTCGCTGTCACTGGCATCCAGGCCACTTAACTGGAGGCCCAA
ATAACCCGCGCGGGGTTTGATAAAGTCCGTGAAGCTGACCAGCCACCCGCCGAGCTGGAA
GCTCAAGCTGGTGCCACTGACAACGAGGTTACCGACGTCCTGGGGCGTTCAAGCCAACCC
GGGGGTGATCAGGGTGGCTTTGGAATCATTATTTTGTTCGGGAATT
>mpn:5_Myp-8
AAATACCGGTGTCGTTGTTTTGAGGGCTTGGGGTTGGGGTTGGGGTTGGGTGAAATTTTC
TGTACCAAATGATTTGAGCATTCTGGCGCGAACCTCGTTGGGGTCCAACAGGTTTTTAAG
ATCGTCGTCTAACTTTGTCGGATTGGGTAACTTTCTTAGGCTTCACCAAGTGCAGGTAGG
GGGAACTGTTAGTGGATTGGGTTTGGCCGGAGCTCGTGTTTGGCTTGTAAGCACTCGCTT
CCACCACACTCACCTGAAAGGCCAAAGCATTCGGGTGCTCCGGTAAGGTAGCCCCTGTTG
CGGTGGTGGTAGATCCTTGCGAGTCGGACTGAGCTTGATCCGCCCACACCCCCTTCAAAT
CCCACACACTCTCCACGCGGCCCAACCGGTTGACCCAACTGCCACGAAAGGCCGCTCAGG
GCCGGGGGGGCCCAAATGAGGGCGCGCTGCGTCGCATCACTTGCATCCAAGCCCGTTAAC
TGGAGTCCGAGGTAACCCGCGCGGGGTTTGACAAAGTCCGTGAAGCTGACCAGCCACCCG
CCGAGCTGGAAGCTGAAGCTGGTGCCACTGACAACGAGGTTACCAACGTCCTGGGGCGTT
CAAGCCAACCCGGGGGTGATCAGCACAGCCTTTGAATCATTATTTTGTTCGGGAATT
>mpn:6_Myp-8
AAATACCGGTGTGATTGTTTTGAGGGCTTTAGGTTGGGGTTGGGTAGAATTTTCTGTACC
AAAGCTTTGGCGCAGCTTGGCGCGAACCTCGTTGGGGTCCAACAGTTTTTTAAGATCGTC
TGAAAGCTTATCAGAGGAACCTACTTTTTTCCCCTGCACCAAGTGCAGGTAGGGGGAGGT
GTTTTGGTTTTGGCCGGAGCTTTGAGTGGAAGCCTTGTACGAATCCTGGTCGGTATAACT
CACCTGAAAGGCCAAAGCATTGGTGTGCTCCGATAAGGTAGCCTTCGTTGCGGTGGTGGT
ACTTGTAGCTGCTTGCGAGTCGGACCGAGCTTGATCCGCCCACACCCCCTTGAAATCCCA
CACACTCTCCACGCGGCCCAAGCGGTTGACCCAACTGCCACGAAAGGCGGTTCAGGGCCG
GGGGGGCTCAAATTAACTCCCTTTGGTCGCTGTCATTTGCATCCAAGCCCGTTAACTGGA
GCCCGAGGTAACCCGACCGGGGTTTGATAAAATCCGTGAAGGTAACCAACCACCCGCCGA
GCTGGAAGCTCAAGCTGGTACCACTGACAACGAGGTTACCGACATCTTGCGCTGTTCAAG
CCAACCCGGGGGTGATCAGGGTGGCTTTGGAAGATTCCGAGTCCGTGGAGGGTAAT
>mpn:7_Myp-8
AAACACCGGTGTGGTTGTTTTGAGGGATTGGGGTTTGGCTTGGGTGGAATGGTCTGTACC
AAAGCTTTGGCGCAGCTTGGTGCGAACCTGGTTGGGGTCCAACAGGTTTTTAAGCCCTGG
TCGAGTTGGGTCGTGTTTTCGACTTTCTTAGGTTTAATCAAATGGAGGTAGGGGGAGGTG
TTTTGGGAATTGGTTTGACCGGAGCTTTGAGTGGAAGCCTTGTACGAATCCTTGTCGGTG
GAGCTAATTTGGTACGCGAGGGCATTGGGGTGCTCCGGTAAGGCGTCCCCTGTTGCGGCG
GCGGTGGTAGCTGCTTGCGCGGCCGCCTGAGCTTGATCTTGTCACACCCCCTTTAAATCC
CACACACTCTCGACCCGGCCCAAGCGGTTGACCCAACTGCCACGAAAGGCCGCTCAGGGC
CGCTTGGCCCAAATGAGGGCGCGCTGCGTCGCATCACTTGCATCCAAGCCCGTTAACTGG
AGCCCGAGGTAACCCGCGCGGGGTTTGACAAAGTCCGTGAAGGTGACCAGCCACCCGCCC
AACTGGAAGCTCAAGCTGGTACCACTGACAACGAGGTTACCAACGTCTTGCGGCGTTCAA
GCCAACCCGGGGGTGATCAGCACAGCCTTCGAATCATTATTTTGTTCGGGAATT
>mpn:8_Myp-8
AAATACCGGTGTCGTTGTTTTGAGCGACTGGGGCTGGGCTTGGGTGGAATTTTCTGTACC
AAATGATTGGAGCATTCTGGCGCGAACCTCGTTGGGGTCCAACAGGTTTTTAAGATCGTC
GTCTAACTTGTCGGATTGGGTAACTTTCTTAGGTTGAATCAAATGCAGGTAGGGGGAACT
GTTAGTGGATTGGGTTTGGCCGGAGCTCGTGTTTGGCTTGTAAGCACTCGCTTCCACCAC
ACTCACCTGAAACGCCAAAGCATTCGGGTGCTCCGGTAAGGCAGCCCCTGTTGCGGTGGT
GGTACCACTTGTAGCTGCTTGCGACTCGGACACCGCGCTGTGAGCTTGATCCGCCCACAC
CCCCTTGAAATCCCACACACTCTCGACCCGGCCCAGCCGGTTGACCCAACTGCCACGAAA
GGCCGCTCAGGGCCGGGGGGCCCAAATTAACTCCCGTTGCGTCGCTTCACTCACATCCAA
GCCCGTTAACTGCAAGCCGAGGTACCCCGACCGGGGTTTGACAAAGTCGGTGAAGGTGAC
CAGCCACCCGCCGAGCTGGAAGCTCACCGTGGTGCCACTGACAACGAGGTTACCAACGTC
CTGGGGCGTTCAAGCCAACCCGGGGGTGATCAGCACAGCCTTTGAATCATTATTTTGTTC
GGGAATT
>mpn:9_Myp-8
AAATACCGGTGTCGTTGTTTTGAGCGATTGGGGCTGGGGCTGGGTGGAATGGTCTGTACC
AAAGCTTTGGCGCAGCTTGGTGCGAACCTGGTTGGGGTCCAACAGGTTTTTTAAGCCCTG
GTCGAGTTGGGTCGTGCTTTCGACTTTCTTAGGTTTAATAAAATGGAGGTAGGGCGAATT
GTTTTGGGAATTGGTTTGACCCGAACCTTGAGTGGAAGCCTTGTACGAATCCTTGTCGGT
ATAGCTAATTTGGTACGCGAGGGCATTCGGGTGCTCCGGTAAGGTAGCCCCTGTTGCGGT
GGTGGTGGTACTACTTGTAGCTGCTTGCGCGGCCAACTGAGCTTGATCCGCCCACACCCC
CTTGAAATCCCACACACTCTCCACGCGGCCCAGCCGGTTGACCCAACTGCCACGAAAGGC
CGCTCAGGGCCGCTTGGCCCAAATTAACTCCCTTTGGGTCGCTTCACTTACATCGAGACC
CGTTAACTGGAGCCCGAGGTAACCAGCGCGGGGTTTGATAAAGTCCGTGAACGTAACTAA
CCACCCGCCGAGCTGGAAGCTGAAGCTGGTGCCACTGACAACGATGTTACCAACGTCTTG
CGGCGTTCAAGCCAACCCGGGGGTGATCAGCACAGCCTTCGACGTTGTGTTTGTGCCACT
TTGT
