# Supplementary material for: Systematic identification of stem-loop containing sequence families in bacterial genomes
Source: BMC Genomics. 2008 Jan 17;9:20. doi: 10.1186/1471-2164-9-20 (PMC2267715; doi:10.1186/1471-2164-9-20)
Supplement: Additional file 1 — Family sequences. A zipped archive of files corresponding to families described in Table 3. Each file contains all the family members as sequences in FASTA format. [file 1471-2164-9-20-S1.zip › suppl_data1/M.pneumoniae_Myp-9.txt]

>mpn:1_Myp-9
CTTTGGTACAGACCATTCCACCCAGCCCCAGCCCCAATCGCTCAAAACAACGACACCGGT
GTTTGGAGCCATGAGTGGTAACCTCGGCAGTGTGCTTAGTGGTGGGGGTGCTGGAGGAGC
AGGCAGCACCAATTCGGTGGACCTCTCCCCCGTTGAACGGGTGAGTGGGTCACTAACCAT
TAATAGGAATTTTTCTTATTAATAGGAACTTTTCTTTCAAAAAAG
>mpn:2_Myp-9
CTTTGGTACAGACCATTCCACCCAACCCCAACCCCAACCCCTCAAAACAACGACACCGGT
GTTTGGGACGAATAGTGGTAACCTCGGTAGTGTGCTTAGTGGTGGGGGTACCACGCAGGA
CTCAAGCACCACCAATCAACTGTCACCCGTTCAACGGGTGAGTGGGTGGCTTGTGGGGCA
GTTACCAAGCACGAGTGACGGAAACACCTCCTCCACCAACAA
>mpn:3_Myp-9
CTTTGGTACAGACCATTCCACCCAGCCCCAGCCCCAATCGCTCAAAACAACGACACCGGT
ATTTGGGACGAGTAGTGGTAACCTCAGTAGTGTGCTTAGTGGTGGGGGTGCTGGAGGGGG
TTCTTCAGGCTCAGGTCAATCTGGCGTGGATCTCTCCCCCGTTGAAAAAGTGAGTGGGTG
GCTTGTGGGGCAGTTACCAAGCACGAGTGACGGAAACACCTCCTCCACCAACAA
>mpn:4_Myp-9
CTTTGGTACAGACCATTCCACCCAGCCCCAATCGCTCAAAACAACGACACCGGTATTTGG
GACGAGTAGTGGTAACATTGGCAGTGTGCTTAGTGGTGGGGGTGCTGGAGGGGGTTCTTC
AGGCTCAGGTCAATCTGGTGTGGACCTCTCCCCCGTTGAACGGGTGAGTGGTCACTAACT
ATTAATAGGAACTTTTACTTTCAAAAAAGTTTTGAAGTT
>mpn:5_Myp-9
ATTTGGTACAGAAAATTTCACCCAACCCCAACCCCAACCCCAAGCCCTCAAAACAACGAC
ACCGGTATTTGGGACGAGTAGTGGTAACCTCGGTAGTGTGCTTAGTGGTGGGGGGTACCA
CGCAGGGCTCAAGCACCACCAATCAACTGTCACCCGTTCAACGGGTGAGTGGGTGGACCG
CTAACTATTAATAGGAACTTTTCTTATTAAGAAGAACTTTTTTGAAAAAAGTT
>mpn:6_Myp-9
CTTTGGTACAGAAAATTCTACCCAACCCCAACCTAAAGCCCTCAAAACAATCACACCGGT
ATTTGGGACGAATAGTGGTAACCTCGGCAGTGTGCTTGGTGGTGGGGGTACCACGCAGGG
CTCAGGCTCAGGTCAATCTGGTGTGGATCTCTCCCCCGTTGAACGGGTGAGTGGTCACTA
ACTATTAATAGGAACTTTTCTTATTAATAGGAACTTTTACTT
>mpn:7_Myp-9
CTTTGGTACAGACCATTCCACCCAAGCCAAACCCCAATCCCTCAAAACAACCACACCGGT
GTTTGGGACGAATAGTGGTAACATTGGCAGTGTGCTTAGTGGTGGGGGTGCTGGAGGAGC
AGACAGCACCAATTCGGTGGACCTCTCCCCCGTTGAACGGGTGAGTGGGTGGCTTGTGGG
GCAATTACCCAGTGGGGGTGGGGGGAATAGTAGTGAGGATATTAA
>mpn:8_Myp-9
ATTTGGTACAGAAAATTCCACCCAAGCCCAGCCCCAGTCGCTCAAAACAACGACACCGGT
ATTTGGGGCCATGAGTGGTACCTCGGCAGTGTGCTTAGTGGTGGGGGTACCACGCAGGGC
TCAAGCTCAGGTCAATCTGGCGTGGATCTCTCCCCCGTTGAACGGGTGAGTGGGTCACTA
ACTATTAATAGGAACTTTTCTTATTAATAAGAACTTTTTTGA
>mpn:9_Myp-9
CTTTGGTACAGACCATTCCACCCAGCCCCAGCCCCAATCGCTCAAAACAACGACACCGGT
ATTTGGGAGGAGTAGTGGTAACCTCAGTAGTGTGTTTAGTGGTGGGGGTGCTGGAGGGGG
TTCTTCAGGCTCAGGTCAATCTGGCGTGGATCTCTCCCCCGTTGAACGGGTGAGTGGTCA
CTAACTATTAATAGGAACTTTTCTTATTAATAGGAACTTTTACTT
