# Supplementary material for: Systematic identification of stem-loop containing sequence families in bacterial genomes
Source: BMC Genomics. 2008 Jan 17;9:20. doi: 10.1186/1471-2164-9-20 (PMC2267715; doi:10.1186/1471-2164-9-20)
Supplement: Additional file 1 — Family sequences. A zipped archive of files corresponding to families described in Table 3. Each file contains all the family members as sequences in FASTA format. [file 1471-2164-9-20-S1.zip › suppl_data1/M.pneumoniae_Myp-10.txt]

>mpn:1_Myp-10
TTGGCTGGGTCGAGGATTCTTCAAGGCGAACCCTTGGTAGTCGTCGTCTGACTGCCCCCG
AGCGTCGCTTGGACGTTGGCTTTGAGACCAACGCCGACATTCGAAAACGTCGGTGCGGGT
TCGTTACTGGATGCATTTTGGGATTGTCCCTGGGTCGTTACCCCACTCGTACTACTGTTG
CTCCCCCGGTGGTCATTCCCATACCTGTACCCATTCCCAATCCAGGGAACATAATCCAAC
ACCTGGTCCAAAACAGTCCCCGCGAGGTTGAACCCGGTGGAGAAACGGGAAAGCGTGGGG
GAGAATA
>mpn:2_Myp-10
TTGGCTTGGTCGAGGGTGGGTCATTTGGGAATATCTTTCCCCGTAGTCGTCGTCTGACTG
CCCCCGAGGGTGGCTTGGACATTCGCTTTGAGACCGACGCCGACATTCGAAAACGTCGGG
AGAAAGGAACGCGAACCACTTGTGTTCGTACTAGTTCCGCTGGACGACCCCGCGCCGGTT
TTAGGCGCGGTTATATCATCCACACCCCGGTGATCATTCCCATACCTGTGCCCATTCCCA
ATCCAGGGAATATAATCCAACACCTGGTCGAGGAGTGCCCCCGCGAGGTTGAACCCGGTG
GAGAAACGGGAAAGCGTGGGGGAGAAGT
>mpn:3_Myp-10
TTGGCTTGGTCGAGGGTGGGTCATTTGGAGCCGCCTGTAGTCGTCTTCTGACTGCCACCA
AGCGTGGCTTGGACGTTGGCTTTGAGGCCAACGCCGACATTCGAGAACGTCGGGAGAAAG
GAACGCGAACCACTTGTGTTCGTACTAGTTCCGCTGGACGACCCCGCGCCGGTTTTAGGC
GCGGTTATATCATCCACGCCCCGGTGGTTATTCCCATACCTGTACCCATTCCCAATCCAG
GGCACATAATCCAACACCTGGTCGAGAACCGACCCCGCGAGGTTGAACCCGGTGGAGAAG
CGCGTGAGCGTGGGGGAGAAGT
>mpn:4_Myp-10
TTGGCTTGGTCGAGGGTTAACCAGGGAGTGCCTTGCTGATTAGGCGTAGTTCGCGAACCA
CTTAAGGTGCCGTTGACATTGGCTTTGAGACCAACGCCGACATTCGAAAACGTCGGTGCG
GGTTCGTTACTGGATGCATTTTGGGATTGTCCCTGGGTCGTTACCCCACTCGTACTACTG
TTGCTCCCCCGGTGGTTATTCCCATACCTGTACCCATTCCCAATCCAGGGCACATAATCC
AACACCTGGTCGAGGAGTGCCCCCGCGAGGTTGAACCCGGTGGAGAAGCGGGAAAGCGTG
GGGGAATAAA
>mpn:5_Myp-10
TTGGCTTGGTCGAGGGTTCTTCGAGGCGAACCGCCTGTAATCATCGTCTGACTGCCCCCG
AGGGTGGCTTGGACATTCGCTTTGAGGCCGACGCCGATGTTGGAAAACGTCGGGAGAAAG
GAACGCGAACCACTTGTGTTCGTACTAATTCCGCTGGACGACCCCGCGCTGGTTTGAGGC
GCGGTTATATCATCCACGCCCCGGTGGTTATTGCCATACCTGTACCCATTCCCAATCCAG
GGCACATAATCCAACACCTGGTCGAGCACCGACCCCACAAGGTTGAACCCGGTGGAGAAA
CGGGAAAGCGTGGGGGAGAAGT
>mpn:6_Myp-10
TTTGCTTGGTCGAGGGTTCTTCAAGGCGAACCGCCCACAGTCGTCGTCTGACTGTCCCCG
AGGGTGGCTTGGACATTCGCTTTGAGGCCAACGCCGATGTTGGAAAACGTCGGGAAAAAG
GAACGCGAACCACTTGTGTTCGTACTAGTTCCGCTGGACGACCCCGCGCTGGTTTGAGGC
GCGGTTATATCATTCACGCCCCGGTGGTTATTCCCATACCTGTACCCATTCCCAATCCAG
GGAATATAATCCAACACCTGGTCCAGAACAGACCCCACAAGGTTGAACCCGGTGGAGAAA
CGGGAAAGCGTGGGGGAGAAGT
>mpn:7_Myp-10
TTGGCTTTGTCGAGGGTGGATCATTTGGAGCCGCCTGTAGTCGTCGTCTGACTGCCACCG
AGCGTGGCTTGGACGTTGGCTTTGAGACCAACGCCGACATTCGAGAACGTCGGGAGAAAG
GAACGCGAACCACTTGTGTTCGTACTAGTTCCGCTGGACGACCCCGCGCCGGTTTGAGGC
GCGGTTATATCATCCACGCCCCGGTGGTTATTGCCATACCTGTACCCATTCCCAATCCAG
GGAATATAATCCAACACCTGGTCGAGCACCGACCCCGCGAGGTTGAACCCGGTGGAGAAG
CGGGTGAGCGTGGGGGAGAAGT
>mpn:8_Myp-10
TTGGCTTGGTCGAGGGTGGGTCATTTAGGAATATCTTTCCCCGTAGTCGTCGTCTGACTG
CCACCCAGGGTGCCCTGGACATTCGCTTTGAGGCCAACGCCGACATTCGAAAAAGTGGAT
GCGGGTTCGGTTCCGGATGCATTTTGCGATTGTTGTCCCTGGGTTGTTACCCCACTCGTA
CTACTGTTGCTACCCCGGTGGTCATTCCCATATCTGTGCCCATTCCCAATCCAGGGAATA
TAATCCAACACCTGGTCGAGAACCGACCCCGCGAGGTTGAACCCGGTGGAGAAGCGCGTG
AGCGTGGGGGAGAAGTGGGATCAGTTT
>mpn:9_Myp-10
TTGGCTGGGTCGAGGGTGGGTCATTTGGGAATATCTTTCCCCGTAGTCGTCGTCTGACTG
CCACCCAGGGTGCCCTGGACATTCGCTTTGAGGCCAACGCCGACATTCGAGAACGTCGGG
AGAAAGGAACGCGAACCACTTGTGTTCGTACTAGTTCCGCTGGACGACCCCGCGCCGGTT
TTAGGCGCGGTTATATCATCCACGCCCCGGTGGTTATTCCCATACCTGTGCCCATTCCCA
ATCCAGGGCACATAATCCAACACCTGGTCGAGCACCGACCCCGCGAGGTTGAACCCGGTA
CTAAACCTGGTGAGCGTGGGGGAAATAA
>mpn:10_Myp-10
TTGGCTTGGTCGAGGGTGGGTCATTTGGAGCCGCCTGTAGTCGTCGTCTGACTGCCACCA
AGCGTGGCTTGGACGTTGGCTTTGAGGCCAACGCCGACATTCGAGAACGTCGGGAGAAAG
GAACGCGAACCACTTGTGTTCGTACTAGTTCCGCTGGACGACCCCGCGCCGGTTTTAGGC
GCGGTTATATCATCCACGCCCCGGTGGTTCTTCCCATACCTGTACCCATTCCCAATCCAG
GGCACGTAATCCAACGCCTGGTCAAGGAGTGCCCCCGCGAGGTTGAACCCGGTGGAGAAC
CGGGAAAGGGTGGGGGAGAAGT
>mpn:11_Myp-10
TTGGCTGGGTCGAGGGTGGGTCATTGATGACCACCCACAGTCGTCGTCTGACTGTCACCA
AGCGTGCCCTGGACATTCGCTTTGAGACCAACGCCGACATTGCTAAAAGTGGGTGCAACA
TCATTGGACTGCGTGGTGGAACTTGTGTTGCCCGCCGGCGAGCCGTTGGTGGCGCTGTGA
CCCGCTCCAGCGACCCCCTTATATCCATTCCCATACCTGTACCCATTCCCAATCCAGGGA
ATATAATCCAACACCTGGTCAAGGAGTGCCCCCGCGAGGTTGAACCCGGTGGAGAAACGG
GAAAGCGTGGGGGAGAAAT
>mpn:12_Myp-10
TTGGCTTGGTCGAGGGTGGCTCATTTGGGAATATTGTTCCCCGTAGTCGTCGTCTGTCTG
CCCCCGAGGGTGCCCTGGACATTCGCTTTGAGGCCAACGCCGACATTCGAAAACGTCGGG
AGAAAGGAACGCGAACCACTTGTGTTCGTACTAGTTCCGCTGGACGACCCCGCGCTGGTT
TGAGGCGCGGTTATATCATCCACACACCGGTGGTTATTCCCATACCTTTACCCATTCCCA
ATCCAGGGAATATAGTCAAACACCTGGTCGAGCACCGACCCCGCGAGGTTGAACCCGGTG
AAGAAACGGGAAAGCGTGGGGGAGAAGT
