# Supplementary material for: Systematic identification of stem-loop containing sequence families in bacterial genomes
Source: BMC Genomics. 2008 Jan 17;9:20. doi: 10.1186/1471-2164-9-20 (PMC2267715; doi:10.1186/1471-2164-9-20)
Supplement: Additional file 1 — Family sequences. A zipped archive of files corresponding to families described in Table 3. Each file contains all the family members as sequences in FASTA format. [file 1471-2164-9-20-S1.zip › suppl_data1/M.pneumoniae_Myp-7.txt]

>mpn:1_Myp-7
ACAAAAAGCTCCAAACTTTTTGGCGTCTTTGTAAAACCAAGTCAATTTATTTAGTGGGAG
CA
>mpn:2_Myp-7
AAAATTTTTAGCAATTTTATTGGCAGTTTTTGAAATTCTGGTCAATTTATTTAGTGAAGG
AAAAATTATGTCTTTACTCAATATATTTATTAGATCAACGATGATGTTGATCCTTGCTGG
CAACAAAGTTGCACG
>mpn:3_Myp-7
AAAACTTTTTGATTTAATTTTTGGCACCTTTTTAAAGTCTGGTCAATTTATTTAGTGGAG
ACAATATTATGCACAGAAATAATTTTGCATATTGATCAATCAAGCAGTTGATCCTCGTTG
ACAACAAAGTTGCAAT
>mpn:4_Myp-7
AAAACTTTTTGGTTTATTTTTGGTGTCTTTACTAACTTAAAGCAATTTAGTTAGTGTAAG
CACAAAAACCGTTATGTGTAATGTTTTTATTAATTTAGCAAAACAGCTGAACTTAGTTGG
CAGCACTACTGCAAG
>mpn:5_Myp-7
AAAACTTTTTGCAATTTTGTTGGCACTTCTCAATAAGCCGGTCAATTTATTTAGTGGAAG
AGCAAAATGCAAATCTTTAATTTTTGAAATTGATCAGCAAAGCGTCTGATCCCTGTTGGC
AACTTAGTTGAAAG
>mpn:6_Myp-7
AAAACTTTTTGCAAGTTTTATTGGCGCTTCTCAATAAACCGGTCAATTTATTTAGTGAAA
ACACAACAATGAAAACAAATAAA
>mpn:7_Myp-7
AAACTAAATTAAAAATTTTTTGGCGGTTTTTAAAAACCAACTCAATTTATTTAGTGGGAG
CAGAAAAACGAAAATTTT
>mpn:8_Myp-7
AAAATTTTTTTGTAATTTGTCGTCACTTCGAAATAACTGAATCAATTTATTTAGTGGAGG
AGTAATTATGAGTAACTTTGAATTTT
>mpn:9_Myp-7
AAAAATATTTAATCTTTTTGGCGACTTTGAAAACCTTTCCCAATTTATTTAGTGGGAGCA
GGAAAACGAAAA
>mpn:10_Myp-7
AAACTTTTTGTCAATTTTGTTGGCACTTCTAAATTGCTAGTTCAATTTATTAAGTGGAGG
AGCAAAATGCAAATCTTTAATTTTTGAAATTGATCAGTAAAAAATCTGATCACCGTTGGT
AGCATTGCTGCAAA
>mpn:11_Myp-7
AAATCTTTTTGCAAAGTTTGTTGTCACTTCTAAATAACCTACTCAATGTATTTAGTGGAG
GACAAAAAATGCTTTTCATAAATAAATTGATTAAATCAGTAAAGAGTCTGATATCAGTTG
GCAGCACTGCTGCAAG
>mpn:12_Myp-7
AAAACTTTTTGCAATTTTGTTGGCACTTCTCAATAAGCCGGTCAATTTATTTAGTGGAGG
AACAAAATGCAAATCTTTAATTTTTGAAATTGATCAGCAAAGCGTCTGATCCCTGTTGGC
AACCGAGTTGCAAG
>mpn:13_Myp-7
AAAACTTTTTGGTTTATTTTTGGCGTTTTTGCATAAGTAAATCCATTTAGTTAGTGTA
>mpn:14_Myp-7
GAAATTTTTTGCAATTTTGTTGGCACTTCTCAATAAGCCGGTCAATTTATTTAGTGGAGG
AGCAAAATGCAAATCTTTTATTTTTTAAATTGATCAGTAAATGGTCTGATCCCTGTTGGC
AACTGAGTTGCAAG
>mpn:15_Myp-7
AAAACTTTTTTGAACTTGGTTGGCAGTTTTTATGAAGCGGGTCAATTTAGTTAGTAAGGA
GCATTAAAACAATGATCAAATTTT
>mpn:16_Myp-7
AAAACTTTTTGCAATTTTGTTGGCAGCTTTAAATAAACCGATCAATTTATTTAGCAATGA
CACAAAAATTAATATGTTGAATTTTTTAAATGAATCAACAATGGTATTGATCCCCGTTGG
CAGCAGTGCTGCAAG
>mpn:17_Myp-7
AAACTTTTTTGCAATTTTGTTGACACTTCCAAAAGCTTATTTCAATTTATTTAGTGGAGG
AGCAAAATGCAAATCTTTAATTTTTGAAATTGATCAGCAAAGCGTCTGATCCCTGTTGGC
AACCGAGTTGCAAG
>mpn:18_Myp-7
AAAACTTTTTGCAAGTTTTGTTGACACCTTTAAATAAACCGGTCAATTTATTTAGTGAAA
ACACAACAATGAAAACAAATAAA
>mpn:19_Myp-7
AAAACTAAATTAAAAATTTTTGGCGGTTTTTAAAACCCAACTCAATTTATTTAGTGGGAG
CAGAAAAACGAAAATTTT
>mpn:20_Myp-7
AAAGAAATTTGTCAATTTGTTGTCATTTCAAAATAAGGCGTTCAATTTATTTAGTGAAGG
GAAATTATGCCTTTACTCAATATATTTATTAGATCAACGATGATGTTGATCCTTGCTGGC
AACAAAGTTGCACG
>mpn:21_Myp-7
TTTAATCTTTTTGGCGTCTTTTAAAAAGCAACTCAATTTATCTAATGGGAGCAGGAAAAC
GAAAATTTAT
>mpn:22_Myp-7
AAAACTTTTTGCAAGTTTTGTTGGCATTTCTAAATAAATCTTTCAATTTATTTAGTGATG
ACACAAAAATTAATATGTTGAACTTTTTAAATAAATCAACAATGGTATTGATCCCCGTTG
GCAGCAGTGCTCCAAG
>mpn:23_Myp-7
AAAATTTTTTGCAATTTTGTTGTCACATATAAAGTCTTAGTTCAATTTATTTAGTGGAGG
AGCAAAATGCAAATCTTTAATTTTTGAAATTGATCAGTAAAGAGTCTGATCCCTGTTGAC
AACCGAGTTGCAAG
>mpn:24_Myp-7
TGATTTTTATTGAAATTTGACGTCACATTTAAAAAACTAAATCAATTTATTTATTGGGAG
CAGGAAAACGAAAATTCT
>mpn:25_Myp-7
AAGAAATTTCTTAATTTTGTTGGCATTTCTAATTAAGCCGTTCAATTTATTTAGTGTAAA
GAGCGCATATGCATTACACATATAAATTGAA
>mpn:26_Myp-7
ACAAAAATATTCAAACTCTTTGGCTTTTTTATAAAACTCTGTCAATTTATTTAGTGGGAG
CA
>mpn:27_Myp-7
AAAAAAGTTTTGAAGTTATTTTGGTGTCTTTACTAACTTTAAGCAATTTAGTTAGTGTAA
GCACAAAAACCGTTATGTGTAATGTTTTTATTAATTTAGCAAAACAGCTGAACTTAGTTG
GCAGCACTGCTGCAAG
>mpn:28_Myp-7
AAAACTTTTTGCAATTTTGTTGGCACTTCTCAATAAGTCGGTCAATTTATTTAGTGGAAG
AGCAAATGCAAATCTTTAATTTTTTGAATTGATCAGCAAAGCGTCTGATCCCTGTTGGCA
ACCGAGTTGCAAG
>mpn:29_Myp-7
CAAACTTTTTGCAAGTTTTATTGGCGCTTTTCAATAAACCGGTCAATTTATTTAGTGAAA
ACACAACAATGAAAACAAATAAA
>mpn:30_Myp-7
AAAACTTTAATCTTTTTGGCGGTTTTTAAAAACCAACTCAATTTATTTAGTGGGAGCAGA
AAAACGAAAATTTT
>mpn:31_Myp-7
AAAAAAGTTTTGAAGTTGTTTTGGTGTCTTTACTAACTTTAAGCAATTTAGTTAGTGTAA
GCACAAAGACTCGTTATGTGTAATGTTTTTATTAATTTAGCAAAACAGCTGAACTTAGTT
GGCAGCAGTGCTGCAAG
>mpn:32_Myp-7
ACTTTTTTTTGCAATTTTGTTTGCACTTCTCAATAAGCCGGTCAATTTATTTAGTGGAGG
AACAAAATGCAAATCTTTTATTTTTTGAATTGATCAGCAAAGCGTCTGATCCCTGTTGGC
AACCGAGTTGCAAG
>mpn:33_Myp-7
AAAATTTTTGGTAATTTTGTTGTCACATATAAAGTCTCAGTTCAATTTATTTAGTGGAGG
AGCAAAATGCAAATCTTTTATTTTTTTAATTGATCAGCAAAACGTCTGATCCCTGTTGGC
AACCGAGTTGCAAG
>mpn:34_Myp-7
AAAAATTTCAGAAATTCTACTTGTTACTTCCAAATCAACTACTCAATTTATTTAGTGAAA
TGATCGTTATGAAGTATTTCAAGAAAATTACTGGATCAACCAAGCAGTTGATATCCTCTG
GCAACATTGTTGCACG
>mpn:35_Myp-7
CAAACTTTTTGCAAGTTTTGTTGGCGCTTCTCAATAAACTGGTCAATTTATTTAGTGAAA
ACACAACAATGAAAACAAATAAA
>mpn:36_Myp-7
AAAAACTAAATTAAAATTTTTGACGCTTTTTAAAACCCAACTCAATTTATTTAGTGGGGG
CAGGAAAACGAAAATTTT
>mpn:37_Myp-7
AAAAAAGTTTTGAAGTTATTTTGGTGTCTTTACTAACTTTAAGCAATTTAGTTAGTGTAA
GCACAAAAACCGTTATGTGTAATGTTTTTATTAATTTAGCAAAACAGCTGAACTTAGTTG
GCAGCACTACTGCAAG
>mpn:38_Myp-7
AAACTTTTTTGCAATTTTGTTGGCACTTCCAAAAGCTCATTTCAATTTATTTAGTGGAGG
AGCAAAATGCAAATCTTTAATTTTTGAAATTGATCAGTAAAGAATCTGATCCCTGTTGGC
AACCGAGTTGCAAG
>mpn:39_Myp-7
ACACAATCTTTTCATCACTTTGACGCTTTTTAAAACCCAACTCAATTTATTTAGTGGGGG
CAGGAAAACGAAAATTTT
>mpn:40_Myp-7
TTCAAAATTTGTTGTTTTCTTGACACTTCTAAATAACCTACTCAATTTATTTAGTGGAGG
ACAAAAAATGCCTTTAATAAACAAATTGATTAAATCAGCAAAACAGCTGAACTTAGTTGG
CAGCACTGCTGCAAG
>mpn:41_Myp-7
AAAATTTTTTGCAATTTTGTTGGCACTTTTTAATTGCTATTTCAATTTATTTAGTGGAGG
AGCAAAATGCAATTTTTTTGATTTTCTAGAATCCTCTAGAAAGGAGGTG
>mpn:42_Myp-7
AAAAATTCATTTTCTTGGTACTTCTAAATAACCGCTTCCATTTATTTAGTAAAGGAGCTT
AAAAGAAATGATTAACATTTTTTGAAAAATT
