# Supplementary material for: Systematic identification of stem-loop containing sequence families in bacterial genomes
Source: BMC Genomics. 2008 Jan 17;9:20. doi: 10.1186/1471-2164-9-20 (PMC2267715; doi:10.1186/1471-2164-9-20)
Supplement: Additional file 1 — Family sequences. A zipped archive of files corresponding to families described in Table 3. Each file contains all the family members as sequences in FASTA format. [file 1471-2164-9-20-S1.zip › suppl_data1/C.diphtheriae_Cod-1.txt]

>cdi:1_Cod-1
AGTAGTTTCAGCGAGTAGTTCGTGCCAAAACTTTTTGGGCCGCGCAGCATTTCCGCAGTT
CGGAGACATAAGAAATGGTTTAATTTGGCACGAACTACTCACGGTGACGCGTCAACACGG
ATTTAATAACACATCACTTTTCATCAGACGATGC
>cdi:2_Cod-1
TAGCGTCGAAGTGAGTAGTTCGTGCCAAAACTTTTTGGGCCGTTTTACATTTCCGCAGGT
CGGAGACATAAGAAATGGTTTAATTTGGCACGACCTACTCACGGTGACGCGTCATTTAGG
CAAAATGGGACATATAAAACTCCCTTTTATCCAA
>cdi:3_Cod-1
TAGTGGTGTGGTGAGTAGTTCGTGCCAAATCTTTTTGGGGTGCGCGGCGTTTCCGCAGGT
GGGATATATAAGAAAAAATTAAATTTGGCACGAACTACTCACTTTCCGTGATTGCGCTAC
TAAAGCACATGATTTCCATTAATGAAAACGTA
>cdi:4_Cod-1
AAGAAGTGAAGTGAGTAGTTCGTGCCAAAACTTTTTGAGGCTCGCAGCGTTTCCGCAGGT
CGGAGATATAAGAAAAGATGCAATTTGGCACGAACTACTCACTCGCAATCATCACGGCAG
TTATTACACAATCCTCGTAGTGCCCTAGAC
>cdi:5_Cod-1
TTGCATCACAAGTGAGTAGTTCGTGCCAAAACTTTTCCAGCTCCGCAGCGTTTCCGCAGG
TCGGAGATATAAGAAAAGATTTAATTTGGCACGAACTACTCACTTTTCTTATCCCCACCC
CTTTTTGGCAGCCAACCCCTTAGCCCTTTACAGC
>cdi:6_Cod-1
TTGGGCCTCAGTGAGTAGTTCGTGCCAAAACTTTTTCGCCTTCGCAGCGTTTCCGCAGGT
CGAAGATATAAAAAATAATTTAAGTTGGCACGAACTACTCACTCGGCTACTCTCCCACGG
AGTATGGGGGAAATAACACAGAAAATACCGCAC
>cdi:7_Cod-1
ATACGTCACCGTGAGTAGTTCGTGCCAAAACTTTTTCGCCTCTGCAGCGTTTTCGCAGGT
CGGAGATATAAGAAACGATTTATTTTGGCACGAACTACTCACATCAGAGCTCAGTGCCCC
AGAACTAGGGGCGTTCGAATTTCTCGGAGCGCC
>cdi:8_Cod-1
AAGACCCAAAGTGAGTAGTTTGTGCCAAAACTTTTTGGCCGCTTCGGCATTTCCGCAGGT
TGGAGATATAAGAAATGGTTTAATTTGGCACGAACTACTCACTTGCCCTCAAAAGTGTCT
CACCCGGAAGAATTCCTCGCTCAACTGGTGT
>cdi:9_Cod-1
GATGAGCCAAGTGAGTAGTTTGTGCCAAAACTTTTTGGCCTTCGCGACGTTTCCGCAGGT
CGGAAATATTAGAAACGGTTTAATTTGGCACGAACTACTCACTAGGCCGAGAAATGCTGC
CCAGAACCATCCGGATCATGCGCCTAGAGTGAAA
>cdi:10_Cod-1
TAGAGGGCAAGTGAGTAGTTTGTGCCAAAACTTTTTGGCCTTCGCGGCGTTTCCGCAGGT
CGGAAATATTAGAAATGGTTTAATTTGGCACGAACTACTCATTCCGCCCGCGGAGCCTCG
CGAACCCCGCGAACCCGCGGAGCCCCCAAAAC
>cdi:11_Cod-1
ACACGTCACCGTGAGTAGTTCGTGCCAAAACTTTTTGAGTCGCGGGGCATTTCCGCAGGT
CGGAGATATAAGAAAAAGTGAAAGTTGGCACGAACTACTCACGGCGTCGTGCCAACATGA
AAAAGTGGATTCTTGCACAACCTCTAGGACAGC
>cdi:12_Cod-1
GAACCGCACGGTGAGTAGTTCGTGCCAAAACTTTTTCACCTCTTAAGCATTTCCGCAGGT
GGGAAATATAAGAAACGGTGAAAGTTGGCACGAACTACTCACTTTTATGTATGCGCGGCA
ATGCGGTCACCATGACGTGATCAAATACAAAA
>cdi:13_Cod-1
GTGCAGTGCAGTGAGCAATTTTTGTTCAATAACTTTCGCATATGTCGCATTTCCGCAGGT
CGGAGATATAAGAAATTGCCTAAGTGTACAAAAATTGCTCACTTTTTAGTAAGAAACGGT
CGCACCAGCTCAGGCGACTGCTGCGGAAACATGT
>cdi:14_Cod-1
AAGGCACAAAGTGAGTAGTTCGTGCCAAATCTTTTTCACCTCCGCGACGTTTCCGCAGGT
CGGAGATATTAGAAAAGATTTAATTTGGCACGAACTACTCACTTTTGGCTTTAGCCGCCG
TTAGCGAGCTTTGTATGTCTCCCAGAACTC
>cdi:15_Cod-1
TTTTTGGTAAGTGAGTAGTTCGTGCCAAAACTTTTCTACGTCCGCGGCGTTTCCGCAGGT
CGGAGATATTAGAAAAGATTTAATTTGGCACGAACTACTCACTTTATGTTTTTCGCCCAC
GGAGTAGTCTCAAAAATATGGAGATCATTGCAC
>cdi:16_Cod-1
ACACATCACTGTGAGTAGTTCGTGCCAAAACTTTTTCACCTCCGCAGCATTTCCGCAGGT
CGGAGATATTAGAAAAGGTTTATTTTGGCACGAACTACTCACTTGGCGTCTCACTCTAGA
GGTTGTCGTCGACAATGTGCTCGCGGATAAAC
>cdi:17_Cod-1
TCTCGGTCAAGTGAGTAGTTCGTGCCAAAACTTTTTGGGGCCCGCAGCATTTCCGCAGGT
CGGAGATATAAGAAAATCTTTAATTTGGCACGAACTACTCACTGGCCCGCAT
