# Supplementary material for: Systematic identification of stem-loop containing sequence families in bacterial genomes
Source: BMC Genomics. 2008 Jan 17;9:20. doi: 10.1186/1471-2164-9-20 (PMC2267715; doi:10.1186/1471-2164-9-20)
Supplement: Additional file 1 — Family sequences. A zipped archive of files corresponding to families described in Table 3. Each file contains all the family members as sequences in FASTA format. [file 1471-2164-9-20-S1.zip › suppl_data1/C.diphtheriae_Cod-2.txt]

>cdi:1_Cod-2
TGCGACAGAATCGTCGATTCCTTCCAGCATTTCGA
>cdi:2_Cod-2
ACGGAAAGAATCGACGATTCTTTCCGTACTAGCCC
>cdi:3_Cod-2
TCCGAAGGAATTGTCGATTCTTTCCGGAACGACGG
>cdi:4_Cod-2
TAGGAAAGAATCGCCGATTCCTAACGAAGTCTTAG
>cdi:5_Cod-2
TGGGAAGGAATCGTCGATTCTTTCCCTAACAGCAG
>cdi:6_Cod-2
TCGGAAGGAATCGACGATTCCTTCCGAAAAACACG
>cdi:7_Cod-2
GCGGAAAGAATCGTCGATTCTTTCCG
>cdi:8_Cod-2
TCGGAAAGAATCGTCGATTCTTTCCGGAAATCTCA
>cdi:9_Cod-2
TAGGAAAGAATTGGCGATTCTTCCCGTCAACACCG
>cdi:10_Cod-2
GTGCAAGGAATCGACGATTCCTTCCGATACCTTGC
>cdi:11_Cod-2
TCCGACAGAATCGTCGATTCCTTCCGGAACAGAGG
>cdi:12_Cod-2
ACGGACAGAAGTGACGATTCCTTCCGACATATCAG
>cdi:13_Cod-2
GTGGCAGGAATCGTCGATTCCTGCCACAAACCTCC
>cdi:14_Cod-2
GAGGACGGAATCGTCGATTCCTTCCGAAAGTGTGG
>cdi:15_Cod-2
TCGGAAGGAATCGTCGATTCCTTCCGACAACACCA
>cdi:16_Cod-2
CCGGACAGCATTGTCGATTCTTTCCGTAACTGTCG
>cdi:17_Cod-2
TGGGAAAGAATTGCCGATTCCTTCTCAACCATTCA
>cdi:18_Cod-2
TAGGAAGGAATTGACGATTCTTTCCCACAACATCA
>cdi:19_Cod-2
CAGGAAAGAAACGACGATTCCTCCCAACAACCACC
>cdi:20_Cod-2
GTGGAGAGAACCGTCGATTCCTTCCAATACAGTGA
>cdi:21_Cod-2
TTGGGAAGAATCGACGATTCCTACCAACCCCTTCA
>cdi:22_Cod-2
GTGGAAAGAATTGACGATTCCTACCACTACAACCA
>cdi:23_Cod-2
TGGGAAGGAGTCGTCGATTCTTTCCTCAACACATG
>cdi:24_Cod-2
TAGGAAGGAATCGGCGATTCTTTCCTACCCACATC
>cdi:25_Cod-2
TCGGAAGGAATCGTCGATTCCTTCCGAAAGCTCCA
>cdi:26_Cod-2
TCGGAAAGAATCGCCAATTCTTCCCCTCAATGCGA
>cdi:27_Cod-2
TGGGAAGGAATCGTCGATTCCTTCCGGAAAATCTG
>cdi:28_Cod-2
CTGGACAGAATTGACGATTCCTTCCGAAACATCAA
>cdi:29_Cod-2
AGGGAAAGAATTGTCGATTTCTTCCAGAATCTCCC
>cdi:30_Cod-2
AGGGAAGGAATCGACGATTCATGCCAACAAAATAC
>cdi:31_Cod-2
TTGGAAGGATTCGTCGATTCTGGCCGGTACATCCA
>cdi:32_Cod-2
TCGGAAGGAATCGACGATTCCTTCCGAAGAATCGA
>cdi:33_Cod-2
TTGGACGGAATAGTCGATTCCTTCCACAAATCCGA
>cdi:34_Cod-2
GTGGGAAGAATCGTCGATTCTTTCCAGAATCCCCA
>cdi:35_Cod-2
TTGGAAGGAATTGACGATTCCTTCCCAACTAACAG
>cdi:36_Cod-2
TTGGAAAGAATCGTCGATTCCTTCCGATACAACAA
>cdi:37_Cod-2
AAGAATCGTCGATTCCTTCCGGAACAAAAA
>cdi:38_Cod-2
TGGGAAAGAATCGTCGATTCTTTCCCACACATCTG
>cdi:39_Cod-2
TCCGAAGGACTCGTCGATTCTTTCC
>cdi:40_Cod-2
TGCGACGGAATCGTCGATTCCTTCC
>cdi:41_Cod-2
CCGGAAAGAATCGACGATTCTTTCCGGAATTCTCC
>cdi:42_Cod-2
TCGGAAGGAATCGACGATTCCTTCCGAACCCCCTC
>cdi:43_Cod-2
TCGGGCAGAATCGACGATTCCTTCCGAACAATGGA
