# Supplementary material for: Systematic identification of stem-loop containing sequence families in bacterial genomes
Source: BMC Genomics. 2008 Jan 17;9:20. doi: 10.1186/1471-2164-9-20 (PMC2267715; doi:10.1186/1471-2164-9-20)
Supplement: Additional file 1 — Family sequences. A zipped archive of files corresponding to families described in Table 3. Each file contains all the family members as sequences in FASTA format. [file 1471-2164-9-20-S1.zip › suppl_data1/C.diphtheriae_Cod-3.txt]

>cdi:1_Cod-3
GCACCCTAAAACCGGAAGTGCCACCACACGGGGGTATTTCGAAGGATTTTTCTCCGAACT
TCACACCAAATCGCTTCCAAACCGGCCGTTTGACTGGATTTGGTGTGAAGTGCCGTTTTT
TCGGGGGTGGGCGGGGTGGCTCGCCCACCAGTGCCCACCAGTGCCCAC
>cdi:2_Cod-3
GCACCCTAAAACCGGAAGAGCCACCAAACGGGGGTATTTCGAAGGATTTTTCTCGGAACT
TCACACCAAATCGCTTCCAAACCGGCCGTTTGAGCAGATTTGGTGTGAAGTGCCGTCTTT
TCGGGGGTGAACGGGGGTGGCGCGCCCACTAGCGCCTACCCAAGTAGGC
>cdi:3_Cod-3
GCACTCTAAAACCGGAAGAGCCACCAAACGGGGGTATTTCGAAGGATTTTTCTCAGAACT
TCACACCAAATCGCTTCCAAACCGGCCGTTTGAGCAGATTTGGTGTGAAGTGCCGTCTTT
TCGGGGGTGAGCGGGGGTGGCGCGCCCACCAACGCCCACCAACACCACC
>cdi:4_Cod-3
GCACTCCAAAACCGGAAGCACCACTAAACGGGGGTATTTCGAAGGATTTTTCTCAGGGCT
TCACACCAAATCGCTTCCAAACCGGCCGTTTGGCTGGATTTGGTGTGAAGTGCCGTCTTT
TCGGGGGTGAACGGGGATAACCTGCCAGCCAATCCCAACCAAGCCATGG
>cdi:5_Cod-3
GCACTCTAAAACCGGAAGAGCCACCAAACGGGGGTATTTCGAAGGATTTTGCACAGAACT
TCACACCAAATCGCAAGAAAACCGGCCGTTTGAGCAGATTTGGTGTGAAGTGCCGTCTTT
TTCGGGGGTGAGCGGGGGTGGCGCGCCCACCAACGCCCACCAGCGCCCAC
>cdi:6_Cod-3
GCACCCTAAAACCGGAAGAGCCACCATTCGGGGGTATTTCGAAGGATTTTTCTCAGAACT
TCACACCAAATCGCTTCCAAACCGGCCGTTTGAGCAGATTTGGTGTGAAGTGCCGTCTTT
TCGGGGGTGAGCGGGGGTGGCGCGCCCACCAGCGCCCACCAGCGCCCAC
>cdi:7_Cod-3
CTGGCTCACTTCTGATTGCGCGGCATAAACGGGGGTATTTCGAAGCATTTTTCTCAGAAC
TTCACACCAAATCGCTTCCAAACCGGCCGTTTGAGCAGATTTGGTGTGAAGTGCCTTCTT
TTTCGGGGGTGAGCGGGGGTGGCGCGCGCACCAACGCCCACCAACGCCAGC
>cdi:8_Cod-3
GCACCCTAAAACCGGAAGAGCCACCAAACGGGGGTATTTCGAAGGATTTTTCTCAGAACT
TCACACCAAATCGCTTCCAAACCGGCCGTTTGAGCAGATTTGGTGTGAAGTGCCGTCTTT
TCGGGGGTGAACGGGGGTGGCGCGCCCACCAGCGCCAGCCACGCCAGC
>cdi:9_Cod-3
GATGTGAAAAACCGGAAGAGCCCCTAAACGGGGGTATTTCGAAGGATTTTTCTCGGAACT
TCACACCAAATCGCTTCCAAACTGGCCGTTTGAGCAGATTTGGTGTGAAGTGCCGTCTTT
TCGGGGGTGAGCGGGGGTGGCTCGCGCACCAACGTTCACCAACGCCAGC
>cdi:10_Cod-3
GCACTGCTCGGCAAGCATCTGGAGGGGCGAGGGTAGATAGGGTAATTTTTGTCGCCATTT
CACACCAAATTCAGTGAAAGCCGGTCGTTTGGGGTAATTTGGTGTGAACTACC
>cdi:11_Cod-3
TTCACACCAAATCGAGTGAAACTCGCTAGTTTTGCCGAATTTGGTGTGAAGTG
>cdi:12_Cod-3
TCATCGACGCATTGGAAGAGCCCCTAAACGGGGGTATTCCGAAGGATTTTTCTCCGAACT
TCACACCAAATCGCTTCCAAACCGGCCGTTTGAGCAGATTTGGTGTGAAGTGCCGTCTTT
TTCGGGGGTGAACGGGGGTGGCGCGCTCACCAACGCCCACCAGCCATC
>cdi:13_Cod-3
GGCGCTCCGGTTCCACCGAGCCACCATTCGGGGGTATTTCGAAGGATTTTTCTTGGTACT
TCACACCAAATCGCTTCCAAACCGGCCGTTTGGGCAGATTTGGTGTGAAGTGCCGTCTTT
TTGGGGGTGAGCGGGGGTGGCGCGCCCACCAGCGCCCCACCAACGCCAGC
>cdi:14_Cod-3
GCACTCTAAAACCAGAAGAGCCACCAAACGGGGGTATTTCGAAGGATTTTGCACAGAACT
TCACACCAAATCGCTTCCAAACCGGCCGTTTGAGCAGATTTGGTGTGAAGTGCCGTCTTT
TCGGGGGTGAGCGGGGGTGGCGCGCCCACCAACGCCCACCAATGCCAGC
>cdi:15_Cod-3
GCGCTCCAAAACCGGAAAGCCACCAAACGGGGGTATTTCGAAGGATTTTTCTCGACACTT
CACACCAAATCGCTTCCAAACCGGCCGTTTGGCTGGATTTGGTGTGAAGTGCCGTCTTTT
CGGGGGTGAGCGGGGGTGGCGCACCCACCAGCACCCACCAGCACCCAC
>cdi:16_Cod-3
GCACTCTACAACCGGAAGAGCTCCTAAACGGGGGTATTTCGAAGGATTTTTCTCGGAACT
TCACACCAAATCGCTTCCAAACCGGCCGTTTGAGCAGATTTGGTGTGAAGTGCCGTCTTT
TCGGGGGTGAACGGGGGTGGCGCACCCACCAGCGCCCGCCAACGCCCGC
>cdi:17_Cod-3
GCACTCTAAAACCGGAAGAGCCACCAAACGGGGGTATTTCGAAGCATTTTTCTCCGAACT
TCACACCAAATCGCTTCCAAACCGGCCGTTTGACTGGATTTGGTGTGAAGTGCCGTCTTT
TCGGGGGTGAACGGGGGTGGCGCGCCCACCAACGCCAGCCAATCCCAGC
>cdi:18_Cod-3
GCACCCTAAAACCGGAAGAGCCACCAAACGGGGGTATTTCGAAGGATTTTTCTCGGAACT
TCACACCAAATCGCTTCCAAACCGGTCGTTTGAGCAGATTTGGTGTGAAGTGCCGTCTTT
TTCGGGGGTGGACGGGGGTAGCGTGCCCACCAGCACCCATCAACGCCCAC
>cdi:19_Cod-3
GCACTCTAAAACCGGAAGAGCCACCAAACGGGGGTATTTCGAAGCATTTTGCACAGAACT
TCACACCAAATCGATTCCAAACCGGCTGTTTGAGCAGATTTGGTGTGAAGTGCCGTCTTT
TCGGGGGTGAGCGGGGGTGGCACACCCACCAACGCCCACCAACGCCAGC
>cdi:20_Cod-3
TAACAGCTAAACCGGAAGAGCTACTAAACGGGGGGTATTTCGAAGGATTTTTCTCGACAC
TTCACACCAAATCGCTTCCAAACCGGCCGTTTGAGCAGATTTGGTGTGAAGTGCCGTCTT
TTTCGGGGTGAGCGGGGGTGGCGCGCCCACCAACGCCCACCAGCGCCACT
>cdi:21_Cod-3
CACCATTCGGGGGTATTCCGAGGCATTTTGCACAGAACTTCACACCAAATCGCTTCCAAA
CCGGCCGTTTGAGCAGATTTGGTGTGAA
>cdi:22_Cod-3
GGCGCTCCGGTTCCACCGAGCCGCTAAACGGGGGTATTTCGAAGGATTTTTCTTGGCACT
TCACACCAAATCGCTTCCAAACCGGCCGTTTGAGCAGATTTGGTGTGAAGTGCCGTCTTT
TTCGGGGGTGAGCGGGGGTGGCGCGCCCACCAGCGCCCACCAATCCCAGC
>cdi:23_Cod-3
GGTGCTGCGGTTTCACCGAACCGCTAAACGGGGGTATTTCGAAGGATTTTTCTCGGCACT
TCACACCAAATCGCTTCCAAACCGGCCGTTTGAGCAGATTTGGTGTGAAGTGCCGTCTTT
TCGGGGGTGAGCGGGGGTGGCGCGCCCACCAACGCCCACCAACGCCAGC
