# Supplementary material for: Systematic identification of stem-loop containing sequence families in bacterial genomes
Source: BMC Genomics. 2008 Jan 17;9:20. doi: 10.1186/1471-2164-9-20 (PMC2267715; doi:10.1186/1471-2164-9-20)
Supplement: Additional file 1 — Family sequences. A zipped archive of files corresponding to families described in Table 3. Each file contains all the family members as sequences in FASTA format. [file 1471-2164-9-20-S1.zip › suppl_data1/C.diphtheriae_Cod-5.txt]

>cdi:1_Cod-5
GTGTGGTGGCACTTCCGGTTTTAGGGTGCATTGATTGTGT
>cdi:2_Cod-5
CATTGTCGGTTCTTCCGGTTTTAGAGTGCATTGATTGTGTGTCGGATGTTGGCGCCGTGG
>cdi:3_Cod-5
GTTTGGTGGCTCTTCCGGTTTTAGGGTGCATTGATTGTGTGTCGGATGTTGGCGGCGTGG
AAATCG
>cdi:4_Cod-5
TTTTATTGGCTCTTCCGGTTTTAGAGTGCATTGATTAATTCGCCGGAGGTTCGGACGTGG
CACAAGATACTAGGG
>cdi:5_Cod-5
GTTTGGTGGCTCTTCCGGTTTTAGAGTGCATTGATTGTGTGTCGGATGTAGGCGAGGATG
CCCTTGCGGCG
>cdi:6_Cod-5
ACAAAATGGCTCTTCCGGCTTTAGAGTGCATTGATTAGTTCGCCGGGGGTTCGGGCGTGG
CACTACGCGGAG
>cdi:7_Cod-5
CTTTCATGGCTCTTCCGGTTTTAGAGTGCATTGATTGTGTGTCGGGGGTTCGGGCGTGGC
TCTGTGTGGAG
>cdi:8_Cod-5
GTTTAGTGGTGCTTCCGGTTTTGGAGTGCATTGATTGTGTCTCGGATGTTGGCGGCGCTT
GTTGGTAGTAGTT
>cdi:9_Cod-5
CTATGACGGCTCTTCTGGTTTTGGAGTGCATTGATTTTGTGTCGGATGTTGGCGGCGTGG
>cdi:10_Cod-5
GTTTGGTGGCTCTTCCGGTTTTAGAGTGCATTGATTAGCTCGCCGAGGGGTTCGGGCGTG
GCACAAGATATTGGGG
>cdi:11_Cod-5
TCATAGTGGCTCTTCCGGTTTTAGAGTGCATTGATTAGTTCGCTGGGGTTCGGGCATGGA
ACTACGCGGAG
>cdi:12_Cod-5
ATTAACCGGCTCTTCCGGTTTTAGAGTGCATTGATTAGTTCGCTGGGGTTCGGGCGTGGC
TCTGTGTGGAG
>cdi:13_Cod-5
GAATGGTGGCTCTTCCGGTTTTAGGGTGCATTGTTTGTGGTCGAAGTAGGCGAGGATGCC
CTTGCGGCG
>cdi:14_Cod-5
GTTAACCGGCTCTTCCGGTTTTAGAGTGCATTGATTAGCTCGCTGGGGGTTCGGGCGTGG
CACAAGATACTAGGG
>cdi:15_Cod-5
GTTAATGGGCTCTTCCGGTTTTAGAGTGCATTGATTAGTTCGCCGGGGGTTCGGGCGTGG
CACTACGCGGAG
>cdi:16_Cod-5
ATTAAACGGCTCTTCCGGTTTTAAAGTGCATTGATTAGCTCGCCGGGAGTTCGGTCGTGG
CACAAGATATTGGGG
>cdi:17_Cod-5
GTTTGGTGGCTCTTCCGGTTTTAGGGTGCATTGATTTTGTGTCGAAGTAGGCGAGGATGT
CCTTGCGGCG
>cdi:18_Cod-5
GTTTAGTGGCTCTTTCGGTTTTAGAGTGCATTGATTAGTTCGCCGGGGGTTCGGGCGTGG
CTGGCGTGGCT
>cdi:19_Cod-5
GGTTTTCGGCTCTTCCGGTTCTAGAGTGCATTGATTTTGTGTCGGACGTTGGCGGCGTGG
ATCTGTGTGGAG
>cdi:20_Cod-5
CTTTATTGGCTCTTCCAGTTTTAGAGTGCATTGATTAGCTCGCCGAGGGTTCAGGCGTGG
CACTACGCGGAG
>cdi:21_Cod-5
CCAAAGTGGCTCTTCCAGTTTTAGAGCGCATTGATTAATTCGCCGGGGGTTCGGGCATGG
CACAAGATACTAGGG
>cdi:22_Cod-5
GTTTGGTGGCTCTTCTGGTTTTAGAGTGCATTG
>cdi:23_Cod-5
ATAAAGGGGCTCTTCTGGTTTTAGAGTGCATTGATTAGCTCGCCGAGGGTTCAGGCGTGG
CACTACGCGGAG
>cdi:24_Cod-5
GTTTGCTGGCTCTTCCGGTTTTAGAGTGCATTGATTAGCTCGCCGGGGGTTCGGGCGTGG
CACAAGATACTAGGG
>cdi:25_Cod-5
GTTTGGTGGCTTTCCGGTTTTGGAGCGCGTTGATTGTGTGTCGGATGTAGGCGAGGATGT
CTTTGCGGCG
>cdi:26_Cod-5
GTTTAGGAGCTCTTCCGGTTGTAGAGTGCATTGATTGTGCGTCGGATGTTGGCGGCGTG
>cdi:27_Cod-5
CAACACTGACTCTTCCGGGGTTTTAGAGTGCATTGATTAGTTCGCCGGGGTTCGGGCGCT
GGTGGGCGTTGGCG
>cdi:28_Cod-5
GTTTGGTGGCTCTTCCGGTTTTAGAGTGCATTGATTGTGTGTCGGATGTAGGCGAGGATG
TCCTTGCGGCG
>cdi:29_Cod-5
GTTTATCGGCTCTTCCGGTTTTAGGGTGCATTGATTAGTTCGCCGGGGGTTCGGACGTGG
CACTGTGTGGAG
>cdi:30_Cod-5
GTTTGGTGGCTCTTCCGGTTTTAGGGTGCATTGTTTGTGTGTCGGATGTAGGCGAGGGTG
TCCTTGCGGCG
>cdi:31_Cod-5
CTTTACTGGCTCTTCCGGTTTTAGAGTGCATTGATTAGTTCGCCGGGGGTTCGGGCGTGG
CACAAGATATTAGGG
>cdi:32_Cod-5
TAAAAATGACTCTTCCGGTTTTAGAATGCACTGATTAGCTCGCCGAGGGGGTCGGGCATG
GCACAAGATACTAGGG
>cdi:33_Cod-5
GTTTGGTGGCTCTTCCGGTTTTAGAGTGCATTGATTGTGTGTCGGATATTGGCGGCGTGG
ATCAGGCACCG
>cdi:34_Cod-5
TTATTCGGGCTTTTTCGGTTTTAGAGTGCATTGATTAGTTCGCCGAGGGTTCGGGCGTGG
CTCTGTGAGGAG
>cdi:35_Cod-5
CCTTAATGGCTTTTCCGGTTTTAGAGTGCATTGATTTTGTGTCGGATGTTGGCGGCTTGG
CTGGGATTGGCT
