# Supplementary material for: Systematic identification of stem-loop containing sequence families in bacterial genomes
Source: BMC Genomics. 2008 Jan 17;9:20. doi: 10.1186/1471-2164-9-20 (PMC2267715; doi:10.1186/1471-2164-9-20)
Supplement: Additional file 1 — Family sequences. A zipped archive of files corresponding to families described in Table 3. Each file contains all the family members as sequences in FASTA format. [file 1471-2164-9-20-S1.zip › suppl_data1/M.tuberculosis_Myt-1.txt]

>mtu:1_Myt-1
GCTAGCAGACGCATAAGTCCCTCGACACGCCGACGAGAAGGGGGTTTTGCGTCTGCTCGC
CGTCGTTTCGTG
>mtu:2_Myt-1
CCGAGCAGACGCAGAATCGCCCATTTGGTATCCCAAATGGGCGATTCTGCCTGCTCGCGG
GGTCTTAGCC
>mtu:3_Myt-1
GCGAGCAGACACTAAAGCCCTCGACACGCCGTGCGTGCGGGGGCTTATGCGTCTGCTCGC
CCTAACCTAGGC
>mtu:4_Myt-1
GCGAGCAGACGCAAAATCGCCCAATTCGGCACGAAATTGGGCGATTTTGCGTCTGCTCGC
CAGGCCTAGGCCGAG
>mtu:5_Myt-1
GCGAGCAGACGCAAAATCGCACGGTTTGCGGTTGATTCGTGCGATTTTGTGTCTGCTCGC
CGAGGCCTACCAGGC
>mtu:6_Myt-1
CGAGCAGACGCGGAATCGCACGCGTGAGGTCCGCGCAGTGCGATTCCTCGTCTGCTCGGC
GTGGAAGGTGACTG
>mtu:7_Myt-1
GCGAGCAGACGCAAAAGCGCCACTTTTGCGCCGCAAAAGGGTGCTTTTGCGTCTGCTCGG
CAGACTAGTGGAACT
>mtu:8_Myt-1
GCGAGCAGACGCAGAATCGCACAAAATCAGCGATTTTGATGCGATTCTGCGTCTGCTCGC
GCAGGGATCGCAGGG
>mtu:9_Myt-1
GCGAGCAGACGCATAAGCCCCCGCACGCACGGCGTGTCGGGGGCTTATGCGTCTGCTCGC
CGGGCTTAGGCCGCG
>mtu:10_Myt-1
GCGAGCAGACGCATAAGCCCCCGCACGCTCGGCGTGTCGGGGGCTTATGCGACTGCTCGC
CCGGGGCCGTCAGCG
>mtu:11_Myt-1
GCGAGCAGACGCAGAATCGCACGCGAAATGCCTGCGCGATGCGATTCTGCGTCTGCTCGC
CGTGGTGGATGAGCC
>mtu:12_Myt-1
GCGAGCAGACGCGAAAGCCCGCGACACGCCGAGGCATCGGGGGATTTTGTCTGGTGGGCG
GGAATCTGGGG
>mtu:13_Myt-1
GCGAGCAGTCGCAAAAGCCCCCGCACGCCGCGCGTGTCGGGGGCTTTTGCGACTGCTCGT
CAGGCTTACTTAGCC
>mtu:14_Myt-1
GCGAGCAGACGCAAAAGCCCCCGAAAATGGGCATTTCGGGGGCATTTTGCGTCTGCTCGC
CCGAAACTAGAG
>mtu:15_Myt-1
GCGGGCAGACGCGTAAGCGCCCAATGTCGTGCCGAAATGGGCGCTTATGCGTCTGCTCGC
GCCCGGCTTGGC
>mtu:16_Myt-1
GCGAGCAGACGCATAAGCGCCCATTTCGACACGAAATTGGGCGCTTATGCGTCTGCTCGC
CCTCAGAGGTCGCCG
>mtu:17_Myt-1
GCGAGCAGACGTAAAAGCCCCCGACACGCCGAGCGTGCGGGGGCTTTTACGTCTGCTCGC
GCTCAGCTTAGC
>mtu:18_Myt-1
GCGAGCAGACGCAAAAGCCCCCTAAACCGGCAGGTATTAGGGGCTTTTGCGTCTGCTCGC
CAGGCAAGCCAGCA
>mtu:19_Myt-1
GCGAGCAGACACAGAGTCGCATCAAAACCGCCGATTTTGTGCGACTCTGTGTCTGCTCGC
GGGGTGCGCGCGGGT
>mtu:20_Myt-1
GCGAGCAGACGCATAAGCCCCCGACACGCCGAGCGTGCGGGGGCTTATGCGTCTGCTCGC
CCTAGAGACTGAGCA
>mtu:21_Myt-1
GTGAGCAGACGCAAAATCCCCTCGCAACCGGCGTGTCGAGGGGATTTTGCGTCTGCTCGG
CGGCCTTAGGTGACC
>mtu:22_Myt-1
GCGAGCAGACGCAAAAGCCCCCATTTCGACACGAAAATGGGCGATTTTGCGTCTGCTCGC
GCGGGTCAAGTGTGC
>mtu:23_Myt-1
GCGAGCAGACGCGAAAGCACCCCAAAACCGCCGGTTTGGGGGCTTCTGCGTCTGCTCGCG
GGTACCTAGGA
>mtu:24_Myt-1
GCAAGCAGACACAGAATCGCACGCGCCGGGCCGGCGCAGTGCGATTCTGTGTCTGCTCGC
GGGAGGCGCACTCAG
>mtu:25_Myt-1
GCGAGCAGACGCAAAAGGCCCCGAAATCCGTTGGATTCGGGGCCTTTTGCGTCTTTCGCG
CCCAACGTGGG
>mtu:26_Myt-1
CCGAACAGACACAAAACCACCCTATTTCGACCAGAATCGGGTGCTTTTGCGTCTGCTCGG
CCAACTAAGCTAGCG
>mtu:27_Myt-1
GCGAGCAGACACAGAATCGCCCATTTCGGCACGAAATTGGGCGATTCTGCGTCTGCTCGG
CGCGGTGGGGCGCGC
>mtu:28_Myt-1
GCGAGCAGACGCAAAATCGCCCTGAACCGTGCGTTCCAGGGCGATTTTGCGTCTGCTCGG
CAAAGTTCGCG
>mtu:29_Myt-1
GTGAGCAGACGCAAAAGAACCCGATTCTGGTCGAAATTGGGTGCCGTTGCGTCTGCTCGG
CGTACTAGGCTTTCC
>mtu:30_Myt-1
GCGAGCGGACACATAAGCCCCCGCCACGCCGAAGGATTTGGAGCTTTTTGCGTCTGTTCG
CCGACGCGAAGCTAGAG
>mtu:31_Myt-1
GCGAGCAGACGCGAAAGCCCCCAATACCCACGGTTTTTGGGCTCTTCTG
>mtu:32_Myt-1
GCGAGCAGACGCAGAATCGCCTAAACCCGCACGGGTTTAGGCGATTCTGCGTCTGCTCGC
GCTGGGCGGCTACGA
>mtu:33_Myt-1
GCGAGCAGACGCAAAAGCCCACTAAATCGGCCAGATTTAGGAGCTTTTGCGTCTTCTCGG
CGGGTCAGGCCAGGG
>mtu:34_Myt-1
GCGAGCAGACGCAGAATCGCACGCGGAAAGGCTTCCGCGTGCGATTCTGCGTCTGCTCGG
CGCTAGCTGCTG
>mtu:35_Myt-1
GCGAGCAGACGCAAAATCGCCCATTTCGTACCCGAAATGGGCGATTTTGCGTCTGCTCGC
GGAACCTAGCGCGCG
>mtu:36_Myt-1
GCGAGCAGACGCAGAATCGCACCGCCACGCCCGTCGGCGTGCGATTCTGCGTCTGCTCGC
CACAGAAAAGTGAGC
>mtu:37_Myt-1
GCGAACAGACACAGAATCGCACGCGGCAGGCTCCTCGGATGCGATTGTGTGTCTGCTCGG
CAGTAGACTGGAC
>mtu:38_Myt-1
GCGAGCAGACGCAGAATCGCACTGCGCGGGGTCCCGCGCATGCGATTCTGCGTCTGCTCG
CCGTACTCAGGCTTCC
>mtu:39_Myt-1
GCGAGCAGTCGCAAAAGCCCCCATTTCGGCACGAAAATGGGGGCT
>mtu:40_Myt-1
GTGAGCAGACGCAAAGTCGCCCAAAATCGCCGGTTTCCGGGTGATTTTGCGTCTGCTCGC
GGCGGAAGCTAGCC
>mtu:41_Myt-1
GCGAGCAGACGCGGAATCGCATCGGCGGGGCCCACACGGTGCGATTCCGCGTCTGCTCGG
CGGTGCCGCGGC
>mtu:42_Myt-1
GCGAGCAGACGCAGAATCGCACGCGCGAGGTCCGCGCCGTGCGATTCTGCGTCTGCTCGC
CAGTTATCCCCAGCG
>mtu:43_Myt-1
GCGAGCAGACGCAGAGTCGCACTGCGCCGGCCGCAGTGCGACTCTGCGTCTGCTCACCAG
CGGTCAGCC
>mtu:44_Myt-1
GCGAGTAGACGCAAAAGCCCCCGACACTCCGTGCGTGCGGGGGCTTTTGCGTCTGTTCGC
CGCGCTAGAGCAGTT
>mtu:45_Myt-1
GCGAGCAGTCGCTAAAGCCCCCGACACGCCGTGCGTGCGGGGGCTTATGCGACTGCTCGC
CGGACGGAGGTCCTA
>mtu:46_Myt-1
CCGAGCAGACGCAAAATCGCCCATTTCGGCCCGAATTTGGGCGATTTTGCGTCTGCTCGG
CATCGGAAGTCCTAC
>mtu:47_Myt-1
GTGAGCAGTCGCAAAAGCCCCCGAAACCGGTCGGATTTGGGGGCT
>mtu:48_Myt-1
GCGAGCAGACGCAAAAGCTCCCAAATCCGACCGGATTTGGGAGCTTTTGCGTCTTTTCGC
GGTGGTCAGCCGCGG
>mtu:49_Myt-1
GCGAGCAGACGCAGAATCGCATCGAAATCCGGATTTTCATGCGACTCTGCGTCTGCTCGC
GAGCTGGTTGAGC
>mtu:50_Myt-1
CCGAGCAGACACAGAATCGCACGAAATCAGCCCGCCCAATGCGATTCTGCGTCTGCTCGG
CGGAGAAAAGCGCGC
>mtu:51_Myt-1
GTGAGCAGTCGCAAAAGCACCCGTTTCAGGCCGAAATTTGGAGCTTTTGTGTCTGCTCGT
GCCGGTTGGCTCGCC
>mtu:52_Myt-1
GCGAGCAGACGCAAAATCGCCTCATTTCGGCACGAAATGGGCGATTTTGCGTCTGCTCGG
CGGGCTACTCGCCGC
>mtu:53_Myt-1
CCAAGCAGACGCAGAATCGCACAAACCGGGCGCGATTAATGCGATTCTGCGTCTGCTTGG
CGGGGCTAGTTGAGC
>mtu:54_Myt-1
GTGAGCAGACGCAAAAGCCCCCATTTCGGGCCCGAAATGGGGGCTTTTGCGTCTGCTCGG
CCAACCTAGCCCAAC
>mtu:55_Myt-1
CCGAGCAGTCATAAAAGCTCCCCTTTTCGGGCAGACCTGGGCGCTTTTGCGTCTGCTCGG
CGAATTAGGCTTGCC
>mtu:56_Myt-1
GCGAGCAGACGCGAAATCCCCCGACACGCCGAACGTGCGGTGGCTTTTGCGTCTGCTCGC
GCCGGTGAGGCGACC
>mtu:57_Myt-1
CCGAGCAGACGCAAAATCGCCCAATTTCGTCTCGAAATGGGCGATTTTGCGTCTGCTCGC
CGGGCAGCTACGG
>mtu:58_Myt-1
GCGAGCAGACACAGACTCGCATCCGGCGCCCCTCGCCCGTGCGATTCTGTGTCTGCTCGC
GCCAGGTCGGCG
>mtu:59_Myt-1
GTGAGCAGGCGCCAAGGCCCCCCACGCCTCGGCGTGTCGGGGTCTTTTGCGACTGCTCGC
GCAGGGAACCTAGCC
>mtu:60_Myt-1
GCCAGCAGACGCAAAAGCCCCCGATTTCACTGAAATTCGGGGGCTTTGACGTCTGCTCGC
CGAGGCTATTTGAGC
>mtu:61_Myt-1
GTGAGCAGACGCAGAAGTCCCCGATTTCCGGTGAAATCGGCGACTTCTGCGTCTGCTCGC
CGCGAGCGCCCCGAC
>mtu:62_Myt-1
GCGACAGACGCAAAATCGCCCGAAAGCCATCGGTTTCGGGCGATTTTGCGTCTGCTCGCG
CCAACATAGGC
>mtu:63_Myt-1
GCGAGCAGACGCAAAATCGCCCTTTTCGTCATGAAAATGGGCGATTTTGCGTCTGCTCGC
GGGTGGGAGGCACTC
>mtu:64_Myt-1
GCGAGCAGACGCAAAATCGCCCGAAAACCAGTGGTTTTGGGCGATTTTGCGTCTGCTCGC
GCAGCCGGGTCTACA
>mtu:65_Myt-1
GCGAGCAGACGCAAAATCGCCCATTTCGGCACGAAATTGGGCGATTTTGCGTCTGCTCGC
CCTAATTGGCCAGCT
>mtu:66_Myt-1
CCGAGCAGACGCAAAATCGCCCAATTCGGCACGAAATTGGGCGATTTTGCGTCTGCTCGC
GGGCCTTAGGTGCCG
>mtu:67_Myt-1
GTCAGCAGACGCAAAAGCCCCCGACACGCCGAGCGTGCGGGGGCTTTAGCGTCTGCTCGC
GCGGCTTAAGCTGTG
>mtu:68_Myt-1
GCGAGCAGACGCAGAATCGCCCAATTTCGTGCCGAAATGGGCGATTCTGCGTCTGCTCGC
GAGCGGGAGCGGC
>mtu:69_Myt-1
GCGAGCAGACGCAAAATCGCCCAACACGCCCGCAAAATGGGCGATTTTGCGTCTGCTCGC
GCCACTAGAGCCAGG
>mtu:70_Myt-1
GCGAGCAGACGCAGAATCGCATGATTTGAGCTCAAATCATGCGATTCTGCGTCTGCTCGC
GAGGCTCGCGTGGCC
>mtu:71_Myt-1
GCGAGCAGACGTAAAGCCCCCAAAACGGAACCGTTTTGGGGGCTTTTTGCGTCTGCTCGC
GGGGGTAACTCAGAG
>mtu:72_Myt-1
CCCAGCAGACACAGAGTCGCACGCAAACGACGGATTTTGTGCGATTGTGCGGCTGCTCGC
GCTACCGAGTCCGCA
>mtu:73_Myt-1
GCGAGCAGACGTAAAAGCCCCCATTTCGTGCCCGAATTGGGGGCTTTTGCGTCTGCTCGG
CATACTCAGATGGGC
>mtu:74_Myt-1
GCGAGCAGACGCAAAAGCACCCCAAATCGGGCGATTTTGGGGGCTTTTGCGTCTGCTCGC
GGGACGCGCTGGGTG
>mtu:75_Myt-1
GCCCAATTCGTACCGAATTTGGGGGCTTTTACGTCTGCTCGCGCTACCCAGCTAGAC
