# Supplementary material for: Systematic identification of stem-loop containing sequence families in bacterial genomes
Source: BMC Genomics. 2008 Jan 17;9:20. doi: 10.1186/1471-2164-9-20 (PMC2267715; doi:10.1186/1471-2164-9-20)
Supplement: Additional file 1 — Family sequences. A zipped archive of files corresponding to families described in Table 3. Each file contains all the family members as sequences in FASTA format. [file 1471-2164-9-20-S1.zip › suppl_data1/M.tuberculosis_Myt-2.txt]

>mtu:1_Myt-2
GCCGGTGGTAACGGCGGTGCAGCCGGCCTGATCGGTAACGGCGGGTCCGGCGGCGTCGGC
GGGCCGGG
>mtu:2_Myt-2
GCTGGCAGTGCGGGCGGGGCGGGCGGCGCCGGTGGGCTGCTGTTCGGCAACGGCGGGCCC
GGCGGGGCCGGTGGGATTGGCACCACCGGTG
>mtu:3_Myt-2
GGAGGTACCGGCGGGATGGGCGGCGTCGGCGGCATGGGCGGTGTCGGCAACGGCGGCAAC
GCGGGTAACGGCGGCACCGCCGG
>mtu:4_Myt-2
TTCGGTCACGGCGGGGCCGGCGGTGCCGGGGGCATCGGCAGCGCCGACGGCGGGCTCGGT
GGTGGCGGCGGCAATGGCCGGTTCATGGGCAACGGTGGGGTCGGCGGTGCCGGCGGCTAC
GGCGCTAGCG
>mtu:5_Myt-2
GAGACGGCGGAAACGCCGGCAACGGCGGCTTGGGCGGCGTGTTCGGCGATGGCGGGGCCG
GTGGTACCGGCGGTCTGGGTG
>mtu:6_Myt-2
CGTTAACGGCGGGCTTGCCGGTATTGGCGGTAACGCCGGGTTCGTCCGCAACGGCGGAGC
CGGCGGCAATGGC
>mtu:7_Myt-2
TTCGGGGCCGGTATTCCAGGTGGCAGGGGCGGTGACGGCGGTAGCGGCGGGCTGATCGGC
GACGGCGGCACCGGTGGCG
>mtu:8_Myt-2
GCAGGCGCGGGTGACGCTGCTGCATCGGCCGGTGGTAACGGTGGTAACGCCCGGTTGATC
GGGAACGGCGGTGACGGTGGCCCGGGCATGTTCGGCGGGCCCGGCGGAGCTGGCGGCAGC
G
>mtu:9_Myt-2
CGGGGCGGCTGGGCAGGCCGGGGGTGCCGGCGGGCCGGCCGGGCTGATCGGCCATGGCGG
GTCCGGCGGGGCCGGCGGCTCCGGCGCGGCCGGCGGGGCCGGCGGGCACG
>mtu:10_Myt-2
GGCGTGGCTGGCGGTCACGGCGGTGCGGGCGGTGCCGCCGGGCTGTGGGGCGCCGGCGGC
GGCGGTGGCAATGGCGGGAACGGCGCCGATGCC
>mtu:11_Myt-2
CGTCAGCGGTGGAGACGGTGGCCTCGGCGGTGCCGGTGGCGGTGGCGGATGGCTCTACGG
CGACGGCGGGGCCGGCGGACACGGCGGACAAGGCG
>mtu:12_Myt-2
GGCCTCGGCGGCGGCGCCGGCGGCGACGGGGGCCAGGGCGGCGCCGGCCGCGGACTGTGG
GGTACTGGCGGCGCCGGCGGACACGGCGGGCAAGGCGGTGGTACCGGGGGC
>mtu:13_Myt-2
CGGTCAGGCAGGCATGGGCGCCGCGGGTGGCGCCGGTGGGCTGATCGGCAACGGCGGGGC
CGGCGGCGACGGCGGTGTC
>mtu:14_Myt-2
GGCGCGTCCGGCGGGGTCGCCGGAGTAGGCGGTGCCGGCGGGAACGCCATGCTGATCGGG
CACGGCGGCGCCGGCGGCGCCGGCGGAGACAGCAG
>mtu:15_Myt-2
CGCTAATGGCGCGGCCGGCGGCGCGGGCGGTGCCGGAGGGCACCTCTTCGGCAATGGCGG
GTCCGGCGGCCACGGCGGAGCCG
>mtu:16_Myt-2
GCCGGCAACACCGGTATCGGTGGCGCCGGCGGCGTCGGTGGGGACGCCAGGCTGATCGGC
CACGGTGGCGCCGGCGGTGCCGGCGGGGACCGCGCCGGAGCC
>mtu:17_Myt-2
GGGTTTGGCGCCGGTACCGGCGGCAGCGGTGGTGTCGGCGGCAACGCCGTGCTGATCGGC
AACGGCGGCAACGGCGGCAACGCCGGCAAAGCCGGGGCCACGCCCGGTGCCGGCGGCA
>mtu:18_Myt-2
GCCGGCGCCGGCGGCGCCGGCGGCAGCGGTGCCAACGCTCTAGGCGCCGGTACCGGCGGC
ACCGGCGGTGACGGTGGCCACGCCGGGGTGTTCGGCAACGGCGGTGACGGGGGTTGCC
>mtu:19_Myt-2
GGCGCCTCCGGTGGCGCCGGCGGCAGCGGTGGCGCCAGCTCCCTTGCCGGCGGGGCCGGC
GGAACCGGCGGGAACGGCGCCTTACTCTTCGGCTTCCGCGGCGCCGGCGGCGCCGGCGGG
CACGGCGGGGCAG
>mtu:20_Myt-2
TTCGGAGCCGGCGGCACCGGCGGCGCCGCCGGCTCGGGAGGGTCCGGGATCACCACCGGC
GGCGGCGGGCACGGCGGCAACGCCGGC
>mtu:21_Myt-2
CGGAACTGGCGGCACCGGCGGGGCCGGCACGAACTTCGGGGCCGGTGGGAACGGCGGGAA
CGGCGG
>mtu:22_Myt-2
TTCGGCGCGGCCGGCACCGGCGGCCACGGCGCCGCTGGCGGTGTCCCGGCCGGCGTCGGC
GGCGCCGGCGGCAACGGCGG
>mtu:23_Myt-2
ACCGGTGCTGGAGGGATCGGCGGGGCCGGCGGCGCCGGTGGGGTCTCCTTGCTGATCGGC
TCCGGCGGCACCGGCGGCAACGGTGGGAAC
>mtu:24_Myt-2
GCGGGGCCGGCGGGGCCGGCGGGATCTTGTTCGGTACCGGTGGCAATGGCGGGACCGGCG
GGA
>mtu:25_Myt-2
ACCGGCGGCAACGGCGGGATCGGCGGCACCGGCGTGTTGATCGGCAATGGCGGTAACGGC
GGTAGCGGTGGGATTGGCGCGGGCAAGGCCGGAGTGGGCGGCG
>mtu:26_Myt-2
CGCCGGCGGGATCGGTGGGGCTGGCGGCACCCCCGGGCTGATCGGTAACGGCGGCAACGG
CGGTAACGGTGGCGCCAGCGCGG
>mtu:27_Myt-2
TTCGCCGACGGCGGGCAAGGCGGCCCCGGGGGCAACGCCGGCACGGTCTTCGGCTCCGGC
GGCGCCGGCGGCAACGGCGGAGTTGGC
>mtu:28_Myt-2
GGCCGGCGGCATAGGCGGCGCCGGCGGCGCCGGCGGCAACGCTGGGCTGCTCTTCGGCTC
CGGCGGCTCCGGCGGCGCCGGCGGATTCGGC
>mtu:29_Myt-2
GGCGGGGACGGCGGGGCCGGCGGCAATGCCGGCATGCTCGCCCTCGGCGCCGCGGGCGGC
GCCGGCGGAATCGGTGGGGACGGCGGTAC
>mtu:30_Myt-2
TTCGCCGACAGCAGCTTCGGCGGAGTCGGCGGGGCCGGCGGGGCCGGCGGGCTGTTCGGC
GCAGGCGGGGAAGGCGGCAGCGGCGG
>mtu:31_Myt-2
GGTGGGGCCGGCAGCTCCGGCGGGGCCGGTGGGGCCGGTGGCGCTGGCGGGCTGTTCGGC
GCCGGCGGCACCGGCGGGCATGGCGG
>mtu:32_Myt-2
GGCGGGGCCGGCGGCGCCGGCGGGGCTGGCGGCAACGCCGGCCTGCTCTTCGGCGCCGCC
GGAGTCGGCGGGGCCGGCGG
>mtu:33_Myt-2
GTCGCCAGCAGTGGGATCGGCGGGTCCGGCGGAGCCGGCGGCAACGCCATGCTGTTCGGC
GCCGGCGGCGCCGGCGGCGCCGGCGGCGGCG
>mtu:34_Myt-2
GGCGGCGCCGGCGGCAACGGCGGCGCCGGCGGCAACGGCGGCGCCGGCGGGCTCATCGGC
AACGGCGGCGCCGGCGGCGCTGGCGG
>mtu:35_Myt-2
CGGCGCCAACGGCGCCCCCGGCACCGGGGCCAATGGCGGGGACGGCGGCTGGTTAATCGG
CAACGGCGGCGCCGGAGGATCCGGCGCGGCCGGCGTCAAC
>mtu:36_Myt-2
GTCCCCAACGCCGTGCTGATCGGCAACGGCGGCAACGGCGGCAACGGCGGGAAAGCCGGC
GGCACACCCGGCGCCGGCGGCA
>mtu:37_Myt-2
GCGGTACGGCCGGGGTGTTCGGCAACGGCGGCGACGGCGGCGCCGGCGGGTTTGGCGCTG
ACACCGGTG
>mtu:38_Myt-2
GGCGGGACCGGCGGGGTCGGCGGGAACGGCGGCAGTGGCGGCTCGCTCTTCGGCTTCGGC
GGTGCCGGCGGCACCGGTGGCTCCAGCGGCATCGGCAGCAGCGGCGGCACCGGCGGTGAC
G
>mtu:39_Myt-2
TTCGGCGCCGGCGGCACTGGCGGTGCTGGCGGCAGCAGCGGCGGCACCTTCGGCGGCAAC
GGCGGCAGCGGCGGCAACGCCGGC
>mtu:40_Myt-2
CGGTGCCGGCGGCACCGCCGGAGCCGGTGGTACCGGTGGGCTGTTCGCCAACGGCGGGGC
CGGCGGGGCCGGCGGGTTTGGCGCGAATGGCGGGACCGGGGGGAACG
>mtu:41_Myt-2
GGCCAAGGCGGGACCGGCGGGACCGGCGGAGCCGCCTTGCTGATCGGCTCCGGCGGCACC
GGCGGCAGCGGCGGGTTTGGC
>mtu:42_Myt-2
GGAGCGACCGGCGCCGACGGCGGAGACGGCGGATCCGGCGGGGCCGGCGGAATCCTGTCA
GGTATTGGCGGCACCGGCGGGTCCGGCGGCATCGG
>mtu:43_Myt-2
CGGCGCCAACGGCACTCCGGGGACCGGGGCCGACGGTGGGGCCGGCGGGTGGTTGTTCGG
CAACGGCGGCAACGGCGGCCAC
>mtu:44_Myt-2
GCGCCGGCGGAAGCGGCGTGCTGATCGGCAATGGCGGTAACGGTGGTAGTGGCGGCACTG
GCGCACCCGCCGGCACGGCCGGCGCCG
>mtu:45_Myt-2
GGGTCCTTCGCGGGCGCCGGCGGAACCGGTGGGGCCGGCGGCGCGCCCGGGCTCGTCGGC
AACGCCGGCAACGGCGGCAACGGCGGCGCCAGCGCGAACGGCGCCGGCGCCGCCGGCG
>mtu:46_Myt-2
GACGGTGGCGGCGGTGCCGGTGGGATCGGAGGCGACGGCGGCACGTTGTTCGGCTCCGGC
GGCGCCGGCGGCGTCTGCGGGCTGGGC
>mtu:47_Myt-2
CGTCGGCGGGAACGGTGGGGCCGGCGGCGACGCCGGCATGCTCAGCCTCGGTGCCGCCGG
CGGCGCCGGCGGCAGCGGCGG
>mtu:48_Myt-2
GGCGGCGGCGCCGGCGGGGATGGCGGCTCTGGCGGGCTGTTCGGCGCCGGCGGCACCGGC
GGTAGTGGCGGGACGAGC
>mtu:49_Myt-2
CGACGCCGGCACCGGCGGGGCCGGCGGATCCGGCGGAAACGGCGGGCTGTTCGGCGCCGG
CGGCACCGGTGGGCCCGGCGGATTCGGC
>mtu:50_Myt-2
GCCGCTTTCGGCGCCACCGGCGGCGCCGGCGGGGCCGGCGGAAACGGCGGGCTGTTCGCC
GACGGCGGGGTCGGTGGCGCCGGCGGGGC
>mtu:51_Myt-2
GGGACCGGCGGCGCCGGCGGCGCCGGCGGGGCCGCCGGCATGCTGTTCGGGGCCGCCGGG
GTCGGCGGTCCCGGCGG
>mtu:52_Myt-2
GGCGCGGCCGGCGTCAACGGCGGGGCCGGCGGCAACGGCGGCGCCGGCGGGCTCATCGGC
AACGGCGGCGCCGGCGGCGCCGGCGGGAGGGCCAGCAC
>mtu:53_Myt-2
CGGCACCAACGGCGCCCCCGGCACCGGGGCCAATGGCGGGGACGGCGGCTGGTTAATCGG
CAACGGCGGCGCCGGAGG
>mtu:54_Myt-2
CGGACAGGCCGGCGGGGCCGGCGGGGCGGCCGGGTTCTTCGGCAACGGTGGCAACGGCGG
GGACGGCGGGGCCGGAGCGAACGGCGGCGCCGGCGGCACCG
>mtu:55_Myt-2
CGGCTGGTTCTTCGGCTTCGGCGGCAACGGCGGGGCCGGCGGGATCGGTGTTGCCGGCAT
CAACGGCGGTCTCG
>mtu:56_Myt-2
GCGGCGCCGGCGGCGACGGCGGCAACGCCGGGTTCTTCGGCAACGGCGGCAACGGCGGCA
TGGGCGGGGCCGGGGCGGCCGGCGTGAACGCCGTCAATC
>mtu:57_Myt-2
GGCGTTGCCGCCGTCACCGCCAGCGCCGCCCGCCTGGCCAATGGCACTGCCGTTGGCGCC
ATCGGCGCCGCCACCGGCGGTGCCGGGAACGCCGACGAGGTTGAGGCCGTTGCCGCCG
>mtu:58_Myt-2
GGGGGCGCCGGCGGCGCTGGCGGTGCCGGCGGCGACGGCGCACCCGGTGGCAACGGCGGC
AATGGTGGCAGCGTCGAGCACACTGGCGCTACCGGCTCCTCTGCGAGCG
>mtu:59_Myt-2
GCGGCAATGGTGCCACCGGCGGGAACGGCGGGGTCGGTGCGCCCGGCGGTGCCGGCGGCA
ACGGCGGCCACGTCAGCGGCG
>mtu:60_Myt-2
GCCGGCGCCGGTGGCAAAGGCGGCAACGGCGGCACCGGCGGCGCCGGCGGCCCGGGCGGC
CACGGCGGCAGCG
>mtu:61_Myt-2
CCGGCCCGGTTGGCGACAGTGGCAACGGTGGTGCCGGCGGGGACGGCGGGGCCGGGGTTA
GCGCCACCGATA
>mtu:62_Myt-2
GGTGGTGCGGGCGGTGTCGGCGGTGTCGGCGGGGCCGGTGCGGCTGGCGCGATCGGCGGC
CACGGCGGCGATGGCGGCTCCG
>mtu:63_Myt-2
GCCGGTGACGGCGGTAAGGGCGGCCTGGGCGGGGACGGCGGTGGGCGCGGGATATTCGGC
CAGTTTGGGGCCGGCGGGGCCGGTGGTGCCGGAGGCGTCGGCGGCGCCGGCGGGG
>mtu:64_Myt-2
GGCGGGACCGGCGGCGGCGGCGGCAACGGTGGGGCCATTTTCAATGCCGGTACCCCCGGC
GCCGCCGGCACGGGCGGTGACGGCGGTGTTGGCGGGACC
>mtu:65_Myt-2
GGTGCGGCCGGCGGGAAAGGCGGGGCCGGCGGTAGCGGCGGCGTCAACGGCGCCACCGGC
GCCGACGGCGCCAAGGGCCTCGACGGTGCCACCGGCGGCAAAGGCAACAACG
>mtu:66_Myt-2
GGCACCGGCAATGTCGGCATCGGCAACTCGGGCACCGGCAACGTCGGCATCGGCAACACC
GGCACCGGCAACACCGGCATCGGAAACAGCGGCAACTACAACACCG
>mtu:67_Myt-2
GGCGGGGCCACCGGCGCCGGTGGCGAAGGTGGCGATGCTGGAGCAAGCGGGTCCATAAAC
GGCAACGCCGGCGACCCCGGCAACAGCGGAGAACGCGGCGCAGTGGGCAAGCCCGGCGCA
C
>mtu:68_Myt-2
AGCACCACCGGCGGGCCGGGCGGTCACGGCGGTGACGCCGGCCTGTACGGGTTTGGCGGG
GCCGGTGGCGCGGGTGGGTTCGGCCAGAGCGGGGCGGCCGGCGGGGCCGGTGGGGCCG
>mtu:69_Myt-2
GGTTGTACGGCGACGGCGGCGACGGCGGCGCAGGCGACAACGGCGGTAACG
>mtu:70_Myt-2
ACCGGCGTCAGTGCCGTTGGGGGTGTGGGTGGGGCCGGTGGTGCTGGTGGGTTGTTGTTC
GGTAACGGCGGCGACGGCGGCGTCGGCGGCGACGGCGGCGACGGCAGCAGCACC
>mtu:71_Myt-2
GGTGCGGCTGGGGGTGCCGCTGGGGCCGGCGGTGCGGGCGGGTGGTTGTACGGCGATGGC
GGCGCCGGCGGCGTCGGCGGTGTCGGCGGTGC
>mtu:72_Myt-2
CGGTGACGGCGGGGCCGGCGGGGCCGGTGGCGGTGGTGGGTGGTTGTTCGGTAACGGCGG
CGACGGCGGCGCCGGTGGCGGCGGCGGTGGCCGCTTCGGCAGCGGCAGCG
>mtu:73_Myt-2
GTGCCGGTGGTGATGGGGCTGTCGGTGGGGCCGGTGGTGCGGGCGCGTGGTTCGGCAACG
GTGGCGCCGGCGGCGTCGGCGGCGGCGGTGGCCGCGGCACCACCGCCATCGGTG
>mtu:74_Myt-2
GCGACGGGGGTGCCGGTGGGGCCGGTGGTGCGGGTGGGTGGTTGTACGGCGACGGCGGCG
CCGGCGGTGCCGGCGGCGGTGGTGGCCGCGGCGGCACCGGCAACGATG
>mtu:75_Myt-2
GTGGCGACGGCGGGGACGGCGGCCGCGGCGGTGATGCCCAGCTGCTTGGCAACGGCGGTG
ACGGCGGGGCCGGCGGGGCCGGCGGGCCCGCCGG
>mtu:76_Myt-2
GGCGTGGTCGGCGGCGTCGTTGGCGGCGTGGTCACCGGCGTGGTCGGCGGCGTGGTCGGC
GGCGTCGTCGCCGACGTGGTCACCGGCGTCGTCGGCGGTGCGGTGGGGATGGTCGGCATT
C
>mtu:77_Myt-2
GGCGGTGACGGCGGAAGGGGCGGCTTCGGCGGCGACGGCCTTGATGCCAGTTCCGGTGGG
AATGGCGGGGACGGCGGGCACGGTGGCGACGGC
>mtu:78_Myt-2
GCCGGCCGCGCCGGAAACGGTGGCGTCGGCGGCAGTGGCGGCCTTGGCTCCGCCTTTGGC
CCCGGCGGCACCGGCGGCATGGGCGGCGCCGGCGGCACCAGCACCGTCAGCGCC
>mtu:79_Myt-2
GCAGCCTCGCTGGCACTGGCGGGACTGGCGGAAATGGCGGCACCGGCGGCACCGGCGGCA
CCGGTGGTGCCGGCGGTGCCGGCGGGACCG
>mtu:80_Myt-2
GGCGCCGGCGGAGATGGTGGGGCCGGTGGCGCCGGCGGCACCGGCGGCACCGGCGGCGAC
GGCGGCAGAGGTGCCCACGGC
>mtu:81_Myt-2
GCTGGCGCGGACGGTCACGGCGGTAACGGTGGCACCGGCGGGGTTGGCGGGACCGGCGGC
GCCGGCGGCGGCGGCGGCAACGGCGGGGCCGGCGGCAA
>mtu:82_Myt-2
GGCGGCAATGGCGGAGACGGCGGCACCGGTAGTGACGGCAATCCCGGAGCCATTACCGGC
AGCGGCGGCCGCGGCGGCGACGGCGGCGTAGGCGGGCAAGGTGGGAGCGTCGCCGGCG
>mtu:83_Myt-2
GGTGGGGCCGGCGGCCACGGCGGCAACGGCGGCAATGCCAGCAGGGGCATGGGCGGTGAC
GGCGGAACCGGTGGCGCCGGCGGAAACGCCGGGCAGATTGGCAACGGCGGAGCG
>mtu:84_Myt-2
CGGCGGCAACGGCGGCAACGGCGGCAACGGCGACCATGCCCTCAGCGGCAACGGCGCGGC
CGGCGGCAACGGCGGCAACGGCGGCAACGGCAGCCTGCGCGGCAGC
>mtu:85_Myt-2
CGGCATCGGCGGCAACGGCGGCAACGGCGGCAACGCCGGCCCCAGCGGGGCCGGCGGGAG
TGGCGGCGCCG
>mtu:86_Myt-2
GGCACAACCGGCAGCCAAGGCGCCGGCGGCAACGGCGGCAGCGGCGGCACCGGCGGGGAC
CCCGGTGACGGCGGCAACGGCGCTAACG
>mtu:87_Myt-2
GGCATTGACGGCGCCGACGGCGCCACCGCGGGTGCCCGCGGCCAGGATGGCGGCGCCGGC
GGGGCCGGCGGAAAGGGCGGCCGAGGCGGGACCGGCGGGCCGGGCGGGGCCG
>mtu:88_Myt-2
CAACGGCGTCGCCGGCAGCCAAGGCCCCGGCGGTGCCGGCGGCGACGGTGGGACCGGCGG
AGTTGGCGGTAACGGCGGC
>mtu:89_Myt-2
GGAGGGTCCGGCAGCGACGGTGTCAACGGTTCCAGCGCGGGCGCGGACGGGCACCCCGGC
GGCACCGGCGGAGTTGGCGGTACCGGCGGAAAAGGTGGGGACGGCGGGGACGGCGGGGCC
G
>mtu:90_Myt-2
GGCGGCACCGGCGGAAACGGTGGGGCCGGTGGATCCGGCGGCGCCTGGGCGGGCAACGGT
GGCACCGGCGGGGCCGGCGGCACCGGCGGCGTCGGCGGGAC
>mtu:91_Myt-2
GGCCAGACCGGCGCGTCCGGCGGCAGGGGCGGTGATGGCGGTTTGGTCGGCAACGGCGGC
GCCGGCGGCGCCGGCGGCAACGGCAGCAAAGGC
>mtu:92_Myt-2
GGCGGTGCCGGCGGCCAGGGCGGAAGCGGCTCCACCCCCGGTGCCAACGGCGCACCCGGC
AACACCCCCACCAGCGGCGGCAACGGCGGCAACGGCGGCAGAGGCGCCGATGCCACCGGC
T
>mtu:93_Myt-2
GGCGCTGGCGGTGACGGCGGAGCCGGCGGGAACGGCGGGACTCCTGGCAACGGCGGTCAC
GGCGCCGCCGGCGCGCTCGGTGTCAACGGTGGTGTAGGTGGCGCCGGTGGCCACG
>mtu:94_Myt-2
CGGGGCCGCAGGCTCACCCGGCGGGAATGGCGGTAACGGTGGGCCTGGCGGAGCCGGCGG
CGAGGGCGGGGCCGGCGGTCTCGCGTTGGCCG
>mtu:95_Myt-2
GGCGGGGCCGGCGGCACCGGCGGGGCCGGCGGCAACGGCGGAACTCAGGCCGGTGACGGC
GGCACCGGAGGTGCTGGCGGGGCCGGCGGCGATGGCGGATCCGGAGGTGCTGGCAGCATC
G
>mtu:96_Myt-2
ACCGGCGCGAACGGTGGCAGGGGTGGCGACGGCGGTCAGGTGGGTAATGGCGGTGCCGGT
GGGGCCGGTGGCCGCGGCGGGGCCGGCGGTCTCGG
>mtu:97_Myt-2
GGCGCCAGCGTCGGCGGCAGCGCGCATGGCGCGAACGGCGCGCCCGGCACCACCTCCACC
AGCGGTGGTAACGGCGGCGACGGCGGCAAAGGCGCCGACGCTATCAGCAGCGG
>mtu:98_Myt-2
GGTGCCGGCGGGACCGGTGGCAATGGCGGCAACCCGGGCGCCGGTGGGGCCGGTGGCGCC
G
>mtu:99_Myt-2
CGGCCTCGGCGGCAGCCACGGCGCCGGCGGGGCTGGCGGTAGCGGCGGTGACGGCGGAGC
TCCCGGTGACGGCGGCAACGGCGCTACCGG
>mtu:100_Myt-2
GGCGGTGCGGGCGCCAGCGGCGCCCACGCCACCAACTTGGGCGCTGACGGTCAAGCCGGC
GGAAACGGCGGGAATGGTGGGGCTGGCGGGACCGGCGGGGTCGGCGGGCCCGGCGGCGGC
C
>mtu:101_Myt-2
GGCGGGGCCGGCGGGATCGGCGGCAACGGCGGGGCCGGCGGGGCCGGCGGGGTGCTGATG
GGCAACGGCGGCAACGGCGGGGCCGGCGGCGAGGGCGGGCCCGGCGGCGCC
>mtu:102_Myt-2
GGCGGGGCCGGGGCGGTCGGCGGCAACGGCGGGGCCGGCGGTACCGCCGGGTTGTTCGGT
GTCGGCGGGGCCGGTGGGGCCGGAGGCAACGGCATCGCCGGTGTCACGGGTACGTCG
>mtu:103_Myt-2
GGCGGGGCCGGCGGGGCGGCGGGCCTAATCGGTAACGGCGGCAACGGTGGAGCCGGCGGC
GTGGGTACCACCGGCGGGGCCGGTGGTCACG
>mtu:104_Myt-2
TTCGGCAACGGCGGCGCCGGCGGCCCCGGCGCGTCCGGCGGCGCGCTGGGCTGATCGGCA
ACGGCGGTAACGGCGGTAAGGGCGGGCTTGGGGTCCCGCCGGGTGTCGGTGGTACCG
>mtu:105_Myt-2
CAACGGTGGGGTCGGTGGGGCTGGCGGCAACGCCGGGCTGCTGTTCGGTGCCGGCGGCAC
CGGTGGATCCGGCGGAGCCGGC
>mtu:106_Myt-2
GGTGGTGACGGTGGGGCCGGTGGGGCCGGCGGCAACACCGGTGTGCTGTTCGGCAACGCC
GGATCCGGGGGGACCGGCGGGTTCGGCGATACCGACGGGGGAGCCGGCGGTG
>mtu:107_Myt-2
CGGTGACGGGGGTGTCGGCGGGGCCGGCGGCAAGGCCGGGTTGCTGATCGGTAACGGCGG
GGCCGGCGGCGCCGGTGGGCAAGGCGCCG
>mtu:108_Myt-2
ACCGGCGGTACCGGCGGGGCCGGCGGCGACGGGGTGCTGATCGGCAACGGCGGCAACGCC
GGCATCGGCGGAACCGGACCGACCGCGGGTGATACCGGCGCGG
>mtu:109_Myt-2
GGCAGCTCGGCGGGTGGCGGCGGGGCCGGTGGGGCCGGCGGGGCCGGCGGCTGGCTGCTC
GGCGACGGCGGGGCCGGCGGGATCGGCGGAGCCAGCACCG
>mtu:110_Myt-2
GGTGGCGACGGCGGGGCCGGTGGGGCCGGCGGGACCGGCGGACTGCTGGCCGGGCTGATC
GGTGCCGGCGGAGGTCACGGCGGGACCGGCGG
>mtu:111_Myt-2
GGCGACGGCGGGGTTGGCGGGGCCGGCGGGAATGCCGGAATGCTCGCCGGGCCGGGCGGC
GCCGGCGGAGCCGGCGGTGACGGCG
>mtu:112_Myt-2
CACCGGTGGGGACGGCGGGGCCGGCGGTAGCGCAGGGCTGCTGTTCGGCAGCGGCGGCGC
CGGCGGCGCCGGCGG
>mtu:113_Myt-2
GGTGGGGACGGCGGGGCCGGTGGCAACGCCGGGCTGCTGTTGTCCAGCGGCGGGGCCGGC
GGGTTCGGCGGGTTCGGCACCGCCGGTGGGGTCGGTGGGGCCGGCGGCAATGCCGGC
>mtu:114_Myt-2
GGCTTCGGCGGGGCCGGTGGCGTCGGCGGCAGCGCCGGGCTGATCGGCACCGGCGGCAAC
GGCGGCAACGGCGGCACCGGCGCCAACGCCGGCAGCCCCGGAACCGGCGGCGCCG
>mtu:115_Myt-2
CGGCAACGGCGGCGCCGGCGGGTCTGGCGCCCCCGGCGCTGGGGCCGGCGGTAACGGCGG
GGCCGGCGGGCTGTTCGGCAGCGGCGGGGCCGGCGGGGCCTCCACCGACG
>mtu:116_Myt-2
CGCCGGCGGGGCCGGTGGGGCCGGCGGGGCCGGCGGAAACGCCGGCATGCTGTTCGGCGC
CGCCGGGGTCGGCGGCGTCGGCGG
>mtu:117_Myt-2
AGTCGCAGCGGCGGATTCGGCGGGGCCGGCGGAGCCGGCGGCGACGCCGGCATGTTCTTC
GGCTCCGGCGGCTCCGGCGGCGCCGGCGGCA
>mtu:118_Myt-2
CGTCGGGGACAGCGCCGCCGGCGGGGCCGGCGGGGCCCCCGGGCTGATCGGCAACGGCGG
CAACGGCGGCAACGGCGGCGCGAGCACCGGCGGCGGGGACGGTGGGCCCG
>mtu:119_Myt-2
GCGGGGCCGGCGGCACCGGCGTGTTGATCGGCAACGGCGGCAACGGCGGCAGCGGCGGGA
CCGGCGCGACCCTGGGCAAGGCCGGCATCG
>mtu:120_Myt-2
CGGCGGCGTCAACGGCGGGGCCGGCGGGGCCGGCGGGGCCGGCGGGATCTTGTTCGGCAC
CGGCGGCACCGGGGGCAGCGGCGGGCCCGGCGCCACCGGC
>mtu:121_Myt-2
GGCGGGATTGGCGGGGCCGGCGGAGCCGCCTTGCTCTTCGGCTCCGGCGGGGCCGGCGGA
AGCGGTGGTGCCGGCGCGGTCGGTGGCAATGGCGGGGCCGGCGGCAACGCCGGTGCGC
>mtu:122_Myt-2
GGCGCCGCCGGGGCCGGCGGGGCCGGTGGTGCCGGCGCGGTCGGTGGCAATGGCGGGGCC
GGCGGTAACGGCGGGCTGTTCGCCAACGGGGGAGCCGGCGGGCCCG
>mtu:123_Myt-2
GGCAGCCCCGCTGGGGCTGGCGGGATCGGCGGGGCAGGTGGGAACGGCGGGCTGTTCGGC
GCCGGCGGGACCGGCGGGGCCGGCGGGG
>mtu:124_Myt-2
CGCCGGCGGCGCCGGCGGGGCGGGCGGCAACGGCGGGCTGTTCGGCGCCGGCGGCACCGG
CGGCGCCGGCAGCCATAGCACCGCCGCC
>mtu:125_Myt-2
GGAGTTTCCGGAGGGGCCGGCGGGGCCGGCGGCGACGCCGGCTTGCTCTCCCTCGGCGCC
TCCGGCGGGGCCGGCGGCAGCGGCGG
>mtu:126_Myt-2
CGCCGCCGGCGTGGTCGGCGGCATCGGCGGCGCCGGAGGCTTGCTCTTCGGCTCCGGCGG
CGCCGGCGGGAGCGGCGG
>mtu:127_Myt-2
GGCAACGGCGGCGCCGGCGGGGCCGGCGGCGACGCGGGTTTGCTCGTCGGCTCCGGCGGG
GCCGGCGGGGCCGGCG
>mtu:128_Myt-2
GCCACCGGCGCCGCCACCGGCGGGGACGGCGGGGCCGGCGGCAAGTCCGGAGCGTTCGGT
CTCGGAGGTGACGGCGGCGCCGGCGGCGCCACCGG
>mtu:129_Myt-2
CATCGGCGGCAAGGGCGGCGTCGGCGGCAGCGCCGTGCTGATCGGCAACGGCGGCAACGG
CGGCAACGGCGGTAACAGCGGTAACGCCGGGAAATCCGGGGGTG
>mtu:130_Myt-2
TTCGGTGACGGTGGGGCCGGCTATACCGGCGGTAACGGTGGGAGTGCCGGGTTAATCGGC
AACGGGGGTACCGGTGGCGCCGGC
>mtu:131_Myt-2
GGTGGCGCGGGCGGTGTCGGCGGTAACGGCGGCGCCGGGGGCCAGGCGCTGTTGTTCGGC
AACGGCGGCCTGGGCGGAGCCGGCGGGGCTGGCGGGGTCGATGGGGCTATCGGTCGTG
>mtu:132_Myt-2
GGCGGGTCCGGGGCGCCCGGCGCCATCGGTGGGGCCGGCGGGCCCGCGGGGTTGATCGGT
GTCGGAGGTGCCGGCGGGGCCGGTGGAGAC
>mtu:133_Myt-2
GGCGGTTCCGGCGCAGCTGGTGGGGCCGGTGGCGCCGGTGGGGCCGGCGGGCTGTTCGCC
AGCGGCGGCAGCGGCGGGTTCGGCGG
>mtu:134_Myt-2
GGCACCGGTGGGGCCGGCGGCACCGGTGGGGCTGGTGGGTTGTTCGCCAGCGGCGGGGTC
GGCGGTACTGGCGGGG
>mtu:135_Myt-2
GCCGGGTCCGGCGGTACCGGTGGGGTTGGTGGGACGGGTGGGGCCGGAGGGCTGTTCGCT
AGCGGCGGCGCTGGCGGGGCCGGCGGGTCCGGCGGTACCGGTGGGGCTGGTGGGACGG
>mtu:136_Myt-2
GCCGCTACCACCGGAACCGGCGGGGCCGGCGGGGCGGGTGGCAAGGCCGGCCTGCTGTTC
GGCTCCGGTGGGGCCGGTGGGTCCGGTGGGGCTGCCGGCACCTTCGGTGACACCGGTAAC
T
>mtu:137_Myt-2
TTCGCCAACGGCTCTACCGGCGGTGCCGGCGGGGCCGGCGGCGGGGCCGGGCTGATCGGC
AACGGCGGCAACGGTGGCAGCGGCGGCAC
>mtu:138_Myt-2
ACCGGGGGGGCCGGGAACGGCGGTGCCGGCGGCGCCGGCGGCGGGGCCGGGCTGATCGGC
AACGGCGGCAACGGCGGCAGTGGCGGAATGGGCGATGCCCCGGGCGGCACCGGCGTCG
>mtu:139_Myt-2
GGCGCCAACGGCGCCCCGGGCAGCGGGGCCCCCGGCGGGCACGGCGGGTGGTTGTTCGGC
GGCGGAGGGACCGGCGGGTCCGGCGTCAGCGGCGGGGCGGGCGGAGATGGCGGGGCCG
>mtu:140_Myt-2
GGCGGATCGGGCAACAACGTCGGGGGGGCCGGCGGGGCCGGTGGGGTCGGTGGGCTGTTC
GGGGCCGGCGGGGCCGGCGGATCCGGCGGCGGCGGTAGCGTTGCTGGCGACAGTGGGGCC
G
>mtu:141_Myt-2
GGCGGTGCCGGCGGTGGCGGCGGGCAGGGTTTTGACACCGGCGGGGCCGGCGGGCCCGGC
GGCGACGCCGGCCTGCTGGTCGGCTCCGGCGGGGTCGGAGGTGCCGGCGG
>mtu:142_Myt-2
CGGCGGCGCTGGCGGAGCCGGCGGCAAGGCCGGGCTGATCGGCAACGGCGGTAACGGCGG
GGCCGGCGGGGCCGGCGGGAACGGCG
>mtu:143_Myt-2
GCGGGGACGGCGGGCCCGGTGGAGCCGCCTTCGGGCTCGGTAACGGCGGCAACGGCGGCA
ACGGGGGGACCGGCACGTCCGCGGGCAGCCCCGGTGCCGGCGGCGCCG
>mtu:144_Myt-2
TCGGCTACGGTGGCAACGGCGGCAACGGCGTCAACGGCGGAGCCGGCGGTACCGGTGGCA
AGG
>mtu:145_Myt-2
GTCGGCGTGGGTGGGAACGGCGGCAACGCCGGCACCGGCTTCGGGGCTAACACCGGCGGC
AACGGCGGCGAC
>mtu:146_Myt-2
GCGGTTGGGATCGCCGTGGGCGGTGCCGGCGGTGCCGGCGGCGCCGCCCCCACCGGTAAC
GGTGGCGCTGGCGGCAACGGCGGCGACGCC
>mtu:147_Myt-2
CGGCATCGGCGGCGCCGGCGGCGACGGTGGTGGCGCCCTGGGGGTGCTGGGCGGCATGGG
CGGCGACGGCGGCGACGGCGGCGAGGCCG
>mtu:148_Myt-2
CGGCGGCGCCGGCGGAGCTGGCGGCACCGCCACCGGGACCGGCGGCAACGGGGGGGCCGG
TGGCGGTGGCGG
>mtu:149_Myt-2
GGCTTTGGCGGCGCCGCCGGGGCTGGTGGTGCCGCCACCGGGGACGGCGCCACCGGCGGA
GCCGGCGGCTTCGGCGGCGCCGGCGCTGGCATCG
>mtu:150_Myt-2
CGCCATCGGCGGTGCGGGCGCGCAGGGCGGCGCCGGCACTAGCGGCGCCACCGGCGGAGC
CGGCGGTGACGGCGTCTTCGAGGGCATTG
>mtu:151_Myt-2
GTCGGCGCAGGTGGCAACGGCGGCAACGCCGGCACCGGAGTCGGGGTTAACGGCGCCAAC
GGCGGCAACGGCGGC
>mtu:152_Myt-2
GGCGGCGTGGGCGGCGCCGGTGGGCACGGCGGCGGGGCTTCGGTTGGTACCGGCGGCAGC
GGCGGTGCCGGCGGTGACGGC
>mtu:153_Myt-2
GCCGGCATCGGCGGCGTCGGGGGGGTTGGCGGAGCCGCCACCGACACCGGCGGCAACGGC
GGCGCCGGAGGCAGCGG
>mtu:154_Myt-2
GGCGGCGCCGGCGGCGCCGGCGGTCCCGGCGGCGCCGCTTCGGCTGGTAGCGGCGGCCAT
GGCGGGACCGGCGGCGATGCC
>mtu:155_Myt-2
GGCGTCGGCGGCGCCGGCGGGGCTGGCGGGGCCGCCACCGAGACCGGCGGCATCGGCGGC
GCCGGCGG
>mtu:156_Myt-2
AACGGCGGTGCCGGCGGCGCCGGCGGTGCCGGCGGTTCCTCGGGCACCG
>mtu:157_Myt-2
GGCGGTGCCGGCGGTGCCGGTGGCTCTGGTGGCGCCGCCAGCCCCTTCGGGATCGACATC
GGCATCGGCGGTGCCGGCGGGCACGGCGGCGCAGG
>mtu:158_Myt-2
GGCGGGGTCGGCGGCGCCGGTGGAGCCGGCGGCGCGCTGGTAGCCATCGGTGGCGCCGGT
GGCGCCGGCGGGGCCGCTACCACTGGAACCGGCGGTGCCGGCGGCGCCGGCAGCAACG
>mtu:159_Myt-2
GGCGGGGCCGGCGGGTCCGGCGGCGGGTCCGGTGGGGCGGGTGGCAACGCGCTGATGTTC
GGCATTGGCGGCAACGGCGGAGCTGGCGGGGCCGCCAGCGGAGTCGGGAAC
>mtu:160_Myt-2
GGCGGGTCCGGCGGGCTGATTGGCCGCGCGGGCAGCGACGGTGGCGTTGGTGCCGGAGGA
GCGGGCGGCGCGGGTGGCGCCGGCGGCACAGGCGGTGAGGGCGGCACGGGCGGCGACG
>mtu:161_Myt-2
GGAGGTGCCGGAGGCGCCGGTGGTGGCGGCACCAACAGTGGTCCGGGCGCAGCGTTTGGC
GGTAACGGCAACACCGGCGGCAACGGCGGCAACGGCGGCGCCCCCGGCGCCCTCGGCGGC
A
>mtu:162_Myt-2
TCATCGGCAACGGCGGCGCCGGTGGTGTCGGCGGCACGGCCGGTGCCGGTGGTACTGGTG
GTTCCG
>mtu:163_Myt-2
GGGGGCGATGGCGGTGTGGGCGGTGACGGCGCGAGCGCCCTCGGCACCGGTGGCGAAGGC
GGTATCGGCGGCCAGGGCGGTAACGGGGGTGCTGGCGGGCTG
>mtu:164_Myt-2
GGCGGTACCGGCGGAGCGGGCGGAACCGGGGGCGCCGGTGGCCGCGGCGGGCTGCTGATC
GGCGACGGCGGCGCCGGCGGCGCGGGCGGAGTCGGTGGTACCGGTGGTAGCGGTGCCCCC
G
>mtu:165_Myt-2
GGCGGTGTGGGGGGCGCCGGCGGCGAAGGCGGGGATGCCCAGGTGGGCACCAATTCTCCC
AGCAACGCGGAAGCCGGTAACGGCGGCAGCGGCGGCAACGGCTTCGACAGC
>mtu:166_Myt-2
GGGGGTGAGGGCGCCTATGGCGGCGCTGGCGGCGCCGGCGGCAGCGCCGCTTCCATCGGC
AATGCAGCCATAGGAGGTAACGGCGGTGCCGGCGGGAACGCC
>mtu:167_Myt-2
GGCGGTAACGGTGGCCCCGGCGATGCCGGCGACGCGATGACGTCCGGCGGCGCTGGCGGG
TCTGGCGGGAACGCCGTCTCAACCGTCAACGGCGACGCCGTGGGCGGTG
>mtu:168_Myt-2
GCGGTATGGGCGCAGCAGGAGGTGCCGGCGGCAACGCCTACCTGTTCGGTTCTGGCGGCG
CGGGCGGGCAGGGCGGTATGGGGGCAGCCGGGGCAGACGGCGTCAACC
>mtu:169_Myt-2
GCCGGCGGAGCCGGCGGCAGCGCCGGGTTGATCGGCATCGGCGGGACCGGGGGGGCCGGA
GGGGCCGGCGCGGTCGGCGGCGTCGGCGGCAACG
>mtu:170_Myt-2
GGCATCGCCGGTGCCGCTGGCACCGCGGGCCTGCCCGGGGGCAACGGCGCCAACGGCGGA
AGCGGCGGCATCGGCGGCGCCGGCGGCGCCGGCGGCAACGGCGGGCTG
>mtu:171_Myt-2
GGGGGCTCCGGCGGGACGGGCGGCGCGGGCATGGCTGCCGGTCCCGCCGGCGGCACCGGC
GGCATCGGGGGCATCGGCGGCATCGGCGGCGCGGGCGGGGTCGGCGGCCACGGCTCGGCG
>mtu:172_Myt-2
CGGCCACGGGGGAATCAACGGCGATGGCGGTACCGGCGGCATGGGTGGCCAGGGCGGTGC
TGGCGGCAACGGCTGGGCCG
>mtu:173_Myt-2
GGCATCACGGTCGGCATTGGTGAGCAAGGCGGCCAGGGCGGCGACGGGGGAGCCGGCGGC
GCCGGCGGGATCG
>mtu:174_Myt-2
GCGGGTGGGATCGGCGGCAGCCAGGGTGCGGGTGGGCACGGCGGCGACGGCGGCCAGGGC
GGCGCCGGCGGTAGTGGCGGCGTTGGCGGCGGCGGCGCAGGCG
>mtu:175_Myt-2
GGCGGCGACGGCGGCGCGGGCGGCATCGGCGGCACTGGCGGTAACGGCAGCATCGGCGGG
GCCGCCGGCAATGGCGGTAACGGCGGCCGCGGCGGCGCCGGTGGCATGGCCACCGCGG
>mtu:176_Myt-2
GGCGGCAATGGCGGCGGCGGCGGCAACGGCGGCGTCGGTGTTGGCAGCGCCGGAGGGGCC
GGCGGCACCGGCGGTGACGGCGGGGCGGCCGGGGCGGGCGGCGCGCCGGGCCACG
>mtu:177_Myt-2
GGCGGCGCCGGTGGAGACGGCGGGCAGGGCGACATCGGCTTCGATGGCGGCCGGGGTGGC
GACGGCGGCCCGGGCGGTGGCGGCGGCGCCGGCGGTGACGGCAGCGGCACCTTCAATG
>mtu:178_Myt-2
CAACGGCGGCGACGGTGGTGCCGGCGGTGTTGGGGGAGCCGGCGGCACCGGCGGCACG
>mtu:179_Myt-2
GCCGCCGTTGCCACCGTTGCCGCCATTGCCGCCATCGGCACCGTTGCCGCCGAAACCTCC
GGCACCGCCGGAGCCCGCGGTGCCACCGGTGCCGGCGCCACCGGCGTTGCCGCCGGCGCC
G
>mtu:180_Myt-2
CGGTGCCGGCGGCACCGGCGGGCTCGGCACCCTGCTCGGCGGCCACAACGGCAACATCGG
CCTCAACGGGGCCACCGGCGGCATCGGCAGCACCACGTTGACCAACGCGACCG
>mtu:181_Myt-2
GCGGTGCCGGCCGCGGCCCGGTCGGCGGTATCGGCGGTGCGGGTGGGGTCGGCGGTGCCG
GTGGGGCCGCCGGCGCCGTCACCACCA
>mtu:182_Myt-2
CGGACAGGCCGGCGGCGCCGGCGGGGCGGCCGGGTTGATCGGCAACGGTGGGGCCGGCGG
CACCGGCGGCGCGGTCAGCCTCGCCCGCGCCGGCACGGCCG
>mtu:183_Myt-2
GCGCCGGCACCGCCGGCGGTGCCGGCGGCGGCCCGGCCGGCGGTATCGGCGGTGCGGGTG
GGGTCGGCGGTGCCGGTGGGGCCGCCGGCGCCGTCACCACCA
>mtu:184_Myt-2
GGTGTGGCCGGCGGTGACGGTGGCACCGGCGGGGTTGGTGGTCACGGCGGGTTAATCGGT
GTGGGTGGACACGGCGGGGACGGCGGGACCGGCGGCACCGGCGGCGCGGTCAGCCTCG
>mtu:185_Myt-2
GCCGGCGCGAACGGCGGAGCCGGCGGCGCCGGTGGATGGCTGTTCGGCAACGGCGGGGCC
GGTGGTGTCGGCGGGGCCGGCGGAGCCGGC
>mtu:186_Myt-2
CGGGCAGGCCGGCGGGGCCGGCGGTGCGGCCGGGTTGATCGGCAACGGTGGGGCCGGCGG
AGCTGGCGGCCAGGGC
>mtu:187_Myt-2
GACGGCAACGGCGGCAACGGCGGCAACGGCGGCAAGGGCGGCGACGCCCAGTTGGTCGGT
GACGGCGGCAACGGCGGCAACGGCGGCAAGGGTGGCGCCGGC
>mtu:188_Myt-2
CGCGGGCGGTCACGGCGGCAACGGCGGCGGCGCCGGCCTGCTCGGCGGCGGCGGCACCGG
CGGCAACGGCGGGGGCGGCGGCCAAGGCGGTCTGGGCGCCGCCGCCGGCGGTG
>mtu:189_Myt-2
GCCGCCAGGCTGTTCGGTGGCGGCGGCGCCGGCGGCGCCGGCGGAACGGGCAGCACCGCC
GGCAGCGGCGGCAGCG
>mtu:190_Myt-2
GGCGGCGCCGGCGGAAAGGGCGGCGACACCCCCAACGGTCTGGCCATCAATCCCGGTATC
GGCGGCAACGGCGGGGACACCGGCAACGCCGGCAACGGCGGCAACGGCGGATCG
>mtu:191_Myt-2
GGCGGTGTCGGCGGCAACGCCGGGGCCGGCGGCACCGGCGGGTCGGCCGGCTGGCTGTCG
GGCAACGGCGGCGCCGGCGGTAGCGGCGGCAGCGCCGGAGCC
>mtu:192_Myt-2
GGTGGTGTCGGCGGCGACGGCGGCGGCGGCGGCGCCGGTGGTGGCGGTGGGCTGCTGTAT
GGCAACGGCGGGGCCGGCGGCGCCGGCAACTCCGGGGGCGACGGCGGCACCGGGCTCAAC
G
>mtu:193_Myt-2
GCGGACGAGGCGCCGTGCTGTTCGGTCACGGAGGTAACGCCGGGCACGGCGGCGCCGGCG
GCAACGGCGCGGCCGCCGGCGCCG
>mtu:194_Myt-2
GGTGGTGCGGGCGGCGCCGGTGGCCGCGGTGGCGACGGCGGGTCGGCCGGCTGGCTGTCC
GGCAACGGCGGTGACGCCGGCAACGGCGGCGGCGGCGGCACCGCCGGCGGTGCCGGCAAC
G
>mtu:195_Myt-2
GGCGGTGACGCCGGCGCCGGCGGGGCGGGCGGTGCCGGCGGCTGGATCCACGGCCACGGC
GGCGCCGGCGGTGACGGCGGCGCCGGCGGGGCCGGCGGACAAGCCAGTCCCGGCGCCCCC
G
>mtu:196_Myt-2
GGCGTCGCGGGTGGTGCCGGCGGGGCCGGGGGAACGGCCGGATTGTTCGGCAACGGCGGT
GTCGGCGGCGTCGGCGGTGACGGCGGACAAGGCGGCAACGGTGCCGGCG
>mtu:197_Myt-2
CGGCTGGCTCTACGGCAGCGGCGGCAATGGCGGCGCCGGCGGCGCCGGCCCCGCCGGAGC
CATCGGCGCGCCG
>mtu:198_Myt-2
CACCGCCGGGCTCACCGGGGGTACCGGCGGGTCGGCCGGGTTGATCGGCAACGGCGGCAA
CGGAGGGGCCGGCGGAGCCGGCGCCAACGGCGGCGCGGGCGGCAACG
>mtu:199_Myt-2
GGCAACGGCGGCAACGGTGGCGACGGCGGCAAGGGCGGCGACGCCCAGTTGATCGGTAAC
GGCGGTAACGGCGGCAACGGTGGCAAAGGCGGCACCGGC
>mtu:200_Myt-2
CGCGGGCGGTGCCGGCGGTAGCGGCGGCACCGCCGGCCTGCTCGGCAGCGGAGGCAGCGG
CGGCACCGGCGGCGACGGCGGCAACGGCGGTCTGGGCGCCGGCAGCGGCGCCA
>mtu:201_Myt-2
GGTGGGATGGGCAGCACCGGCGGCACCGGCGGTGGCGGCGGCTTCGGCGGCGGCACCGGC
GGCAACGGTGGCAACGGC
>mtu:202_Myt-2
GGCGCAGACACCGGCAACGCCGGCAACGGCGGCCACGGCGGATCGGCCGCCAAGCTGTTC
GGCGACGGCGGCGCCGGCGGCGCC
>mtu:203_Myt-2
GCGGGTCAGCCGGCTGGCTGTCGGGCAACGGCGGCACCGGCGGAGGCGGCGGCACCGCCG
GCGCCGGCGGCCAAGGCGGCAACGGCAACAGCG
>mtu:204_Myt-2
GCGGGTCGGCCGGCTGGCTGTCCGGCAACGGCGGCGACGCCGGCACCGGCGGCGGCGGCG
GCAACGCCGGCAACGGCGGCAACG
>mtu:205_Myt-2
GGCGTCGCGGGTGGTGCCGGCGGGGCCGGGGGAACGGCCGGATTGTTCGGCAACGGCGGT
GCCGGCGGTGCCGGCGGAGCGGGCGGCGCCGGCGGCCGCGGTGGCGACG
>mtu:206_Myt-2
CGGCTGGCTCTACGGCAGCGGCGGCAATGGCGGCGCCGGCGGCGCCGGCCCCGCCGGAGC
CATCGGCGCGCCG
>mtu:207_Myt-2
CACCGCCGGGCTCACCGGGGGTACCGGCGGGTCGGCCGGGTTGATCGGCAACGGCGGCAA
CGGAGGGGCCGGCGGAGCCGGCGCCAACGGCGGCGCGGGCGGCAACG
>mtu:208_Myt-2
CGGTGATGGCGCCAACGGCGGGCCGGGACAAGACGGCGGGCCCGGCGGGTTGCTGTACGG
CAACGGTGGCAACGGCGGCACCAGC
>mtu:209_Myt-2
GGGATGGCCGGCGGCAACGGTGGTGCCGCCGGGCTGATCGGCAACGGTGGGTTCGGGGGC
GGCGGCGGGCCCGGCGCGGCCGGCGGCAACGGCGGCGCCG
>mtu:210_Myt-2
GGCGGCGCCGGCGGTGCCGGCGGCGCCGGCGGTGTCGGCGGACCCGCCGGGTTGTGGGGC
CACGGGGGTGCCGGCGGGGCGGGTGGTGCCGGCGTGGCTGGCGCCGGCGGCTTCGAGG
>mtu:211_Myt-2
GGCGGTGTCGGCGGTGCCGGCGGTGTCGGCGGTGCCGGCGGTGCCGGCGGGTGGCTGTAC
GGCGACGCCGGTGCCGGTGGGGATGGTGGTGTCGGCGGTGCCGGCGGCACCGGCGG
>mtu:212_Myt-2
GGTGGCGCCGGGGGCGCCGGTGGTGTCGGCGGCGCCGGGGGTGCCGCCGGGCTGTGGGGC
GGCGGTGGTGCCGGCGGGGTGGGTGGGACCGGCGGCGGCGCCGGCCTCGGTG
>mtu:213_Myt-2
CCGGTGGCGACGGCGGCGCCGGCGGGGCCGGTGGCGCCGGTGGCGCCGGTGGCACCG
>mtu:214_Myt-2
GGCGGCGGTGGTGCCGCCGGATCCGGCGGGGACGGTGGTACCGGCGGTCAGGGCGGCGCC
GGCGGCGCCGGTG
>mtu:215_Myt-2
GGCGGCGTCGGCGGCGTCGGCGGTGTCGGCGGTGCTGGCGGGCGTGCCGGCTTGTTCGGC
GTCGGGGGCCTCGGCGGCGCGGGTGGCGACGCCGGTGAC
>mtu:216_Myt-2
CGGCGAAGGCGGCTTCGGCGGGCCGGGGCTCGCCGGCGGGCTGTTCGGCAACCCCGGCAA
CGGCGGCGTCGGCGGGATCGGCGGCGACGCCGCAGCC
>mtu:217_Myt-2
GGCGGCGCCGGTGGGGCCGGAGGCAACGGTGGGGCCGGAGGCAACGGTGGGTGGTTGTTC
GGCAATGGTGGTGCCGGCGGCTCCGGTGGCGACGGCGGCGCCGCCGGCCGTGGCGGTGCC
G
>mtu:218_Myt-2
AGCGGCTCGGTCGGCATCGGCGGTGCCGGTGGTGCCGGCGGCACCGCCGGGCTGTTCGGC
GACGGTGGGGCTGGTGGGGCCGGTGGTGCCGGCGCCGCCGGCGGCTTCGGCGGCATCA
>mtu:219_Myt-2
GGCAGTGAGGGCGCCATGGGTGGGGCCGGTGGTGTTGGCGGCAACGCCAGGCTGTTGGGC
ACTGGTGGCGCCGGTGGAGTCGGCGGCGGCGGCGGGGCCGGCGGCGACGGAGGCCGCG
>mtu:220_Myt-2
GCGGAGTCGCAACCCCCGGCGGTCAGGGCGGTGACGCTGGGGACGGTGGCGCCGGCGGGG
CCGGCGGCAATGGCGGCGGCG
>mtu:221_Myt-2
CCAGCGGCGCCGGCGGGTGGCTGTTGGGGACCGGTGGTGCCGGTGGTGCCGGTGGTAACG
GCGGCAATGGCGGAAAAGCCGG
>mtu:222_Myt-2
CGGCGCCGGTGGTGGTGGTGGTGTCGGCGGCAACGGCGCCACCGGACCCTGGCTGTTCGG
CGACGGCGGCCCCACCCCAGGCAGCACCGGTGCCGGTGCGGCCGGTGGTCACGGCGGCGA
CG
>mtu:223_Myt-2
CACCGCCGGGGTGGCCGGCGGCAACGGTGGCGCCGCCGGGCTGATCGGCAACGGCGGGGC
CGGGGGCGGCGGCGGGGCCGGCGCGGCCGGCGGCAATGGCGGTGCGG
>mtu:224_Myt-2
CCGGTGTCGCCGGCGGCAATGGCGGGGCTGGCGGGTCCGCGGGACTGTGGGGTACCGGCG
GGGCCGGTGGCGACGGCGGCAACGGC
>mtu:225_Myt-2
CGTCGCCGGCAGCGCGGGCGGCAACGGTGGCGCTGGTGGCGCCGCCGGGTTATTCGGTGA
CGCCGGGGCCGGTGGCAACGGCGGCAAGGGCGGTGCTGGCGGCGCCGCC
>mtu:226_Myt-2
GCAGGCGATGGCGGTGCGGGAGGTGCCGGTGGGTCCGGCGGCCACGCATTGCTGTGGGGC
GCCGGCGGAGCCGGGGGTAACGGCGGATCCGGCGGCACGGGGGGTGCCGGCGGCAGCA
>mtu:227_Myt-2
GCTGGCGCTGGCGGCAACGGCGGGGCCGGGGGTGGCGGCGGAACCGGTGGGTTGCTCTTC
GGCAACGGCGGTGCCGGCGGGCACGGCGCCGCCGCCGGAAACGGC
>mtu:228_Myt-2
GCCGCGGGTAATGGCGTCAGCAGCAGCGGCGGCGGCGGTGCCGGTGGGACCGGCGGGGCC
GGTGGGGACGGTGGCGCCGGCGGGGCCGGAGGCAACG
>mtu:229_Myt-2
TGGGGCGTCGGTGGCGCCGGCGGGGCCGGCGGGGACGGTGGCGCCGGCGGGGCCGGCGGC
AAAGGCGGCTCTGGCCTCAGCGGTAACGCCAACGGCGGGGCCGGCGGCGACA
>mtu:230_Myt-2
GCGGCCGTGGCGGCACGGGCGGCGCCGGCGGCGAGGGCGGCGCCGCCGGGCTGCTGGTGG
GCACCGGCGGGCACGGCGGTGACGGCGGGGCC
>mtu:231_Myt-2
GGCGGCGCCGCCGTCAAGGGCGGTGACGGCGGGGCCGCCGCCGGCACGGGCATCGCCGGC
GCTGGCGGCCGTGGCGGCGCGGGCGGCAGCGGTGGCAGCGGTGGTGACGGCGGGGGCG
>mtu:232_Myt-2
GGGCCGCCGGCCCCGCCGGGTGGCTGTTCGGCGATGGCGGGGCTGGCGGGAACGGCGGGG
CCGCGGCCGCCGGCGGCGCCGGCGGC
>mtu:233_Myt-2
GCCGGCGGTGGCGGCGGGAACGGCGGCAATGGCGGCAACGGCGGCAATGGCGGCAATGGC
GGCAACGGCGCCACCGGGGG
>mtu:234_Myt-2
GCCGGAGCCGGCGGAGCCGGCGCTAACGGCGTCAGCAGCACCAATGGCGGCGGCACCGGC
GGCAACGGGGGGATCGGCGGGACCGGTGGGTCCGGCGGGGCCGGTGGCAACG
>mtu:235_Myt-2
GGCGTGGGCGGCGCCGGCGGGCACGGCGCCTCCGGCGGCGCCGGCGATAGGGGCGGCGCT
GGCGGTACCG
>mtu:236_Myt-2
GGCGGTGATGGCGGTGATGGCGGCAACGGCGGGGCCGGCGGCACCGGTGGGCTGTTGTTC
GGTGCCGGCGGCAATGGTGGCCCCGGCGGGTCTGGCGGTGCCGCCGATATTGGCGGCAAC
G
>mtu:237_Myt-2
GCGGCGCCGGTAACGGCGGGGGCACCGACGGGAACGGCGGTAATGGCGGGTCCGGCGGCG
GCGCCGGCAGCGGCGGTGACGGCGGCGGGGCTGGCGGCA
>mtu:238_Myt-2
CGGTGCGTGGCTGTTCGGCAATGGCGGCGCCGGCGGGGGCGGCGGAAAAGGCGGCAACGG
TGCCGGCGGCGGGCTTG
>mtu:239_Myt-2
CGGCCTCCCCGGCCTGAACGGCAGCGGCGGCGACGGTGGCGACGGCGGTAACGGTGCCCC
CGGCGGGG
>mtu:240_Myt-2
GGCAATGGCGGCGCCGGCGGCCAGGGGTCAAGCGGTGGCATCGGCGGCCCCGGCGCCACC
GGCGGTGCCGGCGGCAAAGGCGGTGATGGTGGCGATG
>mtu:241_Myt-2
GGCAGCCCCGGCTCCGGCGCGGCCGGGGGCCTCGGCGGCGCGGGCGGCAACGGCGGCGCG
GGCGGCGGCGGCGGGACCGGGTTCAACCCCGGCGCCC
>mtu:242_Myt-2
GACGGCGACGGCGGTGACGGCGGCAACGGCGGCGACGGCGGGGCCGGCGGGGCCGGTGGC
GTCGGCGGAAACGGCGGGACCGGCGGTGCGGGCGG
>mtu:243_Myt-2
GGCGGCGCCGGCGGCGACGGCGGCGTCGGGGGCGACGGGGGCATCGGCGCTCAAGGCGGC
AGCGGCGGCAACGGCGGCAACGGCGGGATCGGCGCCGACGGC
>mtu:244_Myt-2
GGGGGCAATGGTGGTGCCGGCGGCGACGGCGGCGTCGGTGCCTCGGCTGACGTTGGTGGC
GCCGGCGGCTTTGGGGGCAGCGGGGGTCGCGGCGG
>mtu:245_Myt-2
CAGCATAGGGGGCAACGGTGGCGCCGGCGGGAACGGCGGTATCGGCGCTCCCGGTGGTGC
CGGCGGCGCCG
>mtu:246_Myt-2
GGAGGTGCCGGCGGTAACGGTGGCGCCGCTCAAAGCGGCTTTGGTGACGCTGTCGGCGGC
AATGGCGGCGCCGGCGGAAACGGCGGAGCCGGCGGCGGCGGGGGGCTGGGCGGAGCGG
>mtu:247_Myt-2
GGTGGTGCAGGCGGCATAGGCGGGGATGGAACCAACCTTGGGCAGACCGACGTGTCCGGG
GGTGCCGGCGGCGACGGCGGCGACGGCGCCAAC
>mtu:248_Myt-2
CGGCAACGGTGGGCTCGGCGGCAACGGTGGGGCGGCCACCCAGATCGGGGGCAATGGCGG
CAACGGAGGCCACGGCGGCAACGCCGG
>mtu:249_Myt-2
CGGCGGTCGCGGCGGCGCGGCCGGGTTGATCGGCAACGGTGGCGCCGGGGGAGCCGGCGG
GCCCGGCGCGAACGGCGGTGCCGGCGGCAACG
>mtu:250_Myt-2
CGGCGATGGCGCCAACGGCGGGCCGGGACAAAACGGGGGCGACGGTGGCTTGTTGTACGG
CAACGGCGGCAACGGCGGC
>mtu:251_Myt-2
AACGGCGGTGTCGGCGGCTCCGGCGGCAACGCCACCCTGATCGGCAATGGAGGCAACGGC
GGAAACGGCGGAGTCGGCAGTGCGCCGGGTAAGGGTGGCGCCG
>mtu:252_Myt-2
CGGCATCGCCGGCGACGGGGGGAACGGCGGCAAGGGTGGCAAGGCCGGGATGGTCGGCAA
CGGCGGCGACGGCGGCGCCGGCGGCGCAAGCG
>mtu:253_Myt-2
GGGTCGGTCGGGGGGGCCGGCGGGGCCGGCGGCAACGCCGCCGGGCTCTCGGGTGCGGGC
GGGGCCGGCGGAGCCGGCGGGTTCGGCGAGACCGCCGGCGACGGTGGGGCCGGCGGCAAC
G
>mtu:254_Myt-2
GGCGCGGCCGGTAGCGGCGGCACCGGCGGCACCGGCGGGTTGATCGGTGACGGCGGCGCT
GGTGGCGCCGGCGGGACTGGC
>mtu:255_Myt-2
GGCCGGCGGCATCGGCGGGTCCGGTGGCAGCGGCGGGGCCGCCAAGCTGATCGGCGACGG
CGGCGCCGGCGGTACCGGCGGCGACAGCG
>mtu:256_Myt-2
GGCGGCACCGGCGGCAAAGGAGGCGTCGGCGGCATCGGCGGTGCCGGCGCACTGTTCGGT
CCCGGCGGCGCCGGGGGCACCGGAGGGTTCGGCGCCTCCAGTGCGGAC
>mtu:257_Myt-2
GGCGGTGAGGGCGGGGCCGGCGGGGCGGGCGGCAACGCCGGCATCCTCTTCGGCGCTGGC
GGCATTGGCGGCACCGGCGGAACCGG
>mtu:258_Myt-2
GGCGGTGCCGGCGGCGCCGGCGGGTTCGGAGTCTCCGGCTCGGCCGGAGGGAACGGCGGC
ACCGGAGGCGACGGCGGCATCTTCACCGGCAACGGCGGGACCGGCGGCACCGGCGGAACT
G
>mtu:259_Myt-2
GCCGCCGGCGGTGCCGGCGGCACCGGCGGGTTGAGCGTCAACGGGGGCACCGGTGGCACC
GGCGGCACCGGCGGGGGCGGCGG
>mtu:260_Myt-2
GTCGGGAACACCGGCACAGGCGGGCTCGGCGGCGACGGCGGGGCGGCCGGGCTGTTCGGA
GCCGGTGGCATCGGCGGGGCCGGCGGGCCAGGCTTCAACGGTGGCGCCGGCGGGGCCG
>mtu:261_Myt-2
GACGGTACCGGCGGCAACGGCGGGACCGGCGGAAACGGTGGGGCCGCCGTCCTAATCGGC
AACGGCGGGGGCGGCGGCGCCGGCGGAAACGGTGGGGCCGGCAACGATGGCACCCCCG
>mtu:262_Myt-2
TTCGGCAAGGGCGGCGCCGGCGGGACCGGCGGGCGAGGCGGTGCCGCCGGCCTGATCGGC
GACGCCGGGACCGGCGGGACCGGCGGAAAGGGCGGCACCGCCGGCG
>mtu:263_Myt-2
GGTGGTGCCGGCGGGGCCGGTGGCAACGGCGGACAACTCTACGGCACCGGCGGCACCGGC
GGCACCGGCGGCAAGGGCGGCGACGGCTTCGGCG
>mtu:264_Myt-2
CGGTCTTGGCGGTGCTGGCGGAGCCGGCGGGTCCGCCGGTCTGATTGGCCACGGCGGCAC
CGGCGGGGCCGGCGGGCACAGCGCCCAGGGGCCCGACGGCAATGGCG
>mtu:265_Myt-2
GGCCAGGGCGGCGGCGCCGGTGGAGCCGGCGGCGCTGGTGGGCAACTCATTGGCAACGGC
GGCACCGGGGGGGCAGGCGGGACCG
>mtu:266_Myt-2
GCGGCGCCGGCGGGGCCGGTGGCAATGCCTGGCTGATCGGCGACGGCGGTGCCGGCGGCA
ACGGCGGTGA
>mtu:267_Myt-2
CGGGGGCGCGGGCGGTGCCGGCGGTACCGGCGGGCTCATCGGCAACGGCGGTGCCGGCGG
CAACGGCGGGCAAGGCG
>mtu:268_Myt-2
TCCGGCGACGGCGGCACGGGGGGTATCGGCGGCGCCGGTGGCGGTGGTGGCTGGCTGCAC
GGCGACGGCGGCGCCGGCGGACACGGCGGGCAGGGCGGAACCGGCGTCAGC
>mtu:269_Myt-2
GGCGACCCCGGTGGTGTCGGCGGTGCCGGCGGTGCCGGCGGCGCCGCCGGATTGTGGGGC
AGCGGAGGGTCCGGCGGCACCGGCGGGCAAGGGGGGGTCGGTGGCGGC
>mtu:270_Myt-2
CCGGGCTGATCGGCCACGGCGGGGCCGGCGGCCTGGGTGGCACCGGCGCGTCCGGTGGTG
CCGGCGGGGCCG
>mtu:271_Myt-2
GGTGGCGGCAATCCCGGCTTTGGCGGCGACGGCGGCACCGGCGGACCTGGCGGCGTCGGT
GTGCCCGACGGGATCGGCGGCGCCA
>mtu:272_Myt-2
GCCGGCAACGGCGGCAACGGCGGCAACGGCGCCGCGGGTGGGGCAGGCGGAGGCGGCACC
GGCGCCGGCGGTAACGGCGGCGCCGGCGGCAACGGCGGTGACGGCGGGCCCAGC
>mtu:273_Myt-2
GGCGGCGCCGGCGGCGACGGCGGCGCCGGCGGCACCGGCGGCGGCAGCTCAATGATCGGC
GGCAAAGGCGGTACCGGCGGCAACGGCGGCGTCGGTGGCACCGGCGGCGCCAGCGCATTG
>mtu:274_Myt-2
GGCGCTGGCGGCATCGGCGGCGACGGCGGCACCGGCGGCGCCGGTGGTACTGGCGGCACA
GCTGGCATCGGCGGCAGCAGCGCCGGCG
>mtu:275_Myt-2
GGCGCCCGTGGCGGCGACGGCGGCAACGGCGCTGCGGGTGGGGCTGGTGGCCGGCTGTTC
GGCAATGGCGGCGCCGGCGGCAACGGCGGCACCGCTGGCCAAGGTGGCGACGGCGGCACG
G
>mtu:276_Myt-2
GCCAGCCCTGGCGGTAACGGCGGTGGCGGTGATGCCGGTGGTGCTGCTGGGATGTTCGGC
ACCGGCGGCGCCGGTGGGACCGGCGGGGACGGCGGCGCCGGCGGTGCCGGCGACAGTC
>mtu:277_Myt-2
GCCGGAACCGGCGCGGCCGGTGGAGCCGGCGGCGCCGGTGGAGCCGGTGGCTGGCTAAGC
GGCAACGGCGGCGCCGGCGGCAACGGCGGTACTGGCGCCAGCGGCGCCGACGGCGGCGGC
G
>mtu:278_Myt-2
CAACGGCGGCAACGGCGGGGATGCCGGAATGTTCGGTAACGGCGGGGCCGGCGGTGCCGG
>mtu:279_Myt-2
GGTCTCGGCGGTCTCGGCGGCCTCGGTAGCCCGGGGTCCATCGCCACAGGTACCGCCGGC
GGCGCCGGTGGCGGCGGTGGCTTCGGCGGGCTCGGCGGCGGCG
>mtu:280_Myt-2
GGCGGCGCTGGCGGCACCGGCGGCACCGGCCACAACGGCTCTCAGCCTGGGATGGGTGGC
AACGGAGGTGCGGGCGGCTTTGGCGGCAATGGTTTTGCCGGCGTCGGTGGCCGGGGCG
>mtu:281_Myt-2
GGCGGCACCGGCGGCACCGGCGGCCAGGGTGCCAACGGCGGCCTCACCGGCGGCAGAGGC
GGCACTGGCGGCAACGGCGGCAACGGTAACACCGGCGGCACC
>mtu:282_Myt-2
GGCCTCACCGGAGCCGGCGGCAACGGTGGGACCGGCGGGACACCCGGCAACGGCGGCAAC
GGTGGCAACGGCGCCAGTG
>mtu:283_Myt-2
GGCGGGACTGGCGGCGCCGGCAGCACCGGCGCCAAGGGCGTCCTCGGCACCAACGAGGGC
GATGGCGGTGACGGCGGCAGAGGCGGCAACGGCGGCAGAGGCGGCAACGGCGGC
>mtu:284_Myt-2
GGCGGCAACGGCGGTCACGGCGGCCACGGCGCTGCCAGCGGCGGAAACGGCGGCCCCGGC
GGCCACGGGGGTAACGGCGGTAACGGCGGCACCGGCGCCAACGGCGGCAACGGTGGCATC
>mtu:285_Myt-2
GCCTTCGCCGGCGGCGGCGGCGGGCGAGGCGGCGACGGCGGCAACGCCGGCAACGCCGGT
GCCGGCGGCCCCGGCGGCACCGGCTCCACCGCAGGCAAGGCGGGGCCGGCCGGCAGCA
>mtu:286_Myt-2
GGCGGGGCCGGCGGCAACGGCGGTCAAGGCGTAGTCAGCGACGGCGCGGGCGGTGCCGGT
GGGGCCGGCGGCGACGGCGGTGCTCCCGGTGACGGGGCCAACGGCGGCAACG
>mtu:287_Myt-2
GGCGGCAACGGCGCCGCCGGTGCCAACGGCGTGGCCGTGGGTGCGCCCGGACAACCCGGC
GGTGCCGGCGGGCACGGCGGCGCCGGCGGCAAC
>mtu:288_Myt-2
GGTAACCCCGGCGGCAACGGTGGCGCCGGCGGGGCCGGCGGGGCCGGCCTGAACGGCGGT
AACGGTGGCGCCGGCGGCAACGGCGGCCTCGGCGG
>mtu:289_Myt-2
GGCGGCAACGGCGGCGACGGCGGCAATGGCGGCAACGGCGGCAGCGCCGGCACGGGCGGC
AACGGCGGCCGCGGCGGCGACGGCGCGTTTGGTGGCATGAGTGCCAACGCCACCAACC
>mtu:290_Myt-2
GGCGCCAAGGGCGCCCACGGCTTCACTCCAACCAGCGGCGGCGACGGCGGCGACGGCGGC
AACGGCGGCAAC
>mtu:291_Myt-2
CGGCGATGGTAACGGCGGTCACGGCGGTAACGGCGGTAACCCCGGCGCCGGCGGGCAGGG
CGGTAGCGGTGGCGCCGGCTCTACCC
>mtu:292_Myt-2
GGTGTCGGCGGGTCCGGCGGCAAAGGGGGGGCCGGCGGGCTCGCCGGTGACGGCGGCAAC
GGCGCCAACGGCAACTTCG
>mtu:293_Myt-2
CGGGCGCCAAGGGCGGCGACGGCGGCCACGGCGGGCCCGGCGCGCAAGGCGGTAACGGCG
GCCAAGGCGGGCCCGGCGG
>mtu:294_Myt-2
GGCCAGAACGGCGGGGCTGGCGGGGCGGGCGGGGCCGGCGGCCGGGGCGGAGACTTCGGG
GGCGACGGCGGGACCGGTGGGGCCGGCGGCAACGGCGCCAACGGCGCCAACGCCACCACG
C
>mtu:295_Myt-2
GGCGGGGCCGGCGGGGCCGGCGGCAAGGGCGGCAACGGCGGGCTTGTTGGTAATGGCGGG
GCCGGCGGCAAAGGCGGGGACGGCATGGCCGGTGTCGCCGG
>mtu:296_Myt-2
CACCGCGGGTGCAGACGGTGCCCGCGGCGCCACCCCGACCAGCGGCGGCAACGGCGGCAC
CGGCGGCAACGGCGCGAACGCCACCGTCGCC
>mtu:297_Myt-2
CGGCGGCGATGGAGTTGGTGGCAACGGCGGCAACGGCGGTAGCCGCGGCATCGGTGGTGC
TGGTGGGATCGGCGGCGCCG
>mtu:298_Myt-2
CGGCAGCATGGGTGCCGGCGGGGCCGGCGGAAACGGCGGCGCCGGCGGCATGGGCGGTGA
TGGCGGCAACGGTGCCAAGGGCACGTTCG
>mtu:299_Myt-2
AACGGCCTGGGGGCAGGCGCGGATGGCACCGACGGCGGCAAGGGCGGCAACGGTGGAGCC
GGCGGTGGCGGTGGAGCCGGTGGGCAAGGCGGTAAGG
>mtu:300_Myt-2
GGCGGAGCTGGCGGCGCTGGCGGTAAGGGCGGCGACGGCGGAGCCCAAGCAGGCGACGGC
GGTGCTGGCGGCGCCGGCGGTAAGGGCGGCAACGGCGGCAACGGCGCCACCGGCGCCACC
G
>mtu:301_Myt-2
GGGCGGCAAAGCCGGCGGTAACGGCGGGGCCGGCGGGGCCGGCGGGCTGGTCGGCAATGG
CGGCGCCGGAGGTGCCGGCGGCAACGGCGCCCCCGGTGCCCCGCCTTCTGGCG
>mtu:302_Myt-2
GGTGGGGTCGGCGGCGACGCCGGCGATGGCGGCACCGGAGGGCGGGGCGGCTGGCTGGCC
GGCGCCGGTGGGGCCGGCGGGGCCGGTGGGGTTGGCGGGACCGGCGGGGCCGGCGGGGCC
G
>mtu:303_Myt-2
GGTGGTGTGGGTGGACACGGCGGTGTCGGGGGTGCGGCCGGGCTGTTGGGCGTGGGCGGG
CACGGTGGTGCCGGCGGACACGGCGCGGAGGGTGTGGCCGGCGCAGCCGGTGAGGACT
>mtu:304_Myt-2
GGCGGGCCCGGCGGGGTCGGCGGTACCGGTGGTGCCGGTGGCCTGGGCGGGACCCTCTAC
GGGGCCGGCGGGCACGGAGGTGCCGGCGGGCCCGGC
>mtu:305_Myt-2
GTCGGCGGGGCCGGCGGGGCCGCCGGGTTGTTCGGCACCGGCGGGGCCGGTGGGGCCGGT
GGGGCCGGCGCCGCCGGTGGGGCCGGGGGTAGCG
>mtu:306_Myt-2
GGCGACAATGGCGGCGCCGGCGTCCTCGGCGACTCGACGGACCCAGATGGCAGCGGCGGT
GCTGGTGGCGCGGGCGGCGCCGGTGGCGCCGGTGGCGA
>mtu:307_Myt-2
CATCATCGGCGATGGCGGCGGCGGAAACGGCGGGGCCGGCGGCAAGGGCGGCGCCGGCAC
CCTG
>mtu:308_Myt-2
GGGGGCAAAGGCGGCAACGGCGGTAACGGCGCCAACGCCGTTGCACCCGGCGGCACCGGC
GCCAGTGGCGGAGCCGGCGGGAACGCTGGGGCTGGCGGCAAGGGCGGGG
>mtu:309_Myt-2
CCGGTGCCAACGGCGGCCATGGCGGCAACGGCGGCAATCCTGGCTTCAGCGGCGCTGGCG
GGCTCGGGGGGCTCAGCGGTGACGGCGTGACCCGCGCCGCGCAGGGTGCG
>mtu:310_Myt-2
GGTGGTAGTGGTGCCGAGGGTGCCAATGCCACCACCGCGGGCGAGCGTGGCCAGGACGGT
GGTAAAGGCGGCAACGGTGGGGTCGGCGGGACCGGCGGCAACGCCGTCG
>mtu:311_Myt-2
GGCGCAGTCGGTGGCAAAGGCAATAGCGGCGGCAACGGCGGCCAGGGCGGCGCCGGCGGC
GACGGCGGAACTCTCGCCGGCAATGGCGGGGCCGGTGGGACTGGCGGCCGCGGCGCAGAC
G
>mtu:312_Myt-2
CGGGCACCAACGGCGCCAACGGCGGACCCGGCGGCCATGGCGGGCTGGTCGGCAACGGCG
GCGCCGGCGGCAACGGCGCCAACGGCGCCGCAGGGACGAACGCGAGCGATT
>mtu:313_Myt-2
GGCGGGGCCGGAGGCACCGGCGGAGCCGGCTCCATCACCGGCGCTCAGGGCGCCATCGGC
GCCACCCCCACCAGCGGCGGCAACGGCGGGGCCGGCGGCAACGGCGCCAACGCCACCACC
G
>mtu:314_Myt-2
GGTGGCGTCGGCGGTGACCGCGGAGCCGGCGGCCCCGGCAACCAGGCCTTCAACGCAGGT
GCCGGCGGGGCCGGCGGCCATGGCGGTGACCCCGGCGCC
>mtu:315_Myt-2
GGCGGGGCTGGCGGGGCTGGCGGCCCCGGCGGGGCCGGCGGCCTGATCAGCCTGCTGGGC
GGCCAAGGCGCCGGCGGGGCCGGCGGGACCGGCGGCGC
>mtu:316_Myt-2
GGTGGGGTCGGCGGCGACGCCGGCGATGGCGGCACCGGAGGGCGGGGCGGCTGGCTGGCC
GGCGCCGGTGGGGCCGGCGGGGCCGGTGGGGTTGGCGGGACCGGCGGGGCCGGCGGGGCC
G
>mtu:317_Myt-2
GGTGGTGTGGGTGGACACGGCGGTGTCGGGGGTGCGGCCGGGCTGTTGGGCGTGGGCGGG
CACGGTGGTGCCGGCGGACACGGCGCGGAGGGTGTGGCCGGCGCAGCCGGTGAGGACT
>mtu:318_Myt-2
GGCGGGCCCGGCGGGGTCGGCGGTACCGGTGGTGCCGGTGGCCTGGGCGGGACCCTCTAC
GGGGCCGGCGGGCACGGAGGTGCCGGCGGGCCCGGC
>mtu:319_Myt-2
GTCGGCGGGGCCGGCGGGGCCGCCGGGTTGTTCGGCACCGGCGGGGCCGGTGGGGCCGGT
GGGGCCGGCGCCGCCGGTGGGGCCGGGGGTAGCG
>mtu:320_Myt-2
GGCGGCAACGGCGGCAACGGTGGCAACGCCCAGCTGATCGGTAACGGCGGTGACGGCGGC
GACGGCGGCGGGGCCGGCGCCCCCGGGCTCGGCGGCAGGG
>mtu:321_Myt-2
GCGCCCACGGCGGGGCCGGCGGCCAGGCCGGGTTGTTCGGCAACGGCGGGGAAGGCGGCG
ATGGCGGCGC
>mtu:322_Myt-2
TTCGGGGCCGGCGGCGCGGGTGGCATCAGCCCCAACGGCATGGGAGCCGGTGGCTCTGGA
GGCAACGGCGGGCTGTTTTTTGGCAACGGCGGTGCTGGCGCCAGCAGCTTCCTCGGCGGA
GGTG
>mtu:323_Myt-2
GGCTGTTCGGCAACGGCGGGGCCGGCGGCAATAGCGGCGGTGGCGGCGGTGCCGGCGGCA
TCGGCGGCTCCG
>mtu:324_Myt-2
CGCTGCCGGCCCCGGCGGCAACGGCGGCGCCGCCGGACTGCTGGGCCACGGCGGCAACGG
CGGCGTGGGCGCCCTGGGCGCCAACGGCGGCGCCGGCGGCACCGGCGG
>mtu:325_Myt-2
GGCCGGCGGCACCGGTAGCGACGGCGGTCACGGCGGCAACGCCACCTTGATCGGCAACGG
TGGTGACGGTGGCGCCGGTGGCGCCGGCGGCGCCGGCAGCCCGGCCGGTGCCC
>mtu:326_Myt-2
GGCGGTAAGGGCGGTGCCAGCGGAAACGGCGGCAACGCCGGCCAAGTGTTCGGCGACGGC
GGGACCGGCGGAACCGGCGGCGCGGGCGGCGCCGG
>mtu:327_Myt-2
GGTGGCACCGGCGGTATCGGCGGCACCGGAGGCAGCGCCATCGCGTTCGGTAATGGCGGG
CAGGGCGGCGCCGGTGGTACCGGTGGGGATCACAGTGGCGGCAACGGTA
>mtu:328_Myt-2
GGCGGTACCGGCGGTGCCGGCGGTCACGGCGGTGCCGGCGGGCTGATATGGGGCAACGGT
GGGGCCGGTGGGAACGGCGGCAACGGTGGCACCACCGCCGATGGCGCCCTTG
>mtu:329_Myt-2
CGGTGTCGGCGGTGCCGGCGGCAGCGGCGGCACCGCGTTGCTTCTCGGCAGCGGTGGGGC
CGGTGGGAACGGCGGCACTGGTGGGGC
>mtu:330_Myt-2
GCCGGTGCCGGCGGCGCCGGTGGTGCCGCGGGCAGTAGCTTCATCGGCAATGGCGGCAAC
GGTGGGGCCGGTGGCGCCGGTGGGGCTG
>mtu:331_Myt-2
AGCGCTACCAGCGGAGCCGGCGGGGCCGGCGGGGCCGGCGGCGTCGGCGGGCTGCTCTAC
GGCAACGGCGGGAACGGGGGGGCCGGTGGCATCGGCGGGGC
>mtu:332_Myt-2
CGGCGTCGGCGGTGCCGGGGGTGCTGGCGGCAACGCCAGCTTGTTCGGTAACGGTGGGAC
CGGTGGCGTCGGCGGCAAGGGGGGGACGAGCAGCG
>mtu:333_Myt-2
GGCGTCGGCATGAACGCCGGCGCTGGCGGGGCCGGCGGCAACGCCGGCCTGCTGTACGGC
AACGGCGGTGCCGGTGGGGCCGGCGGCAATGGTGGGGA
>mtu:334_Myt-2
GGCGGTGCCGGCGGCGCTGGCGGCACCAGCGGTCTCACCGGTAGCGGCGTGGCCGGCGGG
GCCGGCGGCAGCGTCGGCCTGTGGGGCTCCGGCGGTGCCGGCGGCGACGGCGGCGCCG
>mtu:335_Myt-2
GGCGGTGCCGGCGGCAACGGGGGCAGTGCCGCTGCGGCCGGTGGGGCCGGCGGCAACGCC
CTGCTGTTCGGCAACGGCGGGAACGGCGGAAGTGGGGCTTCCGGCGGAGCCGCCGGCCAC
G
>mtu:336_Myt-2
GCCGGTGCCGCCGGCCCCGCCAGCGCCGCCTGCACCTCCAGCACCGCCGGCGCCGCCGGC
GCCGCCGTTGCCGATCAATCCGGCGGCCCCGCCGTTACCGCCGGCCCCGCCGTTGCCGCC
GTTGCCG
>mtu:337_Myt-2
GCGGCAACGCCGTGGTGATCGGCAACGGCGGCAACGGCGGCAATGCCGGAAAAGCCGGGG
GCACGGCGGGTGCCGGCGGCG
>mtu:338_Myt-2
CGGCGCCGGCGGGAACGGCGGCGCCGGCGGCAAGGCCGGGCTGTACGGCAACGGCGGTGA
CGGTGGCGCCGGCGGGGATGGCGCCACCAGCGGCAAGGGTGGAGCCG
>mtu:339_Myt-2
GGCGGTGATGGCGGCACCGGTGGGGCCGGCCAAATCACCGGCCTTCGCAGCGGCTTCGGC
GGCGCCGGCGGCGCCGGCGGCGCCAGCG
>mtu:340_Myt-2
GGCAAGGCCGGTGCTGGCGGCGCCGGCGGCAGCGCGGGATTGTTCTACGGCTCCGGCGGG
GCCGGCGGCAACGGGGGCTACAGC
>mtu:341_Myt-2
GCGGTGCCGGCGGGCCCGGTGGGCTGTACGGTGCCGGCGGCTCTGGCGGGGCCGGCGGTC
ATGGGGGCATGGCCGGCGGGGGTGGCGGTG
>mtu:342_Myt-2
CACTGGCGGCGCCGGCGGGACTGGCGGCGCTGCCGGGTTGTTCGCCAACGGGGGGGCCGG
CGGCGCCGGCGGGACCGGCAGCACCGCCGGGGGCGCCGGCGGGG
>mtu:343_Myt-2
GGCGTTCCCGCCGGCCCCGCCGACGCCGCCGGTGGTGGTGGCGGCCCCGCCGACACCACC
GGTACCGCCGGAACCGATCAAGAAGGCGGATCCGCCGGCGCCACCGGCCCCGCCGGCACC
C
>mtu:344_Myt-2
GGTGCGGCCGGCACCAACGGCAGCGCGGGCGGCGCCGGTGGGGCAGGCGGGATCCTGTTT
GGCACCGGTGGCGCCGGCGGGGCCGGCGGCGTCGG
>mtu:345_Myt-2
CGGCGACAGTGGGACGCCGGGAACCGGGGACGATGGCGGTGCCGGCGGCTGGTTGTTCGG
CAACGGCGGCAACGGCGGGGCC
>mtu:346_Myt-2
GGCGAGAGTGGCGGCACCGGTGGTGTCGGCGGGGCCGGTGGAAATGCCGTGCTGATCGGC
AACGGCGGCGAGGGCGGCATCGGCGCGCTCGCCGGCAAGTCCGGCTTCGGCGGCTTCG
>mtu:347_Myt-2
GGGCGGGTGGGGCGGGTGGGGCGCCCGGGTTGATCGGCAACGGCGGCAACGGCGGCAACG
GC
>mtu:348_Myt-2
CGCCGCCGGCGGGCAGGGTGGGGTCGGCGGCAGCGCCGGCATGCTCAGCGGCTCCGGCGG
CTCCGGCGGTGCTGGCGGCTCTGGGGGCCCCGCGGGCACCGCCGCAGGTG
>mtu:349_Myt-2
GGTGGTAAGGGCGGCGCCGGCGGAGCCGGCGGTAACGCCGGCATGCTCTTCGGCTCCGGC
GGGGGTGGCGGCACCGGCGGGTTCGGC
>mtu:350_Myt-2
GGCGGCGCTGCCGGTAACGGTGGTAACGCCGGGACGCTTTCCCTGGGTGCCGCCGGTGGC
GCCGGCGGCACCGGTGGGGCTGGCGGCACTG
>mtu:351_Myt-2
CGGCACCGGCGGGGCCGGCGGGGACGGTGGGGGCGGCGGTTTGTTCGGCGCCGGCGGGGA
CGGCGGGGCAGGCGG
>mtu:352_Myt-2
GGTGGCATCGGCGGTACCGGCGGAACCGGCGGCAACGCCGGTATGCTCGCCGGCGCCGCC
GGGGCCGGCGGTGCCGGCGG
>mtu:353_Myt-2
CGGGATCGGCGGGGCCGGTGGCGCTGGCGGGTCCGCCATGCTGTTTGGGGCCGGCGGCGC
CGGCGGCGCCGGCGGGGCTG
>mtu:354_Myt-2
GTGGGGCCGCCGGGCTGTTCGGCAACGGCGGGGCCGGCGGTGCCGGCGGAACCGCCACCG
CC
>mtu:355_Myt-2
CGGGGCTAACGGTGCTCCCGGCACCGGGGCCAACGGAGGGGATGCCGGCTGGTTGATCGG
CAACGGTGGCGCCGGCGGATCCGGTGCAAAGGGCGCCAACGGCGGGGCTGGTGGCCCTG
>mtu:356_Myt-2
GGTACGGGCCAGAACGGCGGCGACGGCGGGATTCTGTACGGCAACGGCGGCAACGGTGGG
TCCGGCGGGGTCAACCAGGCCGGTGGCAATGGCGGGAATG
>mtu:357_Myt-2
GGCGGATCCGGCGGAGCCGGCGGGAACGCCACCACTGCCGGCCGCAACGGCTTCAACGGG
GGCGCCGGGGGAAGCGGCGGTTTGCTGTGGGGCAATGGCGGTGCCGGCGGGGCCGGTGGG
AACGGCGGTCCGG
>mtu:358_Myt-2
GGCGGGGTGGGCACCACCGGTGGCGCCGGCGGGAACGGCGGCGGCGCCGGGTTGTTCTAC
GGTTTCGGCGGCGCCGGTGGGAACGGCGGGATGGGCGGGG
>mtu:359_Myt-2
GGCGGTGTCGGCGGGCCTGGTGGCTCCGGCGGGGCGAGCGCGCTTGCCTTCGGCTCCGGC
GGCGTCGGCGGTGCCGGTGGCTTGGGCGGGCCGACCGATGGCACCGTCCAGG
>mtu:360_Myt-2
GGGTGGGCGGCTTCGGCGGTCAGGGCGGCAACGGCGGGCAGAGCGGCTTGTTGTTTGGCA
ACGCGGGAGCCGGCGGGGCAGGCGCTGCCGGCGGAGCCGGCACCGGCGACACCGAGA
>mtu:361_Myt-2
GGCGGCCACGGCGGGGCCGGCGGTGATGGCGGCGCTGTTGGCTTGATCGGTAACGGCGGG
GCCGGCGGCACCGG
>mtu:362_Myt-2
GGTGGTAACGGCGGCGTCGGTGGTCTGGGTGGCGCCGGCAGTCCCGGGGGTCTGTTGTAC
GGCACCGGGGGGGCCGGCGGCAATGGCGGACCGGGTGGTGACGGTGGTACTGGCGCGACG
>mtu:363_Myt-2
GTGGGCTTTGCCGGCTCCGGCGGTTTCGGCGGTGCGGGGGGCATCGCCCAGCTGTTTGGC
ACGGGTGGCATGGGTGGTAGCGGCGGTGGTATAGGCGCTGGCACCACGACCGTGGTG
>mtu:364_Myt-2
GGTGTGGGTGGCATGGGCGGTAATGGCGGTGCCACCAGCGTCGGCGGGACGCTCTACGCC
GCCGGTGGAAACGGCGGCGACGGCGG
>mtu:365_Myt-2
GGCAACGGTGGCACCGGCGGGAGCGGTGGCGCCGGCGGGGCGGGCAGCGTCG
>mtu:366_Myt-2
GCAACGGCGGTGCGGGTGGCAACGCGGCACTGCTGTTCGGCAACGGCGGGGCGGGCGGGG
CCGGCGGCGCCGGCGGCATCGGTGCCGGCGGAGCCGGCG
>mtu:367_Myt-2
CGCCGGTGGCAATGGCGGAAACGCGCTGCTGGTCGGCAACGGCGGCAACGGTGGGGCAGG
TACCGGTGGGGCTGCTGGCGGTGCCGGTGGCTCGG
>mtu:368_Myt-2
GGCACTGGCGGTGCCGGCGGTGACGGTGGTAACGCCGCCCTGCTGATCGGTACCGGTGGC
GACGGCGGAGATGGTGTCCCACCCGCACCCGGGGGCCAAGGCGGCAAGG
>mtu:369_Myt-2
GGCAACGACGGCGGCAACGGCGGCGATGGTGGCCAAGGCGGGGCAAGCGGCCTGGGGATC
GGCAACGGCGGACCCGGGGGAAGTGGCGGTACCGGTGGGGCCGGCGGAACCGGCGGCAGT
G
>mtu:370_Myt-2
GCCGGAGGTGACGGCAGCGACGGTGGCGCGGGCGGCAGCGGAGGCCTACTGTTCGGTAGC
GGCGGGGCCGGCGGCATCGGCGGGGCCGGCGGCGTCGGCGG
>mtu:371_Myt-2
GGGGGTGACGGCGGCCAAGGTGGGGTGCTATACGGCAATGGCGGCAACGGTGGTAACGCC
GGCAGCGGCGGAGGTACCGGC
>mtu:372_Myt-2
GGTCACGGCGGTGACGGTGGCAACGGTGGTGACGTTGGGGCCGGCAGCCTCA
>mtu:373_Myt-2
GGCGGGAGCGGCGGGGTCGGTGGCTCAGGCGGCGACGGCGGCAACGGCGGGTGGTTGTTC
GGCAGCGGCGCGTCCGGCGGCAACGGGGGTCAGGGCGGTGACGCAGGCACCAACGG
>mtu:374_Myt-2
GGCGCTTCCGGCGGTTCGGCCGGGATAGCCGGTAACGGCGGTGACGCGGGCCTAGTCGGC
AACGGCGGGGCCGGTGGCAACGGCGGGAATGGAGCGGCCGG
>mtu:375_Myt-2
GCCGGCAGCGGCGGATTAGGAGGCAACGGGGGCAACGGCGCCCAGGGCGGGTGGCTGATC
GGCAACGGGGGGCAAGGTGGGGACAGCGGCGCCGGCGGCGGCACCG
>mtu:376_Myt-2
GGCTTCGATGGGGGCGCCGGCGGAAACGGGGGTTCGGGTGGTCGCGGTGGACTGTTGTTC
GGCAACGGCGGCAACGGCTCGGTCGGTGGCATGGGAGGACAAGGCACTAATGACACAGCC
G
>mtu:377_Myt-2
GCGGGCGGGTCCGGCGGCAACGGCGGCGCCGGTGGATGGATCTATGGTCACGGTGGACAT
GGTGGGGCCGGCGGAAACGGGGGCAACGCCACAGCGCCCGGGGGTG
>mtu:378_Myt-2
CGGTGCCAACGGGGTCGCAGGAACCGGGCAAAACGGTGGCGATGGCGGATGGCTATACGG
CAACGGTGGCAACGGCGGGTCCGGCGGGACGGGCCAAAATGGCGGCAACGGCGGGTCGG
>mtu:379_Myt-2
CCGGTGCCAAGGGCGGTGACGGCGGCGCTGGCGGCGGTGCCATCCTGGTCGGCAACGGCG
GCAACGGCGGCAACGCCGGGAGTGGCACACCTAACGGCAGCGCGGGCACCG
>mtu:380_Myt-2
GGCGGTGCCGGGGGCGCCGGTGGGCTCGGCGGCAAAGCCGGGCTGATCGGCGACGGCGGT
GACGGCGGCGCCGGAGGAAACGGC
>mtu:381_Myt-2
GGTGGCGCTACCGGGGTGGGCGGCGCCGGCGGAAACGGCGGCACTGCGGGCCTGCTGTTT
GGTGCCGGCGGCGCCGGCGGATTCGGC
>mtu:382_Myt-2
CGCCCCCGGCGGGCCCGGTGGTGCCGGCGGGGCCGGTGGGCTGTTCGGCGTCGGTGGGGC
CGGCGGCGCCGGCGGAATCGG
>mtu:383_Myt-2
CACCGGCGGTGCCGGCGGGGCCGGCGGCAATGGCGGGCTCCTGTTCGGCGCCGGCGGGGT
GGGCGGTGTTGGCGGTGACGGTG
>mtu:384_Myt-2
GCGGCTGACGCCGGTGACGGCGGGGCCGGCGGAGACGGCGGGTTGTTCTTCGGCGTGGGC
GGTGCCGGCGGGGCCGGCGGCACCGGC
>mtu:385_Myt-2
GGTGGGGTGGGCGGTATTGGTGGGGCCGGCGGGGCCGGCGGCAATGGCGGGCTGCTGTTC
GGCGCCGGCGGGGCCGGCGGCGTCGGCGG
>mtu:386_Myt-2
CGGCAACGGCGGGGCCGGCGGCTCCGGCGCGGCCGGCATGCCCGGGGGCAACGGCGGAGC
CGCTGGCCTGTTCGGCAACGGCGGGGCCGGCGGCGCCGGGGGGAACG
>mtu:387_Myt-2
CGGCGGCTACGCCCAGTTGATCGGCGACGGCGGCGACGGTGGGCCCGGCGACTCTGGCGG
GCCGGGCGGCAGCGGCGGTACGG
>mtu:388_Myt-2
CGGCGCCGGCGGCACCGGGGGTAACGGCGGCACGGCCGGGTTGATCGGCAACGGTGGCAA
TGGCGGCGCCGCCGGCGTCAGCGGGGACGGCACCCCCGGCACCGGCG
>mtu:389_Myt-2
GCCGGGTCCGCCGGTACCGGCGTCTTCGCCCCCGGCGGTGGCAGTGGCGGGAACGGAGGC
AACGGCGCGCTGCTGGTCGGCAACGGTGGCGCCGGCGGCTCCGGTGG
>mtu:390_Myt-2
GGCCACGGCGGCGACGGCGGCAACGCCGTCGGGCTGATCGGCAACGGTGGCGCCGGAGGC
>mtu:391_Myt-2
GGCAACGGCGGCGACGGCGGCACCGGCGGGACGCTGATCGGCAACGGCGGCGACGGCGGC
AACAGCG
>mtu:392_Myt-2
CGGCGACGGCGGTTCCGGAGGCAGCACCCTGCAAGGTTTCAGCGACGGTGGTACCGGCGG
TAACGCCGGGATGTTCGGCGACGGCGGTAACGGCGGGTTCA
>mtu:393_Myt-2
TCGGCAACGGCGGCAACGGCGGCAACGGCGG
>mtu:394_Myt-2
GCCGCCGACGGCGGAGCGGGCGGTGACGCCCGGCTGATCGGCAACGGGGGCGACGGCGGC
TCCGTCGGTGCCGCCCCCACCGGC
>mtu:395_Myt-2
GGCTTCGCGGGCGGGGCCGGCGGCACCGGCGGCACCGGCGGACTGCTGTACGGCAACGGC
GGCAACGGCGGCAATG
>mtu:396_Myt-2
GGACCCGTCGGCGCTACCGGTGGGATCGGCGGGCCCGGTGGAGCCGCCGTCGGGCTGTTC
GGCCATGGCGGGGCCGGCGGGGCCGGCGGGCTCGGC
>mtu:397_Myt-2
GCCGGTGGTGCCGGCGGGGTCGGCGGACTGCTCTTCGGCGACGGCGGCAACGGCGGTGCC
GGCGGACTCGG
>mtu:398_Myt-2
GGGTTGATCGGCAACGGCGGCAACGGTGGCATCGGCGGGCCCGGGGCGACCGGC
>mtu:399_Myt-2
CGGTGATGGCGCCAATGGCGCGCCGGGACAGCCCGGCGGGCCCGGCGGGTTGCTGTACGG
CAACGGCGGCAACGGCGGCAACGGCGGGATCGGCCAGCCCGGCGGCGCCGGTGGGGATG
>mtu:400_Myt-2
GGGGTCGGCGGCGGGGCCGGCGGTTCCGCGGGGTTGATCGGCAATGGCGGCGCCGGGGGA
GCCGGCGGACCCAACGCCCCCGGGGGAGCCGGCGGCAACG
>mtu:401_Myt-2
CCGGCGGGCCGGGCGGTGTCGGCGGGCACGGCGGCACCGCCATCTTGTTCGGCGACGGTG
GCGCCGGTGGGGCTGGCGCCGCCGGCGGACCCGG
>mtu:402_Myt-2
GGGGGCGCGGGCAACCCCGGCGGCAGCGGTGGCAACGGCGGCGTGTGGTACGGCAACGGT
GGCGCCGGCGGGGCCGCCGGCCAAGGGGGGCCCGGC
>mtu:403_Myt-2
CAACGCCGGCAACGGCGGCAGCGCGCGGCTCATCGGCAACGGTGGTGCCGGCGGTAGCGG
CGGGAGCGGCGCGCCTGGCTCGGTCAGCAGCGGTG
>mtu:404_Myt-2
GGTAGTCGCGGCGGCGACGGTGGGGTCGGCGGGTGGCTGTACGGCGATGGCGGCGGCGGC
GGCGACGGCGGTAATGGGGG
>mtu:405_Myt-2
GCCGGGTTGGGCGGCAGCGGTGGCCGGGGCGGCGACGCGGGGCTGATTGGTGTCGGCGGC
GGCGGCGGCGGCAACGGCGGCGAC
>mtu:406_Myt-2
GGCGGCAGTGGCGGCAGTGGCGGCTTCGGCCAGTTCGGTGGCGCCGGCGGGCTGCTGTAC
GGCAATGGAGGGGCGGCCGGTTCCGGCGGCAACGGTGGCGATGCAGGTACCGGCGTCTCC
A
>mtu:407_Myt-2
CGGTGCTGGCGGCGGGGGAGGCGATGGCGGTTTGGGTGGACGGGCGGGGCTGATCGGTCA
CGGCGGTGCCGGCGGAAACGGTGGGGACGGTGGGCACGGCGGGAGCGGC
>mtu:408_Myt-2
CGGGGGAGCCGGCGGGTCAGCGGGGCTGATCGGCAACGGCGGCAGGGGCGGCAACGGTGC
GCCCGGCGGTGCAGGAGGCAATGGCGGCCTGG
>mtu:409_Myt-2
GGCGGGACCGGTGGCGGCGGCGTTGCCAGCGCCTTTGGGGGTGGTAACGCCTTCGGTGGC
CGCGGCGGTGACGGCGGCGATGGTGGCGATGGTGGCACCGGCGGCGCCGGAGGTGCCC
>mtu:410_Myt-2
GGCGGCATGGGTGGTGCCGGCGGCGCGGGCGGGGCTGGCGGGGCCGGCGGGCTGCTGATC
GGTGACGGCGGGGCTGGCGGTGCCGGCGGCATTGGCGGTGCCGGCGGTGTGGGCGGTGGG
G
>mtu:411_Myt-2
CGGTAACGGCGGGGCCGGCGGCGCCGGTGGCAATGGCGGCATCGGAGGCGCCGGCGCTCC
CGGCGGCCTCGGTGGCGACGGCGGGAAAGGTGGGTTCG
>mtu:412_Myt-2
GGCGACGGTGGTAACGGGGGCAACGGCGGCAACGCCGTGGTGATCGGCAACGGCGGCAAC
GGCGGGGCCGGCGGCTTCGGCATACCCGTCGGAAGTGGTGGTGCCG
>mtu:413_Myt-2
GGTAATGCCGGTGACGGCGGCGCCGGCGGCAACGCCAGGCTGATCGGTGACGGCGGGCGC
GGCGGCAACGGCGGGGAAGGCGGCGACGGC
>mtu:414_Myt-2
GGCACCAGCGGCGGGGACGGCGGCATCGGCGGTGCCGGCGGGATCGGCGGGCTGATCGGC
AGCGGCGGCGGCGGCGGGGACGGCGGCAACGGCGG
>mtu:415_Myt-2
GCGGGGTCCGGCGGCGCCGGCGCGGCCGGCGGCAACGGCGGGCTGTTCTACGGCAACGGC
GGCGTCGGCGGGCGCGGCGGCAACGGCGGC
>mtu:416_Myt-2
GGCGGCGCCGGTGGGGCCGGTGGGGCCGGTGGGGCCGGTGGGCACGTCGGGCTGATCGGC
AACGGCGGCAACGGCGGTGCCGGCGGCAACGGGGGCAACG
>mtu:417_Myt-2
GTGGGGCGGGTGGTGCCGGCGGGGCCGCCCTGATCGGTAATGGCGGCGACGGGGGGCACG
GCGGCAACGGTGGCCACGGCAACAGCGGTGGGGCC
>mtu:418_Myt-2
GGGGTGACCGGGGTGCACGGCGGAAACGGCGGTGCCGGCGGCGCCGCCGGGCTGATCGGC
AACGGTGGCGCCGGCGGTGACGGCGGTAACGGCGGGCTCAGCAACACCGGCGCCAGCG
>mtu:419_Myt-2
GGGGCCGGCGGCGCCGGTGGTGACGGAGGGCGCGGCGGGCTGCTGTACGGCGACGGCGGG
GCCGGCGGGGCTGGTGGGAACGGAAGCAAC
>mtu:420_Myt-2
CAACGGCGGCAACGGCGGATCGGCGGGGCTGATCGGCAACGGCGGGGCCGGAGGCGCGGG
TGCGGCCACCGGAGCGGGAGGTGCGGGCGGCAATG
>mtu:421_Myt-2
CGGCAACGGCGCCGACGGGGGTCCCGGGCAAAACGGTGGGCCCGGCGGCTTGTTGTACGG
CAACGGTGGTAACGGCGGGGCCGGTGACACCGCC
>mtu:422_Myt-2
GACGGCACCGATGCGGCGCCGGGGAGCGGGGGGGCCGGCGGGGCCGGCGGCATCTTGATC
GGCAACGGCGGGACCGGCGGCGCCAGCGACTTAGCCGGGACCGGCCGCGGCGGGGTCGGC
G
>mtu:423_Myt-2
GGCGGCGCCGGCGGGCTCTTCGGCATCGGCGGCGCCGGCGGGGGCTGCGGGTCCGCGGTG
GCGATCGGGGGTGACGGCGGGGCTGGTGGCGCCGGCGGCGTGTTCAGCGGCGGCGGCGCC
G
>mtu:424_Myt-2
GGGGCCGGCGACGCCATCGGGGGTAGCGGCGGCGCGGGCGGCACCGGTGGGCTGTTGGGT
GGTGGCGGCGGCGCGGGCGGCGCCGGCGGCGCCGGCGGCAATGGCGGGGGCGCCAGCAAC
A
>mtu:425_Myt-2
GTATCGGGGGTGACGGTGGGTCCGGCGGCGCGGGCGGCATGCTCTACGGTGCCGGCGGCG
TCGGCGGCAACGGC
>mtu:426_Myt-2
GGGGCCGCGGTCGCTATCGGGGGTGACGGCGGGGCCGGCGGCAGGGCCGGAGCGATCGGC
AACGGCGGTGACGGCGGCAACGGCGGGAC
>mtu:427_Myt-2
CCGGCGGTAGCGGCGGCGACGGCGGCAATGGCGGGAACGCCGGACTGATCGGCAACGGCG
GTAACGGCGGCAACGCCGAGATTGTCATCTCCGGCGGTAGCGTCGCCGGCA
>mtu:428_Myt-2
GGTGGGTCCGGAGGGTTCCTCAGCGGTGCCGCAGGAGTCAGCGGCGCTGACGGTATCGGT
GGCGCGGGCGGCGCAGGCGGTGCCGGTGGCGCGGGCGGTAGCGGCGGTGAGGCAGGCGCG
G
>mtu:429_Myt-2
CCATCGGCGGGGCCGGCGGGACGGGCGGCAACGGGGGCAACGGCGCAAACGGCGGTAACG
GTGGCGCTGGCGGTATTGCCGGCGGTG
>mtu:430_Myt-2
GCGGTGACGGCGGCAACGGCGGCTCCGGTGGCAACGCCAGTACTTTTGGCGATG
>mtu:431_Myt-2
GGCGGGGTGGGCGGAGCCGGTGGCGTGGGTGGCAAGGGTGGCGCCAGCGGCATGTTGATC
GGCAACGGCGGCAACGGTGGCAGCGGCGGAGTCGGTGGGGCCGGTGGAGTCGGCGGGGCT
G
>mtu:432_Myt-2
GGCGGCGCCGGCGGGACCGGCGGCGCGGGCGGCAACGGCGGCGCCGGCGGGTTGTTGTTC
GGCAACGGCGGCAACGGCGGCAACGCCGGGGCCGGCGGGGATGGCGGCGCCGGCGTTGCC
G
>mtu:433_Myt-2
CGGTGATGGCGGCAACGGTGGCGCCGGTGGCGCGGGTGGTATCGGTGGTGACGGCGCCAC
GGGGGGGCCCGGGGGAAGCGGCGGCAACGCTGGCATCG
>mtu:434_Myt-2
GGTGGTAGCGGCGGTTTCGGTGGTAACGGGGCTGCCAGTGCCGCCTCCGGCGCCGACGGT
GGCGCAGGGGGAGCTGGCGGCAATGGTGGCGCCGGCGG
>mtu:435_Myt-2
GGCGGTGCCGGTGGTGACGGCGGTACCGCCGCTGCCGGTGGCGGCGGCGGCAACGGCGGC
GACGGCGGAGTCG
>mtu:436_Myt-2
GGCGGCGACGGCGGCACGGGCGGCCATGGCACTGCCGGCACGCCGACCGGTGGCACCGGC
GGCGACGGTGCCACCG
>mtu:437_Myt-2
AGCGTGGCCGCAGGCATCGGGGGTGCGGGCGGTAACGGCGGCAACGCCGGGCTGTTCGGC
CATGGCGGCGCCGGTGGTACCGGCGGCGCCGGCCTCGCCGGGGCAAACGGGGTCAATC
>mtu:438_Myt-2
GGTTGTGGGGCAACGGCGGCAACGGCGGTGTCGGCGGCACC
>mtu:439_Myt-2
ACCGGCGGCAGCGGAGGCGCGGCCGGGTTGATCGGCAACGGCGGCAACGGCGGGGCCGGT
GGTACCGGCGCGGCCGGCGGTGCCGGTGGGAACG
>mtu:440_Myt-2
GGAGGCGACGGCGGGACCGGCGGCTCCGGCGGCTTCGGCGCCCCTCCGCCTCGCAGCATC
GGCGGCGGTGACGGCGGGGACGGCGGGCGCGGAGGTGACGGCGGACGCGGTGCCGGTG
>mtu:441_Myt-2
GGCGACGGCGGGCCGGGTGGCAACGGCGGCAACGGCGGCTTGGGTGGGGCCGGGCGAGAC
GGTGGCGCCCCCGGTGGTG
>mtu:442_Myt-2
GGCCGCCCCGGCGGACAAGGCGGTTTCGGTTCCACAAGTGGCGCGCACGGCAAGGCCGGC
TTCGGCGCCCCCGGCGGTGACGGAGGCGACGGCGGGAACGGCGGTCACGGTGGGGACG
>mtu:443_Myt-2
GGCGGGGACGGCGGTGACGGCGGGTCGGGCGGGGACGCTGGTAATGGTGGCTTGGGCGGT
GACGGCTTTACCTATCTCGCGGATTTTGACGGAGAGCCTGGCGGCGACGGAGGTGACGGC
GGCGACGGCGG
>mtu:444_Myt-2
GGCCGCGACGGCGGCGACGGCGGCGACGGTGGCTACGGCGGGTGGGGCGGCGCCGGCGGA
AACGGCGGGGCCGGCGGGTCGGCACCCGCCGGCGAGGTCGGCAATC
>mtu:445_Myt-2
GGCGGCAGCGGTGGGGCGGGAGGCGACGGCGGGGCCGGTGGCGCCGGCGGAACTCAGACC
GGCGACGGTGGTGACGGCGGGGCCGGAGGCCTAGGCGGGGCTGGTGGGGTCGGCGGTAAC
G
>mtu:446_Myt-2
GGCGGCGGCGGCGGGGTTGGTGGACACGGCGGGGCGGGCGGCGACGCCGGGATGAACGGC
GGCGGCGGAACCGGCGGCCAGGGAGGCAACGGCGCGGCCGGTGGCGCGGG
>mtu:447_Myt-2
GGCGGTGACGGCGGCAAGGGTGGCGACGGCGCGCACGGTGCCCTCGGAGGGCTCACCGTT
GCTGGCGGCAACGGTGGGGCTGGTGGCGCCGGTGGGGCTGGTGGCGCCGGCGG
>mtu:448_Myt-2
TTCGGGGACGGCGGAGCCGGTGGTGATGGGGCCGACGGCACCGCTGCCGAAGCTCTCGGC
GGTGATGGCGGGGCCGGTGGGGCTGGAGGCAAGGGCGGTGACGCCGGCGACATCGGTGAC
>mtu:449_Myt-2
GGCGGCGACGGCGGCGTCGGCGGCAACGGTGCCAAGGCCGCCGCGGCCGGCGGCGACGGC
GGCCAGGGCGGTGACGGCGGCAACGCCGG
>mtu:450_Myt-2
GGCGGAGCGGGCGGTAACGGCGGTGACCCCGGCGCAGGCGGTCGCGGCGGTCTGGGGGGT
GACAGCGGCAACGGCACCTCCGCGGCCAACGGCGTGGACGCCAGCA
>mtu:451_Myt-2
TCGGGGACGGTCGGCAGTCACGGCACCGGTGGGGTCGGTGGCGACGGCGGACTCGGCGGC
GCCGGCGGCGTTGGCGGGGCCGGCGGCAACGGCGGCATTGGTATCACCGTCGGCGGCG
>mtu:452_Myt-2
AGGGGCGCCAACGGTATCGACAGTATCGGCGGCACCGGTGGGGCCGGCGGTGGTGGCGGC
GATGGCGGTGCCGGCGGGGTCGGTGGACATGGCGGGGACGGTGGGGTCGGCGGGGCCG
>mtu:453_Myt-2
GGCGGTGCCGGTGGTGCCGGTGGTGCCGGTGGCGCCGGTGGGTCGGTGTCGGGTGACGGC
GGTGCCGGCGGCAACGGCGGGGCCGGCGGCAACGGCGGTGTGGGCGCTAGCGGTGGGGCC
G
>mtu:454_Myt-2
AGCGTCGCGGGCGGCGCCGGGGGCAACGGAGGCGACGGCGGCAATGCCGGCCGGGTCGGC
GATGGTGGCGCCGGCGGCAATGGTGGCGATGGCGCGGCCGGCGCCAACGGGGCCAATT
>mtu:455_Myt-2
GGCGGGGACGGCGGTGACGGCGGTGACCCCGGCGCGGGAGGCCTCGGCGGCTTGGGCGGC
GACAGCGGCAACGGC
>mtu:456_Myt-2
GCGGGTCAGGTCGGCAGCCACGGTGTCGGCGGCGTTGGCGGTGACGGCGGGCTCGGCGGA
GCCGGCGGCAACGGCGGTGACGGCGGTCATGGCAGTGA
>mtu:457_Myt-2
GGAGGCGCCGGCGGGAAAGGCGGCGACGGCGGTGTCGGCGGCGTTGGCGGTGACGGCGGG
CCCGGCGGTGATGGCGGCGCCGGCGGGGCCG
>mtu:458_Myt-2
GGGCAGGCCGGCGGCGCGGGCGGTGCCGGCGGAGCCGGTGGCGCCGGTGGGTCGGTGTCG
GGCGACGGTGGACCCGGTGGCAAGGGCGGGGCCGGCGGTGCGGGTGGTGCCGGAGCTAGT
G
>mtu:459_Myt-2
GGCGGCGCGGGCGGTGCCGGCGGTGACGGTGGTGCCGGGAGTTCGGCGTTAGGTAGTGGC
GGCAACGGCGGTCGAGGCG
>mtu:460_Myt-2
ACCGTGGCTGGCGCGAACGGCGGCAAGGGCGGTGCCGGTGGTAACGGCGGGTTGGTCGGT
GACGGCGGGGCCGGCGGCGACGGTGGTAGCGGCGCGGCCGGTGCGAATGGCGCGAACG
>mtu:461_Myt-2
GGTGGCGCCGGCGGCGCCGGCGCCACCGAGGGTGTGACCGGCGCGACCGGCGCTACCGTG
CACAGTGGTGGCAACGGCGGCAAGGGCGGTAACGGCGCCGACGCC
>mtu:462_Myt-2
GGTGTTGGCGGGGACGGTGGTGCCGGCGGGGCTGGTGGGGCGCCCGGTAACGGGGGCAGC
GGTGGCCGCGGCGACATGGCTTTCAAGGATGGTGACGGTGGGGCCGGCGGCGATGGTGGT
GACCCAGGCGCCG
>mtu:463_Myt-2
GACGGCGGCAACGGTGGTGATGGCGGAGCCGGCGGTCGCGGCGGTGACGGTGGGGCCGGT
GGGGCTGGCGGTGACG
>mtu:464_Myt-2
GGTGAGGATGGAGGTAACGGCGGGGCCGGTGGGGCCGGCGGCGCGGGTGGGGCCCACGCC
GGCGATGGCGGGGCCGGCGGTGCCGGCGGCAACGGTGGGGCCGGCGGGGCCGGTGGTAAC
G
>mtu:465_Myt-2
GTCGCCGGCGGTCATGGCGGTAACGGCGGTGCCGGTGGCAACGGCGGGTTGGTCGGTGAC
GGTGGGGCCGGCGGTCATGGCGGTGACGGAGCCGCGGGTGCCGGCTATGCCGATA
>mtu:466_Myt-2
GGGGCGTCGGGCGGCGCCGGTGCTCGCGCGGGGGCCAATGGTCTGGCGGCCGGCAACGAC
GGGCCGGTCAGCGGCGGCAACGGCGGCAAAGGTGGCAATGGCGCCCACG
>mtu:467_Myt-2
GGTGACGGCGGTGCCGGCGGCAACGGTGGCAGTTGGCTGGCCGCCGGTGACGGCGGGGCC
GGCGGTCACGGTGGCGACCCGGGCCTGGGTGGGGCTGGCGGAGCCG
>mtu:468_Myt-2
GCGGCCGGCGGTGACGGCGGCGCCGGCGGCAATGGCGGTGCCGGCGGAAACGGCGGCGTG
GGCGGCGCCGGGGGTGCTGGCGGGTCGG
>mtu:469_Myt-2
GGGGGCGATGGCGGTGCCGGTGGGGTGGGCGGCAACGGTGGTCGGGGAGGGTGGCTTCTC
GGTAACGGCGGCGCCGGTGGCGTTGGCGGTGTCGGCGGGGCCGGTGGTGCCGGTGCGGCC
G
>mtu:470_Myt-2
GGTGGTGCCGGTGGGGCTGGTGGTGGCGCCGGCGGCGCGGGCGGTAACGCGGGGTGGTTT
GGTCATGGGGGCGCTGGCGGCGTGGGTGGTGTAGGTGCGGCCGGGGCCAACGGTGCTACG
>mtu:471_Myt-2
GCGGGTGGGGGCGGCGTCGGCGGTATGGGTGGGGCTGGTGGTGGCGCCGGCGGGGCGGGT
GGCAACGCGGGCCTGTTCGGCAACGGCGGCGCC
>mtu:472_Myt-2
GGCGGCGCCGGCGGGGCGGCCGGGTTATTTGGGATCGGCGGCGCCGGTGGCGCGGGCGGG
GCGGGCGCACCCGGAGGTACCGGCGGGACGG
>mtu:473_Myt-2
CGGAGCTGTCGGCGGAGCCGGCGGGTCGGCCGGATTTATCGGTAACGGTGGCGCCGGGGG
CGCCGGCGGGCCCGGCGCCGGCGGCGGGACTGGAGGCCTCG
>mtu:474_Myt-2
ACCGCCGGGGTGGCCGGCGGCGCCGGTGGTTCCGCGGGCCTGATCGGCAACGGCGGCAAT
GGTGGCGCCGGTGGGGCCGGTGCTGCCGGCGGGGCCGGCGGCGCCG
>mtu:475_Myt-2
CGGCAACGGTGGCGCCGGCGGTCCCGGCGGCCCAACGGACGTTCCTGCCGGCACAGGTGG
AGCCGGCGGGGCCGGCGGCGACGCC
>mtu:476_Myt-2
CGGCTGGGGCGGCAACGGCGGGCCCGGCGGTTTCGCTGCTTTTGGAAACGGTGGGGCCGG
CGGCAACGGCGGCGCCAGCGG
>mtu:477_Myt-2
GGCGTCGGCGGCGCCGGCGGCGTCGGCGGATCGAGCGAAGACGTCGGCGGCACCGGCGGG
GCCGGCGGCGCTGGCCGCG
>mtu:478_Myt-2
GGCCTGGGCGGTGATGGCGGCGCCGGCGGCACCAGCAACAACAACGGCGGTGACGGTGGC
GCCGGCGGCACCG
>mtu:479_Myt-2
GCCGGTGACGGTGGCGCCGGCGGTGACAGCAGCGCCCTGATCGGCTACGCCCAGGGCGGC
TCCGGCGGCCTCGGCGGCTTCGGCG
>mtu:480_Myt-2
GGCGGCTCCAACGGCACCGGGGGCGCGGGCGGCGCGGGCGGCACGGGCGCCACGCTGATC
GGCCTGGGCGCCGGCGGCGGCGGCGGCATCGGCGGGTTCGCCGTCAACGTGGGCAACG
>mtu:481_Myt-2
GGTGGCAATGGCGGTGACGGCGGTGACGGTGGCGGCCTGTTTAGTATCGGCGTCGGTGGG
GACGGCGGCAACGCCGGCAACGGCGCCA
>mtu:482_Myt-2
GGCGGCAACGGCGGCAACGCCGGGGTCATTGCCAACGGCTCCTTTGCCCCGTCGTTCGTC
GGCTTCGGCGGCAACGGCGGCAACGGCGTCAATGGCGGCACCGGCGGCAGCGGCGGGATC
C
>mtu:483_Myt-2
GGCGGGTCCGGCGGTGACGGCGGGAAAGGCGGGAACGGCGGCAGCGTCGGACTGATCGGC
AACGGTGGAAACGGCGGAAACGGCGGCGCCGG
>mtu:484_Myt-2
GGAGGGAATGGCGGTAGCGGCGGCAGCGGTGGAAACGGCGGCAATGCCCTCATCGGCAAC
GCGGGGGCCGGTGGGAGCGCCGGGGCCGGCGGGAACGGAGCGAGCGCCGGCACTG
>mtu:485_Myt-2
GTTGGGTTTGGCGGGCAAGGCGGTAACGGCGGCGCCGGCGGGCTACTCTACGGTAACGGC
GGGGCCGGCGGAAACGGCGGTGCCGCCGG
>mtu:486_Myt-2
TCCGGATTCGGGGGTAACGGTGGTCACGCCGGAACCACCGGACTGATCGGCAACGGCGGC
AATGGCGGAGCCGGCGGAGCCGGTGGTGATG
>mtu:487_Myt-2
GGGGCTAGCGGCGGCAACGGCGGGAACGGCGGGAACGGCGGCCTACTGATCGGCAACAGC
GGGGACGGCGGGGCCGCCGGAAACGG
>mtu:488_Myt-2
GCGGGCATGGTGGGAACGGCGGCAACGCCGGGCTGATCGGCGCCGGCGGGACCGGCGGGG
CCGGGGGCACCGGCGGCGGCG
>mtu:489_Myt-2
GCCGGCGCGAACGGCGGAGCCGGCGGCGCCGGTGGATGGCTGTTCGGCAACGGCGGGGCC
GGCGGGAACGGCGGGATCGGTGGGGCCGGCACCAACCTCGCTATCG
>mtu:490_Myt-2
CGGGCAGGCCGGCGGGGCCGGCGGTGCGGCCGGGTTGATCGGCAACGGTGGGGCCGGCGG
AGCTGGCGGCCAGGGC
>mtu:491_Myt-2
GCCGGCGGCACCGGCGCAGGCGGCACGGGTGGGCAAGGTGGCCTCGGCGGCCAGGGCGGC
AACGGCGGCAACGGCGGGACCGGCGCGACCGGCGGTCAGGGCGGCGATTTCGCGCTG
>mtu:492_Myt-2
GGCGGTGGCGGCGGTACAGGCGGCGTGGGGGGCGCTGGTGGCACTGGCGGTACCGGCGGC
GCCGGCGGGACCACCGGCGGCAGCGGCGGAGCCGGCGG
>mtu:493_Myt-2
GGTGGTGGCGGGGGTGCCGGCGGTGTCGGCGGCACCGGTGGCATCGGCGGCATCGGTGGT
GCCGGCGGCAACGGTGGCGCCGGCGGCGCGGGTACCACCACCGGCGGGGGAGCGACA
>mtu:494_Myt-2
GGCGGTGTCGGCGGCGCGGGCGGAGAGGGTCTCACCGACGGTGCGGGTACCGCGGAAGGC
GGCACCGGCGGTCTGGGGGGCCTCGGCGGTGTCGGCGGTACCGGCGGTATGGGTGGCAGC
G
>mtu:495_Myt-2
GGCGGTAACGGCGGCACCGGTGGTGCCGGTGGAAACGGTGGACGTGGCGGGATGTTAATC
GGCAACGGCGGCGCCGGTGGGGCCGGCGGGACGGGCGGCACCGGTGGTGGTGGCGCCGCC
G
>mtu:496_Myt-2
GGTGGTGCTGGCGGCAAGGGGGGGCAGGGGCACAACACGGGTGTAGGTGACGCTTTCGGC
GGTGACGGCGGAATCGGCGGTGACGG
>mtu:497_Myt-2
GGCGCTGCCGTCGGTCTCACCTATGCCGCCAGCGCCGCCAGCGCCGCCGGCACCGCCATC
GGTACCGGCAGTACCCCCGGCTCCACCCTTACCGCCGGTGCCGTCGTTGCCGTCGAGCG
>mtu:498_Myt-2
GGCGGGGCCGGTGGCCTTGGCGCCGCCGGCGGCGTCGGAGGGGCGGCCAGCTACTTCGGG
ACCGGGGGCGGTGGCGGCGTTGGTGGGGACGGTGCGCCCGGTGGTGACGGCGGTGCGG
>mtu:499_Myt-2
GCGGGGGTGGGCACCACCGGCGGCGTGGGCGGGAGCGGTGGCGTTGGCGGCGTGTTCGGC
AATGGTGG
>mtu:500_Myt-2
GGTGGTGCTGGCGGGGATGCGGGGTTGATCGGTAACGGCGGGACTGGCGGTAAAGGTGGG
GACGG
>mtu:501_Myt-2
GCCGGCTCCGGCCAGAAGGGCGGTAACGGAGGAGCTGCCGGATTGTTTGGCAACGGCGGG
GCCGGCGGTGCCGGCG
>mtu:502_Myt-2
GCCGGCAACGGCGGCGCCGGCGGAAACGGCGGCGCCGGTGGGCTGATCTGGGGCACCGCG
GGGACCGGTGGCAACGGCGG
>mtu:503_Myt-2
GGCGGCGCCCAGGCCGCCGGTGGCAACGGCGGTGCGGGCGGGGTCGGTGGGCTGTTCGGC
GCCGGCGGTGCCGGCGGCGCCGGCGGCTTCAGCGACACC
>mtu:504_Myt-2
GGTGGGACCGGCGGGGCTGGCGGGGCCGGCGGGCTGTTCGGCCCGGGCGGCGGCTCGGGC
GGCGTCGGTGGCTTCGGCGACACCGGTGGGACCGGCGGCGACGGCGGCAGCGGCGGGCTG
>mtu:505_Myt-2
GGCGGGGCCGGCGGGCACGGTGGCTTCGGCAGTGCTGCCGGCGGCGACGGCGGCGCGGGC
GGCGCCGGCGGCACGGTCTTCGGCTCGGGCGGGGCCGGCGGTGCAGGCGGAGTCGCCACT
GTCG
>mtu:506_Myt-2
CGGCACCGGTGGGGCCGGCGGAGCCGGCGGGTTCGGCGGGTTCGGCGGCGACGGCGGCGA
CGGCGGTATCGGCGG
>mtu:507_Myt-2
GGCGGCGCCGGCGGCAGCGGCGGCACCGGTACCCTAAGTGGTGGTCGCGGCGGGGCCGGC
GGTAACGCCGGCACGTTCTACGGTTCCGGCGGCGCCGGCGGCGCCGGCGGGGAGAGCGAC
AACG
>mtu:508_Myt-2
GCGACGGCGGAAACGGCGGCGTGGGCGGCAAGGCCGGGTTGGTCGGCGAGGGCGGCAACG
GCGGCGACGGCGGTGCC
>mtu:509_Myt-2
GCAGGAAAGGGTGGTAGCGGCGGTAACGGCGGCAACGCCTGGCTGACGGGCCAGGGCGGC
AACGGCGGCAACGCCGCATTTGGCAAAGCCGGGACTGGCAGCGTCGGCGTCGGTGGCGCC
GGCG
>mtu:510_Myt-2
GCCGGCGGCGCCGGCGGCAACGCCGGCTTGATCGGCAACGGCGGGGCGGGCGGCGCCGGG
GGTGTTGGCGCGGTCGGCGGTAAACGCGGCACGG
>mtu:511_Myt-2
GGTATCAACGGCGGCAGCGGCGGGCAGGGAGGCCACGGTGGCAACGCCATCCTGTTCGGC
CAGGGCGGTGCCGGCGGGCCAGGTGGCACCGGCGCCATGGGCGTCGCCGGCACCAATC
>mtu:512_Myt-2
GGGAACGGTGGTAACACGGACCTCACCGGCGGCGCCGGTGGCGACGGCAATGCCGGCAGC
ACCACCGTGAACGGCGGCAACGGCGGTACCGGCGGCGCAG
>mtu:513_Myt-2
GGTGGTACCGGTAACTCCTTTGGTGGTGCCGGCGGCGCCGGAGGCGACGGCGCCAACGGC
GGCGACGGTGGCGCTGGCGGGGAAGCCCTCACCGAAGGCGGTGCCACCGCCG
>mtu:514_Myt-2
AGTGGTGCTGGTGGTAAGGGAGGTAACGCCGAGGCTTCCGGCGGCGCCGGCGGCAACGGC
GGCAAAGGTGGCTTTGCTCAGGCCACCACCAGCGTGACCGGGGGTAACGGCGGTAACGGT
GGCAATG
>mtu:515_Myt-2
GGCGGCGCTGGCGGCAGCGGTGGCGTCGGCGGTGACGGCGGCCGTGGCGGCCTGCTGGCC
GGCAACGGCGGCACCGGCGGTGCCGGTGGCAACGGCGGTACCGGTGGCGCCGGTGCCCCC
G
>mtu:516_Myt-2
GGGGGGGCTGGGGGTGCCGGAGGTCTAGGTGGTCACGGGGGTGCAGGCGGGCTGCTGATT
GGCAACGGCGGCGCCGGTGGCGCTGGCGGCCTCGGCGGTGCGGGCGGCGCC
>mtu:517_Myt-2
GGCGGTGCGGGCGGTGAGGGCGGTGCCGGCGGCGCCGGAGGCGAAGCTATTCCCGGCGGG
GCGTCCACCAACTCCGCCGGCGGTGACGGAGGGGCGGGCGGTACTGGCGGCAATGGCGGT
GAC
>mtu:518_Myt-2
GGCGGTGCCGGCGGAGCCCCCGGCCTCGGTGGCGCGGGCGGGGCCGGCGGATGGTTGATC
GGCCAGTCGGGCAGCACCGGCGGCGGTGGCGCCGGCGGTGCCGGTGGTGCCGGAGGTGCC
GGTGGCGCG
>mtu:519_Myt-2
GGCGCCACCGGCGCTACTGGCGGTGAGAGCGTCGGCACCGGCGCTACTGGCGGCGAGAGC
GTCGGCACCGGCGGCGGTGAGAGCGTCGGCACCGGAGGTGCAACCGCTAGCGGCGGGGGC
G
>mtu:520_Myt-2
GCGCGACCGGCCTCGGCGGTGACGGCGGTGACGGCGGTGACGGCGGCAACGGCGGCAACA
GCGGCGCCAAGGCCGGCGGCGCCGGCG
>mtu:521_Myt-2
GGCGGCCTTGGCGGCGCGGGCGGTGGCGGAGGCAACGCCCCGGACGGCGGCTTCGGTGGC
AACGGCGGTAAGGGTGGCCAGGGCGGCATTGGCGGCGGC
>mtu:522_Myt-2
GCCGGTGGCGGCGGCAACGGCGGTGTCGGCGGCCGGGGCGGCGACGGCGTCTTTGCCGGT
GCCGGCGGCCAGGGCGGCCTCGGTGGGCAGGGCGGCAATGGCGGCGGCTCCACCGGCG
>mtu:523_Myt-2
GGCGGCAGCGGCGGTGGCGGCGGCGCCGGCGGCGCCGGCGGCAGCGGCTTTTTCGGCGGC
AAGGGCGGCTTCGGCGGCGACGGCGGTCAGGGCGGCCCCAACGGCGGCGGTACCGTCG
>mtu:524_Myt-2
GGTGGGGCCGGTGGCGCTGGCGGCGCCGGCGGAAACGGCAGCCTTAGCTCCGGCGAGGGC
GGCAAGGGCGGCGACGGTGGCCACGGCGGTGACGGCGTCGGCGGCAACAGCTCCGTCACC
C
>mtu:525_Myt-2
GGTGGCGACGGCGGCAAGGGCGGCAACGGCGGTGCCGGCGGCAACGGGGGCTCGATCGGC
GCCAACAGCGGCATCGTCGGCG
>mtu:526_Myt-2
CCATCGGGGTCACGGGCGCCCCCGGCGGCAACGGCGGCAAGGGCGGCGCCGGTGGCA
>mtu:527_Myt-2
GGCGGCGCCGGCGGCTCCGGCGGCAACGGTGGCGCCGGGGGTAACGCCACCGGCTCAGGC
GGCAAGGGCGGCGCCGGTGGCAATGGCGGTGATGGGAGCTTCGGCGCTACCAGCGGCCCC
G
>mtu:528_Myt-2
GGCGGCGCCGGCGGCAACGGCGGCAACGGCGGCGCCGGCGGCACCGGCGTCGTGCTTGGC
GGCAAGGGCGGCGACGGGGGCAACGGTGACCACGGTGGGCCTGCCACCAACCCGGGCAGC
G
>mtu:529_Myt-2
GGTGGCAACGCCGGTAACGGCGGCCACGGCGGCGCCGGCGGCAGCGGCGACACGGGCGGC
GCCGGCGGCGCAGGTGGCCAGGGTGGGTTCGGTGGCACCGGGGGCAGCGGCAGCGGCA
>mtu:530_Myt-2
GCCGGCAACGCCGGCTCAGGCGGCAATGGCGGCAAGGGCGGCGACGGTGTCGGCCCTGGC
TCCACCGGCGGCGCGGGCGGCAAGGGCGGCGCTGGCGCCAACGGCGGTTCCAGCAACGGC
A
>mtu:531_Myt-2
GCGGCCCACGGCGGCAGCGGTGGTGCCGGTGGCAACGGCGGCGCTGGCTCGGCCGGCAAC
GGCGGCGCCGGTGGTGCCGGTGGCAACGGCGGTGCCGGCGGCAACGGTGGCGGTG
>mtu:532_Myt-2
GGCGGCGCCGGCGCGGCCGGCGGCAACGGCGGCGCCGGTGCTGGCGGGGGCAGCCTGAGC
>mtu:533_Myt-2
GGTGGTGCCGCCGGCGCCGGCGGCAACGGCGGCGGCACTTCCAGCGCCGCCGGCCACGGC
GGCAGCGGCGGCAGCGGTGGCAGCGGC
>mtu:534_Myt-2
GGCGGTGCCGGCGGCAGCGCCGGCAACGGCGGCCACGGCGGCGGTGCCACCGGCGGCGAC
GGCGGCAACGGCGGCAACGGCGGCAACTCCGGCAACAGCACCGGCGTCGCGGGCT
>mtu:535_Myt-2
GGCGGCAACGGCAGCAGCGGTGCCGCCAGCGGCTCAGGCGTCGTCAACGTCACCGCCGGC
CACGGCGGCAACGGCGGCAATGGCGGCAACGGCGGCAACGGCTCCGCGGGCGCCGGCG
>mtu:536_Myt-2
GGCGGGGCCGGCGGCAACGCGGGTGTCGCCGGCGTGTCCTTCGGCAACGCTGTGGGCGGC
GACGGCGGCAACGGCGGCAACGGCGGCCACGGCGGCGACGGCACGACGGGCGGCGCCG
>mtu:537_Myt-2
GGAGGGGCCGGTGGCGCTGGCGGTAACGGCGGTAGCAGCAAAAGCACGACCACCGGCAAC
GCCGGCTCCGGTGGTGCCGGCGGTAATGGGGGCACTGGCCTCAACGGCGCGGGCG
>mtu:538_Myt-2
GGCGGCGCCGGCGGCAAGGGCGGCAACGGCGGCGACGGCGGGAACGTCGGTTTGGGCGGT
GACGCCGGCTCCGGCGGCGCGGGCGGCAATGGCGGTATCGGCACCGACGCGGGCGGTG
>mtu:539_Myt-2
GGCAATGGCGGCCTCGGCGGCAACGGCGGCGCCGGCGGCAACGGCGGCGTCAGCACCACG
GGCGGCGAC
>mtu:540_Myt-2
GGCGGCAACGGCGGCCTCGGCGGCAACGGCGGCGTCTCCGAGACTGGGTTTGGCGGCGCC
GGCGGCAACGGCGGCTACGGCGGTCCGGGAGGCCCCG
>mtu:541_Myt-2
GGCGGCGCCGGCGGGGACGGCGGTGCCGGCGGGGTCGGCGGCTTCGGCGGCCAGGGCGGC
ATCGGCGGGGAAGGGCGCACAGGCGGCAACGGCGGTAGCGGCGGCGACGGCGGTGGCG
>mtu:542_Myt-2
GGCGGCGCTGGCGGCAATGGCGGTGCCGGCGGCTTCGCTAGCACCGGGTTGGGTGGCCCA
GGCGGCGCCGGCGGTCCCGGCGGCGCGGGCGACTTTGCTAGCGGTGTTGGCGGTG
>mtu:543_Myt-2
CAACGGCGGCCTCGGCGGCTTCGGCGGCGCCGGCGGTGGCGGCGCCGTTGACGTCGCCG
>mtu:544_Myt-2
GCCGGCTTCTTCGGCACGGGCGGCAAAGGCGGTAACGGCGGCAATGGCGGTGCCGGC
>mtu:545_Myt-2
GGCGCGGCCGGCGGCAACGGCGGCAACGGCGGCTCCGGCCTCAACGGCGGTGACGCCGGC
AACGGCGGCAACGGCGG
>mtu:546_Myt-2
CGGCACCGACGGCATCACCCCCAACGGCGGTAACGGCGGCAATGGCGGCAACGGCGGCAA
GGGCGGCACCGCCGGCAACGGGAGC
>mtu:547_Myt-2
GGCGGCGGCACCGTAGGAAACCCCGGTACCGGCGGCAACGGCGGCAACGGCGGCAACGCC
GGCGTCGGCGGCACCGGAGGCAAGGCCGGCACCG
>mtu:548_Myt-2
GCGGCCGGGTACACCGACGGCGCCACGGGCACCGGCGGCGACGGCGGCAACGGCGGCGAT
GGCGGCAAAGCCGGTGACGGCGGGGCCGGCGAAAACG
>mtu:549_Myt-2
GGCGCCGACGGCGCCGGCCCCAATGCTAACGGCGCAAACGGCGAGAACGGCGGTAGCGGT
GGTAACGGTGGCGACGGCGGCGCCGGCGGCAATGGCGGCGCGGGCGGCAAGG
>mtu:550_Myt-2
GGTGGGGCTGGCGGCAACGGCGGGGCGGGCGGCGCCGGCGGAACACTGGCCGGCCACGGC
GGCAACGGTGGTAAGGGTGGTAACGGCGGCCAGGGTGGCATCGGCGGCGCCGGCG
>mtu:551_Myt-2
ACCGTCGCGGGCGGCAACGGCGGTGACGGCGGCAAGGGCGGCAGCGGCGGGAATGTCGGC
AATGGCGGCAATGGCGGGGCCGGCGGCAACGGCGCGGCCGGCCAAGCCGGTACGCCG
>mtu:552_Myt-2
GGTGCGACCGGCGCCGATGGCACCGCACCCACCAGCGGCGGTGACGGCGGCAACGGCGGC
AACGGCG
>mtu:553_Myt-2
GCCGGCAACGGCGGTGCCGGCGGCAACGGCGGCAATGTGGGCGTTGCCGGCCAGGGTGGG
GCCGGCGGCAAGGGCG
>mtu:554_Myt-2
CGCCAATGGCGCGAATGGCGGACAGGGCGGCAACGGCGGCAACGGCGGCATCGGCGGCAA
GGGTGGTGACGCCTTCGCC
>mtu:555_Myt-2
GGCGGTGCGGGTGGTGCCGGCGGAAATGGCGTCGCCGGCACCGGCCTTGCCCTCAACGGC
GGCAACGGCGGCAACGGCGGCATCGGCGGCAACGGCGG
>mtu:556_Myt-2
GGCGGCAACGGTGGCAACGGAGGTGCCGGCGCCACCCCCACCGTCGCGGGAGAAAACGGC
GGCGCCGGTGGTAACGGCGGCCATGGCGGGTCGGTCGGTAAC
>mtu:557_Myt-2
GCCGTCAACCAGGGTGCCGGCGGTGACGGCGGCAACGGCGGTGAAGTGGGCGTTGGCGGC
AAGGGTGGGGCCGGCGGTGTTAGCGCGAAC
>mtu:558_Myt-2
CCGGTGCCGATGGCGGTATGGGCGGCAACGGCGGCAAGGGCGGTGACGGCGGCAAGGCCG
GTGATGGCGGAGCCGGTGCCGCCG
>mtu:559_Myt-2
CGGCGACGGCGGCGTCGGCGGCAAGGGCGGTGCCGGCGGTAGCGGCGGCGCCGGCGGAAA
CG
>mtu:560_Myt-2
GACGGGCGGTAACGGCACCAATGGCGGCGCCGGGGGCCACGGCGGTAATGGCGGAAATGG
CGGCGCCC
>mtu:561_Myt-2
GCCGGCGGGGCCGGCGGTAATGGCGGTCATGGCGGGTTGGTCGGCAACGGCGGCACCGGC
GGCGCCGGCGGTGCCGGTCATGCGGGTTCCACCGGCGCTACCG
>mtu:562_Myt-2
CGGTGCCGCCGGCGCCACCCCCACCAGCGGCGGCAACGGCGGCGATGGCGGCATCGGCGC
CACCGCC
>mtu:563_Myt-2
CGCCGTCAACAACGGTGCCGGCGGTAACGGCGGTCACGGCGGCAACCCCGGCGTGGGCGG
GGCCGGTGGGGCCG
>mtu:564_Myt-2
TGGTTGGCAACGGCGGGGCCGGCGGGGCCGGCGGCGTCGGCGGCGACGGTGGTAAGGGCG
GCGCTG
>mtu:565_Myt-2
GGCGGCGCCGGGGGGGCCGGGGCCGCGGGCCTGCCGGGTGCCGCCGGCCTCAACGGCGGC
GACGGCAGCGACGGCGGCAACGGCGGAACCGGCGGCAACGGCGGGCGCGGCGG
>mtu:566_Myt-2
GGCGGGTCCGGCGGCGCCGGCACCAATGGTGGCGTCGGCGGGTCCGGCGGATTTGTCTAC
GGCAACGGCGGCGCCGGCGGGATCGGCGGCATCGGAGGTATAGGCGGCAACGGTGGCGAC
G
>mtu:567_Myt-2
CGGGTGGTTGAACGGCAACGGCGGGGCCGGCGGGGCCGGCGGGACCGGCGCTAACGGTGG
TGCCGGCGGCAACG
>mtu:568_Myt-2
GGGGCGGCCGGTCAAGTCGGTGGGCCCGGCGGCGCGGCCGGGTTGTTCGGCAACGGCGGG
TCCGGCGGGTCCGGCGGGGCCGGCGCTGCCGGCGGTGTCGGCGGATCCG
>mtu:569_Myt-2
CGCCGCCACGCCCGGAATGGCCGGCGGCAACGGCGGCAACGCCGGATTGATCGGCAACGG
CGGTACTGGCGGGTCGGGCGGTGCCGGCGCGGCCGGTGGCGCCGGCGGCAGCG
>mtu:570_Myt-2
CGGCTGGTTGTACGGCAACGGCGGAAACGGCGGCATCGGCGGGAATG
>mtu:571_Myt-2
CGTCGCGGGCGGTGCCGGCGGCAATGGGGGCGCTGGCGGCGCCGCCGGATTGTGGGGCAG
TGGCGGCAGCGGCGGCCAAGGCGGCAACGGTCTGACCGGCAACGACGGCGTGAATC
>mtu:572_Myt-2
ACCAGCGTCCTGATCGGCACCCAAGGCGGTGACGGCACGCCCGGGGGTGCTGGCGTCAAC
GGCGGCAACGGTGGCGCGGGCGGAGACG
>mtu:573_Myt-2
CACCTCGATCGCCAACGCAGGCGCCGGCGGGAACGGCGCCGCCGGCGGTGACGGCGGTGC
C
>mtu:574_Myt-2
GGCGGTGCGGGCGGCGCCGGCGGGCAGGCCGCGTCCGCCGGTAGTTCCGTCGGCGGTGAC
GGCGGCAACGGCGGTGCCGGCGGTACGGGCACGAACGG
>mtu:575_Myt-2
CGCCGGCGGTGCGGGCGGCGCCGGCGGTGCCGGTGGTCGCGGCGGGTGGCTGGTCGGCAA
CGGTGGCAACGGTGGCAACGGTGCCGCCGGCGGCAACGGCGCCATCGGCGGTACCG
>mtu:576_Myt-2
GGTGCCGGCGGCGTCCCCGCCAACCAGGGCGGTAACAGCGCCCTAGGCACCCAGCCGGTC
GGCGGCGACGGCGGCGACGGCGGCAACGGGGGCACCGGAGGCACC
>mtu:577_Myt-2
GGCGGGCGTGGCGGCGACGGCGGATCCGGCGGCGCGGGCGGCGCGAGCGGTTGGTTGATG
GGCAACGGCGGCAACGGCGGCAACGGCGGCACCGGCGGC
>mtu:578_Myt-2
GGCGGTGTCGGCGGCAATGGCGGCATCGGCGGTGACGGCGCCGGCGGCGGAAACG
>mtu:579_Myt-2
CGACGCCCACGGGGGTAACGGCGGCGCTGGTGGCGACGCTGGTCACGGCGGAACGGGCGG
CGACGGCGGTGACGGGGGGCATGCCGGCACCGGTGGACGTGGCGG
>mtu:580_Myt-2
GCCGGCCAGCACGCCAACTCCGGCAATGGCGGTGGCGGCGGTACCGGCGGTGCCGGGGGC
ACCCATGGCACCCCCGGCAGCG
>mtu:581_Myt-2
ACCGCCGGGGTGGCCGGCGGCAACGGCGGCAGCGCGGGGTTGATCGGCAACGGCGGGGCC
GGCGGCGGCGGCGGGGCCGGCGCCGCCGGCGGCCTCGGCGGCAACG
>mtu:582_Myt-2
ACCGGAACCGGTGGTCACGGCGGGGCCGGCGGGGCCGGCGGCCGGGCCTGGCTGTGGGGC
ACCGGCGGGGCCGGCGGAGCCGGCGGTGACGGCGGC
>mtu:583_Myt-2
GGTTGTTCGGCGACGGCGGGGCCGGCGGCACCGGCGGCAACGGCGGCAGCGGC
>mtu:584_Myt-2
CGGCGGCGCCGGCGGGGCCGGTGGGCACGCCGGGCTGTTCGGCGCCGGCGGGACCGGCGG
GACCGGCGGCATCGGCGG
>mtu:585_Myt-2
GGCCCGGCCGCCAGCAACGGCGGCGCGGGCGGCGCCGGTGGCGGCGGCGGGTACCTGGTC
GGCGATGGCGGCGCCGGCGGGACCGGCGGGGCCGGCGGGAAGAATTCCAGCGGTGGCGCC
A
>mtu:586_Myt-2
CACCGGGGGCACCGGAGGGACCGGCGGGGCCGGCGGGGCGGCCGGGTGGCTCTACGGCAG
CGGCGGCGCCGGCGGTGCCGGCGGCGCCGGCGG
>mtu:587_Myt-2
GGTGCCACCGGCGGCACCGGCGGTACCGGCGGAGCCGGCGGCTCTGGAGCGTGGCTGTAC
GGCAACGGCGGGGCCGCCGGGGCCGGCGGCAACGGCGGCAAC
>mtu:588_Myt-2
GCCGGCACCGGTGGTGTCGGGGCTAGCGGCGGGACCGGCGGAAACGCCGGGCTGATCGGC
GCCGGCGGCCACGGCGGGGCCGGCGGCGCCGGCGGAAACCAAACCGGTGGCGTGGGCA
>mtu:589_Myt-2
GGCGGGGCCGGCGGGAACGGCGGCGCCGGCGGGGCCGGTGGTCAGCTGTACGGCAACGGC
GGGGACGGCGGCAACGGCGGGGCCGGCGGGGCCAACATCGCCGGCGGCA
>mtu:590_Myt-2
GGCAGCGACGGCGGCGCCGCCGGCCACGGCGGGGCCGGCGGGAGCGCCCGGCTGATCGGA
GCCGGCGGCCACGGCGGGGACGGCGGCGCCGGCGGGAACACCGCCGGCAGAAGGGCCG
>mtu:591_Myt-2
GCCGGCACCGGCGGGGACGGCGGCAACGGCGGGAATGGCGGCTTGCTAAGCGGCAACGCC
GGGGCCGGCGGCCACGGCGGGGCGGGCGGGAGCAGCACCGCGACCACCACCA
>mtu:592_Myt-2
GGTGCAACGGGCGGCAATGGCGGCAACGGCGGGGCCGGCGGCACGGCCGGGTTTACCGGC
AGCGGCGGCATCGGCGGCAACGGCGGGGCCGGCGGCACCGGCGGTAACGCCGGTGTCG
>mtu:593_Myt-2
GGCGGACTGGGCGGTAACGGCGGCAGCGGGGGCCTCGGCGGCGGCGGCGGGTCGCTCTTC
GGCAATGGCGGGGCCGGCGGTGTCGGCGCAACCGGCGGAAACGGCGGAAGCGGTATCGGG
C
>mtu:594_Myt-2
GGTGGCAACGGCGGCAAGGGCGGCGTTGGTGCGGCCGGCGGGCTTGCCGGGCAGATCGGC
AACGGCGGTAGTGGTGGGTCCGGCGGTGCCGGGGGCAACGGCGGGACCGGCG
>mtu:595_Myt-2
GCCGGCAACGGTGGCAATGGTGGTGCCGGCGCGGTCGGCGGCAACGCCCAGCTCATCGGC
AACGGCGGCAACGGCGGTGGCGGCGGGAACGGCGGAACCGGCGCCGACGGCACCTAAG
>mtu:596_Myt-2
TGGGGTAACGGCGGCGCGGGTGGCGCCGGCGGCAGCGGCGGCGCCGCCGGCGGCAACGGC
GGTAACGGCGG
>mtu:597_Myt-2
TTCGGCGCCGGCGGCACCGGCGGTATCGGCGGCACCGGTGCTCCCGGCGCCATGGGCGGC
ACCGGCGGCAACGGCGGCAACGGCG
>mtu:598_Myt-2
CGGCGGCGGCGGCCTCGGCGGCGCCGGCGGCATGGGTGGCACCGGCGGCGGCACCGGCGG
CACCGGCGGCAACGGCGGCAACGGCG
>mtu:599_Myt-2
GCCGGCGCCGGCGGCACCGGGGGCAACGGCGGCGCCGGGGGGTTGTTCATGAACGGCGGC
GACGGCGGCGCCGGCGGTCAAGGCGGCGACGGTGCGGCCGGCGACGCGGCTGCCAGCG
>mtu:600_Myt-2
CGGCGGCACCGGCGGCAAAGGCGGCCAAGGCGGCGACGGCGGCACCGGAGGGGCCGGCGG
CGCAG
>mtu:601_Myt-2
GGCGGCACCGGTGGAATGGGCGGCGCCGGCGGAGACGGCACCACCGTCATCGCGGCCGGT
ACCGGGGGGGAGGGCGGCACCGGCGGCGCGGCCGGCGCCGGCGGAGCCGCAGGCGCTC
>mtu:602_Myt-2
CACCAGCGGCGGCCTAGCCGGCGGCGTCGGGGCCGGCGGCACCGGCGGCACCGGCGGTAC
CGGCGGCAACGGCGCTGACGCCGCTGCTG
>mtu:603_Myt-2
GGCTTCGGCGCGAACGGCGACCCTGGCTTCGCTGGCGGCAAAGGCGGTAACGGCGGAATA
GGTGGGGCCGCGGTGACAGGCGGGGTCGCCGGCGACGGCGGCACCG
>mtu:604_Myt-2
GGTGGCACCGGCGGTGCCGGCGGCGCCGGCAACGACGCCGGCAGCACCGGCAATCCCGGC
GGTAAGGGCGGCGACGGCGGGATCGGCGGTGCCGGCGGGGCCGGCGGCGCGGCCGGCACC
G
>mtu:605_Myt-2
GCAACGGCGGCCATGCCGGCAACACAGGTGACGGCGGCGACGGCGGGACCGGCGGTAACG
GCGGCAACGGCACCGGAGGCGTGAACGGCGCCGACA
>mtu:606_Myt-2
GGCGGGGCCGGCGGGGCCGGCGGGGCCGGCGGGGCCGCCGGCGGCCCGGGCGGTACCGGC
GGTACCGGCGGTAACGGCGGCAACGGCGGCAACGGCGGCAACGGCGGCAACGGCGGCAAC
G
>mtu:607_Myt-2
GCGGCAACGGCGGCAATGCCGGCAACAACAGCACCAATGCCCCAGTCGGTGGCGAAGGCG
GCGCCGGCGGCGACGGCGGCGCCGGCGGCGCAGGCGGGGCCGCC
>mtu:608_Myt-2
GGCGGCACCGCGGGCAGCCAGGGCACTGGGGGCGTCGGCGGCGACGGCGGCGCGGGCGGC
AACGGCGGCGGCGGCAAGGCTGGCACCGGCAACAGCGGCAACTTTGGGGTGG
>mtu:609_Myt-2
GGCTTCAGCGGCGGCGCCGGTGGCAACGGCGGCGTAGGCGGGGCCGCCGGCGCCAATGGC
GGAACCGGCGGCAGCGGTGGTAATGGCGGTGACGGCGGTGCGGGAGGCA
>mtu:610_Myt-2
GGCGGGGCCGGCGGCAACGGCATACCGGGCACTGGCACAGAGCCTGCCGGGGGCACCGGC
GCCAAAGGTGGAGACGGCGGCGACGGTGGCGCCGGCGGCGCAGGCGGCAATGCCGGCGGG
G
>mtu:611_Myt-2
CCGGCGGCCAGGGCGGCAATGCCGGCCAGGGTGGCGCCGGCGGTGCGGGCGGCAACG
>mtu:612_Myt-2
CGGCGACGGCGTCGGGAAGGCGCCGCACGGCGACGCGGGCGGCAGCGGCGGAGACGGCGG
CAAAGGCGGCCAGGGCGGTAGTGGCGGCACCGGCGGATCCG
>mtu:613_Myt-2
CGGTGGCGGCGCCGGAGGCACCGGAGGGTCCGGCGGACACGCCGGCAAGGGTGGCGCCGG
CGGCATCGGCG
>mtu:614_Myt-2
GGCACCACCATCACCGTGCCCGGGAACGGCGGCAACGCCGGCGACGGCGGCAACGGCGGC
AACGCCGGCGCCGGTGG
>mtu:615_Myt-2
GGCGGCTCCGGCGACTTCGGTGGCAATACCACCAGCGGCGCCTCCGGCAGCGGCGGCAAC
GGCGGCAACGCCGGCACC
>mtu:616_Myt-2
GCGGGTAGCGGCGGTGCGGGCGGAACCGGCGGCACCGGCCTTAGCGGCGGCAACGGTGGC
AACGGCGGCAACGGCGGCAACGGCGGTGACGGCGGTAACGGCGCCCACGGCACCGTCG
>mtu:617_Myt-2
CAACGGCGGGGCCGGTGGCAACGGTGGCACCGGAAGCAACGGCGGCGCGCCCGGCCCCG
>mtu:618_Myt-2
ACCGGCGGTAACGCTGGCAGCCAGGGCATCGGCGGCGACGGGGGCAACGGCGGCGACGGC
GGTAAAGGCGGTGACGGCGCCGACGCTGTCAACG
>mtu:619_Myt-2
GCCACCGGCGGAAAGGGCGGAGAAGGCGGAGTCGGCAGCATTCTCGGCGGGCCCGGCGGC
AACGGCGGAACTGGCGGCAACGCC
>mtu:620_Myt-2
ACCGGCACCAACGGGGTGGCCAACGCCGGGAATGGCGGCAAGGGTGGCGACGGCGGCCAG
TTTGGGGCCGGCGGCAACGGTGGTGCCGGCGGCAGCGTAACCGACG
>mtu:621_Myt-2
CGCCGGCAGCACCGCAGGCAACGGCGGCAACGGCGGCAACGCAACCAACGGCACCATCG
>mtu:622_Myt-2
GGCTCGGCCGGCGGGAAAGGCGGCGACGGCGGCAACATCGCCGCCGGTGCCACCGGCACC
GCCGGCAACGGCGGGAACGGCGGCAACGGCAACGACGGCGCCG
>mtu:623_Myt-2
GCCGGCACCGGCGGCTCCGGCGGGAACGGCGGTAACGCCGGTGGCGGCGGCGCCAATGGC
GGCGACGGCGGCGCCGGCGGCGCCGGCGGGGCCGGCGGGCGTGGCGGCAAGG
>mtu:624_Myt-2
GGCGGGTTCGGCGGTGACGGCGGCAACGGCGGCAGCAACAACGGCACCGGCGCCGGTGGC
AACGGCGGCAACGGCGGCACCGGCGGGGTCGGC
>mtu:625_Myt-2
GGCGCGGCTGGTGGCGATGGCGGCAACGGCGGCACCGGCGGCTTCGCCGGTTTCGGCGGC
ACCGCAGGCAATGGCGGTTCCGGCGGCAC
>mtu:626_Myt-2
GGCGGGGCCGGCGGCGACGGCGGCACCGGCGGGGACGGCGGCAACGGCGTTATCGCCGGC
GGCGGGGGGACCGGCGGCAACGGCGGCGCCAGCGGGGCCGGCGGCGCCGGCGGCACGG
>mtu:627_Myt-2
GCGGGTTCGCCGGCAACGGCAATGCCGGCGGCAATGGCGGCACCGGCGGCGCGAGCGAGG
ACGGCGACAACG
>mtu:628_Myt-2
GCAACGCTGGCAGCGGCGCCACCGGCGGTACCGGCGGCAACGGCGGCACCGGCGGCGACG
GCGGCGCTGCCGGGCTGGGCGGCGTCG
>mtu:629_Myt-2
GCCGGGGCAGCCGGGGCGCCCGGCCAGGCCGGCGGGCCTGGCGGGCCCGCCGGATTGTGG
GGCAACGGCGGGCCCGGCGGGGCCGGCGGCAGCGGTGGGGGCACCGGCGGTGCCGGCGGC
G
>mtu:630_Myt-2
CGGCGCCGGCGGTGCGGGTGGGGCGGGCACCGACGGCGGGCCCGGTGCTACCGGCGGGAC
CGGCGGACACGGCGGAGTCGGCGGCGACGGCGG
>mtu:631_Myt-2
GGCGGGGCCGGCGGGCAAGGCGGGGCAGGTGGTGCCGGCAGCGATGGTGGCGCGTTGGGT
GGTACCGGCGGGACGGGCGGTACCGGCGGCGCCGGTGGCGCCGGCGGTCGCGGCGCACTG
>mtu:632_Myt-2
GGCGCTGGCGGACAGGGCGGCCTCGGCGGCGCCGGCGGACAAGGCGGCACCGGCGGGGCC
GGCGGAGATGGCG
>mtu:633_Myt-2
GGGGGTGTCGGTGGCACTGGTGGTAAGGGCGGTGTCGGCGGCGTGGCTGGCCTCGGCGGG
GCCGGTGGTGCCGCGGGC
>mtu:634_Myt-2
GCGCCGGAGGCGCGGCGGGTGCCGTTGGGGTTGGCGGCACCGGCGGCCAGGGTGGGGCTG
GCGGTGCCGGAGCGGCCGGCGCCGACGCCCCCGCCA
>mtu:635_Myt-2
GGCGGGGCCGGCGGCGTCGGCGGCCAGGGCGGCAACGCCATTGCCGGCGGCATCAACGGC
TCCGGTGGTGCCGGCGGCACCGGCGGCCAAGGCGGCGCCGGCGGCATGGGTGGCTCCG
>mtu:636_Myt-2
GGCGGGGCCGCCGGCACCGGAGGAACCGGCGGGGTTGTCGGCGCCGCGGGCAAGGCCGGT
ATCGGCGGCACCGGCGGCCAAGGCGGCGCCGGCGGCGCGGGCAGCGCCGGCACGGATG
>mtu:637_Myt-2
GGTGGAGCCGGCGGGGCCGGCGGGGCCGGCGGCAACACCGGGGTTGGCGGCACCAACGGC
TCCGGCGGGCAAGGCGGCACCGGCGGCGCGGGCGGCGCCGGTGGTGCTGGCGGTGTCG
>mtu:638_Myt-2
GGCGGCACCGGCGGCACCGGCGGGAAAGGCGGCGCCGGCGGGGCCGGCGGGCAGGGCGGT
AGCAGCGGTGCCGGCGGCACCAACGGCTCTGGTGGCGCTGGCGGCACCGGCGG
>mtu:639_Myt-2
GGCGGCGCCGGGGGCGCTGGCGGGGCCGGCGCCGATAACCCCACCGGCATCGGCGGCGCC
GGCGGCACCGGCGGCACCGGCGGAGCGGCCGGAGCCGGCGGGGCCGGTGGCGCCA
>mtu:640_Myt-2
CGGTACCGGCGGCACCGGCGGCGCGGTGGGCAGCGTCGGTAACGCCGGGATCGGCGGTAC
CGGCGGTACGGGTGGTGTCGGTGGTGCTGGTGGTGCAGGTGCGGCTGCGGCCGCTG
>mtu:641_Myt-2
GGCGGCGCCGGCGGAGAAGGCGGAGCGGGCGGCAACAGCGGTGTGGGCGGCACCAACGGC
TCCGGCGGCGCCGGCGGTGCAGGCGGCAAGGGCGGCACCGGAGGTGCCGGCGGGTCCG
>mtu:642_Myt-2
GGTGGCGCCGACAACGCCGCCGGTGCCGCCGGTACCGGTCGCCCCGCCGGCCCCGCCGGC
GCCGGCCGCGCCACCTGTGCCGCCGGCGCCACCGGCGAAACCAGCACCGGTGGGGTTG
>mtu:643_Myt-2
GGCGGCCGCGGCGGTGACGGCGGCGATGGGGCCAGCGGTCTCGGCCTGGGCCTCTCCGGC
TTTGACGGCGGCCAAGGCGGCCAAGGCGGGGCCGGCGGCAGCGCCGGCGCCGGCGGCATC
A
>mtu:644_Myt-2
CGGGGCCGGCGGGGCCGGCGGCAACGGCGGCGACGGCGGGGACGGCGCAACCGGTGCCGC
AGGTCTCGGCGACAACGGCGGGGTCGGCGGTGACGGTGGGGCCGGTGGCGCCG
>mtu:645_Myt-2
CGGCAACGGCGGCAACGCGGGCGTCGGCCTGACAGCCAAGGCCGGCGACGGCGGCGCCGC
GGGCAATGGCGGCAACGGGGGCGCCGGCGGTGCTGGCGGGGCCG
>mtu:646_Myt-2
GGCGGCCAGGGTGGTGCCGGCGGCCAAGGCGGCCAAGGCGGCCTGGGCGGGGCAAGCACC
ACCTCGATCAACGCCAACGGCGGCGCCGGCGGCAACGGCGGCACCGGCGGCAAAGGCGGC
GCCGGTGGTGCGG
>mtu:647_Myt-2
GGCGTCGGCGGCTCCGGCGGCACCGGCGGGGACGGCGGCGATGCGGGCTCTG
>mtu:648_Myt-2
GTGGTGGCGGCGGCTTCGGCGGGGCCGCGGGTAAGGCCGGCGGCGGCGGAAACGGCGGCC
GCGGCGGTGACGGCGGCGATGGGGCCAGCGGTCTCGGCC
>mtu:649_Myt-2
GGCTTTGACGGCGGCCAAGGCGGCCAAGGCGGGGCCGGCGGCAGCGCCGGCGCCGGCGGC
ATCAACGGGGCCGGCGGGGCCGGCGGCAACGGCGGCGACGGCGGGGACGGCGCAACCG
>mtu:650_Myt-2
GGTGGCGCCGCCGGCAACGGCGGCAACGCGGGCGTCGGCCTGACAGCCAAGGCCGGCGAC
GGCGGCGCCGCGGGCAATGGCGGCAACGGGGGCGCCGGCGGTGCTGGCGGGGCCG
>mtu:651_Myt-2
GGCGGCCAGGGTGGTGCCGGCGGCCAAGGCGGCCAAGGCGGCCTGGGCGGGGCAAGCACC
ACCTCGATCAACGCCAACGGCGGCGCCGGCGGCAACGGCGGCACCGGCGGCAAAGGCGGC
GCCGGTGGTGCGG
>mtu:652_Myt-2
GGCGTCGGCGGCTCCGGCGGCACCGGCGGGGACGGCGGCGATGCGGGCTCTGGTGGTGGC
GGCGGCTTCGGCGGGGCCGCGGGTAAGGCCGGCGGCG
>mtu:653_Myt-2
GGCGGTGTTGGCGGTGACGGCGGCGAGGGAGCCAGCGGTCTCGGCCTGGGCCTCTCCGGC
TTTGACGGCGGCCAAGGCGGCCAAGGCGGGGCCGGCGGCAGCGCCGGCGCCGGCGGCATC
A
>mtu:654_Myt-2
GGCGGGGCCGGCGGCACCGGCGGGGCCGGTGGTGACGGCGCCCCGGCGACCCTGATCGGC
GGACCCGACGGCGGTGACGGCGGCCAAGGCGGCATCGGCGGGGACGGCGGCAACGCCGGA
TTCG
>mtu:655_Myt-2
GCCGGTGTTCCCGGCGACGGCGGGGACGGCGGCAACGCCGGATTCGGCGCCGGTGTTCCC
GGCGACGGCGGGATCGGCGGCACCGGCGGGGCCGGGGGCGCCGGCGGCGCCGGCGCCGAC
G
>mtu:656_Myt-2
ACGGCGGCCAAGGTGGTGCCGGCGGCCACGGCGGCCAAGGCGGCAAAGGCGGCCTGAACA
GCACCG
>mtu:657_Myt-2
AGCGCCGCCAGCGGTGACGGCGGCAACGGCGGGGCCGGCGGGGCCGGCGGCAACGGCGGC
GACGGCGACGGCTTTATCGGCGGGTCCGGCGGCACCGGCGGGACCGGCGGCGACGCCGGC
GTCG
>mtu:658_Myt-2
GCGGCCTGGCCAACACCGGCGGAACCGCGGGCAACGCCGGTATCGGCGGGGCCGGCGGCC
GCGGCGGCGACGGCGGGGCCGGCGACAGCGGCGCCCTCT
>mtu:659_Myt-2
GGCTTCGCCGGCGGCCAAGGCGGCCAAGGCGGGGTCGGCGGCAACGCCGGCGCCGGCGGC
ATCAACGGGGCCGGCGGCACCGGCGGCACCGGCGGGGCCGGTGGTGACGGCCAGAACG
>mtu:660_Myt-2
GGCGTGGCGAGCGAGGGCGGCGCCGGCGGCCAAGGCGGTGACGGCGGCCAAGGCGGCATC
GGCGGGGCCGGCGGCAACGCCGGATTCGGCGCCGGTG
>mtu:661_Myt-2
CGGCGACGGCGGGATCGGCGGCACCGGCGGGGCCGGGGGCGCCGGCGGCGCCGGCGCCGA
CG
>mtu:662_Myt-2
ACGGCGGCCAAGGTGGTGCCGGCGGCCACGGCGGCCAAGGCGGCAAAGGCGGCCTGAACA
GCACCG
>mtu:663_Myt-2
AGCGCCGCCAGCGGTGACGGCGGCAACGGCGGGGCCGGCGGGGCCGGCGGCAACGGCGGC
GACGGCGACGGCTTTATCGGCGGGTCCGGCGGCACCGGCGGGACCGGCGGCGACGCCGGC
GTCG
>mtu:664_Myt-2
GCGGCCTGGCCAACACCGGCGGAACCGCGGGCAACGCCGGTATCGGCGGGGCCGGCGGCC
GCGGCGGCGACGGCGGGGCCGGCGACAGCGGCGCCCTCT
>mtu:665_Myt-2
GGCTTCGCCGGCGGCCAAGGCGGCCAAGGCGGGGTCGGCGGCAACGCCGGCGCCGGCGGC
ATCAACGGGGCCGGCGGCACCGGCGGCACCGGCGGGGCCGGTGGTGACGGCCAGAACG
>mtu:666_Myt-2
GGCGTGGCGAGCGAGGGCGGCGCCGGCGGCCAAGGCGGTGACGGCGGCCAAGGCGGCATC
GGCGGGGCCGGCGGCAACGCCGGATTCGGCGCCGGTG
>mtu:667_Myt-2
CGGCGACGGCGGGATCGGCGGCACCGGCGGGGCCGGGGGCGCCGGCGGCGCCGGCGCCGA
CG
>mtu:668_Myt-2
ACGGCGGCCAAGGTGGTGCCGGCGGCCACGGCGGCCAAGGCGGCAAAGGCGGCCTGAACA
GCACCG
>mtu:669_Myt-2
AGCGCCGCCAGCGGTGACGGCGGCAACGGCGGGGCCGGCGGGGCCGGCGGCAACGGCGGA
GCCGGCGGGCTCGGCGGGGGCGGTGGCACAGGCGGCACCAACGGCAACG
>mtu:670_Myt-2
GGCGGCGACGGTGGAGATGCCGGCGCCGGCGGCAACGGCGGCTCTGCCACCGGCGTCGGT
AACGGCGGTAACGGCGGTGATGGCGGCAACGGCGGCGACGGCGGCAAC
>mtu:671_Myt-2
GGCGCACCCGGCGGCTTCGGTGGCGGCGCTGGCGCCGGCGGCTTGGGCGGCTCCGGCGCC
GGCGGCGGCACCGACGGCGACGACGGCAACGGCGGCAGCCCCGGCACCGACGGCAGCT
>mtu:672_Myt-2
CGGCCAGGCTGGCGGTGCCGGTGGGTCTGCCGGGCTACTGGGCAACGGCGGGAGCGGCGG
AGCCGGCGGGACGGGCGCGCCCGGCGGAAACGGCGGCAATG
>mtu:673_Myt-2
TTCGGCCACGGGGGAACCGGCGGTATCGGTGGCGGGCCCGGCGGCAACGGCGGGTGGCTG
CTCGGCAACGGCGGACATGGCGGCGCTGGCGGAATCGGTGGCGGCAGCGGCGGCGCTGGC
GGGA
>mtu:674_Myt-2
CGGCAACGGCGGTATCGGCGGAGCGGGCGGAACCGGCGGCGGAGCGGGCGGCACCGGTGG
CAACGCCG
>mtu:675_Myt-2
CGGCGGTGGTGGTACCGGCGGCGCCGGCGGAATCGGTGGTGGCAACGGCGGGCACGGCGG
CAACGGCGGGTGGCTGCTCGGCAACGGCGGCAACGGCGGCCTCGGCGGTGACGGTGACGG
CGGTACTGGCG
>mtu:676_Myt-2
GCGGCCACGGCGGCAACGGCGGGAATCCCGGGTGGCTCTTGGGCACAGCCGGGGGTGGCG
GCAACGGTGGCGCCGGCAGCACCGGTACTGCAGGTGGCGGCT
>mtu:677_Myt-2
GGGGGCACCGGCGGCGACGGCGGGACCGGCGGGCGTGGCGGCCTGTTAATGGGCGCCGGC
GCCGGCGGGCACGGTGGCACTGGCGGCGCGGGCGGTGCCGGTGTCAACGGTGGCGGCG
>mtu:678_Myt-2
GGCGGGGCCGGCGGGGCCGGCGGCAACGGCGGCGCCGGGGGTCAAGCCGCCCTGCTGTTC
GGGCGCGGCGGCACCGGCGGAGCCGGCGGCTACGGCGGCGATGGCGGTGGCGGCGGTGAC
G
>mtu:679_Myt-2
CGACGGCACGATGGCCGGCCTGGGTGGTACCGGTGGCAGCGGCGGCACCGGCGGTGACGG
CGGCGCCCCCGGCAACGGTGGCGCCG
>mtu:680_Myt-2
GCGGCGTGGCCGGTGCTAGCGGCAAAGGTGGTGCCGGCGGCACCGGCGGCAACGGCGGGG
CCGGCAGTGCCGGCGCCGACG
>mtu:681_Myt-2
GGCGGCGCCGGCGGTGACGGCGGTAACGGCGGCGGGAGCGGTGCCAGCCAAGGCAACGGC
GGCAACGGCGGCAACGGCGGCACCGGCGGCAAAGGCGGCACCGGCGGGGCCGGCATGAAC
A
>mtu:682_Myt-2
GCCGCCCAAGACGGCGGCCAAGGCGGCACCGGCGGCACCGGCGGCAACGCCGGCGCCGGC
GGCACCGGCTTCACCCAAGGCGCCG
>mtu:683_Myt-2
CGGCAACGCCGGCAACGGCGGTGACGGCGGGGTCGGCGGCAACGGCGGAAACGGCGCAGA
CA
>mtu:684_Myt-2
CACCACCGCCGCCGCCGGCACCACAGGCGGGGCCGGCGGGGCCGGCGGGGCCGGCGGAAC
CGGCGGAGCCGCCGGCACCGGCACCGGCG
>mtu:685_Myt-2
GGCAACGGCGGCAACGGCGGCAACGGCGGCACCGGCGGCAAAGGCGGCACCGGCGGGGCC
G
>mtu:686_Myt-2
ACGGCGGCCAAGGCGGCACCGGCGGCACCGGCGGCAACGCCGGCGCCGGCGGCACCG
>mtu:687_Myt-2
GGCGCCGACGGCAACGCCGGCAACGGCGGTGACGGCGGGGTCGGCGGCAACGGCGGAAAC
GGCGCAGACA
>mtu:688_Myt-2
CACCACCGCCGCCGCCGGCACCACAGGCGGGGCCGGCGGGGCCGGCGGGGCCGGCGGAAC
CGGCGGAACCGGCGGAGCCGCCGGCACCGGCACCGGCG
>mtu:689_Myt-2
GGCAACGGCGGCAACGGCGGCAACGGCGGCACCGGCGGCAA
>mtu:690_Myt-2
GGCGGCACCGGCGGCGACGGTGCACTCGCAGGCAGCAGCGGTGGTGCCGGCGGTAAAGGC
GGCAACGGCGGCGACGCCGGCAAGGCCGGTACCGGCTCCGCTCCTGGCACGG
>mtu:691_Myt-2
GGCGGCGATGGGGGTAAGGGCGGCAACGGCGGCATTGGCGCTGCCGGCACAACCGGCCCC
GTAGGCACCGGCGCGTCCGGCGGCACCGGTGGTAGTGGTGGCGCCGGCGGAACCGGCGGT
GACG
>mtu:692_Myt-2
GCGGCGCCGCCAACGGCGGCACCGCCGGGGCTGGCGGGGCGGGCGGCAATGGCGGCAAAG
GCGGCGACGGTGGAGCAGGCGTCACCAGCAGCACCGCCGGCAACAGCGGCGGCG
>mtu:693_Myt-2
GCTGGCAATGGCGGCGACGGCGGAGATGGCGCGGCTGGTGCCGTCGGCATCTCCGGCGCA
ACCGGCGCTGGCGACGGCGGGCATGGCGGAACCGGCGCGGCCGGCGGCAACGGTGGAACC
>mtu:694_Myt-2
GGCGGTGCTGGCGGTAGCGGCATCGACGGCGTCGGCGGCGGGACCGGAGGTACCGGCGGC
AACGGCGGCAACGGCGCCATCGGCGGCGCTGGCGGAGACGCCGGTGGTAGCGGAAATA
>mtu:695_Myt-2
GGTGGGATTGGCGGAAAGGGCGGAAACGCCGGTGCCGGTGGTGCCGCGGGCAGCAACGGC
GGTACCGTCGGCGCCAACGGTACCGGCGGCGACGGCGGCAACGGCGGCGCTGCCGGGGCC
G
>mtu:696_Myt-2
GCTGGCAGCAACGGTGGGGCCGGCACCGGCTCGGCCGGCGGCAACGGCGGCACCGGCGGC
AGAGGCGGCAGTGGTGGCGCCGGCGGCGACGGTATCGGTG
>mtu:697_Myt-2
GTCGGCGGTGCGGGCGGCGCCGGCGGCAGCGGGCCCAACACCAGTCCCGGCGGCAACGGC
GGGCAAGGAGGTCAAGGCGGCAGCGGTGGTGCCGGTGGGGCGGCCGGGGCTG
>mtu:698_Myt-2
GCGGCGCCGGTGGCGGCGCTAACGGCACCGCTGGCAACGGCGGCCAAGGCGGTGCCGGCG
GCACCGGCGGCGCCGGCGCAGCCT
>mtu:699_Myt-2
GGCGGCAGCGGCGGCGCCGGCGGCACCGGAGGCGACGGCGGCAGCGGCGGCGCCGGCGGC
ACCGGAGGCGCCGGCGGCACCGGCGGGGCGGCCGGCGACGGCGGACAAGGTGGCCAGG
>mtu:700_Myt-2
GGCGCCGGCGGCGGTGCCGGTGGTCAAGGTGGTGCCGGCGGTGCCGGCGGGACCGGCGGC
AACGGCGGCAATATCACCGGCGGCACCGCGGGCACCGCGGGGGCCGCCGGTAACGGCGGC
GCCG
>mtu:701_Myt-2
GGTGGCGCCGGCGGCCAAGGCGGCACCGGTGGCGGGACCGGGGGTCAGGGTGGCGCCGGC
GGCGACGGCGGTGCCGGCGGCACCGGCGGCGACCGCACCGTCGGCGGTGGCA
>mtu:702_Myt-2
GCCGGCTCCGGTGGACAAGGCGGTAACGCTGGCGGTGGTGGGGCCGGCGGGCAGGGTGGA
GCCGACGGCGGCAGCGGCGGCGACGGCGGCGACGCCGGCACAGGTGGCAATGGCGGTAAC
G
>mtu:703_Myt-2
GGCAGCGGCGGCGGCACCGGCGGCAACGGCGGCGCTGGCGGCGACGCCGGCGACGCCGGC
AACGGCGGCAACGGCAACGGCACCGGCAACGGCGGCAACGGCGGCAACGGCGGCATCG
>mtu:704_Myt-2
CGGCATGGGCGGCAACGGCGGTGCCGGGACGGGCAGCGGCAACGGCGGCAACGGCGGCAG
CGGCGGCAACGGCGGCAACGCCGGCATGGGCGGCAACAGCGGCACCGGCAGCGGCG
>mtu:705_Myt-2
GGCGGGAACGGCGGCGCGGCGGGCACGGGCGGCACCGGCGGCGACGGCGGCCTCACCGGT
ACTGGCGGCACCGGCGGCAGCGGTGGCACCGGCGGTGACGGCGGTAACGGCGGCAACG
>mtu:706_Myt-2
GCGCAGGCGGGCGGTGACGGTGGCAACGGCGGCGACGGTGGCTTCGGCGGCGGGGCCGGG
GCCGGCGGCGGTG
>mtu:707_Myt-2
GACCGCTGGCGCCAACGGCACCGGCGGGCAAGGCGGCGCCGGCGGCGATGGCGGCAACGG
GGCCATCGGCGGCCACG
>mtu:708_Myt-2
CCGGCGGCAACGGGGGCACCGGCGGCAACGGCGGCACCGGCGGCACCGGCGGCGCGG
>mtu:709_Myt-2
GCATCGGCAGCCTTGGCGGCGGCACTGGCGGCGATGGCGGCAACGGCGGCAACGGCGGTA
CCGGCGGCGAGGGCGGCGAGGTCGGCGGCGCCGGCGGCA
>mtu:710_Myt-2
GGCGGTGCGGCCGGCAATGGCGGCGATGGCGGCACCGGCGGCACCGGCGGCGGGGACGGG
GGCGCCGGCGGCACCGGCGGCACCGGCGGCACCGGCGGCCTCGGCG
>mtu:711_Myt-2
GGCGGATCCGGCGGCGACGGCGGCACCGGCGGCAGCGGCGGTGCGGCCGGCAATGGCGGC
AACGGCGGCAACGCCGGCGCGGGAGGCAATGGCAACGGCGGCACCGGTGGGGCCG
>mtu:712_Myt-2
GGCGGCACCGGCGGCAATGGCGGCGACGCCGAGCCCGGAGTGCCCCCGGGAGCCGGTGGT
GCTGGCGGCGCCGGCACCACCGGCGGCAAGGGTGGCACCGGCGGCAACGGCAGTGGCA
>mtu:713_Myt-2
CGGCTCGGGCGGCACCGGCGGCGATGGCGGCACCGGCGGTGGTGGTGGGAACGGCGGCAC
CGGCTGGAATGGCGGCAAGGGAGACACCGGCAGCGGCGGTGGCGCCGGAGACGGTG
>mtu:714_Myt-2
CGGTGGCACCGGCGGCGCCGGCGGCGACGGCGGAGCGGGCGGCAAGGGCGGCAGCGGCGG
CGTCT
>mtu:715_Myt-2
GCCGGGGCAGCCGGGGCGCCCGGCCAGGCCGGCGGGCCTGGCGGGCCCGCCGGATTGTGG
GGCAACGGCGGGCCCGGCGGGGCCGGCGGCAGCGGTGGGGGCACCGGCGGTGCCGGCGGC
G
>mtu:716_Myt-2
CGGCGCCGGCGGTGCGGGTGGGGCGGGCACCGACGGCGGGCCCGGTGCTACCGGCGGGAC
CGGCGGACACGGCGGAGTCGGCGGCGACGGCGG
>mtu:717_Myt-2
GGCGGGGCCGGCGGGCAAGGCGGGGCAGGTGGTGCCGGCAGCGATGGTGGCGCGTTGGGT
GGTACCGGCGGGACGGGCGGTACCGGCGGCGCCGGTGGCGCCGGCGGTCGCGGCGCACTG
>mtu:718_Myt-2
GGCGCTGGCGGACAGGGCGGCCTCGGCGGCGCCGGCGGACAAGGCGGCACCGGCGGGGCC
GGCGGAGATGGCGTTCTGGGGGGTGTCGGTGGCACTGGTGG
>mtu:719_Myt-2
GGCGGTGTCGGCGGCGTGGCTGGCCTCGGCGGGGCCGGTGGTGCCGCGGGCCAGCTCTTC
AGCGCCAGCGGAGCGGCCGGTAACGCCGGTGTCGGCGGGGCCGGCGGC
>mtu:720_Myt-2
GGCGGTGACGGCGGAGCCGGCGGGGCCGGCGCCGACGCCGACCAGCCCGGCGCCACCGGC
GGCACCGG
>mtu:721_Myt-2
GGTGGAGCCGGCGGAGCCGGCGGGGCCGGCGGTAGCAGCGGTGCCGGCGGCACCAACGGC
TCCGGCGGCGCCGGCGG
>mtu:722_Myt-2
GGCGGCGCCGGGGGTGCTGGCGGGGCCGGCGCCGATAACCCCACCGGCATCGGCGGCACC
GGCGGTGACGGCGGCACCGGCGGAGCCGCCGGAGCCGGCGGGGCCGGCGGAGCG
>mtu:723_Myt-2
GCCGGCACCGGAGGCACCGGCGGCATGATCGGCACCACAGGCAACGCCGGTGTCGGCGGG
GCCGGCGGCCAAGGCGGTGACGGCGGAGCCGGCGGGGCCGGCGCCGACGCCG
>mtu:724_Myt-2
GGCGCCACCGGCGGCACCGGGTTCGCCGGTGGAGCCGGCGGGGCCGGCGGGGCCGGCGGT
AGCAGCGGTGCCGGCGGCACCAACGGCTCCGGCGGCGCCGGCGGCACCGGCGG
>mtu:725_Myt-2
GGCGGCGCCGGGGGTGCTGGCGGGGCCGGCGCCGATAACCCCACCGGCATCGGCGGCACC
GGCGGTGACGGCGGCACCGGCGGAGCGGCCGGAGCCGGCGGGGCCGGCGGAGCG
>mtu:726_Myt-2
GCCGGCACCGGAGGCACCGGCGGCATGATCGGCACCACAGGCAACGCCGGTGTCGGCGGG
GCCGGCGGCCAAGGCGGTGACGGCGGAGCCGGCGGGGCCGGCGCCGACGCCG
>mtu:727_Myt-2
GGCGCCACCGGCGGCACCGGGTTCGCCGGTGGAGCCGGCGGGGCCGGCAAGGCCGGCGGT
AGCAGCAGTGCCGGCGGCACCAACAGCTCCGGCAGCGCCGGCGGCACCGGCAG
>mtu:728_Myt-2
AGCGGCACCGGGGGTGCTGGCGGGGCCGGCGCCGATAACCCCACCGGCATCGGCGGCACC
GGCGGTGACGGCGGCACCGGCGG
>mtu:729_Myt-2
GCCGGAGCCGGCGGGGCCGGCGGAGCGGCCGGCACCGGAGGCACCGGCGGCATGATCGGC
ACCACAGGCAACGCCGGTGTCGGCGGGGCCGGCGGTAGCAGCGGTGCCGGCGGCACCA
>mtu:730_Myt-2
GGCGGCGCCGGGGGTGCTGGCGGGGCCGGCGCCGATAACCCCACCGGCATCGGCGGCACC
GGCGGTGACGGCGGCACCGGCGG
>mtu:731_Myt-2
GCCGGAGCCGGCGGGGCCGGCGGAGCGGCCGGCACCGGAGGCACCGGCGGCATGATCGGC
ACCACAGGCAACGCCGGTGTCGGCGGGGCCGGCGGCCAAGGCGGTGACGGCGGAGCC
>mtu:732_Myt-2
GGCGGGGCCGGCGCCGACGCCGACCAGCCCGGCGCCACCGGCGGCACCGGGTTCGCCGGT
GGAGCCGGCGGGGCCGGCGGGTCCGGCGGTAGCAGCTGTGCCGGCGGCACCAACGGC
>mtu:733_Myt-2
GGCGGCGCCGGCGGCACCTGCGGACAAGTCGTCGCCGGGGGTGCTGGCATCAGCTTCAGC
AACGGCAGCAACGGCGGCACCGGCGGCACCGGGGGCG
>mtu:734_Myt-2
GGCGGCACCGGGGGCGACGGCGGCAACGCAGGCACCGGCGCCGGCGACCCCGGCAAAGGC
GGCACCGGCGGCACCGGCGGCACCGGCGGCAGCGGCGGGGCCGGCGGTAGCGGCGGGGCC
A
>mtu:735_Myt-2
CAACGGCGGCACCGGCGGCACCGGCGGCACCGGCGGCAAAGGCGGC
>mtu:736_Myt-2
CACCGACGGACTCAGCAGCGCCACCAGCGGCACCGGCGGCACCGGCGGCACCGGCGGCAA
AGGCGGCACCGGCGGGGCCGGCGACGACTCCGCCGGCG
>mtu:737_Myt-2
GGCGGCACAGGCGGGGCCGGCGGCAACGCCGGCGCCGGCGGCCTAGCCAACACCGGCGGC
ACCGCAGGCAACGCGGGCATCGGCGGTGACGGCGGCCAAGGCGGTAACGGCGGCCAAG
>mtu:738_Myt-2
GCCGTTGCTGAAGCTGATGCCAGCACCCCCGGCGCCGCCTTGTCCGCCGGCCCCGCCGGC
GCCGCCGGAGCCGTTGGTGCCGCCGGCACCGCTGCTACCGCCGGCCCCGCCTTTGCCG
>mtu:739_Myt-2
GGCGGCACCGGGGGCGACGGCGGCAACGCAGGCACCGGCGCCGGCGACCCCGGCAAAGGC
GGCACCGGCGGCACCGGCGGCACCGGCGGCAGCGGCGGGGCCGGCGGTAGCGGCGGGGCC
A
>mtu:740_Myt-2
GGCGGCACCGGCGGCACCGGCGGCACCGGCGGCACCGGCGGCAAAGGCGGCATGGGCGGC
ATCGCTGGCGACGGCGGGCCCGGCGGTGACGGCGGCAAC
>mtu:741_Myt-2
GCCGGGGTCGGAGGAAAAGGCGGCACCAACGGCAACGGCGGCAGCGGCGGGACCGGCGGC
ACAGGCGGGGCCGGCGGCAACGCCGGCGCCGGCGGCCTAGCCAACACCGGCGGCACCG
>mtu:742_Myt-2
GGCAACGCGGGCATCGGCGGTGACGGCGGCCAAGGCGGTAACGGCGGCCAAGGAGACAGC
G
>mtu:743_Myt-2
GGCGGCCAGCCCGGCTTTGCCGGCGGCCCCGGCGGCAAAGGCGGGGCCGGCGGCAACGCC
GGCACCGGCGGCACCAACGGC
>mtu:744_Myt-2
TCCGGCGCCGGCGGGGCCGGCGGACAAGGCGGCGCCGGGGGTGCTGGCATCAGCTTCAGC
AACGGCAGCAACGGCGGCACCGGCGGCACCGGGGGCG
>mtu:745_Myt-2
GGCGGCACCGGGGGCGACGGCGGCAACGCAGGCACCGGCGCCGGCGACCCCGGCAAAGGC
GGCACCGGCGGCACCGGCGGCACCGGCGGCAGCGGCGGGGCCGGCGGTAGCGGCGGGGCC
A
>mtu:746_Myt-2
CAACGGCGGCACCGGCGGCACCGGCGGCACCGGCGGCACCGGCGGCAAAGGCGGCATGGG
CGGCATCG
>mtu:747_Myt-2
GGCGGGCCCGGCGGTGACGGCGGCAACGCCGGGGTCGGAGGAAAAGGCGGCACCAACGGC
AACGGCGGCAGCGGCGGGACCGGCGGCACAGGCGGGCCCGGCGGCAGCGGCGGCGCGC
>mtu:748_Myt-2
CACCGGCAGCGGCACCGGCGGCAAAGGCGGCGCCGGCGGTGACGGCGGCGATGGCGCCGA
CGGAGGGGCAGCCACCGGCG
>mtu:749_Myt-2
TCGGCGACGGCGGCGACGGTGGTAACGGTGGTAACGGTGGTAACGGCGGCACGGGCGTCG
GCT
>mtu:750_Myt-2
AGCGGCAACATCGGCGCCGGGAACACCGGCAGCAGCAACTGGGGCTTCGGCAACAACGGC
ATTGGCAACATCGGTTTCGGCAACACCGGCAACGGCAACATCGGCTTCGGGCTCACCGGC
A
>mtu:751_Myt-2
GGCGACGCCAACACCGGCGGCGGCAACACCGGCAACGGCAACATCGGTGGCGGCAACACC
GGCAACAACAACTTCGGCTTCGGCAACACCGGCAACAACAACATCGGAATCGGGCTCACC
G
>mtu:752_Myt-2
GGCGGCGCCGGAGGCAAGGGCGGCTCTGGCCTGGTCGGCGGTGACGGCGGCAACGGTGGT
GCCGGCGGCGCCGGCGGCAACGGCGGCAAGGGCGGTGCCGGAGGTGCCGGCGGAGGTG
>mtu:753_Myt-2
GCCGGCACCGGGGGTGTCGGCGGTGTCGGGGGTGCGGGCGGTCAGGGCGGGCTGCTGTTC
GGCGACGGCGGTAACGGGGGCGCCGGCGGTGCCGGCGGCATCGGCGGCACGGGTGCCTCG
>mtu:754_Myt-2
GCGGCGGCGCCACCGGCACGCTGACCTTTTTTGGTAGCGGAGGCGACGGCGGCCCCGGCG
GGGCTGGCGCCAACACC
>mtu:755_Myt-2
CGGTGGCAACGGGATCGGCGGCAACGGTGGCGCCGGGGGCCGGGGCGGCACCGGGGCTGC
GGGCGGCAATGGTGGCATTG
>mtu:756_Myt-2
GGCGGCATCGGTGTCAATACCGGTACTGGCTGGGCCTACGGGGGAAACGGGGGCAATGGC
GGTGACGGTGGCGCCGGCGCCCGGGGCGGCGACGGGGGCAACGGGGGCAACGGCCTAGCG
>mtu:757_Myt-2
GGCGGCGCTGGCGGTTTAGGCGGCAGCGGCAGCGATACGAGTGAAGGCCCTGTGACGGGG
GGCAACGGAGGCAATGGCGGCGACGGCGGTCCCGGCGCGCCCGGCGGCAACGGCGCACCC
>mtu:758_Myt-2
CGGCAATGGGGGTGCCGGCGGCAACGCGGGGCTGATCGGCGCCGGCGGCGACGGCGGCGT
CGGCGGGGTGGGTGCCCCCGGAACCAACGG
>mtu:759_Myt-2
CGCCGCCGGCGCCGGCGGTGTGGGCGGAGCCGGTGGGGCGGGCTGGCTGGTCGGCAACGG
CGGTGCCGGCGGGTTCGGCGGGGTGGG
>mtu:760_Myt-2
GCCGGTGTGGGCGGGCCCGGTGGTAGCGGCGGCGCCGCCGGGCTGTTCGGGCACGGCGGC
AATGGCGGGGCCGGCGGGAGC
>mtu:761_Myt-2
GGCGGCGCGGGCGGCGCGGGCGGCCTGTTCGGCGTCTCCGGTAGCTCCGGGCTGGGCGGT
GCCGCCGGTAGCGGGGGTAATGGCGGGGGCGGTGGTGAGCCCGGTGTGGCCGGCTCCC
>mtu:762_Myt-2
GGCGGCACCGGCGGTCAGGGCGGAATGGGCGGCGCCGGGCAACCAGGCGTTGGGGGTGAC
GCTGGTGACGGGGGTAACGGCGGGATCGGCGGTGACGGCGGCGCCGGCGGAGACG
>mtu:763_Myt-2
GGCGGCACCGGGGGGACCGGCGGGGCCGGCGGCTCTGGCGGTCGGGGTGGGCTCCTGGTC
GGCGACGGCGGCGCAGGTGGCATCGGGGGCACAGGGGGCGAAGGCGGCATCGGCGCC
>mtu:764_Myt-2
CCGGCGGCAACGGCGGCGCCGGTGGTGCCGGCGGCAACGCGTGGCTATTCGGCAACGGTG
GGGCCGGGGGGCTCGGCGCGGCCGGCGCGGCGGGTGCCGCCGGGGTCAACC
>mtu:765_Myt-2
GGCGCGGCCGGGGTGAACGCGGGGATTGCCGGCGGCAGCGGCGGGGCGGCCGGGTTGATC
GGCAACGGCGGATCCGGTGGTGCCGGCGGAGCCGGTGCGGCCGGCGGGTCCGGCGG
>mtu:766_Myt-2
CGGGTCCGGGGGGGCCGGCGGGTCCGGAGCGGCCGGCATGGCGGGTGGCAACGGCGGGGC
CGCCGGGCTGTTCGGCAACGGCGGAGCCGGCGGAGCCGGCGGCAGCG
>mtu:767_Myt-2
GCCGGTGCGGCCGGGGCGGGCGGGAACGGCGGGGCCGGCGGGCTGCTGTTCGGTACCGCC
GGGGCCGGCGGCAACGGCGG
>mtu:768_Myt-2
GGCGTCGCCGGCGGCGCCGGCGGCGCCGGCGGGTCGGGCGGTAGTGACACCGCCGGACAC
GGGGGGACCGGTGGTGCCGGCGGCCTGCTATTCGGCGCCGGCGAGG
>mtu:769_Myt-2
CGGTGGCAACGGTGGGGCGGGCGGTGTCGCCGGGCTGTTCGGCGACGGCGGCAACGGTGG
TAACGCCGGAGTTGGCACGCCCGCGGGCAACGTCGGCGCCG
