# Supplementary material for: Systematic identification of stem-loop containing sequence families in bacterial genomes
Source: BMC Genomics. 2008 Jan 17;9:20. doi: 10.1186/1471-2164-9-20 (PMC2267715; doi:10.1186/1471-2164-9-20)
Supplement: Additional file 1 — Family sequences. A zipped archive of files corresponding to families described in Table 3. Each file contains all the family members as sequences in FASTA format. [file 1471-2164-9-20-S1.zip › suppl_data1/M.tuberculosis_Myt-3.txt]

>mtu:1_Myt-3
TCCTGGGCGTACGCCTCGAATAGCGCTGCGATCAGCACCGAGACCTCATCGGCACCCGCG
ACCGATAGCGCCGTCGTCGGA
>mtu:2_Myt-3
GCCTGAGCGTGGCCGGAAAACAGCGCCGCGATCGCCGCCGACACCTCATCGGCACCCGCG
GCCAGCACGGCGGTGGTCGGC
>mtu:3_Myt-3
TGCTGGCCGTACGCGCCGAACAGCGTGGCAAGGGCCGTGGACACTTCGTCCGCGGCAGCC
GCCGCCAGGCCGGTTGTCGGG
>mtu:4_Myt-3
TCCTGGCCGTATGCGCCGAACGGTTTCGCGATGGCGGCCGACACCTCATCGCCGGCCGCC
GCGGCCAGTGCACACGTCGGG
>mtu:5_Myt-3
TCGCGCGCGTATTCGCTGAACAGCGCTGCAGCGGCCGACGACACCTCATCGGCGGCCGCG
GCCAGCAGTCCGGTCGTTGGA
>mtu:6_Myt-3
TCCCGCCCGTATGCGCTGAACAGGGCCGCCGTTGCCGCCGAAACCTCATCGCCGGCCGCG
GCCAGCAGGTTACATGTCGGG
>mtu:7_Myt-3
GCCTGGCCGTGGGCGCCGAACAGCGCGGCGATGGCTGTCGACACCTCGTCGGCGCCCGCG
GCCATCAGTGCCGTGGTGTTG
>mtu:8_Myt-3
GCCTGGCCGTGGGCGCCGAACAGCGCCGCAACCGCCGTCGAGACTTCATCGGCACCCGCG
GCCAGCAGTGCTGTGGTGTTG
>mtu:9_Myt-3
GCCTGGGCATGCGAGGAAAACAGCGCGGCAACCGCCGTAGACACCTCGTCGGCGGCCGCC
GACATGACTCCGGTGGTCTGG
>mtu:10_Myt-3
CGCCGACCGTGTGCGGAAATCAGTGCCGCGACGGCCGCCGACACCTCGTCTTCGGCCGCC
GCCAGCACGCGGGTCTTGTGG
>mtu:11_Myt-3
TGCTGGGCGTAGGAGGAAAACACGGCCGCCACCGCCGCCGACACCTCATCGGCACCGGCG
GCCAACAGCGCCATCGTCGGG
>mtu:12_Myt-3
TCCTGGGCGTGCGTGCCGAACAACGCCGCAACGGCCACCGACACCTCGTCGGCTGACGCG
GGCAGCACTTTCGCCACCGCG
>mtu:13_Myt-3
GCCTGGCCGTGCGCCCCAAAAGCCGCCGCGATGGCCACCGACACCTGATCGGCGCCCGCG
GCCAGCACCGCCGTCGTGTTG
>mtu:14_Myt-3
GCCCGGCCGTGGGCGGAAAACAACGCCGCGATCGCCGCCGACACCTCATCCTGGGCCGCG
GCCACGATGCCCGTCGTCGTA
>mtu:15_Myt-3
GCCTGGCCTTGGGCACCGAACAACGCCGCAATCGCTGTCGACACCTCATCGGCACCCGCG
GTCAACAATCCCGTCGTGTTG
>mtu:16_Myt-3
TCCCGGGCATGCGCGCCGAACAGCGCCGCGAGTGCCGCCGATACCTCGTCGGCGGCCGCC
GCCGCCACAGCGGTCGTCGGA
>mtu:17_Myt-3
TCCCGCCCGTGGGCGGAAAACAGCGCAGCGATCGCCGCCGACACCTCATCCGCGGCCGCG
GCCTGCACCGCGCTGGTCTGG
>mtu:18_Myt-3
TGCTGACCGTGGCTGGAAAACAACGCCGCGATGGCCGCCGACACCTCATCGCCAGCAGCG
GCCAACAGCCCGCTTGTCGGG
>mtu:19_Myt-3
GCCTGGGCGTGCCCGGAAAACAGCGACGCCACCGCTGCCGACACCTCGTCGGCGCCCGCG
GCCAGCACTCCGGTGGTCGGG
>mtu:20_Myt-3
TGCTTGGTGTGCGCGGTGAACCGGGCCGCCGTCAGGACCGACACGTCATTGGCAGCAGGG
GGTAACACCCCCGTCGTCGGG
>mtu:21_Myt-3
TCCCGCGCGTAGCTGGAAAACAGCGCCGCGATCGCCGCCGAAACCTCGTCGGCGGCGGCG
GGCGCCAACGCCGTCGTTCGG
>mtu:22_Myt-3
TGCTGGCCGTGGCTGCCGAACAGCGCGGCGATCGCCGTTGACACCTCGTCTTGGGCGGCG
GCCAACACCTGGGTGGTCGCC
>mtu:23_Myt-3
TGCTGGCCGTGGCTGCCGAACAGCGCCGCGATCGCCGTTGACACCTCGTCGTGGGCGGCG
GCCAACACCTGGGTGGTCGCC
>mtu:24_Myt-3
GCCGTACGCAGTGAAGAGCGCCGCCTGCAGCGCCGAAACCTCATCGAGGGCCGCCGGAGC
GATGGCTGTGGTGGGC
>mtu:25_Myt-3
GGCCGGCGTGGGCGGAAAACAGTGCCGCGACCGCCGCGGACACCTCATCGGCACCGGCCG
CGGCCAGCACCGACGTCGGG
>mtu:26_Myt-3
CCCTCGCCATGTCCGCTAAACAGTGCCGCAATGTGGGCCGACACTTCGTCGGCGGCGGCC
GGCAACAACCTCGTCGTCGCG
>mtu:27_Myt-3
GCCTGACCATGCGCCCCAAACAGCGACGCGATTGCCGCGGAAACCTCATCAGCACCCGCG
GCCAACACCGCGGTGGTCGGC
>mtu:28_Myt-3
TCCTCGGCGTTTGCGTTGAACAGCCTAGCGATGGCCGCCAACACTTCATCGCCACCGGCG
GCCAGCACTCCGGTTGTCGCG
>mtu:29_Myt-3
GCCTGCCCGTGCGCGCCAAACAGCGCCGCGATCGCCGCCGACACCTCATCGGCACCCGCG
GCCAACAACGCCGTCGTCGGG
>mtu:30_Myt-3
CCCTGAGCATGCGCGGAAAGCAGCGCGGCGACCTGAGTCGAGACCTCGTCCGCGGCTGCG
GCCAGGACTCCGGTGGTGGGA
>mtu:31_Myt-3
TCGCCGCATGTGCGGCGAAGTGCGCCGCAGTCAGCGCCGACACCTCATCGGCAGCGGGGG
GCACCACCCCAGTCGTCGGG
>mtu:32_Myt-3
GCCTGAGCGTGTCTGGCGAACAGTGACGCCACGACCGCCGATACTTCATCGGCACAGGCG
GCCAGCATCGCGGTGGTTGGG
>mtu:33_Myt-3
GCCTGGGCGTTCCCGGAAAACAGCGACGCGATGGCCGCTGATACCTCGTCGGCACCCGCG
GCCAGCAGCCCCGTGGTCGGG
>mtu:34_Myt-3
GCCTGGCCATGCGCGGCGAACAGCGACGCGATGGCCGCCGACACCTCATCAGCACCGGCT
GCCAGAAGTTCCGTCGTCGGG
>mtu:35_Myt-3
GTCTGCGCGTGGCCGCTAAACAGCGCCGCCACGGCGGCGGACACCTCATCGGCACCGGCG
GCCAGCACACGCGTCGTGGCG
>mtu:36_Myt-3
TCTTGGCCGTGCGCACCGAACAACTCCGCGATGGCCGCCGACACCTCATCGGCGGCCGCG
GCCAGTACTTGTGTGGTGGGG
>mtu:37_Myt-3
TCGCGGGCGTAGCCAGAAAACAACGACGCGATGGCCGCCGACACCTCATCGGCCCCGGCG
GCCAGGACACCAGCCGTCGTG
>mtu:38_Myt-3
TCCCGAGCATGGCTGCCAAACAGCGTCGCGATCGCCGCCGACACCTCATCGGCGCCCGCG
GCCAGCACGCTGGTGGTCGAC
>mtu:39_Myt-3
TCCCGAGCATGGCTGCCAAACAGCGTCGCGATCGCCGCCGACACCTCATCGGCGCCCGCG
GCCAGCACGCTGGTGGT
>mtu:40_Myt-3
GTCTGGCCGTGCGCGCCGAACAACGCCGCGACCGCCGCCGACACCTCATCGGCGCCTGCG
GCCGCGACAGCGGTCGTCTGG
>mtu:41_Myt-3
TCCCGGGCATATGCCCCCAACATCGCCGCGACGACCGCCGACACCCGATCCGCGGCCGGG
GCCGCCAGCCCAACCGTGGCT
>mtu:42_Myt-3
TGCTGACCGTAGGCGCCGAATAGTCGCGAGACAGCCGCCGACACCTCATCGGCGCCGGCC
GATGCCAGCGCGGTCGTGGGG
>mtu:43_Myt-3
GCCCGGCCGTGCGCGCCGAACAACGCAGCGATTGCCGCCGAGATCTCATCGGCACCGGCG
GCCAGCAGGCTCGTCGTGTTG
>mtu:44_Myt-3
GCCCGAGCATGCGCTCCGAACAACGCGGCTATGGCCGCCGATACCTCGTCGCCGCCGGCT
GCGACCAGTGCCGTGGTCGGT
>mtu:45_Myt-3
ATCTGGGCGTGTGCCGCGAACTGAGCCGCCGTCAGCGCCGACACTTCATCGGCGGCCGCC
GGGACCACCCCCGTCGTGGGA
>mtu:46_Myt-3
ATCTGCGCGTGCGCAGCAAACTGAGCCGCGGTCAGCGCTGATACTTCATCGGCGGCTGCG
GGCACTACTCCGGTGGTTGGA
>mtu:47_Myt-3
GCCTGCCCGTGCGTTGCGAACAGCGCCGCAATCGCAGCCGACACGTCGTCAGCGCCCGCA
GGCAGTAACGCCGTTATCGGG
>mtu:48_Myt-3
GCCTGGGCGTGTCCGGAGAACAATGCCGCCATCGCCGCCGACACCTCATCGGCGGCGGCG
GCCAACACCGTCGTGGTCGGG
>mtu:49_Myt-3
GCCTGGGCGTGCGCGCCGAACAAATCCGCAACAGCCGCCGACACCTCATCGGCGCCCGCG
GCCAGCACCCCCATCGTGGGC
>mtu:50_Myt-3
TCCTGACCGAACCTGGCAAACAGCGCTGCCACCGCCGCCGATACCTCATCAGCGCCAGCG
GCCGCAAGCGCGGTGGTCGAG
>mtu:51_Myt-3
GCTCTGGCCTGGGCGCCAAATAGCGCCGCTATGCCCGCCGACACCTCATCGGCGGCGGGC
GCCAACGCCCCCGTCGTCGGG
>mtu:52_Myt-3
TCCTGCGCATTCGCGCCGAACAGCGCCGCGATAGCCATCGACACCTCGTCGGCGGCGGTC
GGCCGCCAACGCCGTCGTCGGG
>mtu:53_Myt-3
CCCTGGGCGTGCGACCCGAACAACGCCGAGATCGCCACCGACACCTCGTCGGCGCCGGCC
GCCAGGATTCCCATCGTGGGG
>mtu:54_Myt-3
TGTCGACCGTAGGCGCCGAATATCGACGCAATCGCGGTCGACACCTCGTCCTCGGCAGCG
GAAACCACCGCTGTTGTGGGT
>mtu:55_Myt-3
GCCTGCGCCCGCGCGCCAAACAACGCCGCGATGCCAGCCGACACGTCATCGCCGCCGGCA
GCCAGCACTCCTGCCGTCGGG
>mtu:56_Myt-3
CGGGCGACCCAGCCAAAGAGCGCCACGACGTCCGCCGACACCTCATCGGCGCCGGCGGCC
AGCACGCTGGTGGTCGGT
>mtu:57_Myt-3
GCCTGGGCATGAGCGCCGAACAGCGCTGAGATGGCGGTGGACACCTCGTCGGTCCCCGCC
GCCAGGATCTCTGTTGTCGGG
>mtu:58_Myt-3
TGCCGAGCATGGGCCCCGAACAACCCCGCAATCGCCGCCGACACTTCATCGGCAGCCGCA
GCCACCACTTCCGTCGTCGGC
>mtu:59_Myt-3
TCCTGAGCGTGCGCGCTGAACAACGCCGCGATGCCCGCCGACACCTCGTCGGCGCCGGCG
GCCACCACTTCCGTCGTCGGC
>mtu:60_Myt-3
TCCCGGCCGTAGTTGGCGAATAGCGCTGCGGCCGCTGCGGATACCTCGTCTTCGGCGGCG
GCCACCAATAGGGTGGTGGGG
>mtu:61_Myt-3
TGCGTGGCGTAATCACTGAACAGCCTTGCGATAGCCTGCGATACCTCGTCGGCTCCGGCC
GCCAGCACCGAGGTCGTGGAC
>mtu:62_Myt-3
TGCTGGCCGTGGCTGCCGAACAGCGCGGCGATCGCCGTTGACACCTCGTCTTGGGCGGCG
GCCAACACCTGGGTGGTCGCC
>mtu:63_Myt-3
CTCTGCGCGTACGACCCGAACAAGGCCGCAACTGCCGCCGAAACCTCATCCGCGGCAGCC
GCCACCACCCCCGTGGTCGGC
>mtu:64_Myt-3
GCCTGGCCATGCATTCCGAACAGCGCCGCGACGGCTATCGACACCTCATCGGCGCCCGCG
GCCAGGATCGCGACCGTGGGG
>mtu:65_Myt-3
GCCGTACGCGGTGAACAACGGCGCCTGTAGCACTGATATCTCATCAGCGGCGGCGGGAAT
CACGCCCGTGGTGGTC
>mtu:66_Myt-3
TCCTGGCATGCGCTCCGAATAGAGCCGCGATCTGCGTGGACACCTCGTCGGCGGCCGCGG
CCACCACCTCAACAGTCGGG
>mtu:67_Myt-3
TCCTGACCATGGCCGGAAAACAAAGCCGCGATCGCGGCTGACACCTCGTCCTCGGCAGCG
GCTAATACCGTCGTGGTGGCA
>mtu:68_Myt-3
TCCTGCGCGTGGGTACCAAACAACGCCGCGATCGCCGCCGACACCTCATCACCGGCGGCC
GCCAACACCTGCGTCGTCGGG
>mtu:69_Myt-3
TCACAGCGTGCCCGGAAAACAGCGACGCCAGGGCGGCCGAGACCTCGTCGGCACCGGCTG
CCAGTAGCCCCGTTGTGCCG
>mtu:70_Myt-3
GCCTGGGCGTGCTGGCCAAACAGCGCCGAGATGGCCAGCGACACCTCGTCGGCGCCGGCC
GCGGCAACCTGGATCGTCGGG
>mtu:71_Myt-3
TCGCCGCATGCGTACGGAATTGTGTGGCAAGCAGCAGCGACACCTCGTCGGCAGCCGGGG
GCACCACCCCAGTCGTCGGC
>mtu:72_Myt-3
CCCTGGGCGTGTTGGGAGAACAGAGCGGCGACCGCCGTCGATACCTCGTCGGCGGCCGCG
GAGACCACCGCCGTCGTCGAA
>mtu:73_Myt-3
TCCAGGCCAAACCCGCCGAACAGCGCCGCAATACGGGCAGACACCTCATCGGCGCCCGCA
GCCAGCACCTGCGTGGTCGCA
>mtu:74_Myt-3
TCCAGGCCGTACATACCAAACAGCGCCGCGATGCGCGCTGACACCTCATCGGCGCCCGCG
GCCAGCACCTGCGTGGTCGCA
>mtu:75_Myt-3
TCCAGGCCAAACCCGCCGAACAGCGCCGCAATACGGGCAGACACCTCATCGGCGCCCGCA
GCCAGCACCTGCGTGGTCGCA
>mtu:76_Myt-3
TCCTGGGCGTGCGCGCCGAACAGCGCCGCCATCGCCGCCGACACCTCGTCCGCGGCGGCC
GCTAGCACACCCGTGGTCGGG
>mtu:77_Myt-3
GCCTGGGCGTGCGCGCCGAAGAGCGCCGCAATCGCCGCCGATACGTCATCTGCGCCCGCG
GCCAGCACGCCGGTGGTCGGG
>mtu:78_Myt-3
AGCTGTGCATGCGCGGCAAACTGGGAGGCGGTTAGCAGGGACACCAAATCAGCGGCGGCC
GGAACCACACCCGTCGTCGGG
>mtu:79_Myt-3
GCCTGGCCGTGGGCGGAAAACAGGGCTGCGATCGCCGCCGACACCTCGTCGTGGGCCGCG
GCCACGATACCCGTCGTCTGG
>mtu:80_Myt-3
GTCTGGCCGTGCATTCCGAATAGGCCGCTATCGCCGCCGACACTTCGTCGGCGCCGGCGG
TCAGCAACGCCGTTGTCGAG
>mtu:81_Myt-3
TCCTGGCCGTACCTGCCGAACAGCTGCGAGACAGCGATCGACACGTCGTCGGCGGCCGCG
GCCGCCAGCCCGGTCGTGGGG
