# Supplementary material for: Systematic identification of stem-loop containing sequence families in bacterial genomes
Source: BMC Genomics. 2008 Jan 17;9:20. doi: 10.1186/1471-2164-9-20 (PMC2267715; doi:10.1186/1471-2164-9-20)
Supplement: Additional file 1 — Family sequences. A zipped archive of files corresponding to families described in Table 3. Each file contains all the family members as sequences in FASTA format. [file 1471-2164-9-20-S1.zip › suppl_data1/M.tuberculosis_Myt-4.txt]

>mtu:1_Myt-4
ATCGGCAACGGTGCCAACGGGTTACCGAACACCGGGCAAGACGGTGGGCCCGGCGGGTTG
CTGTTCGGCAACGGTGGCA
>mtu:2_Myt-4
CTTGATCGGCAACGGTGCCGATGGGGCGCCGGGGACTGGGCAGGCCGGCGGGGCTGGGGG
GATCTTGTACGGCAATGGCGGCA
>mtu:3_Myt-4
GCTGATCGGCCATGGCGGGTCCGGCGGGGCCGGCGGCTCCGGCGCGGCCGGCGGGGCCGG
CGGG
>mtu:4_Myt-4
ATCGTCAGCGGTGGAGACGGTGGCCTCGGCGGTGCCGGTGGCGGTGGCGGATGGCTCTAC
GGCGACGGCGGGG
>mtu:5_Myt-4
GACGGCGGGCCCGGTGGGAACGGGGGCGCTGGCGGCCAGCTATACGGCAACGGCGGCG
>mtu:6_Myt-4
GGCGCCGGTACCGGCGGCACCGGCGGTGACGGTGGCCACGCCGGGGTGTTCGGCAACGGC
GGTG
>mtu:7_Myt-4
CACCGCCGCCACGGCTACGGGCGGGGCCGGCGGGGCCGGCGGGATCTTGTTCGGTACCGG
TGGCA
>mtu:8_Myt-4
TCGGCAACGGCGCCAACGGGACCCCGGGGACCGGGGCTGCCGGCGGGGCCGGCGGGTGGT
TGTTCGGCAACGGCGGTA
>mtu:9_Myt-4
GCTGATCGGCAACGGCGCCAACGGGACTCCTGGAACCGGGGCTGACGGCGGGGCCGGCGG
GTGGCTGT
>mtu:10_Myt-4
CGGTAACGGTGGCGCCAGCGCGGTGACCGGCGGCAACGGCGGGATCGGCGGCACCGGCGT
GTTGATCGGCAATGGCGGTA
>mtu:11_Myt-4
CAACGGCGGCGCCGGCGGCAACGGCGGCGCCGGCGGGCTCATCGGCAACGGCGGCG
>mtu:12_Myt-4
GTTGATCGGCAACGGCGCCAACGGCGCCCCCGGCACCGGGGCCAATGGCGGGGACGGCGG
CTGGTTAATCGGCAACGGCGGCG
>mtu:13_Myt-4
GCTGATCGGCAACGGCGCCAACGGCACTCCGGGGACCGGGGCCGACGGTGGGGCCGGCGG
GTGGTTGTTCGGCAACGGCGGCA
>mtu:14_Myt-4
CGGCGTCAACGGCGGGGCCGGCGGCAACGGCGGCGCCGGCGGGCTCATCGGCAACGGCGG
CG
>mtu:15_Myt-4
GCTGATCGGCAACGGCACCAACGGCGCCCCCGGCACCGGGGCCAATGGCGGGGACGGCGG
CTGGTTAATCGGCAACGGCGGCG
>mtu:16_Myt-4
ACTGATCGGCAACGGTGCCAACGGGGCGCCGGGCACCGGGCAGGCCGGCGGCGACGGTGG
GCTGTTGTTCGGCAACGGCGGCA
>mtu:17_Myt-4
CAACGGCGGTCTCGGCGGCGCCGGCGGCGACGGCGGCAACGCCGGGTTCTTCGGCAACGG
CGGCA
>mtu:18_Myt-4
CGCCGGCACCGGCGGGCGCGGCGGCAACGGTGGTCATGGCGGGCTGTGGATCGGCAACGG
CGGCG
>mtu:19_Myt-4
GCTGATCGGCAACGGCGCCGACGGGGCGGCCGGGACCGGTCAGGCCGGCGGGGCAGGCGG
GCTGTTGTACGGCAACGGCGGTA
>mtu:20_Myt-4
AGCGGGGCGGCCGGCGGGGCCGGTGGGGCCGGTGGGTGGTTGTACGGCGACGGCGGCG
>mtu:21_Myt-4
CGGCACCGGCGTCAGTGCCGTTGGGGGTGTGGGTGGGGCCGGTGGTGCTGGTGGGTTGTT
GTTCGGTAACGGCGGCG
>mtu:22_Myt-4
CGGTGACGGCGGGGCCGGCGGGGCCGGTGGCGGTGGTGGGTGGTTGTTCGGTAACGGCGG
CG
>mtu:23_Myt-4
GGGTGCCGGTGGGGCCGGTGGTGCGGGTGGGTGGTTGTACGGCGACGGCGGCG
>mtu:24_Myt-4
CGGGGCCGGCGGGATCGGCGGCAACGGCGGGGCCGGCGGGGCCGGCGGGGTGCTGATGGG
CAACGGCGGCA
>mtu:25_Myt-4
ACGGCGGCGCGGGCGGGTGGCTGTATGGCAACGGAGGCG
>mtu:26_Myt-4
CCTAATCGGTAACGGCGGCAACGGTGGAGCCGGCGGCGTGGGTACCACCGGCGGGGCCGG
TGG
>mtu:27_Myt-4
GCTGATCGGCAACGGCGCCGACGGCTCCCCCGGGACCGGGCAGGCCGGCGGGCCAGGCGG
CATCTTGTACGGCAACGGCGGCA
>mtu:28_Myt-4
GCTGATCGGTAACGGCGCCGACGGGGCGCCGGGGACCGGGGCCGCCGGCGGGGCCGGCGG
ATTGTTGTTCGGCAACGGCGGCG
>mtu:29_Myt-4
CGGGCGGGTCCGGCGCGCCCGGCGGGGCCGGCGGATTGTTGTTCGGCAACGGCGGCG
>mtu:30_Myt-4
GCTGATCGGCAACGGCGGTAACGGCGGTAAGGGCGGGCTTGGGGTCCCGCCGGGTGTCGG
TGGTACCGGCGGCGCCGGGGGGCTGCTGCTCGGC
>mtu:31_Myt-4
GTTGATCGGCAACGGCGCCAACGGGGCCCCGGGCACGGGGGCCAATGGTGCGCCGGGCGG
GTGGTTGCTCGGTAATGGTGGGG
>mtu:32_Myt-4
CGGCGAAACCGGTGACGGGGGTGTCGGCGGGGCCGGCGGCAAGGCCGGGTTGCTGATCGG
TAACGGCGGGG
>mtu:33_Myt-4
GCTGATCGGCAACGGCACCCCCGGGGCGGTCGGCAGCGGGGCCACCGGGGCCCCCGGTGG
GTGGCTGCTCGGCGACGGCGGGG
>mtu:34_Myt-4
GGTGGCGGCGGGGCCGGTGGGGCCGGCGGGGCCGGCGGCTGGCTGCTCGGCGACGGCGGG
G
>mtu:35_Myt-4
GCTGATCGGCAACGGCGCCAACGGCGCCCCCGGGACCGGAGCCAACGGCGGGCCCGGCGG
GTGGTTGATCGGCAACGGCGGCG
>mtu:36_Myt-4
GGCGCCCCCGGCGCTGGGGCCGGCGGTAACGGCGGGGCCGGCGGGCTGTTCGGCAGCGGC
GGGG
>mtu:37_Myt-4
CGACGTCGCCGGCGGGGCCGGTGGGGCCGGCGGGGCCGGCGGAAACGCCGGCATGCTGTT
CGGCGCCGCCGGGG
>mtu:38_Myt-4
GTTGATCGGCAACGGCGGCAACGGCGGCAGCGGCGGGACCGGCGCGACC
>mtu:39_Myt-4
GCTGATCGGCAACGGCGCCAACGGCACTCCGGGGACCGGGGCTGACGGCGGAGCCGGCGG
CTGGTTGTTCGGCAACGGCGGAA
>mtu:40_Myt-4
CGGCGTCAACGGCGGGGCCGGCGGGGCCGGCGGGGCCGGCGGGATCTTGTTCGGCACCGG
CGGCA
>mtu:41_Myt-4
GCTGATCGGCAACGGCGGCAACGGCGGCAACGGCGGTAACAGCGGTAACGCCGGG
>mtu:42_Myt-4
TCTGATCGGCAACGGCGTCACCGGGACGGCGGCAGCTCCCAACGGTGGCCCCGGCGGTTT
GCTATTCGGTGACGGTGGGG
>mtu:43_Myt-4
GCTGATCGGCAACGGCGCCAACGGCCAGCCGGGCACCGGGGCCCCGGGGGGCCCGGCGGG
TGGTTGATCGGCAACGGCGGGG
>mtu:44_Myt-4
GCTGATCGGCAACGGCGCCAACGGCGCCCCGGGCAGCGGGGCCCCCGGCGGGCACGGCGG
GTGGTTGTTCGGCGGCGGAGGGA
>mtu:45_Myt-4
CGGCGTCAGCGGCGGGGCGGGCGGAGATGGCGGGGCCGGCGGGATCTTGTTCGGCGCCGG
CGGGG
>mtu:46_Myt-4
GCTGATCGGCAACGGCGGTAACGGCGGGGCCGGCGGGGCCGGCGGGAACGGCGG
>mtu:47_Myt-4
TTTTATCGGCAACGGCACCAACGGCGCCCCGGGGACCGGGGAGGCCGGTGGGCCTGGAGG
CTGGTTGTTGGGCAACGGCGGCA
>mtu:48_Myt-4
CGGTACCGGCGGAGCGGGCGGAACCGGGGGCGCCGGTGGCCGCGGCGGGCTGCTGATCGG
CGACGGCGGCG
>mtu:49_Myt-4
CCTGATCGGCAACGGCACCAATGGTGCGCCGGGTACCGGGCAGGCCGGCGGGCCGGGTGG
CTTGTTGTATGGCAACGGCGGCA
>mtu:50_Myt-4
GCTGATCGGCGATGGCACCCACGGGGCGCCGGGGACCGGGCAGAACGGTGGGGCGGGCGG
AATCTTGTGGGGCAACGGCGGTA
>mtu:51_Myt-4
GGCAACGGCGCCAACGGCGGAAGCGGCGGCATCGGCGGCGCCGGCGGCGCCGGCGGCAAC
GGCGGGCTGCTATTCGGCAACGGTGGTG
>mtu:52_Myt-4
ATTGATCGGCGACGGCGCGAACGGGATCGACGGGACCGGGCAAGCCGGCGGTAACGGCGG
GTGGCTGTGGGGCAACGGCGGCA
>mtu:53_Myt-4
GGCCGGCGCGAACGGCGGAGCCGGCGGCGCCGGTGGATGGCTGTTCGGCAACGGCGGGG
>mtu:54_Myt-4
ATTGATCGGCGACGGCGCGAACGGGATCGACGGGACCGGGCAAGCCGGCGGTAACGGCGG
GTGGCTGTGGGGCAACGGCGGCA
>mtu:55_Myt-4
CGGCGGCGACGGCGGCGGCGGCGGCGCCGGTGGTGGCGGTGGGCTGCTGTATGGCAACGG
CGGGG
>mtu:56_Myt-4
GGGGCCGGCGGAGCCGGCGCCAACGGCGGCGCGGGCGGCAACGGCGGCTGGCTCTACGGC
AGCGGCGGCA
>mtu:57_Myt-4
GCTGATCGGCAACGGCGCCGATGGGACCGCGGCCAATCCCAACGGTGGCGCCGGTGGGTT
GTTGTACGGCAACGGCGGCA
>mtu:58_Myt-4
GTTGATCGGTAACGGCGGTAACGGCGGCAACGGTGGCAAAGGCGGCACCGGC
>mtu:59_Myt-4
CGGCGGCGGCGGCAACGCCGGCAACGGCGGCAACGGCGGGTCAGCCGGCTGGCTGTCGGG
CAACGGCGGCA
>mtu:60_Myt-4
GGGGCCGGCGGAGCCGGCGCCAACGGCGGCGCGGGCGGCAACGGCGGCTGGCTCTACGGC
AGCGGCGGCA
>mtu:61_Myt-4
GCTGATCGGCAACGGCGCCGATGGGACCGCGGCCAATCCCAACGGTGGCGCCGGTGGGTT
GTTGTACGGCAACGGCGGCA
>mtu:62_Myt-4
GCTGATCGGTGATGGCGCCAACGGCGGGCCGGGACAAGACGGCGGGCCCGGCGGGTTGCT
GTACGGCAACGGTGGCA
>mtu:63_Myt-4
GGCGGCGGCGGGCCCGGCGCGGCCGGCGGCAACGGCGGCGCCGGCGGGTGGCTATTCGGC
AACGGCGGCG
>mtu:64_Myt-4
CGGCGGTGCCGGCGGTGTCGGCGGTGCCGGCGGTGCCGGCGGGTGGCTGTACGGCGACGC
CGGTG
>mtu:65_Myt-4
CGGCGCCGGCGGGGCCGGTGGCGCCGGTGGCGCCGGTGGCACCGGTGGGTGGCTGTATGG
CGGCGGTGGTG
>mtu:66_Myt-4
CGGCGCCGGTGGGGCCGGAGGCAACGGTGGGGCCGGAGGCAACGGTGGGTGGTTGTTCGG
CAATGGTGGTG
>mtu:67_Myt-4
CAACGGCGCCGGTGGTGGTGGTGGTGTCGGCGGCAACGGCGCCACCGGACCCTGGCTGTT
CGGCGACGGCGGCC
>mtu:68_Myt-4
ACTGATCGGTGATGGCGCCAACGGCGGGCCGGGGCAAGACGGCGGGCCCGGGGGGTTGCT
GTACGGCAACGGCGGCA
>mtu:69_Myt-4
GGCGGCGGCGGGGCCGGCGCGGCCGGCGGCAATGGCGGTGCGGGCGGGTGGCTGTATGGC
AACGGCGGCG
>mtu:70_Myt-4
GGCGCTGGCGGCAACGGCGGGGCCGGGGGTGGCGGCGGAACCGGTGGGTTGCTCTTCGGC
AACGGCGGTG
>mtu:71_Myt-4
CGGCAACGGCGGCAATGGCGGCAATGGCGGCAACGGCGCCACCGGGGGGTGGCTGTACGG
CAACGGCGGGG
>mtu:72_Myt-4
CGGTGATGGCGGTGATGGCGGCAACGGCGGGGCCGGCGGCACCGGTGGGCTGTTGTTCGG
TGCCGGCGGCA
>mtu:73_Myt-4
CGGCGGCGGCGCCGGCAGCGGCGGTGACGGCGGCGGGGCTGGCGGCAACGGTGCGTGGCT
GTTCGGCAATGGCGGCG
>mtu:74_Myt-4
CCTGAACGGCAGCGGCGGCGACGGTGGCGACGGCGGTAACGGTGCCCCCGGCGGGGTGCT
GTATGGCAATGGCGGCG
>mtu:75_Myt-4
GATCGGTGACGGCGCCAATGGCGGACCGGGCCAAGACGGCGGGCCCGGGGGGTTGATCGG
CAACGGCGGCG
>mtu:76_Myt-4
GGAGCCGGCGGGCCCGGCGCGAACGGCGGTGCCGGCGGCAACGGCGGGTGGCTATACGGC
AACGGTGGGC
>mtu:77_Myt-4
GCTGATCGGCGATGGCGCCAACGGCGGGCCGGGACAAAACGGGGGCGACGGTGGCTTGTT
GTACGGCAACGGCGGCA
>mtu:78_Myt-4
GGCCGGAGGGAACGGCGGCACCGGAGGCGACGGCGGCATCTTCACCGGCAACGGCGGGA
>mtu:79_Myt-4
GTTGAGCGTCAACGGGGGCACCGGTGGCACCGGCGGCACCGGCGGGGGCGGCGGGCTGTT
CTCCAATGGCGGTG
>mtu:80_Myt-4
GGCAACGGCGCGGCTGGCGGGGCCGGCGGGGCCGGCGGGCTGCTGTTCGGCTCCGGCGGC
G
>mtu:81_Myt-4
GCTGATCGGCAACGGCGCCAACGGCGCACCGGGGACCGGGCAAGCCGGCGGGGCCGGCGG
GCTGCTGTACGGCAACGGCGGGG
>mtu:82_Myt-4
CCTAATCGGCAACGGCGGGGGCGGCGGCGCCGGCGGAAACGGTGGGGCCGGC
>mtu:83_Myt-4
CGGCAATGGCGGAATTGGTGGTGCCGGCGGGGCCGGTGGCAACGGCGGACAACTCTACGG
CACCGGCGGCA
>mtu:84_Myt-4
CGGCGACGGCGGCACGGGGGGTATCGGCGGCGCCGGTGGCGGTGGTGGCTGGCTGCACGG
CGACGGCGGCG
>mtu:85_Myt-4
GCTGATCGGCCACGGCGGGGCCGGCGGCCTGGGTGGCACCGGCGCGTCCGGTGGTGCCGG
CGGGGCCGGCGGATGGCTGTGGGGCAACGGCGGGG
>mtu:86_Myt-4
GCTGATCGGCCACGGCGCCGACGGGGCGCCGGGGACCGGGCAGGCCGGCGGGGCCGGCGG
GATCCTGTACGGCAACGGCGGCA
>mtu:87_Myt-4
CGGAACCGGCGCGGCCGGTGGAGCCGGCGGCGCCGGTGGAGCCGGTGGCTGGCTAAGCGG
CAACGGCGGCG
>mtu:88_Myt-4
GCTGATCGGCAACGGCGCCGACGGGCTGCCCGGTCAAAACGGTGGGGCCGGCGGGTTGCT
GTGGGGCAACGGCGGGA
>mtu:89_Myt-4
GTTGATCGGTGATGGGGCGGCTGGAGCACCCGGCACCGGGCAGGCCGGCGGGGCCGGCGG
GATCTTGTGGGGCAACGGTGGGG
>mtu:90_Myt-4
GGCACCAACGGCGCCAACGGCGGACCCGGCGGCCATGGCGGGCTGGTCGGCAACGGCGGC
G
>mtu:91_Myt-4
GTTGATCGGTGATGGGGCGGCTGGAGCACCCGGCACCGGGCAGGCCGGCGGGGCCGGCGG
GATCTTGTGGGGCAACGGTGGGG
>mtu:92_Myt-4
CCAACGGCATGGGAGCCGGTGGCTCTGGAGGCAACGGCGGGCTGTTTTTTGGCAACGGCG
GTG
>mtu:93_Myt-4
ACGGCGGCGTGGGCGCCCTGGGCGCCAACGGCGGCGCCGGCGGCACCGGCGGGTGGCTGT
TCGGCAACGGCGGGG
>mtu:94_Myt-4
GCTGATCGGCAACGGCGCCGATGGGACCGCGGCGAACCCCAACGGCCAGGCCGGCGGACT
CCTGATCGGCAATGGCGGCA
>mtu:95_Myt-4
CGGTGCCCCGGGTAATGGCGGCACCGGTGGCACCGGCGGGGTGTTGTTCGGCCAAAGTGG
CA
>mtu:96_Myt-4
CTTGATCGGCAACGGTGGTGACGGTGGCGCCGGTGGCGCCGGCGGCGCCGGC
>mtu:97_Myt-4
CGGCAACGGTATCGGCGGTAAGGGCGGTGCCAGCGGAAACGGCGGCAACGCCGGCCAAGT
GTTCGGCGACGGCGGGA
>mtu:98_Myt-4
CCGGCGGTACCGGCGGTGCCGGCGGTCACGGCGGTGCCGGCGGGCTGATATGGGGCAACG
GTGGGG
>mtu:99_Myt-4
CTTCATCGGCAATGGCGGCAACGGTGGGGCCGGTGGCGCCGGTGGGGCTG
>mtu:100_Myt-4
CCAGCGGAGCCGGCGGGGCCGGCGGGGCCGGCGGCGTCGGCGGGCTGCTCTACGGCAACG
GCGGGA
>mtu:101_Myt-4
ATTGTTGGGCGTCGGCATGAACGCCGGCGCTGGCGGGGCCGGCGGCAACGCCGGCCTGCT
GTACGGCAACGGCGGTG
>mtu:102_Myt-4
ATGCTGGGGCCGGATCGGGGCTAGCCGGCGCGGACGGCGGGTTGTTCGGCAATGGCGGGG
>mtu:103_Myt-4
CGGCAACGGGGGCAGTGCCGCTGCGGCCGGTGGGGCCGGCGGCAACGCCCTGCTGTTCGG
CAACGGCGGGA
>mtu:104_Myt-4
CGGCGCCGGCGGTGCTGGAGGTGCAGGCGGCGCTGGCGGGGCCGGCGGCACCGGCGGACT
GTTGTATGGCAACGGCGGTG
>mtu:105_Myt-4
CCGGCGGCAACGGCGGGCCCGGTGGAATTTTGTACGGCAACGGCGGCA
>mtu:106_Myt-4
ACTGATCGGCAACGGCGCCGATGGAGTGGCGGGGACCGGG
>mtu:107_Myt-4
GCGATACCGGCGCCGGCGGGAACGGCGGCGCCGGCGGCAAGGCCGGGCTGTACGGCAACG
GCGGTG
>mtu:108_Myt-4
CGGCACCAACGGCAGCGCGGGCGGCGCCGGTGGGGCAGGCGGGATCCTGTTTGGCACCGG
TGGCG
>mtu:109_Myt-4
GCTGATCGGTAACGGCGACAGTGGGACGCCGGGAACCGGGGACGATGGCGGTGCCGGCGG
CTGGTTGTTCGGCAACGGCGGCA
>mtu:110_Myt-4
GGCGCCAACGGCGGGGCTGGTGGCCCTGGTGGGGCCGCCGGGCTGTTCGGCAACGGCGGG
G
>mtu:111_Myt-4
GCTGATCGGTAACGGGGCTAACGGTGCTCCCGGCACCGGGGCCAACGGAGGGGATGCCGG
CTGGTTGATCGGCAACGGTGGCG
>mtu:112_Myt-4
GCTGATCGGCAACGGCGCCAACGGGCTGCCGGGTACGGGCCAGAACGGCGGCGACGGCGG
GATTCTGTACGGCAACGGCGGCA
>mtu:113_Myt-4
CGCCGCCGGTGGAAACGGCGGCGACGGCGGGTTGGTGTGGGGCAACGGTGGCA
>mtu:114_Myt-4
GCTGGTCGGCAACGGCGGCAACGGTGGGGCAGGTACCGGTGGGGCTGCTGGCGGTGCCGG
TGGCTCGGGCGGGTTGCTATTCGGCCAAAATGGGA
>mtu:115_Myt-4
GGGGGTGACGGCGGCCAAGGTGGGGTGCTATACGGCAATGGCGGCA
>mtu:116_Myt-4
CGGCAGCGGCGGATTAGGAGGCAACGGGGGCAACGGCGCCCAGGGCGGGTGGCTGATCGG
CAACGGGGGGC
>mtu:117_Myt-4
GGCGCCGGCGGAAACGGGGGTTCGGGTGGTCGCGGTGGACTGTTGTTCGGCAACGGCGGC
A
>mtu:118_Myt-4
GCTTATCGGCAACGGTGCCAACGGGGTCGCAGGAACCGGGCAAAACGGTGGCGATGGCGG
ATGGCTATACGGCAACGGTGGCA
>mtu:119_Myt-4
TCGGCGGTGGCGCTACCGGGGTGGGCGGCGCCGGCGGAAACGGCGGCACTGCGGGCCTGC
TGTTTGGTGCCGGCGGCG
>mtu:120_Myt-4
CGGCACCGGCACTAATGTCACCGGCGGTGCCGGCGGGGCCGGCGGCAATGGCGGGCTCCT
GTTCGGCGCCGGCGGGG
>mtu:121_Myt-4
GGCGGTATTGGTGGGGCCGGCGGGGCCGGCGGCAATGGCGGGCTGCTGTTCGGCGCCGGC
GGGG
>mtu:122_Myt-4
ACTGATCGGTAACGGAGCCAACGGGGCCCCGGGGACCGGGGCAAACGGCGGCGACGGCGG
AATCTTGATCGGCAACGGCGGGG
>mtu:123_Myt-4
GTTGATCGGCGACGGCGGCGACGGTGGGCCCGGCGACTCTGGCGGGCCGGGCGG
>mtu:124_Myt-4
CGTCACCGGCGCCGGCGGCACCGGGGGTAACGGCGGCACGGCCGGGTTGATCGGCAACGG
TGGCA
>mtu:125_Myt-4
GGCAACGGCGGCGACGGCGGCACCGGCGGGACGCTGATCGGCAACGGCGGCG
>mtu:126_Myt-4
TCGGTGCCGCCCCCACCGGCATCGGCAACGGCGGCAACGGCGGCAACGGCGGGTGGCTGT
ACGGCGACGGCGGTT
>mtu:127_Myt-4
CGCGGGCGGGGCCGGCGGCACCGGCGGCACCGGCGGACTGCTGTACGGCAACGGCGGCA
>mtu:128_Myt-4
CCGGTGGTGCCGGCGGGGTCGGCGGACTGCTCTTCGGCGACGGCGGCA
>mtu:129_Myt-4
GTTGATCGGCAACGGCGGCAACGGTGGCATCGGCGGGCCCGGGGCGACCGGC
>mtu:130_Myt-4
GTTGATCGGTGATGGCGCCAATGGCGCGCCGGGACAGCCCGGCGGGCCCGGCGGGTTGCT
GTACGGCAACGGCGGCA
>mtu:131_Myt-4
GCTAATCGGCGACGGAGCACCCGGGACGGCAACGAGTCCGAATGGCGGGGCGGGTGGGCT
GCTGTACGGCAACGGCGGCA
>mtu:132_Myt-4
GTTGATCGGCAATGGCGGCGCCGGGGGAGCCGGCGGACCCAACGCCCCCGGGGGAGCCGG
CGGCAACGGTGGCTGGCTGCTCGGCAACGGCGGGA
>mtu:133_Myt-4
CGGCGGCGACGGTGGGGTCGGCGGGTGGCTGTACGGCGATGGCGGCG
>mtu:134_Myt-4
CGGCAGTGGCGGCAGTGGCGGCTTCGGCCAGTTCGGTGGCGCCGGCGGGCTGCTGTACGG
CAATGGAGGGG
>mtu:135_Myt-4
GCTGGTCGGCGACGGCGCCGACGGGGCCAGTGGTCCGGTGGGACAGCCCGGCGGGGACGG
CGGCATCTTGTGGGGCAACGGCGGCA
>mtu:136_Myt-4
CGGCATGGGTGGTGCCGGCGGCGCGGGCGGGGCTGGCGGGGCCGGCGGGCTGCTGATCGG
TGACGGCGGGG
>mtu:137_Myt-4
GTTGATCGGCGACGGCGCTAACGGCGGGCCGGGCCAGCCCGGTGGGCCGGGTGGATTGCT
GTATGGCAATGGCGGGC
>mtu:138_Myt-4
GGGTCCGGCGGCGCCGGCGCGGCCGGCGGCAACGGCGGGCTGTTCTACGGCAACGGCGGC
G
>mtu:139_Myt-4
GCTGATCGGCAACGGCGGCAACGGCGGTGCCGGCGGCAACGGGGGCAACG
>mtu:140_Myt-4
CCTGATCGGTAATGGCGGCGACGGGGGGCACGGCGGCAACGGTGGCCACGGC
>mtu:141_Myt-4
GGGGCCGGCGGCGCCGGTGGTGACGGAGGGCGCGGCGGGCTGCTGTACGGCGACGGCGGG
G
>mtu:142_Myt-4
GTTGATCGGCAACGGCGCCGACGGGGGTCCCGGGCAAAACGGTGGGCCCGGCGGCTTGTT
GTACGGCAACGGTGGTA
>mtu:143_Myt-4
GTTGATGGTGATGGGGCCGCTGGGGCGCCCGAGACCGGGCAACGGCGGGGCCGGCGGCT
>mtu:144_Myt-4
GTTGATCGGCGACGGCACCGATGCGGCGCCGGGGAGCGGGGGGGCCGGCGGGGCCGGCGG
CATCTTGATCGGCAACGGCGGGA
>mtu:145_Myt-4
CGGAGCCGGTGGCGTGGGTGGCAAGGGTGGCGCCAGCGGCATGTTGATCGGCAACGGCGG
CA
>mtu:146_Myt-4
CGGCGCCGGCGGGACCGGCGGCGCGGGCGGCAACGGCGGCGCCGGCGGGTTGTTGTTCGG
CAACGGCGGCA
>mtu:147_Myt-4
CGGCGCCGACGGTGGCGCAGGGGGAGCTGGCGGCAATGGTGGCGCCGGCGGGTTGCTATT
CGGTGATGGCGGCA
>mtu:148_Myt-4
GTTGATCGGCAACGGCGGCAACGGCGGGGCCGGTGGTACCGGCGCGGCCGGCGG
>mtu:149_Myt-4
GTTGATCGGAAACGGCGCCGACGGGACGGCACCCGGGCAGCCTGGCGCGGCCGGCGGGTT
GCTGTTTGGCAACGGTGGCA
>mtu:150_Myt-4
GCTGATCGGCGATGGTGCGCACGGGACAGCGCCTGGGCAGCCCGGTGGGGCCGGTGGATT
GTTGTTCGGCAATGGCGGCA
>mtu:151_Myt-4
GCTGATCGGCGACGGAGCTGACGGCACGGCTGCCAGCCCCATCGGCGAGCCCGGCGGAAT
CCTGTACGGCGACGGCGGAA
>mtu:152_Myt-4
CCTGATCGGCAATGGCGCGAATGGAACAGCGGCCAGCCCCAACGGCGGTGATGGTGGGAT
TTTGTACGGCAACGGCGGCA
>mtu:153_Myt-4
CCTGATCGGCAACGGCGGCAATGGTGGCGCCGGTGGGGCCGGTGCTGCCGGCGGG
>mtu:154_Myt-4
GCCGGCGGCGCCGGCGGATGGCTGCTCGGCAACGGTGGCG
>mtu:155_Myt-4
CGGCAACGGCGGCAACGGCGTCAATGGCGGCACCGGCGGCAGCGGCGGGATCCTTTTTGG
CGCCAACGGCG
>mtu:156_Myt-4
ACTGATCGGCAACGGCGGCAATGGCGGAGCCGGCGGAGCCGGTGGTGATG
>mtu:157_Myt-4
CGGCGGCAACGGCGGGAACGGCGGGAACGGCGGCCTACTGATCGGCAACAGCGGGG
>mtu:158_Myt-4
GGCCGGCGCGAACGGCGGAGCCGGCGGCGCCGGTGGATGGCTGTTCGGCAACGGCGGGG
>mtu:159_Myt-4
ATTGATCGGCGACGGCGCGAACGGGATCGACGGGACCGGGCAAGCCGGCGGTAACGGCGG
GTGGCTGTGGGGCAACGGCGGCA
>mtu:160_Myt-4
AACGGCGGCACCGGTGGTGCCGGTGGAAACGGTGGACGTGGCGGGATGTTAATCGGCAAC
GGCGGCG
>mtu:161_Myt-4
TGGGGCCGGGGCGGCCGGTGGTAATGGCGGTGCCGGCGGGATGTTGTTGGGCGATGGCGG
TG
>mtu:162_Myt-4
GTTGATCGGCAATGGCGCTAACGGGGCCGACGGGACGGGGGCTCCCGGTGGGCCGGGCGG
GCTGTTGCTTGGCAACGGCGGGA
>mtu:163_Myt-4
CCTGATCGGCAACGGCGCCAACGGTAAACCGGGGACCGGACAAGACGGCGGGGCCGGCGG
ACTCTTGTACGGCAGCGGCGGTA
>mtu:164_Myt-4
GCTAATTGGTAACGGCGCCGACGGATCGACACCGGGGCAGGCCGGCGGGCCCGGCGGGTT
GCTGTACGGCAACGGCGGTA
>mtu:165_Myt-4
GTTGATCGGCAACGGCGCCGATCGGCCCCCGGCACCGGACAAGCCGGCGGGATCTTGTGG
GGCAACGGC
>mtu:166_Myt-4
GCGACGGCGGCAACGGCGGAACCGGCGGCAACGGCGGGCGCGGCGGGTTATTGGTTGGCA
ACGGCGGGG
>mtu:167_Myt-4
GTTGTTCGGGGCCGGCGGGTCCGGCGGCGCCGGCACCAATGGTGGCGTCGGCGGGTCCGG
CGGATTTGTCTACGGCAACGGCGGCG
>mtu:168_Myt-4
CGGCGGGTCCGGCGGGGCCGGCGCTGCCGGCGGTGTCGGCGGATCCGGCGGGTGGTTGAA
CGGCAACGGCGGGG
>mtu:169_Myt-4
GCTGATCGGTGATGGCGTTCACGGGGCGCCGGGGACCGGGCAGCCCGGTGGGGCCGGGGG
GTTGTTGTGGGGTAATGGCGGTA
>mtu:170_Myt-4
GTTAATTGGCGACGGGGCTGTCGGCACCGCCAGCAGCCCCGACGGGCAAGATGGCGGTCT
GCTGTTCGGCAACGGGGGCG
>mtu:171_Myt-4
GGCGGTGCCGGCGCGGCCGGTGGCGCCGGCGGCAGCGGCGGCTGGTTGTACGGCAACGGC
GGAA
>mtu:172_Myt-4
CGCCGGCGGTGCGGGCGGCGCCGGCGGTGCCGGTGGTCGCGGCGGGTGGCTGGTCGGCAA
CGGTGGCA
>mtu:173_Myt-4
GCTGATCGGCGACGGCGCCAACGGGACCGCGGAGAACCCGGACGGCCAAAACGGCGGCCT
GCTGTTCGGCAACGGCGGCA
>mtu:174_Myt-4
CGGCGGCGGCGGGGCCGGCGCCGCCGGCGGCCTCGGCGGCAACGGCGGGTGGCTGTACGG
CAACGGCGGGG
>mtu:175_Myt-4
GGCACCGGCGGGGCCGGCGGAGCCGGCGGTGACGGCGGCTGGTTGTTCGGCGACGGCGGG
G
>mtu:176_Myt-4
CGGTGGTGCCACCGGCGGCACCGGCGGTACCGGCGGAGCCGGCGGCTCTGGAGCGTGGCT
GTACGGCAACGGCGGGG
>mtu:177_Myt-4
GGCAACGGCGGGGCCGGCGGGAACGGCGGCGCCGGCGGGGCCGGTGGTCAGCTGTACGGC
AACGGCGGGG
>mtu:178_Myt-4
CGCCGGCACCGGCGGGGACGGCGGCAACGGCGGGAATGGCGGCTTGCTAAGCGGCAACGC
CGGGG
>mtu:179_Myt-4
ACTGGGCGGTAACGGCGGCAGCGGGGGCCTCGGCGGCGGCGGCGGGTCGCTCTTCGGCAA
TGGCGGGG
>mtu:180_Myt-4
GCTCATCGGCAACGGCGGCAACGGCGGTGGCGGCGGGAACGGCGGAACCGGCG
>mtu:181_Myt-4
GTTGATCGGCAATGGCGCCAATGCGACGACGCCGGGCGGTAACGGCGGCGACGGCGGATG
GCTATTCGGCAGCGGCGGCA
>mtu:182_Myt-4
GGCGCCGGCGGCAGCGGCGGCGCCGCCGGCGGCAACGGCGGTAACGGCGGGTGGCTGTTC
GGCGCCGGCGGCA
>mtu:183_Myt-4
CGGCACCGGCGGCACCGGCGGCAACGGCGGCAACGGCGCGCTGCTGATCGGCGCTGGTGG
TG
>mtu:184_Myt-4
GTTGATCGGTGACGGCGCCAATGCGACGACTCCCGGCGGGGCCGGCGGGGCCGGCGGTCT
GCTGTTCGGCAACGGCGGGG
>mtu:185_Myt-4
GCTGATCGGAGACGGGGCCAACGCGACGACGCCGGGCGGGGCCGGCGGAGACGGCGGGCT
GCTGTTTGGCAGCGGCGGCA
>mtu:186_Myt-4
GCTGTTCGGCCACGGGGGAACCGGCGGTATCGGTGGCGGGCCCGGCGGCAACGGCGGGTG
GCTGCTCGGCAACGGCGGAC
>mtu:187_Myt-4
CGGCGCTGGCGGAATCGGTGGCGGCAGCGGCGGCGCTGGCGGGAACGGCGGGTGGCTGCT
CGGCAACGGCGGTA
>mtu:188_Myt-4
CGGCGCCGGCGGAATCGGTGGTGGCAACGGCGGGCACGGCGGCAACGGCGGGTGGCTGCT
CGGCAACGGCGGCA
>mtu:189_Myt-4
GTTGATCGGTGACGGCGCCAATGCGACGACTCCCGGCGGGGCCGGCGGGGCCGGCGGTCT
GCTGTTCGGCAACGGCGGGG
>mtu:190_Myt-4
CGGCACCGGGGGTGTCGGCGGTGTCGGGGGTGCGGGCGGTCAGGGCGGGCTGCTGTTCGG
CGACGGCGGTA
>mtu:191_Myt-4
GTTGATCGGCAACGGTGCCGACGGGGCGCCGGGAACCGGGCAGCCGGGCGGGCCCGGCGG
GCTGCTGTGGGGTAATGGCGGCA
>mtu:192_Myt-4
GTTGATCGGCAACGGCGGATCCGGTGGTGCCGGCGGAGCCGGTGCGGCCGGCGGGTCCGG
CGG
>mtu:193_Myt-4
GTTGATCGGTGATGGTGCCGACGGGACGGCGCCCGGGCAAAACGGCGGGGCGGGCGGGCT
GCTGTATGGCAATGGCGGTA
>mtu:194_Myt-4
GTTGGTGGGCAATGGCGCCAATGGGGCCCCGGGGACTGGGGCAAACGGCGGCGATGGCGG
GATTTTGTTCGG
>mtu:195_Myt-4
CGGCAGCGCGACGGCCGGTGCGGCCGGGGCGGGCGGGAACGGCGGGGCCGGCGGGCTGCT
GTTCGGTACCGCCGGGG
>mtu:196_Myt-4
GGCGGTAGTGACACCGCCGGACACGGGGGGACCGGTGGTGCCGGCGGCCTGCTATTCGGC
GCCGGCGAGG
