# Supplementary material for: Systematic identification of stem-loop containing sequence families in bacterial genomes
Source: BMC Genomics. 2008 Jan 17;9:20. doi: 10.1186/1471-2164-9-20 (PMC2267715; doi:10.1186/1471-2164-9-20)
Supplement: Additional file 1 — Family sequences. A zipped archive of files corresponding to families described in Table 3. Each file contains all the family members as sequences in FASTA format. [file 1471-2164-9-20-S1.zip › suppl_data1/M.tuberculosis_Myt-7.txt]

>mtu:1_Myt-7
CAGCCCGAGATGGTGTTGCCCACGTTGGCGACACCCGATCCCAGCGCGCCGGTATTGAGG
TAGCCCGACAGGCCGGCACCGGAGTTCACGAATCCCGATACGCTTCCGGCGCCGCTGTTG
AAGAAGCCCGACGACGGGCCGCCAGTGAGGTTGAAGTAGCCGGGGGTCACCGGA
>mtu:2_Myt-7
AAGCCGTTGCTGTAGCTGCCGGTAATGAACGCACCGGTGTCCACATCGCCCGTGTTCGCC
ACGCCCGTGTTGTAGTCACCGGTGTTGAGGTAGCCCGTGTTGCCACTGCCCGGGTTGAAG
>mtu:3_Myt-7
CCGCCGGTGTTGAAGCTGCCCGGGTTGAAGCTGCCGGTGTTGAGGTCCCCGGGGTTGAAC
ACGCCCGTGTTGGTGCTGCCCGCGTTGCCGATGCCGGTGTTGAAGCCGCCCGAGTTCGCG
>mtu:4_Myt-7
AGACCGAAGTTGCCGGTGCCGGTGTTAAAGATGCCGACGTTGCCGGTGCCCGAGTTGAAG
AACCCGATGTTTCCGCTGCCGGAGTTGAACAGCCCGATGTTGTTGCTGCCCGAGTTGAGG
CTGCCGATCCCGATCTGGCCGTTGCCGGTGAGC
>mtu:5_Myt-7
CCGACGCCGATGTTGTTGTTACCGGTATTCGCGAAGCCGATGTTGTAGCTGCCGGTGTTG
GCAAAGCCCAGGTTGTCGCTGCCGAAGTTCGCG
>mtu:6_Myt-7
AAGCCGATGTTGTAGCTGCCGGCGTTGCCAAAGCCCAGGTTGTCGTCGCCCAGATTTGCC
AACCCGATGTTGTAGCTGCCCAGGTTCGCCAAGCCGATATCGAAGATCCCGGTGTTGGCG
ATGCCGATGTTGTTACCGCCGATGTTGACC
>mtu:7_Myt-7
CCGCCGAAGTTGAGGTCGCCGAGGTTGCCGATGCCCAGGTTGGAGTCGCCGGTATTAACG
AAGCCGATGTTGACGCTGCCCAGGTTCCCGATGCCCGCGTTGAGGCCGCCCTGGTTTGCG
ACGCCGAAGTT
>mtu:8_Myt-7
GCCGGCGTTAAAGAAGCCCGAATTGCCAGCGCCGAAGTTCCCGGAGCCCGACATGTTGCC
GGCGCCGAAGTTCCCGAAGCCCG
>mtu:9_Myt-7
AACCCGTTGCTGTAATTGCCGGAGATGAACGCGCCGGTGTTGACGTTGCCCGTGTTGGC
>mtu:10_Myt-7
ACACCCGTGTTGTAGTCACCCGCGTTGAAGTAGCCCGTGTTGTAGTCACCGGAGTTGAAG
CTGCCGGTGTTGTGATCGCCGAGGTTGAAGCTGCCGGTATTGGTGCTGCCAGTGTTGAAG
CTGCCGGTGTTGATG
>mtu:11_Myt-7
CTGCCGGTGTTGATGCTGCCGGTGTTGCCGACGCCGGTGTTGACGTTGCCCGGGTTGAAC
AGGCCCGTGTTGGTGCTGCCCGTGTTCCCGAGGCCGGTGTTGAAGCTGCCCGAGTT
>mtu:12_Myt-7
ATGCCGAAGTTTGCGGTGCCGGTGTTTCCGATGCCCACGTTGCCGGTGCCCGAGTTGAAG
AATCCTACGTTTCCGTCACCGGAGTTGAACAAGCCGATGTTGTGGCTGCCCGAGTTGAAG
CTGCCGAACCCGATCTGACCGGTGCCGGTGAGC
>mtu:13_Myt-7
ATGCCGATATTGCCGCTACCGGTGTTGGCGAAGCCGATATTGGCACTGCCGGTGTTAGCA
ATGCCGATATGGTAGTTGCCCGAGTTGGCGAAGCCGACGCTGTAGTTGCCCAGGTT
>mtu:14_Myt-7
AAGCCAATGTTGTGGTTGCCCACGTTTGCGAAACCGACATTGAAGATTCCGGTGTTCCCG
ATCCCGAAGTTAGAGCCCCCGAGGTTTGCCAAGCCGACATTGAGGTTGCCGAGGCCGGCC
AAGTCGAGGATCGTCGTGCCGGCGCCGCCCTGC
>mtu:15_Myt-7
GTTCCACAGGCCCGATGTGTTGCCGCCGACGTTGCCGAACCCGGATGCGGTGCCGGCGCC
GGTGTTGAAGAAGCC
>mtu:16_Myt-7
ATGCCGTTGCTGTAGTTGCCGGAGATGAAAGCGCCGGTGCTGACGTCGCCCGTATTCGCG
ATGCCGGTGTTGTAGTTCCCGGTGTTGAAGTGGCCGGTGTTGGTGTTACCCGCGTTGAAG
>mtu:17_Myt-7
CCGCCGGTGTTGAAGCTGCCGGTATTGAAATTGCCGGTGTTGAAGTTACCGGGGTTGAAG
CCGCCGGTGTTGCCGTCGCCCGAGTTGAACAAGCCCGTGCTGGTGCTGCCCGAGTTGCCG
>mtu:18_Myt-7
ATGCCGAAGTTTCCGGTGCCGGTGTTGCCGATGCCGAAGTTCCCGGTGCCCGAGTTAAAG
AAGCCGATGTTTCCGTCGCCCGAGTTGAACAAGCCGATGTTTCCGCTGCCCGAGTTCAGA
GCGCCGATCCCGATTTGGCCGGTACCGGTGAGC
>mtu:19_Myt-7
ATGCCGATATTGTTGCTGCCGGTGTTGGCAAAGCCGATATTGTTGCTGCCGGTGTTGGCA
ACGCCGATGTTGTAGCTGCCTAGGTTGGCAAAGCCCAGGTTGTCGTCGCCGAAGTTTCCG
>mtu:20_Myt-7
AAGCCGATGTTGTAGTTGCCCAGATTCGCCACGCCGACGTCAAAGATCCCGGTGTTGCCG
AAGCCGGCGTTATTGCTGCCCAGGTTTGCCAGCCCAAGGTT
>mtu:21_Myt-7
AACCCGTTGCTGTAGCTGCCGGAGATGAAGGCGCCGGTGTCAACATCGCCGGTGTTTCCG
AGTCCCGTGTTGTAGCTGCCTGGGTTGAAATCCCCGGTGTTGGAATCGCCCGGATTGAAG
>mtu:22_Myt-7
CTGCCGGTGTTGAAGCTGCCGGTGTTGCCGATACCGGTATTGACGTCGCCGGAGTTGAAG
AAGCCGGTGTTGGTGCTGCCGGTGTTTCCAAGCCCGAAGTTTGCGGTGCCGGTGTTGCCG
ATGCC
>mtu:23_Myt-7
GTTTCCGTTGCCCGAGTTGAAAAAGCCGATGTTTCCGCTGCCCGAGTTGAACAAGCCGAT
GTTTCCGCTGCCAGAATTCAGGGAGCCGAACCCGATCTGGCCGTCGCCCGTGAGC
>mtu:24_Myt-7
ATGCCGATATTGTTGCTGCCGGTGTTCGCGAACCCGATATTGTTGCTGCCGGTGTTGGCG
AAGCCCAGGTTGTCGTTGCCCAAGTTTCCG
>mtu:25_Myt-7
AAGCCGACGTTGTAGCTGCCGAGGTTTCCGAAGCCCAGGTTGTCATCGCCGAAGTTTCCG
AAGCCGATGTTGTAACTGCCCAGATTTGCCAAACCGATGTCGAATATTCCGGTGTT
>mtu:26_Myt-7
CCGCCGATGTTGTTGCCACCGATATTGGCGCTGCCGAAGTTGGCGCTGCCGAGGTTTGCA
AAGCCGATGTTGTAGTCGCCGAGGTTTGCAATGCCGACGTTGAGGGTGCCGTGGTTTGCC
AAGCCCAGGTTGAGGACCATGGTGCCCGTGCTG
>mtu:27_Myt-7
AACCCCGAGACGGTGGTGCCCACGTTCGCCAGACCTGATCCCAGGGCGCCGACGTTGAGG
AGCCCCGACGCCCCCGAGGTCGCGGAGGCCAGGTTCCAAAAGCCCGAATTGGCGCCGCCG
AAGTTGCCGAAGCCCGAGGCGCCGCCGGCGCCGGTATTGAAG
>mtu:28_Myt-7
AACCCGTTGCTGTAGTTTCCGGTGATGAAAGCCCCGGTGTCAACGTCGCCGGTGTTGGCG
ATGCCGGTGTTGTAGTTGCCAATGTTGAGGTAGCCGGTGTTGGTATTGCCCGGATTGAAG
>mtu:29_Myt-7
CCACCGGTGTTGAAGCTGCCGGTGTTGAAGCTACCGGTGTTGAAGCTGCCCGGGTTGAAG
GCGCCCGTGTTGACGTCGCCGGAGTTGAATAGGCCGGTATTGGTGTTGCCGGTGTTTCCG
>mtu:30_Myt-7
ATGCCAGTGTTGAAGCTGCCCGAGTTTGCGATGCCGAAGTTGCCGCTGCCGGAATTGAAG
AATCCGATGTTGTTGCTGCCCGAGTTGAACAGGCCGATGTTTCCGCTGCCCGAGTTGAAG
CTGCCGAACCCGATCTGTCCGTTGCCCGTGAGC
>mtu:31_Myt-7
ATGCCGACATTGTTGCTGCCCGTGTTCCCAAAGCCGACATTGTTGCTGCCGGTGTTCGCA
AAGCCGATGTTGCCGCCGCCCGCGTTAGCGAAACCCAGATTGTCGTTGCCGACGTTGCCG
>mtu:32_Myt-7
AAGCCGATGTTGTAGCTGCCGAAGTTGCCGAAGCCCAGGTTGTCGTCGCCAAGGTTTCCG
AAGCCGATGTTGTAGCTGCCCAGGTTCGCCAGGCCGACATCGAAGATTCCGGTGTTCCCG
ATGCCGACGTTGTTGTGG
>mtu:33_Myt-7
CCGATGGTGGCGCCGCCGAAGTTAAAGCCGCCGAGACTTGCGAAGCCCACGTTGAGGTTG
CCGTGGTTGGCCAAGCCCAAGTTAATAGCC
>mtu:34_Myt-7
AGGCCGTTGCTGTGGTTGCCGGAGATGAAAGCGCCGGTGTTGATATTGCCGGTGTTCGCC
ATGCCGGTGTTGTAAGTCGCCGGTGTTGAAGTAGCCGGTGTTGTAGTTACCTGCATTGAA
GCCACCGGTGTTGACGCTGCCGGTGTTGACG
>mtu:35_Myt-7
CTGCCGGTGTTATAGCTGCCCGGGTTCAAGCTACCCGTGTTGAGGTCTCCGGAGTTGAAC
AAGCCCGTGTTGGTGCTGCCCGCGTTCCCGATGCCGAAGTTTCCGGCGCCCGAGTTTCCG
>mtu:36_Myt-7
ATGCCCCAGTTTCCGGTGCCCGCGTTTCCTATCCCGAAGTTTCCGCTGCCCGAGTTGAAC
AATCCGATGTTTCCGTCACCCGAGTTGAACAAGCCGATATTGTGGCTGCCCGAGTTCAGG
CTGCCGAACCCGATCTGGCCGCTGCCGGTGAGC
>mtu:37_Myt-7
ATCCCGATATTGTTGCTGCCGATATTCGCAAAACCGATATTGTTGTCACCCGTGTTCGCG
AAGCCAAGATTATTGCTGCCGGTGTT
>mtu:38_Myt-7
AAGCCGATGTTGTAGCTGCCCGCGTGGGCGAAGCCCAGGTTGTCGCCGCCTAGATTGCCG
AAGCCAATATTGTAGTCGCCCAGGTTTGCCAAGCCCACATTGAAGATTCCGGCGTTTGCA
CCGCCGACATTGTTGCCGCCGACGTTTGCCAAC
>mtu:39_Myt-7
CCAGGTTCCAAAAGCCCGAAGCGCCGCCGCCGAAGTTGCCGAAGCCCGAGGCGGTGCCGG
CGCCAGCGTTGAAGAAGCCCG
>mtu:40_Myt-7
ACGCCGTTGCTGTAGTTGCCGGCGATGAAGGCGCCGGTGTTGACGTTGCCGGTGTTGGCC
ACTCCAGTGTTGTAGTCGCCGGTGTTGAAGTAGCCGGTGTTGTAGTTACCTGCGTTGAAG
>mtu:41_Myt-7
CTGCCGGTGTTGTAGTTGCCGGTGTTGAAGTTCCCGGTGTTGTAGCTGCCCGGGTTGAAG
CCGCCGGTGTTGACGTCGCCGGTGTTGAACCAGCCGGTGTTGGTGCTGCCCGTGTTGCCG
>mtu:42_Myt-7
AGGCCGAAGTTTCCGGTGCCGCTGTTTCCGATGCCGAAATTGCCGGTGCCCGAGTTGAAC
AACCCGACGTTTCCGCTGCCGGAGTTGAACAGGCCGATGTTGTGGCTGCCCGAGTTGAAG
CTGCCGAACCCGATCTGTCCGTTGCCGGTGAGC
>mtu:43_Myt-7
ATGCCGACATTGTTGCTGCCCGTATTCCCAAAGCCGACATTGTTGCTGCCGGTGTTCGCA
AAGCCGATGTTGTGGCCGCCCAGGTTGGCCAAACCCAGGTTGTCGCTGCCCAGGTT
>mtu:44_Myt-7
AAGCCGAGGTTGTAGCTGCCCAAATTGCCGAAGCCGACGTTGAACACGCCGACGTTTCCG
TTGCCCACGTTGTTGGCGCCGACGTTTGCCAAGCCGAGATTGAAGCCCGCCGCGCTCGGG
GGGCCGGCAGCGGCTGCCGCGGCGCTGGTCAGC
>mtu:45_Myt-7
AAGCCGTTGCTGTAGTTGCCCGAATTGAAGGCGCCGGTGTTGACATCGCCGGAGTTGGCG
ATGCCGGTGTTGGAGTTGCCCGGGTTGAAGTAGCCGGTGTTGTAGTTACCGGGGTTGAAG
>mtu:46_Myt-7
CCGCCGGTGTTGTAGTCGCCGGGGTTGAAGCTGCCGGTGTTGGTGTTCCCGGCGTTGAAT
AGGCCGGTGTTGTAGTCACCGGAGTTGCCAATGCCGGTGTTGACCAGGCCGGTGTTGAAG
AAGCCGGAGTTGGTGCTGCCGGTGTTGCCG
>mtu:47_Myt-7
ATGCCGGTGTTGTAGTCACCGGAGTTTCCGATGCCCCAGTTGCCGGTGCCGGAGTTGCCG
AAGCCGATGTTGCCGGTGCCGGAGTTGAATAGCCCGATGTTGCCGGTGCCCGAGTTCCAG
CCGCCGAACCCGGTCATGGTGTCGCCGGTCAGC
>mtu:48_Myt-7
CCGATGCCGATGTTTCCGTTTCCGGTGTTGCCGAAGCCGATGTTGCCGGTGCCGGTATTG
CCGATGCCGATGTTTCCGTTTCCGGTGTTGCCGAAGCCGATGTTGCCGATGGCCGCCGTC
AGCCCC
>mtu:49_Myt-7
CCGACGTTGCCGAACCCGATGTTGGAGCTGCCGATGTTGGCGCTGCCCAGGTTGAAGTCG
CCGATGTTGGCGCTGCCCAGGTTGAAG
>mtu:50_Myt-7
GCCGATGTTGGCGCTGCCCAGGTTGTAGACGCCGATGTTGGCGCTGCCCAGGTTGTAGTT
GCCGATGTTTGCGCTACCCAGATTCCAGAACCCGAGGTTGGCCAAGCCCACGCTGAAGGT
C
>mtu:51_Myt-7
AAGCCGTTGTTCATGCTGCCGGTGATGAACGCGCCGGTGCCGTAGTCTCCGGCGTTTGCC
ATGCCGGTGTTGTAGCTACCGGTGTTGTAG
>mtu:52_Myt-7
GAGCCGGTGTTGTAGTGGCCCGGGTTGGCGATGCCGGTGTTGAAGGTGCCGATGTTGAAC
AGGCCGGTGTTGTGGTTGCCCGGGTTGGCGATGCCGGTGTTGACCAGGCCCGCGTTGAGC
AAGCCGGTGTTGTAGTTGCCGCTGTT
>mtu:53_Myt-7
ATGCCGGTGTTGCCGGTGCCGGTGTTGCCGATGCCGACGTTGCCGGTGCCCGAGTTGCCG
ATGCCGACATTGCCGGTGCCCGAGTTAAACAAGCCGATGTTGAAACTGCCCGAGTTGGTG
CCGCCGATGCCCACCTGGCTGTCGCCGGATAGG
>mtu:54_Myt-7
CCGACGCCGAAGCCGCCGGTGCCCATGTTGCCGATGCCGACGTTGCCGGTGCCCGAGTTG
AACAAGCCGGTGTTGCCG
>mtu:55_Myt-7
GTGCCGGAGTTGAACAAGCCGGTGTTGGCGGTGCCGGAGTTGAAGAAACCGGTGTTGCCG
GCGCCGGAGTTCAGGGAGCTGAAGCCGGACAAGCCGTCGCCGGTCAGC
>mtu:56_Myt-7
ATGCCGACGTTGTTGTTGCCGGTGTTGAACAAGCCGATGTTGTTGTTGCCGGTGTTGGCA
ATGCCCTGGTTGAAGTTGCCCGCGTTGGCCATGCCAAAGTTGTTGTCGCCCAGGTTGAAC
AGGCCCATGTTGGCGATGCCGGCGTTCAGCGGG
>mtu:57_Myt-7
AACCCGATCTGGTTGTCGCCGGACAGGCCGATGCCGATGTTGTTGTTGCCGGTGTTGCCG
AAGCCGATGTTGTAGTTACCGGTGTTGCCGACACCGATGTTGTAGTTGCCGGTGTTGCCG
ATACCGATGTTGTTGACAGCCGCCGTTAGCCCC
>mtu:58_Myt-7
CCGGTGTTTGCGATCCCGACGTTAAAGTCGCCGATGTTTGCGCCGCCGATGTTCGCGTTG
CCAATGTTGCCG
>mtu:59_Myt-7
AAGCCGACGTTTGAATTGCCGAGGTTTGCACTGCCGAGGTTTGCACTGCCGAGGTTTGCA
CTGCCGAGGTTTGCACTGCCCACGTTGAATTGGCCGAGGTTTGCCAGGCCCGCGTTGAAG
>mtu:60_Myt-7
CGGTGTTCCAGAAGCCCGAATTGTTGGCGCCGACGTTTCCGAATCCAGACGAGCTGCCGG
TGCCGGAGTTGAAGAAGCCCG
>mtu:61_Myt-7
GCGCCGTTGCTGAAGTTGCCCCCGATGAAGGCGCCGGTGTTCACGTCGCCGGTGTTGTAG
AAGCCGGTGTTGTAGTCGCCGGTGTTGTAGAAGCCGGTATTGAAGTCGCCGTCGTTGAAG
CTGCCGGTGTTGGTG
>mtu:62_Myt-7
CTGCCGGTGTTGTAGCTGCCCGTGTTGGCGATGCCCACGTTGGCGATGCCGGTGTTGGTG
CTGCCCACGTTGTAG
>mtu:63_Myt-7
CCACCGGTGTTGTAGGTGCCCACGTTGGCGACGCCCATATTGCCGGTGCCTGGGTTCCAC
AGGCCCCAGTTGCCGGTGCCCGAGTTCCCCAAGCCGGTGTTGCCGACACCCGGGTTGCCG
>mtu:64_Myt-7
ATCCCGGTGTTTCCGATGCCCGAGTTGCCAATGCCGATGTTTCCGGTGCCCGAGTTGAAC
AAACCGATGTTGTTGGTGCCCGAGTTGAACAGGCCGGTGTTGGCGGTACCGGAGTTCCAG
GAGCCGAACCCCTGTTGATTGTGGCCGGACAGC
>mtu:65_Myt-7
ATACCGATGTTGTTGTTGCCGGTGTTGGCAAACCCGATGTTGTTGCTGCCGCTGTTGGCG
AAGCCCAGGTTGAAATCGCCGGCGTTGCCGAATCCGAAGTTGTAGCTGCCCAGGTTGCCT
AGGCCGATGTTGTAGTTACCCAGGTTCGCCGGG
>mtu:66_Myt-7
GAGAAGACGTTGAAGCTGCCGATGTTGCCATGGCCGACGTTCGCGTTGCCGAGGTTTCCG
AGGCCGACGTTGGAGTCGCCGATATTGCCGTGGCCGACATTCCCGCTGCCTACGTTGCCA
AACCCGAGGTTGAGGATCTGGGTGTTGTTGACG
>mtu:67_Myt-7
GTTGAAGAAGCCGGAACTATTGCTGCCCACGTTGCCAACGCCCGACACGGTACCGGTACC
GGCGTTGAAGAATCCCG
>mtu:68_Myt-7
AACCCGTTGCTGTAATTGCCGGTGATGAAGCCGCCGGTGTTGACATCGCCCGAGTTGGCC
AGTCCGGTGTTGTAGCTGCCGGTGTTCAAATAACCCGTGTTGTAGCTACCCGGGTTGAAG
CCG
>mtu:69_Myt-7
CCGTGTTGAAGCTGCCGGCGTTGAAGCTGCCGGTGTTGTAATGGCCGGTGTTGAAGATGC
CGGTGTTGACGTTGCCGGCGTTGAGCAAGCCGGTGTTGACGTCGCCGGTGTTGAAGATGC
CGGTGTTGGTGTCACCGGTGTTGGCG
>mtu:70_Myt-7
ATGCCCCAGTTTCCGGTGCCCGAGTTGCCGATGCCGATGTTGCCGGTGCCCGAGTTGAAC
AAACCGATGTTGTTGGTGCCAGAGTTGAACAGGCCGCTGTTGCCGCTGCCGGAGTTCCAG
CCACCGGCAAAATTGAAGCCCTGCTGGTTGTCGCCGGACAGG
>mtu:71_Myt-7
ATACCGATGTTGTTGTTGCCGGTGTTGGCAAACCCGATGTTGTTGTTGCCGGTGTTGGCG
AAGCCCAGGTTGAAGTCGCCGGCGTTGCCGAATCCGAAGTTGTAGCTGCCCAGGTTGCCT
AGGCCGATGTTGTAGTTACCCAGGTTCGCCGGG
>mtu:72_Myt-7
CCGAAGACGTTGAAGCTGCCGAGGTTGCCGCTGCCGAGGTTGAAGCTGCCGATGTTCGCC
AAGCCGGCGTTGCTGTCGCCTACGTTGGAGAAGCCGACGTTGAATTGGCCGATGTTTCCC
AGGCCGAGGTTGAACATCGACATCCCGGTCGCC
>mtu:73_Myt-7
GCGCCGTTGCCCATGTCGCCGGTGATGAAAGCCCCGGTGGCGATATCACCCTGGTTGGCA
AAGCCCGTACTGAAATTGCCGGTGTTGTAGAAGCCCGTGTTGAAGTCGCCCAGGTTGGCG
ATGCCGGTGTTGGTGTCGCCGGTGTTG
>mtu:74_Myt-7
CAGCCGGTGTTGTAGCTGCCCGCGTTGGCGACACCGGTGTTGACGATGCCGGTGTTGAAG
AAGCCCGTGTTAGTGCTGCCGGTGTTGCCG
>mtu:75_Myt-7
ATGCCGGTGTTGCCGCTGCCGGAGTTGCCGATACCCCAGTTGCCGGTGCCCGAGTTGCCG
ATGCCGACGTTGTTGGTGCCGGAGTTGAACAAGCCGATGTTCGCGGTGCCTGAGTTCCAG
CCGCCAGCAAAATTGAAGCCCTGCTGGTTGTCGCCGGACAGC
>mtu:76_Myt-7
ATGCCGATGTTGTTGTTGCCGGTGTTGGCAAATCCGATGTTGTTGTTGCCGGTGTTGGCA
AAGCCTTGGTTGAAATCGCCGGCGTTGCCGAAGCCGATGTTGTAGTTACCCAGGTTCGCG
AAACCGATGTTGTAGTTACCCAGGTTCGCCGGA
>mtu:77_Myt-7
GACGTTGAAGCTGCCGACGTTTCCGCTGCCCAGGTTGAAGTCGCCGAGATTTGCGCTGCC
GATGTTCAACTGGCCCAGGTTGGCAAGGCCCGCGTTGAAGATC
>mtu:78_Myt-7
AAGCCATTGTTGAAGTCGCCCGTGTCGAAAGCGCCGGTATTGACGTTGCCGGGATTGAAG
AAGCCGGTGTTGGTGTCACCCGGGTTATAGCTGCCGGTATTGGTGTCACCCACGTTGAAG
TTGCCGGTGTTGGTGTTACCGACGTTGA
>mtu:79_Myt-7
CCGCCGGTGTTGTAGCTGCCCGTGTTGTAGAAGCCCGTGTTGAAGTCGCCGGCGTTGAGG
ATGCCCGTGTTGTAGCTGCCAGCATTGAGGATGCCGGTATTGTCGGTACCCGGGTTCCCG
>mtu:80_Myt-7
ATACCCCAGTTCCCGGTGCCCGAGTTTGCGATGCCGACGTTTCCGGTGCCCGCGTTGAAG
ATGCCAACGTTATTGGTGCCCGAATTGAACAGGCCGCTGTTGCCGGTGCCCGAGTTCCAG
CCGC
>mtu:81_Myt-7
AAGCCCTGCTGGTTGTCGCCGGACAGCCCGATGCCGATGTTGTTGTTGCCGGTGTTGGCG
AACCCGATGTTGTTGTTGCCGGTGTTGGCAAAGCCTTGGTTGAAGTCGCCCGCGTTCCCG
AAGCCGACGTTGTAGTCGCCGACGTT
>mtu:82_Myt-7
AAACCGATGTTGTAGATCCCGAGGTTTCCGGATCCGATGTTGTAGTTTCCCAGGCTTCCG
GAACCGACATTGAATACTCCGATGTTTCCACTGCCGATATTGAAGCTGCCGACGTTGCCG
CTGCCCAAGATGTTTTGGC
>mtu:83_Myt-7
GCCGAGGTTGCCGCTGCCAAGGATGTTGAAGTCACCGACGTTTCCGCTGCCGAGAATGTT
GTAATTGCCGATGTTGGCGTTGCCGAGAATGTTCACGACGCCCCGGTTTGCCAGGCCGAG
ATTGAAGACC
>mtu:84_Myt-7
AACCCGATACGGTGTTGCCCGAGTTGATCACGCCCGATACCAGCACGCCCGCGTTTGCCA
GGCCGGAGTTACCGATGGCCCCCGACGAAGAGTTGAAGAAGCCAGAATTGTTGGCACCGG
AGTTCAGGAAGCCGGACGCGCTACCGGCACCGCTGTTGAAG
>mtu:85_Myt-7
AAGCCGTTGTTGAAGTTGCCAGTAATGAAGGCGCCGGTGTTGACATTGCCGGAGTTTGCC
AAGCCGGTGTTGTAGTTGCCGCTGTTCAGGTAGCCCGTGTTGTACTGGCCCATGTTGAAG
CCGCCGGTATTGCTGTTGCCCGGGTTG
>mtu:86_Myt-7
CTACCGGTGTTGTAGTTGCCGGCGTTGCCGACGCCGGTGTTGGCTATTCCGGAGTTGAAG
AAGCCCGTGTTGGCGTCGCCGGAGTTGCCAAAACCGGTGTTGTAGCT
>mtu:87_Myt-7
GTTGCCCGAGTTGCCAATGCCCCAGTTCCCGGTACCCGAGTTGCCGATGCCGACGTTTCC
GGTGCCCGAGTTGAACAGACCGATGTTGCCGGTGCCCGAGTTCAGGCCGCCGAACCCCAA
CAAACCGCTACCCGTGAGC
>mtu:88_Myt-7
CCGATACCTCGGTTGCCGTCTCCGGTATTGCCGAAGCCGATGTTGTTGCTGCCGGTGTTG
CCAAACCCGATGTTGTTGCTGCCGGTGTTGCCGAAACCGATGTTGTTCAGCGCTGCGGTC
AACCCA
>mtu:89_Myt-7
AACCCGATGTTGGAGCTGCCGATGTTGCCGCTGCCGATGTTGCCGTTGCCGATGTTGGCC
GAGCCGAGATTGAAGTTCCCGACATTACCGTTGCCGACGTTGCCCTCGCCGACGTTCGCC
AAGCCCAGGTTGCGGAAGACCCGCGTGGTCACC
>mtu:90_Myt-7
ATGCCGCTGTTCAGGGAGCCCGAATTCCCGATGCCGATGTTTCCGCTGCCGGAGTTGAAT
AAGCCGACGTTGCCGGTGCCCGAGTTCCCGAAGCCGATGTTGCCGCTACCCGAGTTGAAG
CCGCCG
>mtu:91_Myt-7
AAACCCATCTGGTGATCACCGGTGATCCCGAACCCGATATTCCCGCTACCGGTGTTGCCG
AAGCCGATATTCCCGTCGCCGAGGTTGCCGAGGCCCAGGTTGCCGCTGCCGGTGTTGCCG
CTGCCGAT
>mtu:92_Myt-7
GTTGCCGGTGCCGGTGTTGCCGCTGCCGATGTTGTTGTTGCCGATGTTGTTGTTGCCGAT
GTTGCCGCTGCCGGTGTTGCCGAAGCCCAGATTGATCTGGCCGTTCTTGCCGATG
>mtu:93_Myt-7
GCCCGAGTTGGCGAAGCCCGAGATTTGTAAATTACCAACGTTTTGGGCGCCGGAGTTTCC
CCTACCAGAATTATTGAAACCCGAATTTCCACTGCCGGCGTTTCCGAATCCCGAGTT
>mtu:94_Myt-7
AAACCGGTGTTCAGGTTGCCCGCGTTAAAGCCGCCCGTGTTGATATTGCCAGAATTTGCG
AAGCCGGTGTTCGTCAGGCCAGAGTTCAAGAAACCAGAATTAGCGTCTCCTCCGTTGAAG
>mtu:95_Myt-7
CTGCCTGAGTTGAATGCACCCGAGTTGAAGCTACCGGTGTTAATGATGCCGCCGTTGAAG
TTGCCGGTGTTGAAATCGCCCGCGTTCCCTATGCCGGTATTGGCCTGACCTGAGTTGCCA
AAGCCAGTGTTGACG
>mtu:96_Myt-7
CGCGTTCCCGAAGCCGGTGTTGATAAAGCCGGAGTTTCCGAAGCCGGTGTTGATGTTGCC
TGAGTTGGC
>mtu:97_Myt-7
ACGCCCGTGTTGGTGACGCCCGAGTTGCCCACGCCGAAGTTGCCGCTGCCCGAGTTGAAG
AAGCCGATGTTCCCGGTGCCCGAGTTACCAAATCCTATATTACCGCTACCGGAATTCAGT
CCGCCAAAGCCGATCTGATTGCTGCCGGTTAAC
>mtu:98_Myt-7
ATGCCGATATTATTGTTGCCGGTGTTCCCGAAGCCGAAGTTGTAGCTGCCGCTGTTCCCG
AAGCCAACGTTGCCGTCGCCTACGTTTCCCAGACCGATATTTGCGTTGCCCGTGTT
>mtu:99_Myt-7
CCTGCATTTCCGATACCAATGTTGGCATTGCCAAAGTTCCCGAAGCCGAAGTTGTTGTCG
CCAGAGTTGCCACCCCCGACGTTCGCATTACCGATGTTGCCGCTACCCACGTT
>mtu:100_Myt-7
GTTTCCGCTACCCAGGTTGAAGTTGCCGATGTTGCCGCTACCCACGTTGAAGCTG
>mtu:101_Myt-7
GTTTCCGCCGCCAAAGTTGGCGTTACCGAGGTTTCCATTACCCAGGTTGTAATCGCCGGT
ATTACCATTGCCGACATTGAGGTTGCCGATATTGCCGACACCCAAATTGA
>mtu:102_Myt-7
ACTCCCGAGCTGTTGTCGCCCGAGTTCGCCACACCTGAAGTCTGGAGGGTGCCCGTATTG
GCCAAGCCCGAGGTGAATCTGCCCACGTTGAAGAAGCCCGAGTTAACGCGGTGCCTGCAT
TCTGGAAGCCGGAGCTAGTGTCGCTCGCGTT
>mtu:103_Myt-7
AAGCCGGAGCTGCCGTTGCCCAAGTTCTGGAAGCCGGAGCCACTATTGCCGGAGTTAAAG
AAGCCCGAGTGACCGGTGCCCGTGTTGCCGAAGCCCGAGTTCGCGACGCC
>mtu:104_Myt-7
ATGCCGGTGTTCAGGTCCCCCGAGTTGAAGCCGCCCGTGTTGGTGTCGCCCGAATTACCC
CATCCCGTGTTGTCGTCGCCGGCGTTTCCGAAGCCGAGGTTTCC
>mtu:105_Myt-7
GAACCTTCGTTTCCACTGCCGATGTTGAGGAAGCCGGCATTTCCGCTGCCGAAGTTGGTG
TTGCCGTCGTTTCCGTTGCCGAAGTTGAAGAAGCCGGCGTTTCCGCTGCCCAGGTT
>mtu:106_Myt-7
TTGCCGATGTTGCCGTTGCCGAGGTTGGCGTTGCCGATATTCCCGATGCCGAAGTTGTAG
TCGCCGGTGTTGCCGCTGCCCACGTTGTTGTTGCCGATGTTGCCGATGCCCAAGAAGTTC
CCCACGCCGATGTTCTCGACGCCCAGGGCCGGGATC
>mtu:107_Myt-7
ACGCCGGGGATGCCGATGCCCGGGATGCCGATGCCCGGGATGCCGATGCCCGGGATGCCG
ACGCC
>mtu:108_Myt-7
AACCCGGACTGGTCATTACCGGCGTTGAACCCGCCTGAGCTGTTGTCGCCGGAGTTGGCC
ACCCCGGAGGTGGTGGTG
>mtu:109_Myt-7
GTTGGTGGCCGAGTTTCCGATGCCGGTGTTGTTGAAGCCGGTGTTGAACAGGCCCGTGTT
AAAGCCGGTTCCCGAGTTGCTGATGCCCACGT
>mtu:110_Myt-7
CCGCCGGAATTGAGCAGACCCGAGTGACCGATGAAGAAGGCGCCGGTGTTGGTGTTCTGG
AAGCCGGAGTTCGCGTCGCCGGAGTTATTGAAGCCCGAGTTGCCGGTGCCGATGTTGCCG
AAGCCGGAGTTCATCACCGGTTGGTCCACCGGG
>mtu:111_Myt-7
AACCCGGTGTTCAGGTCTCCGGAGTGGAAGCCGCCAGTGTTGATATCGCCCGAGTTGGCC
CAGCCGGTATTGAAGTCGCCCGAGTTCAAGTCTCCGGTATTCAAGGTGCCCGAGTTGAAG
>mtu:112_Myt-7
CTGCCCGTGTTGTAGGCACCCGAGTTGCCGACACCCATGTTCTCAAATCCCGAGTTGCCG
AACCCGAAGTTGTTGTTGCCTGCGTTCCCGAAACCGAAGTTGCCGCTGCCCGCGTTCCCG
AAGCCGGTGTTGGTGAAGCCCGCGTTCCCG
>mtu:113_Myt-7
AAACCGGTGTTGGTGTCACCGGAGTTGAAGAAGCCGAAGTTGCTGTCGCCGGAGTTGAAG
AAGCCGATGTTGTTGTTGCCGGAGTTGAACAAGCCGATGTTGTTGTTCCCGGAGTTGCCG
AAGCCGAGGTTGCCGATGCCGGAGTTCAGTGCG
>mtu:114_Myt-7
ATGCCGATCATGTTGTCGCCGGTGAGCCCGATACCGATGTTGTTGTTGCCGAGATTCGCA
ATGCCCAGGTTGTTGTTGCCGAGATTCGCAATGCCCAGGTTGTTGTTGCCGAGATTCGCA
AAGCCCACGTTGG
>mtu:115_Myt-7
GAGCCGTGATTTGCGCTGCCCACGTTGAAGGAACCGGCGTTGGCGGTGCCGAAGTTGAAG
CTGCCGACGTTCCCGCTGCCC
>mtu:116_Myt-7
GTTGCCATCGCCGATATTCCCCAGGCCGAAGTTACCGTTGCCGTCGTTGCCGCTGCCCAG
GTTGAGGTTGCCGAGGTTCCCGCTACCGAAGTTGGTGTTGGCGGTGTTGCCGCTGCCAAA
GTTGAAG
>mtu:117_Myt-7
AAACCGGTATTGCCGCTGCCCAGGTTGGCCTGGCCCGTGTTTCCGCTGCCTAGGTTTGCG
TTGCCGGTATTGCCGTTGCCTAGGTTGTAGTCGCCGATGTTGCCGATGCTGAAGATGTTG
CCGATGCCGGTGTTGCCGATACCCAATGCCGGGATG
>mtu:118_Myt-7
CCCCGTTGAGATACCCCGAGACCTCGTCGTCGAAGTTGGCGAAGCCCGACATGAGGCTGC
CGAAGTTGAAGAAGCCAGAGATCGAGGTTCCCGCATTGACGAAACCCGAAATGTTGGCCG
TACCGGTGATCGTGGGT
>mtu:119_Myt-7
GTCACCCACGTTGATGATGCCGGCGTTGTAGTTGCCCACGTTGGCCAGGCCCGAGTTACC
GGTG
>mtu:120_Myt-7
TGTTATCGAAGCCCGAGTTGAAGGTGCCGGCGTTAGCGTAGCCCGAGTTGTTGGTGCCCG
TGTGCAGCCAGCCGGAGTTCTGTACCGGCTGGTTGACCGAG
>mtu:121_Myt-7
AATCCGGTGTTGAGATCGCCCGAGTTGAAGAAGCCGGTGTTGATGTTGCCGGAGTTGAAG
TAGCCGGTGTTCACGTTGCCCGAGTTGAAATCGCCCGTGTTCATGCTGCCGGCATTGAAG
CTACCCGTGTTGGTATGGCCGGAGTTAAACAGA
>mtu:122_Myt-7
CTGCCGGTGACCAGGTTTCCGCCCGAGTTTCCGATTCCGGTGTTCGTGGTGCCCGAGTTG
AACCAGCCGGTATTGGTGGTGCCGGAGTTGAACCAGCCGGTGCTGGTGGTGGCCGAGTTG
AACCAGCCCGTGCTG
>mtu:123_Myt-7
GCCGGAGTTGCCGATACCGGTACTGAGCTCGCCGGAGTTGCCGAAGCCCGAGCTGCGCTC
GGCCGAACTGCCGAAC
>mtu:124_Myt-7
TTGCCCGAGTTTCCCATGCCGATGTTGTTATTGCCCGAGTTGAAAAAGCCGATATTACCG
TTGCCCGAGTTCCCGAAGCCGAGGTTCCCGCTACCTGAATTGAGGGCGCCGAAACCTATC
TGGTTATCACCGGTGAGC
>mtu:125_Myt-7
AAGCCGATGTTGTTGTTGCCGCTGTTCCCAAACCCGATGTTATGAGAGCCCTTGTTGCCG
AAACCGATATTTCCACTGCCAAGGTTGCCGCTGCCAAAGTTGGTGTCGCCGGTGTTTCCG
>mtu:126_Myt-7
TTACCAAAGTTGACGTTACCGGTGTTTCCGAACCCGAAATTCGAGTTCCCGGTGTTGCCG
CCACCCACGTTGAGATTTCCGGTGTTACCGCCGCCAAAGTTGGTGTCGCCGGTATTTCCA
CTACCCAGGTT
>mtu:127_Myt-7
CTGCCGAGGTTGCCGCCGCCCAGGTTATAGCTGCCGATGTTTCCGCTACCCCAGTTGAGC
GTGCCCGTGTTTCCACTGTCCGGGTTGAGATCCCCGGTGTTGCCGCCACCCAGGTTGTAG
CTGCCGATATTGCCG
>mtu:128_Myt-7
CTGCCCAGGTTGAGATCACCGATATTGGCGTTGCCCAAGTTGACGCTGCCCGTGTTGGCG
CTACCCGGGTTGAAGCTGCCCAGGTTGCCGAGGCCCAGATTGCCGCTGGCCAGATTGAAG
CCACCGATGGTGACGTTGCCCAGATCGAGAAAC
>mtu:129_Myt-7
ACGCCATTGTTCATGTCACCCGTGTTGAACAGCCCATTATTCATGTGGCCAATATTGAAG
ACACCAGTGTTGATATTTCCGGCGTTGAGGAAACCCGTGTTAGCATTTCCCGTGTTGAAC
GTGCCGGTGTTGGACGACCCCGGATTGA
>mtu:130_Myt-7
TCGCCCATGTTATAACTGCCGGTGTTCAGGCTGCCTGTGTTCGCGTTGCCGACGTCCAAC
ATACCGGTGTTAAACGAGCCCGCATTGAAGAAGCCCGTGTTCCCGTGTCCAGAATTCCAG
>mtu:131_Myt-7
CCACCGGTGTTGAAATTACCCGAGTTTCCGATGCCAAAGTTTCCATTGCCGGAGTTGAAG
AAGCCGACGTTTCCGCTGCCCGAGTTGAACAATCCGAAATTCCCGGTGCCCGAGTTGAGC
CCGCCGATTCCGATCTGGTTGTTGCCGGTAAGA
>mtu:132_Myt-7
ATGCCGATGTTGTTGTTGCCAGTGTTGCCAAAGCCGAAGTTGCCCAAGCCGGTGTTGGCA
AACCCGGTGTTGAGATTGCCAAGGTTTCCCACGCCGACATTGTTGCTGCCGAGGTTCCCG
AAGCCGATGTTGTTATTACCCAGGCT
>mtu:133_Myt-7
GAGCCGATATTGGAGTTACCGAAATTTCCGGACCCGAAATTGTAGTTGCCAAGGTTGGCG
TTGCCGATGTTGGCAAGGCCGTTGTTGGCGTTGCCGACGTTGCCACCGCCGACGTTGGCT
ATGCCCAGGTTGATGGCGGTGGGTCCGCCCGCA
>mtu:134_Myt-7
ATGCCGTTGCTGTAGCTGCCCGAGATCAGGGCGCCGGTGTTAAGGTCGCCAATGTTTCCC
CAGCCGGTGTTGAGGTCGCCGAGGTTTAGGTACCCCGTGTTGGCGTTGCCCGGGTTGAGG
>mtu:135_Myt-7
TCGCCCGTGTTGGTGTCGCCGGCGTTGTAGCTGCCTGTGTTGTAGCTTCCTGCGTTGCCG
ATTCCAGTGTTGACGTTGCCGGTGTTGAACAGGCCCGTGTTGGCGTTGCCCACGTT
>mtu:136_Myt-7
AGGCCGGTGTTGTAGTTGCCGGAGTTGCCGATGCCGACGTTTCCGTTGCCTGAGTTGAAG
AAGCCGATGTTGCCGTTGCCGGAGTTGAAGAAGCCGATGTTGCCGCTGCCGGAGTTCAGC
GCCCCGAATCCGACCTGATTGTCGCCGGTGAGC
>mtu:137_Myt-7
CCGATACCAATATTTCCAGTGCCCGTGTTGCCGAAGCCGATGTTGCCGTTACCGATGTTC
GCGAAGCCGTAGTTGTTGCCGCCGATGTTCCCAAAGCCAATGTTGTGCAGGGCCTCCGTC
AACCCC
>mtu:138_Myt-7
CCCGTGTTTGCAAACCCAAGGTTGTTGCTGCCGACGTTTCCAAAACCGAAGTTGTTGCTT
CCGATGTTTCCGAAACCGA
>mtu:139_Myt-7
TTCCGTTGCCGATGTTTCCGCTACCGAAGTTGTAGCTACCGACGTTTCCGCTACCCACGT
TGTAGTCGCCGAGGTTTGCGTTGCCCAAGTTGAGTGTGCCGTCGTTGGCGAAGCCGAAGT
TGAATAAC
>mtu:140_Myt-7
AAGCCGTTGCTGTAGTTGCCAGAGTTGAATCCACCGGTGTTGACGTTGCCGGTGTTTCCC
ACGCCGGTGTTGAGGTTGCCGGGGTTGAAGAAGCCTGTGTTGGAGCTGCCCGTGTTGAAG
>mtu:141_Myt-7
TCGCCCGTGTTGAAGCTGCCTAGATTGAAGCTGCCCGTGTTGTAGTTGCCCGTGTTGCCG
ATGCCAGTGTTGGCGATGCCGGCGTTGAAGAAGCCCGTGTTGGCTTGGCCCGTGTTGCCG
>mtu:142_Myt-7
ATACCCGTGTTGTAGCTGGTACCTGAGTTCCCGATGCCGAAGTTTCCGGTGCCCGTATTG
CCGATGCCGATGTTGCCGGTGCCTGAGTTGAACAAGCCGATATTGCCGGTCCCCGAGTTC
CAGCCGCCGAACCCCTGCTGGTTGTCGCCGGTGAGG
>mtu:143_Myt-7
AAGCCGATGTTTCCGTTGCCCGTGTTGCCGAAGCCGATGTTTCCGTTGCCGGTGTTGCCC
AAGCCAACGTTGTTGCTGCCGACATTTCCAAGGCCGAAGTTGTTGCCGCCGGGATTTAGG
CTGCCCAAGTTCAAAATGCCAAGGTTAGCGGCG
>mtu:144_Myt-7
GGTGCCGGTGTTGGCGAAGCCCGATATGCCGCTGCCAAGGTTGGAGAAGCCGGAGATAAG
ACCACCGTAGTTCTGGTAGCCCGAGCCGG
>mtu:145_Myt-7
GTTCCCGCGTTCAGCCTGCCCGCGATAACCTTGCCGTCGTTGACGATTCCGGCGGTGACG
ACGCCGGCCAACGTTACCGTGGGTGCGTTTGATTTGCCGGGGTTGACGGTGCCGTCGTTG
ACGATTCCAGCGGCGATGACGCCAGCTAACATCACG
>mtu:146_Myt-7
ACACCATTGTTCATGTCGCCCGTGTTGAACAAGCCGTTATTCATGTCGCCTATGTTGAAG
GCGCCGGTGTTGATGCTTCCTGTGTTGAACCAGCCGGTGTTGGCGCCGCCCGTGTTGAAG
>mtu:147_Myt-7
GTACCCGTGTTCGACGGGCCCGGGTTGAAGGCACCGAAGTTGTAGTGGCCGACGTTGAAG
CTGCCGGTGTTCGCGTTCCCAACGTCGAACATGCCCGTATTGAAAGAGCCCGCATTCAGG
AATCCGGTGTTGCCGTGTCCGGGGTTGAACAGG
>mtu:148_Myt-7
CCAGTGCTGAAGTTACCGGAGTTCCCGATGCCAAAGTTGCCATTGCCGGAGTTGAAGAAA
CCGATATTGGCGCTACCCGCGTTGAATAATCCGACGTTACCGTTGCCGGAATTGAGTCCG
CCAATGCCGATTTGGTTGTTTCCAGTCAGG
>mtu:149_Myt-7
TTGCCGATATTGTTGTTGCCGGTGTTCGCAATTCCGAAGTTGCCGATGCCTGCATTGGCG
AATCCCGTGTTCAAATTGCCCAGGTTTGCAAGTCCGAAGTTGTTGGCGCCCGCGTTTCCT
ATGCCGATGTTGTTGCCACCTAGGTTGGCC
>mtu:150_Myt-7
GAGCCGATATTGAAGCTACCGAAGTTGCCGGACCCCAGATTGTTGTTGCCAAGGTTGGCG
TTGCCGATGTTGCCGAGCCCATTGTTGGCATTGCCGAGGTTGCCACCACCGACGTTGGCC
AAGCCGAGGCT
>mtu:151_Myt-7
ATCCCGGTGTTGTTGACGGCCGCGTTATAGAAACCTGAGTTGCCGTAGCCCGTGTTGAGC
ACCCCTGAGTTACCGCCG
>mtu:152_Myt-7
GTGCTGGTATTGACATAGCCCGAGTTGCCGAAGCCCGAGTTCTGAATGCCCGAGTTGCCA
CTGCC
>mtu:153_Myt-7
TGAAGAAGCCCGTGTTGAGCGTGCCCGGATTAAACCCACCAGTATTGATGTTGCCCGAGT
TCCC
>mtu:154_Myt-7
AAGCCAGTGTTGACATCACCCGCATTGCCCACACCGGAGTTGACGTCGCCAGCATTGAGG
AAACCACTGTTGCCGTCACCCGAATTCCCAAAACTCGAGTTTATGTTTCCGGCGTT
>mtu:155_Myt-7
CTGCCGAAGTTGTAGTTGCCAGCGTCGAAAAAGCCTGTGTTGCCGGCGCCGGCGTTAGCG
AGGCCAGTGTTTGTGCTGCCGCCGTTCCAAAATCCGGTGTTGACGTTGCCCGCGTTCCCG
>mtu:156_Myt-7
AATCCAGTGTTCGCAGTACCGGAGTTCCCGAAGCCTACGTTGCCGGTGCCGGAGTTGAAC
AAACCGACGTTTCCGGTGCCGGAGTTCCCGAAACCGATGTTTCCGCTGCCCGAGTTCAGT
CCGCCGATGCCGATCTGACCATCGCCGGTGAGC
>mtu:157_Myt-7
ATACCGATGTTGTTGTTGCCCGTGTTTCCGAAACCGAAATTCCCGCTGCCGGTGTTTCCG
AAGCCGATGTTGTTACTGCCGGTATTGCCG
>mtu:158_Myt-7
CTACCAAAGTTGAAGTTGCCGTTGTTTCCGTTACCGAAGTTCGTGTCGCCGATGTTGCCG
CTGCCCACGTTGGTGCTGCCGATGTTGCCGCTGCCCACGTTGGTGCTGCCGATGTTGCCG
CTACCCAGGTTTTGGCTACCGAAGTTTCTGAAC
>mtu:159_Myt-7
GCACCGGAGTTCTGGCTACCCGAATTTACCGCACCCGAACTGTCGTCACCCGAGTTGGAG
ATACCGGCGAGGTTGTTACCCGAGTTTGCAATTCCTGCATTGAAAGAGCCAATGTTTGCA
AACCCGGAGTTGAAG
>mtu:160_Myt-7
GCCGGCGTTGGAGAAGCCCGAATTACCGTTGCCTGTGTTGAAGAACCCGGAGTTGCCGGT
GCCCGAGGGGTCACTGTTCCCCCAACCCGAGTTGCCGGTACCGAGGTTCCCGAAGCCCGA
GTTGG
>mtu:161_Myt-7
AAACCGGTGTTGACGTTGCCGCCATTGAAACCACCGGTGTTGATATCTCCACCGTTAAAG
AAACCGGTGTTGACGTTACCTGCGTTCGCGAAACCGGTGTTCGAGTCACCCGCATTGAAG
AAGCCGGTGTT
>mtu:162_Myt-7
AAGCCGGTGTTCTGAAAGCCCACGTTGAAGCTGCCCGAGTTTGAGTTCCCGCCGTCGAAG
ATACCGACGTTTCCGTTGCCGGCACTCCCGAAGCCCGTGTTTAAATTGCCTGCGTTCCAG
AAACCGGTGTTGATATTTCCGGCGTTCCCG
>mtu:163_Myt-7
AAACCCGTGTTGCCGTCACCCGAGTTGAAGAAGCCGATGTTTCCATCACCCGAGTTGAAG
AAGCCGATGTTGTTGTTGCCGGAGTTTCCGAAGCCGATGTTTCCAGTGCCTGAGTTCAGT
CCGCCGATGCCGATCTGACCATCACCGGTGAGC
>mtu:164_Myt-7
ATACCGATATTGTTGTTGCCCGTGTTTCCGAAACCGAAATTCCCGCTGCCGGTGTTTCCG
AACCCAAAGTTGAGGGTGCCATTATTCCCGCCGCCAAAGTTGAAGTCGCCGGTGTTCCCG
CCGCCGAAATTGACATCACCGTTATTTCCGTTG
>mtu:165_Myt-7
GTGCCGAAGTTTCCGCTGCCCACATTGAGGCTGCCGATATTTCCGCTGCCGAAGTTTCCG
CTGCCGAAGTTTCCGCTGCCAGGGTTGTAGTCACCCGTGTTTCCGCTGCCGGCATTGCCG
>mtu:166_Myt-7
GTACCGGTGTTTCCGCTGCCCCAGTTCAGGCTGCCGTAGTTCCCGCTGCCCAGGTTGGTG
CCGCCGACATTGCCACTGCCCACGTTGGTACCGCCGATGTTGCCGCTGCCCAGGTTGAGG
CTGCCGATGTTGCCGACACCCAAATTCAAGGTC
>mtu:167_Myt-7
TTTCCGAAGCCGATGTTTGCGTTGCCAATGTTGTCGTTGCCGATGTTGCCGACGCCCACA
TTTCCGCTGCCCAGGTTCCCGCTAGCCAACTGGGCCAGC
>mtu:168_Myt-7
GACGTCGGGGTTGGCAGGCTTGCCGAAGCCGATTTGTCCGTTGCCGGTGATGCCGATGCC
GATATTCCAATTGCCGGTGTTCCCAATGCCGAGGTTTCTGTCGCCGATATTCCCGATGCC
GATGTTGGCGTCGCC
>mtu:169_Myt-7
ACACCCGTGTTGAGGGTGCCCGAGTTCGCAATGCCTGTGGTCTGCAGGCCAGAGTTTGCG
ATGCCCACGGTGCCGGCACCCGAGTTATAGAAGCCGACGTTGAAGCCGCCGGAGTTG
>mtu:170_Myt-7
AACCCGGTGTTCCGGTCGCCCGAGTCGAAACCGCCCGTATTGATGCTGCCCGAGTTCGCG
AATCCCGTATTGATACTGCCCGCGTTTGCGAAGCCCACGTTTAGGGTGCCCGCGTTGCCA
AAGCCCACACTTTGGTTGCCCGCATTGCC
>mtu:171_Myt-7
ACGCCCACGTTAAAGGAACCGCCGTTCCCGACGCCCATGTCTTCGTTGCCCGCGTTCCCG
ATGCCCATATTGAAGAAGCCGGCGTTTCCGAAGCCCGTGTTGGTGTCGCCGGCGTTTCCG
AAGCCCGTGTTGATGTCGCCCGCGTT
>mtu:172_Myt-7
AAGCCGAAGTTGTTGTTGCCCGAATTGAAGAAGCCCACGTTGTTGTTGCCAGAGTTGAAG
AAACCGATGTTGTTGTTACCCGAGTTCCCGAAACCTAGATTCCCGATGCCCGAGTTCAGC
GCGCCAATGCCCACCAAGTTGTCGCCGGTGAGC
>mtu:173_Myt-7
AAACCGATGTTGTTGTTGCCATTGTTCCCGAGGCCGAGGTTATTGTCGCCGTTGTTTCCG
AAACCGATGTTGGAGGAGCCGATGTTTCCACTGCCCAAGTTGAAGGAACCGAGATTTCCG
CCGCCGAAGTTGG
>mtu:174_Myt-7
CTTCCGGTGTTTCCACTGCCCAGGTTCCCACTGCCAAAGTTTCCGTTGCCGAGGTTTCCA
AAGCCTCGGTTTCCGCTGCCCAGATTGACATTGCCAACGTTTCCGCTGCCGAGATTGGTG
TTGCCGATATTTCCGCTGCCCAAATTCGTG
>mtu:175_Myt-7
GCACCGTCATTTCCGCTGCCCACATTGGCGTTGCCGGAGTTTCCGCTACCTACGTTGGCG
TTGCCGGAATTTCCGCTGCCCAGATTGTAGTCACCGGTGTTCCCGCCGCCCAGGTTCCCG
ACGCCGATGTTGCCGAGGCCGATCGCGGCGGCC
>mtu:176_Myt-7
GCCGGTGTTGTACACACCCGAGATGTCCGCGCCGCGGTTGAGGATGCCGGAGAGTTGGGT
GCCGAAGTTGGCGAAGCCCG
>mtu:177_Myt-7
GCGCCGTTGCTGTAGTTGCCGGAGATGAAGGCGCCGGTGTTGACGTCGCCGGAGTTGGCC
ACCCCGGTGTTGATGTCACCGGTGTTCAACCAACCCGTGTTGACACTGCCCGGGTTGAAA
CCGCCCGTATTGGCCTGCCCCGCGTTGA
>mtu:178_Myt-7
CTGCCGGTGTTGTAGCTACCCGCATTGACCACACCCGTGTTGAACCCACCCGCGTTGAAC
AACCCCGTGCTGGCAATCCCCGAATTACCG
>mtu:179_Myt-7
ATCCCGGTGTTATAACTCCCCGAATTGAACACCCCCCAGTTCCCGGTGCCAGAGTTAAAG
AACCCCACATTACCGGTCCCCGAATTAAACAACCCCACATTCCCGCTGCCGGTATTGAAA
CCACCGAACCCGGTCAGATTATCACCGGTCAAC
>mtu:180_Myt-7
CCAATACCGAAATTCCCACTGCCGGTGTTAGCGAACCCAATATTGCCCACACCCATATTC
GCCAAACCGAAATTGTAGCTGCCGGCATTACCAAACCCGATATTACCCAAACCCATCAGA
CCCGGC
>mtu:181_Myt-7
CCGATATTGCCGCCACCCACATTGAACCCACCGACGTTGCCCGCACCCAGGTTAAAGTCC
CCGACATTGCCCAACCCGACATTGCCCAACCCCACATCGGCCAACCCGAAATTGAGGACC
>mtu:182_Myt-7
GCGCCGTTGCTGTAGTTACCGGAGATGAAGGCGCCGGTGTTGACGTCGCCGGAGTTGGCC
ACCCCGGTGTTGATGTCACCGGTGTTCAACCAACCCGTGTTGACACTGCCCGGGTTGAAA
CCGCCCGTATTGGCCTGCCCCGCGTTGA
>mtu:183_Myt-7
CTGCCGGTGTTGTAGCTACCCGCATTGACCACACCCGTGTTGAACCCACCCGCGTTGAAC
AACCCCGTGCTGGCAATCCCCGAATTACCG
>mtu:184_Myt-7
ATCCCGGTATTATAACTCCCCGAATTGAACACCCCCCAGTTCCCGGTGCCAGAGTTAAAG
AACCCCACATTACCGGTCCCCGAATTAAACAACCCCACATTCCCGCTGCCGGTATTGAAA
CCACCGAACCCGGTCAGATTATCACCGGTCAAC
>mtu:185_Myt-7
CCAATACCGAAATTCCCACTGCCGGTGTTAGCGAACCCAATATTGCCCACACCCATATTC
GCCAAACCGAAATTGTAGCTGCCGGCATTACCAAACCCGATATTACCCAAACCCATCAGA
CCCGGC
>mtu:186_Myt-7
CCCGAATTCGCCAACCCGACATTGCCAAACCCGACATTGCCCAACCCGACATTGTTGCCG
CCGATATTGCCGCCACCCACATTGAACCCACCGACGTTGCCCGCA
>mtu:187_Myt-7
CCCAGGTTAAAGTCCCCGACATTGCCCAACCCGACATTGCCGCCACCGAGGTTGCTCAAC
CCCACGTTCGGGCCGACGATCCCGACCGCG
>mtu:188_Myt-7
AAACCGGTGTTGTGGCTTCCCGAATTGAATACGCCCAAATTCCCGGTGCCGGAGTTGAAG
AACCCGACATTGCCGGTACCCGAATTGAACAATCCCACATTCTCGCTGCCCGAATTGAAA
CCACCGAACCCAGTCAGATTGTCCCCGCTGAGC
>mtu:189_Myt-7
ATACCGATATTCCCGTTGCCGGTATTGGCCAACCCGATGTTGCCGATGCCCATGTTCGCC
AGGCCGAAATTGCTGCTGCCGGCATTGCCGAACCCGACGTTGTCGAACCCGATATTGCCC
AATCCGAAGTTGTTGCCGCCCAGCGCGCCGCCC
>mtu:190_Myt-7
ACGCCGTTGCTGTAGTTACCGGAGATGAAGGCACCGGTGTTGACGTCGCCGGAGTTGGCC
ACCCCGGTGTTGATGTCACCGGTGTTCAACCAACCCGTGTTGACACTGCCCGGGTTGAAA
CCGCCCGTATTGGCCT
>mtu:191_Myt-7
CCCGCGTTGAAACTGCCGGTGTTGTAGCTACCCGCATTGACCACACCCGTATTGAACCCA
CCCGCGTTGAACAACCCCGTGCTGGCAATCCCCGAATTACCG
>mtu:192_Myt-7
ATCCCGGTGTTATAGCTCCCCGAATTGAACACCCCCCAGTTCCCGGTGCCGGAGTTAAAG
AACCCCACATTACCGGTCCCCGAATTAAACAACCCCACATTCCCGCTACCGGTATTGAAA
CCACCGAACCCGGTCAGATTATCACCGGTCAAC
>mtu:193_Myt-7
CCAATACCGAAATTCCCACTGCCGGTGTTAGCGAACCCAATATTGCCCACACCCATATTC
GCCAAACCGAAATTGTAGCTGCCGGCATTACCAAACCCGATATTACCCAGACCCATCAGA
CCCGGC
>mtu:194_Myt-7
CCACCGATATTGCCGCCGCCCACGTTGTAGCTCCCGACGTTGCCGGCCCCCACGTTGTAG
CTGCCGACGTTGCCGCTTCCCGCGTTGAAGAGGCCAACGTTGGCCAAACCCAGATTGACG
GCGAGCGACTTGGCCGGCTCGGCGGCGGCCGCC
>mtu:195_Myt-7
ATGCCGTTGCTAAAGTTGCCCGTGATGAGGGCGCCGGTGTTGACATTGCCCGCGTTGGCG
ACGCCGGTGTTGGCGTTACCGGTGTTGAACCAGCCGGTGTTGGTGCTGCCTGGGTTGAAG
>mtu:196_Myt-7
CCACCGGTGTTGGTGTCACCAGCATTGAAGCTGCCCGTGTTGTACGACCCGGCGTTTGCC
ACACCGGTGTTGAAGCCGCCGGCGTTGACCAACCCGGTGCTGGCCACCCCGGAGTTGCCG
>mtu:197_Myt-7
ATACCGGTGTTGTAGCTGCCGGAGTTGAACAACCCGAAGTTGGCAGTCCCGGAGTTGAAG
AAGCCGATATTGCCTGTGCCGGAGTTGAACAGGCCAATGTTGCCAGTGCCGGAGTTCAAG
CCGCCGATGCCGGACTGGTTGTCGCCGGTGAGC
>mtu:198_Myt-7
CCGATCCCGAGGTTGTTGGTGCCGGTGTTGCCAAACCCGATGTTGCCCAGGCCCATGTTG
GCCCAGCCGACGTTGCCGCTGCCGGCGTTGCCCAGCCCGATATTGCCCATGCCGGCCAGG
CCCGCC
>mtu:199_Myt-7
CCCGAATTCCCGAACCCGAAGTTGGCATCGCCGATATTGCCGAACCCGACGTTGCCGCCG
CCGATGTTGCCGAAGCCCAGGTTCACGTCGCCAATGTTGCCG
>mtu:200_Myt-7
AATCCCAGGTTCACGTCGCCAATGTTGGCCGCACCCAGGTTGAGGTTGCCGATGTTGCCG
AGGCCGACGTTGCCGTTGCCGACGTTAGCCAACCCGATGTTGACGATG
>mtu:201_Myt-7
GCGCCGGTGTCGACATTGCCCGAGTTCGCGATGCCGGTGTTGGCGTTACCGGTGTTGAAC
CAGCCGGTGTTGATGCTGCCCGGGTTGAAGCCACCGGTGTTGGTGTCACCGACATTGAAG
CTGCCCGTGTTGTACGACCCGGCGTTGGCCAGA
>mtu:202_Myt-7
ATGCCGGTGTTGAAGCTGCCCGAGTTGAACAACCCCCAGTTTCCGGTCCCGGAGTTGAAG
AACCCGATGTTGCCGGTGCCGGAGTTGAACAGGCCAATGTTGCCGGCACCGGAGTTCAAG
CCGCCGATGCCGGTCTGGTTGTCGCCGGTCAGC
>mtu:203_Myt-7
CCAATCCCGAGGTTGTTGGTGCCGGTGTTGGCGAACCCGATGTTGCCCACACCCATGTTG
GCCAGGCCAACGTTGGTGCTGCCCGCATTGCCCAACCCGATATTGCCGATGCCGAGCGCC
GCCCCC
>mtu:204_Myt-7
GCCCGAATTGCCAAACCCGACGTTGCCGTGGCCGATATTGCCGAAGCCGACGTTGGCGTT
CCCGATATTGCCCAACCC
>mtu:205_Myt-7
GTTGAGGTCGCCGAGGTTGGCCGCGCCCAGGTTGAAGTCCCCAACGTTGCCCAACCCGAG
GTTGTAGTTGCCGACATCGGCCAACCCGAGGTTGATGATG
>mtu:206_Myt-7
GCGCCGTTGTTGAAGCTGCCGGAGTTGAACGCGCCGGTGTTGACATTGCCCGTGTTGAAG
CCGCCGGTGTTGGTGTGGCCGGCGTTGAACCAGCCGGTGTTGACATTGCCAGGGTTGAAG
>mtu:207_Myt-7
CCGCCGGTGTTGGTGTTGCCCGCGTTGAGGCTGCCGGTGTTGTAACTACCGGCATTGGCC
AGACCCGTGTTGAAACTCCCGGCATTGAAAAGCCCGGTACTGCCCGTTCCGCTGTTACCG
>mtu:208_Myt-7
ATGCCGGTGTTGTAGCTGCCCGAGTTGAACAACCCCCAGTTTCCGGTCCCGGTGTTGAAG
AACCCGATGTTGCCGGTGCCGGAGTTGAACAACCCCAGGTTGCCGGCACCGGAGTTCAGG
CCGCCGAACCCGGTCTGGTTGTCGCCGGTCAGC
>mtu:209_Myt-7
CCGATCCCGAGGTTGTTGGTGCCGGTATTGCCGAACCCGATGTTGCCCAGGCCCATGTTG
CCGAAGCCGACGTTGTTGCTGCCGGCGTTGCCCAACCCGATGTTGCCGATCCCCGGCAGC
GCCCCC
>mtu:210_Myt-7
GCCCGAGTTGCCGAACCCGACATTGCCGTGGCCGAGGTTGCCGAACCCGACGTTGCCGTC
CCCGAGGTTGCCCAACCCCAGGTT
>mtu:211_Myt-7
GCCGAGGTTGCCACCGCCGAGGTTGAGGTTGCCGAGGTTGCCCGCGCCCAGGTTGACGTC
GCCGACGTTGGCGAAGCCGAGGTTGTAGCTGCCGACGTTGCCCAGGTTGACGATGTTCAG
C
>mtu:212_Myt-7
CACGTTGAACATGCCCGAGATGTCGACGCCGGAGTTCAGCACACCGGATGCCAGGCTGCC
GGCATTGCCCAGG
>mtu:213_Myt-7
ATGCCGTTGCTGAAGTTGCCCGACATGAGGGCGCCGGTGTCGACATTGCCCGAATTGGCG
ACGCCGGTGTTGGCGTTGCCGGTGTTGAACCAGCCGGTGTTGATGCTGCCCGGGTTGAA
>mtu:214_Myt-7
CCACCGGTGTTGGTGTCACCCACATTGAAGCTGCCCGTGTTGTACGACCCAGGGTTGGCC
ACACCGGTATTGAAATTACCGGCATTGAAAAGCCCAGTACTGCCCGTTCCGCCATTGCCG
>mtu:215_Myt-7
ATGCCGGTGTTGAAGCTGCCCGAGTTGAACAACCCGAAGTTCCCGGTCCCGGAGTTGAAC
AACCCGACGTTGCCGGTGCCGGAGTTGAACAACCCGATGTTGCCGGCACCGGAGTTCAAG
CCGCCGATCCCAGTCTGGTTGTCCCCGGTCAGC
>mtu:216_Myt-7
CCAATCCCGAGGTTGTTGGTGCCGGTGTTACCGAACCCGATGTTGCCCACACCCATGTTG
CCGAAGCCGACGTTGCCGCTGCCGGCATTGCCCAACCCGATGTTGCCCACCCCGGCCAGG
CCCGCC
>mtu:217_Myt-7
CCCGCATTGCCCAACCCGAAGTTGGCATCGCCGATATTGCCGAACCCGACGTTGCCGCCG
CCGACATTGCCC
>mtu:218_Myt-7
AAACCCACGTTCAAGTCGCCGATATTGGCCGCACCCAGGTTGAAGTCCCCGACGTTGCCG
AAACCGACGTTTACGCTGCCCACATCGGCCAACCCGAGATTGATGATG
>mtu:219_Myt-7
ACACCGTTGCTGAAGTTGCCCGAGATGAACGCGCCGGTGTTGACATTGCCCGAGTTGGCG
ATGCCGGTGTTGGTGTTGCCGGTGTT
>mtu:220_Myt-7
CAGCCGGTGTTGACGTTGCCCGGGTTGAAGCCACCCGTATTGGTGTTGCCCGCGTTGAAG
CTGCCCGTGTTATAGCTACCCACGTTGGCCACACCCGTGTTGAACCCACCAACGTTGAAC
AACCCGGTACTGGCCGTCCCCGCATT
>mtu:221_Myt-7
ACACCGGTGTTGTAGCTGCCCGAGTTGAATACCCCGAAGTTGCCGGTCCCCGAATTGAAG
AACCCAATGTTGCCGGTGCCGGAGTTGAACAACCCCAGATTACCGGTTCCTGAATTCAGG
CCCCCAATGCCAGTCAGGTTGTCCCCGGTCAAC
>mtu:222_Myt-7
CCGATCCCGATGTTGTTGCTACCCGTGTTGGCAAAACCGATGTTGCCCACACCCAGGTTT
GCGAGGCCGTAGTTGCTGCTGCCCGCATTGCCCAACCCAATATTGCCCATGCCCGGCGGC
AACC
>mtu:223_Myt-7
CCCGAGTTGCCGAACCCGAAGTTGGCGTTGCCGATATTGCCGAAACCGAAATTCCCGCTA
CCGGCGTTGGCAGCACCCAAATTCTGCGCACCGACATTGGCTGCGCCCAGGTTGAATATC
CCGACATTGCCCAAC
>mtu:224_Myt-7
CGCCGGTGTTGTACACGCCCGAGATGCCGGCGCCGCGGTTGAGGATGCCGGAGAGCTGGG
TGCCGAAGTTGGCGAAG
>mtu:225_Myt-7
ATGCCGTTGCTGAAGTTGCCGGTGACGAAGGCGCCGGTGTTGACATTGCCCGCGTTGGCC
ACCCCGGTGTTGGCGTTGCCGGCGTTG
>mtu:226_Myt-7
CAGCCGGTGTTGATGCTGCCCGGGTTGAAGCCCCCGGTGTTGGTGTCACCGACATTGAAG
CTGCCCGTGTTGTAGCTGCCGGCGTTGGCCACACCGGTGTTGAAACTGCCGGCATTGAAG
AGCCCAGTGCTGCCCGTTCCGCTATTGCCG
>mtu:227_Myt-7
ACGCCGGTGTTGAAGCTGCCGGAGTTGAACAACCCGAAGTTGCCGGTCCCGGTGTTGAAG
AACCCGACGTTGCCGGCGCCGGAGTTGAACAACCCCAGGTTGCCGGCACCGGAATTTAGG
CCGCCGATGCCGGTCTGGTAGTCGCCGGTCAGC
>mtu:228_Myt-7
CCGATCCCAATGTTGCCGGTGCCGGTGTTGGCCAACCCGATATTGCCCACGCCCACGTTG
GCCAACCCCCAGTTGTTGCCGCCGGCATTGCCCAACCCCACATTGCCCAGGCCCGGCACG
CCCGCG
>mtu:229_Myt-7
CCCGAGTTGCCGACTCCGACATTGCCGTGGCCAATATTGCCGAACCCCAGGTTGCCGGCG
CCGATATTTCCGAAGCCCAGGTTG
>mtu:230_Myt-7
GCCGAGGTTGGCCGCGCCCAGGTTGACCTCCCCGACATTGCCGAAACCGGCGTTGTGGCT
GCCGACGTTGGCCAACCCGATATTCAGAACG
>mtu:231_Myt-7
AGGCCGTTGCTGAAGTTGCCCGACATGAACGCGCCGGTGCCGACGTTGCCCGAGTTGGCG
ATGCCGGTATTGGTGTGGCCGGTGTTGAACCAGCCGGTGTTGATGGTGCCCGGGTTGAA
>mtu:232_Myt-7
CCCCCGGTGTTGGTGTCGCCGGCATTGAAGCTGCCGGTGTTGTAGCTGCCGGCGTTGGCC
ACGCCGGTGTTGAAGCTGCCGGCATTGAAGAGCCCAGTGCTGCCCGTTCCGCTATTGCCG
>mtu:233_Myt-7
ATGCCGGTGTTGAAGCTGCCCGAGTTACCGATGCCGAAGTTGCCGGTCCCGGAGTTGAAG
AACCCGATGTTGCCGGTGCCGGAGTTGAACAAGCCGATATTGCCGGCACCGGAGTTCAGG
CCCCCGATGCCGGTGAGGTTGTCCCCCACCAGC
>mtu:234_Myt-7
CCGATCCCGATGTTGCCGGTGCCGGTGTTGGCCAACCCGATGTTGCGCACGCCCTGGTTG
GCGAAACCATAGTTGGCGCTGCCGGCATTGCCGAACCCCGTGTTGCCCAGGCCGGCCGCG
CCGGCG
>mtu:235_Myt-7
CCCGAATTGCCGAAACCGATATTGCCGTGGCCGACGTTGGCGAAGCCGAGGTTGCCGGTG
CCGACGTTGCCCAGCCCCAGGTT
>mtu:236_Myt-7
CCGAGGTTGGCCGCGCCCAGGTTAACGTCCCCGACGTTGCCGAACCCGACGTTGAAGTTG
CCCACATCCGCCAACCCGATGTTGAGGATG
>mtu:237_Myt-7
GCCCCGTTGTTGAAGCTGCCGGAGTTGAACGCGCCGGTGTTGACGTTGCCGGTGTTGAAC
AGGCCGGTGTTGGTGTGGCCGGTGTTGAACCAGCCGGTGTTGACGGTGCCCGGGTTGACG
>mtu:238_Myt-7
CCGCCGGTGTTGAAGCTGCCCACGTTGAGGCTGCCGGTGTTGTAGGAGCCGGCATTGGCC
AGACCGGTGTTGAAGTTCCCCGCGTTGAACAACCCGGTGCTGGCCGTGCCCGCATTCCC
>mtu:239_Myt-7
ACACCGGTGCTGTAACTGCCCGAGTTGAACAGCCCGAAGTTCCCGGTCCCGGTGTTGAAG
AACCCGATGTTGCCGGTGCCCGAGTTGAACAACCCGAGGTTCCCGGTGCCCGAGTTCAGG
CCGCCGATCCCGGTCCGATAGTCCCCGGTCAGC
>mtu:240_Myt-7
CCGATCCCGATGTTGCCGGTGCCGGTGTTGGCCAACCCGATATTGCCCACACCCACGTTG
GCCAACCCCCAGCTGCCGCTGCCGGCGTTACCCAACCCCACATTGCCCAGGCCCCCCGCG
CCCGCG
>mtu:241_Myt-7
GCCCGCGTTGCCGAATCCGAAATTGCCGGCACCGATGTTGCCGAACCCGAGGTTGCCGGT
CCCGACGTTGCCCAACCCCAAGTTGCTGCCGCCGAGGTTGCCGGCGCCGACGTTGATGTT
GCCGACGTTGCCCGCA
>mtu:242_Myt-7
CCCAGGTTGAACTCACCGACGTTAGCCAAACCGAGGTTCACCCCGCCGACATTGCCCAAG
GCCAAAGCGTTGCCGATGTCGAGGTGCTGCAGCTCGGCGATGGCCGCG
>mtu:243_Myt-7
CACGTTGAACAGCCCGGAGATGGCGGTGCCGGAGTTCAGCACACCCGAGGCCAGGGTGCC
GGCATTGCCCAGC
>mtu:244_Myt-7
GTCCCCGACATGAGGGCGCCGGTGTTGCGGGTGCCCGTATTCATAATGCCGGTGTTGAAC
CAGCCGGTGTTGATGTCGCCCGGGTTGAAACCACCGGTGTTGGTATCACCGACATTGAAG
CTGCCCGTGTTGTACGACCCGGGGTTGGCG
>mtu:245_Myt-7
ATGCCGGTGTTGAAATTGCCGGCATTGAAGAGCCCAGTACTGCCGGTTCCGCTATTACCG
>mtu:246_Myt-7
ATGCCGGTGTTGAAACTACCGGAGTTGAACAGTCCGAAGTTGCCGGTGCCGGTGTTGAAG
AACCCGACATTGCCGGTGCCGGAATTGAACAATCCGATATTGCCACTACCCGAGTTGAGG
CCGCCGATGCCGGTCTGGTAGTCGCCGACCAGC
>mtu:247_Myt-7
CCGATCCCGATGTTGCCCGTGCCGGTGTTGGCCAACCCGATGTTGCCCACACCCAGGTTG
GCCAGCCCCCAGTTGTTGCTGCCGGCATTGCTCAACCCCACGTTGCCCAGGCCGGCCAGG
CCCACC
>mtu:248_Myt-7
CCCGAGTTGGCGAACCCGACGTTGCCGGCACCGATGTTGCCGAACCCGACGTTCCCGCTG
CCGAGATTGCCCAGGCCCAGGTT
>mtu:249_Myt-7
GCCGATGTTGGCCGCACCCCAGTTGAGGTCCCCCACATTGCCCAACCCGGTGTTGAACGC
GCCCACATCGGCCCACCCGATATTGACAATG
>mtu:250_Myt-7
AGGCCGTTGCTGTAGTCGCCCGTCATGAAGGCGCCGGTGCCGAAGGTGCCCGCGTTGGCC
AACCCGGTGTTGGCATGCCCGGTGTTGAACCAGCCGGTGTTGATGCCGCCCGGGTTGAAG
>mtu:251_Myt-7
CCACCGGTGTTGGTGTCGCCGGCGTTGAAGCTGCCCGTGTTGTAGTCACCAGTGTTGGCG
ATGCCGGTGCTGAAGCTGCCGGCATTGAAGAGCCCGGTGCTGGCCGTTCCGCTATTACCG
>mtu:252_Myt-7
ATCCCGGTGTTGAAGCGGCCGGAGTTCCCGATGCCGAAGTTGCCGGTCCCGGAATTGAAG
AACCCGACGTTGCCGGTGCCGGAGTTGAACAACCCGATATTGCCGATGCCGGAGTTCAAG
CCCCCGATCCCGGTCCGATGGTCCCCGACCAGC
>mtu:253_Myt-7
CCGATCCCGATGTTGCCCGTGCCGGTGTTGGCAAACCCAATATTGCCCACACCCATGTTC
GCCAAGCCATAGTTGTTGATGCCGGCATTGCCAAAACCAACATTGCCCACCCCCGCCGCG
CCGGCG
>mtu:254_Myt-7
GCCCAAGTTGGCAAACCCCAGGTTGCCATGGCCGATGTTGCCCAACCCCAGGTTGCCGTC
CCCGACATTGCCCAGGCCCAGGTTG
>mtu:255_Myt-7
CCGATGTTGGCCGCACCCAGGTTGACGTCCCCGACATTTCCGAACCCGGTGTTGAAGTTG
CCCACATTGGCCAACCCGAGGTTGCCGGCG
>mtu:256_Myt-7
ACGCCGTTGTTGAAGTTGCCCGAGATGAACGCGCCGGTGTTGACGTTGCCCGAGTTGGCG
ATGCCGGTGTTGGTGTTGCCGGTGTT
>mtu:257_Myt-7
CAGCCGGTGTTCACACCGCCGGGGTTGAAGCCACCGGTGTTGGTGTCGCCGGCGTTGAAA
CTGCCGGTGTTGTAACTGCCCACGTTCACCACGCCGGTGTTGAAATTGCCGGCATTGAAC
AACCCCGTGCTGGCCGTCCCCGCATT
>mtu:258_Myt-7
ACACCGGTGTTGTAATTACCCGAGTTGAACACCCCGAAGTTCCCGGTCCCCGAATTGAAG
AACCCCACATTCCCGGTGCCGGAGTTGAACAACCCGATATTCCCGGTGCCCGAATTCAGG
CCCCCGATACCCGTCAGGTGGTTGCCGGTGAGC
>mtu:259_Myt-7
CCGACGCCGACGTTGTTGGTGCCGGTGTTGCCGAAACCGATGTTGCCCACACCCAGGTTT
GCGAAACCATAGTTGCTGCTGCCCGCATTGCCCAACCCGATATTGCCCAAGCCGGCCAGG
CCCGCC
>mtu:260_Myt-7
CCGGAGTTGCCGAACCCGACATTCCCGTTACCGAGGTTGCCGAACCCGACATTGGTGCCA
CCGGCATTCCCGAAACCCAGATTCTGCCCACCCACATTGCCCGCG
>mtu:261_Myt-7
CCCAGGTTGAACACCCCGACATTGCCCAACCCGACGTTGTAATTGCCGACATTGCCCAAA
CCCGCATTCAGGC
>mtu:262_Myt-7
CGCTGTTGAAGCCGCCCGAGTTGTGGACGCCCGAGTTGAAGAATCCGGAGTTTAAGACGC
CCGAGTTTGCGATACCCACCGTTTGGGCGCCGGTGTTTCCGAAACCCGCCGCGATGACG
>mtu:263_Myt-7
CCGCGTTTTGCAGGCCCGAGTTGTTGCTGCCCCCGTTCTGGAACCCCGAGCTGCCAACGC
CCGTGTTGAAGAAGCCCGAGTTGTTCGTGCCGGCGTTGCCGAAACCCGAGTTCGGGCCGG
AGCCGGTGCCGACG
>mtu:264_Myt-7
AACCCGGTGTTGAGCGAACCCGCGTTGAAGGCGCCGGTGTTAGTGAGGCCCGAGTTTGAC
CAGCCGGTATTTCTGACGCCGGCGTTGAAATCACCGGTATTGCCTTGTCCGGAATTGAAG
TTGCCCGTGTTGATGCTGCCCGCGTTGA
>mtu:265_Myt-7
CTGCCCGCATTCAACTGGCCCGAGTTCCCGAAGCCGAGGTTTATTGCGCCGCCGTTTCCG
AAACCGGTATTCACGCCCCCGGCGTTTCCCATGCCCGTGTTGAGCGAACCCGAGTTCCCG
AAACCGGTGTT
>mtu:266_Myt-7
ATGCCCACATTCGCGTCGCTGGAGTTGCCGATACCCAGGTTGCCGTTGCCGGAGTTGAAG
AAACCGACGTTGTTGGTGCCCGAGTTGAACAAGCCGATGTTTCCGCTGCCCGAGTTCAGC
CCACCGATGCCCACCTGGTTGTTGCCGGTGAGC
>mtu:267_Myt-7
CCGAAGCCGATGTTGCCGTTGCCGGTGTTGCCGAAACCGATGTTGCCAATGCCGTTGTTG
CCGAAGCCCCAGTTGCTGCTGCCGGTGTTCCCG
>mtu:268_Myt-7
GCGCCGATGTTGCCGCTGCCGGCGTTTCCGGTGCCGACGTTGTTGTTGCCGGTATTCCCG
AACCCGACGTTGGAGTTGCCGGTATTGCCGCTGCCCAGGTTGCTGTTGCCGAGGTTCCCG
TTGCCGACGTTCCCACTGCC
>mtu:269_Myt-7
GTTGCCGCTGCCGAAGTTGCCGTTGCCGACGTTCCCGCCGCCCACGTTGGAGTTGCCGAT
GTTGCCGCTGCCCAGGTTCGCGTCACC
>mtu:270_Myt-7
GTTCCCGCTGCCCAGGTTGGTGTTACCGATGTTGCCGTTGCCGGTGTTCAGGTCGCCGGT
GTTGCCGCCGCCCAGGTTGGCGTTGCCGATATTGCCGATACCCAGGTTCGGCAGC
>mtu:271_Myt-7
CTGCCGATGTTGTTATTGCCGATGTTGCCGCCGCCGAGGTTGGAGCTGCCTTTGTTTCCG
TTGCCGATGTTGCCGCTGCCGGTGTTGCCGCCGCCGAGGTTGGCGTTGCCCTGGTTGCCG
ATGCCCAGATTGGGCAGGGTGTTG
>mtu:272_Myt-7
GCCCTGGTTGCCGAAGCCGATGTTTCCGGTGCCGACGTTGCCGGCGCCGAAGTTGTCGCT
GCCTCGGTTGCCG
>mtu:273_Myt-7
AAGCCGAAGTTGTTGTTGCCGGTGTTGCCGCCACCGATGTTGCCGTTGCCGGTGTTGCCG
CCGCCGGTGTTGGCGTCGCCGGTGTTGCCGAAGCCCATGTTGTTGTTGCCGATGTTGCCC
AGGCCCACGTTGTTCTGGCCCGGCGTCGCCAAG
>mtu:274_Myt-7
ATGCCCATCTGATTGTTGCCGGTGAGCCCGATTCCGATGTTGTTGTTGCCGGTGTTGCCG
>mtu:275_Myt-7
TGGCTCCGGTGTTGAAGACGCCGATGTTGCCGCTGCCGGAGTTGAACAAGCCGATGTTGT
TGGTGCCGGAGTTGCCGATGCCGATATTGCCGCTGCCGGAGTTCAGCAGC
>mtu:276_Myt-7
AAGCCGGTGTTTAATTCACCCGCGTTCCCCAAGCCGGTGTTGAGGATGCTCGCGTTCCCG
AAGCCGGTGTTGAGAACGCCCGCGTTCCCGAAGCCGATGTTGGCGTTGCCGGAATTCCCG
ACGCCCAGGTTGTTGAGGTCGCCAGGCACCAGG
>mtu:277_Myt-7
AAACCGGTGTTCACATTGCCCGCATTCCACGAGCCGGTGTTGATGTTGCCCGAGTTCCCA
TTGCCGGTGTTGACGTTGCCGGAGTTGTCAAACCCCGTGTTGACGAAGCCCGCGTTTCCG
>mtu:278_Myt-7
GCCGGTGGGGGTGTTGAAGAAGCCCGAGACGTCGGTGCCGGTGTTGCCGAAGCCCGAGTT
GGTCAGGCCGCTGTCGGTAATG
