# Supplementary material for: Systematic identification of stem-loop containing sequence families in bacterial genomes
Source: BMC Genomics. 2008 Jan 17;9:20. doi: 10.1186/1471-2164-9-20 (PMC2267715; doi:10.1186/1471-2164-9-20)
Supplement: Additional file 1 — Family sequences. A zipped archive of files corresponding to families described in Table 3. Each file contains all the family members as sequences in FASTA format. [file 1471-2164-9-20-S1.zip › suppl_data1/M.tuberculosis_Myt-10.txt]

>mtu:1_Myt-10
GGCGGCCATGGTGTCGGCGGCTTGCAGCCACATGCGGACATAATCGGCTTCGTTGAGCGC
GATCGGAACGGTGTTGATCCCGAAGAAGTTGGTGGCGATCAGAACGCCATGAATGGCGTG
GTTGGCGGCCAGCTCTGCTGGGGTGGGCATCGCGGCCAGG
>mtu:2_Myt-10
GCTGGCCATCGTGGTGGCGGCCTGGATCCACATCCGCGCGTAGTCGGACTCGTTGAGCGC
GATCGGGATGGTGTTGATGCCGAAGAAGTTCGTCGCCATCAGCACGCCGTGGAGGGCGTG
GTTGGCGCCCAGCTCGGCCAACGTTGGCATCGCGGCCAAG
>mtu:3_Myt-10
GGTCGCCATCGTGCTGGCGGCCTGCGTCCACATCCGCGCGTAGTCGGCCTCGTTGAGCGC
GATCGGGATGGTGTTGATGCCGAAGAAGTTCGTCGCCACCAAGACCCCGTGAAGCGTGTG
GTTGGCGGCCAGCTCGACCAACGTCGGCATGGCCGCCACC
>mtu:4_Myt-10
CCATGACGGCGGCCGCCTGCAACCACATGCGCACGTAATCGGCCTCATTGAGCGTGATGG
GAATCGTGTTGATCCCAAAGAAATTCGTCGCCACCAACACGGTGTGAATCACGTGGTTGG
CGGCCAACTCCGCTAATGTCGGCATGGCTGCCAAG
>mtu:5_Myt-10
GCCAACCATCGCGGCCACATCCTGGGCCCACATCCGCTCATAGGCGGCCTCGGTGGCCGC
GATCGCCGGAGCGTTGAATCCCAGCAGATTCGAGCTCACCAGCGACACCAGCACGGCGCG
GTTGGCCGCGACGATCGCCGGATGCACCGTCGCTGCCCGC
>mtu:6_Myt-10
GCCAAACATCGCCGCCACGTCCTGGGCCCACATCTGCTCGTAGGCGGCCTCGGTGGCCGC
GATCGCCGGGGCGTTTTGGCCCAGCAGGTTCGAGACCACCAGCGACACGAACAGTGCCCG
GTTGGCCGAGATGATCGCCGGATGTACCGTCGCCGCCAGG
>mtu:7_Myt-10
GCCGTCCATCGCCAAGATGTCATGGGCCCACATTTCGCCGTAGTGCGTTTCACTAGTCGC
GATCGCCGGGGTGTTCTGTCCAAAAACATTGGTCTGGACCAGTGACAGCATTGTGCGGCG
GTTGGCCGCGATTACCGTCGGGGGCACGGTCGCCGCGTAC
>mtu:8_Myt-10
ACCAGCCATCGCCGCCACGTCCAATGCCCACATTTGCTCGTATGCCGCCTCGACGTCCAT
GAGCGCCGGAGCATTCTGCCCAAACCAGTTCGTAGCTGCCAGCAGCTGCATCAGGCCACG
ATTGGCCGCTACCACTGCCGGCTGCACGGTGGCCGCCAGC
>mtu:9_Myt-10
GGTGGCCATCGTGGTGGCCGCCTGAAGCCACATCCGCACGTAGTCGGCCTCGTTGACCGC
GATCGGTATGGTGTTGATCCCGAAGAAATTGGTCGCCACCATGGCCCCGTGGGTCGCGTG
GTTAGCCGCCAACTCGGCCAGGGTGGGCATGGCCACCAAA
>mtu:10_Myt-10
GCCGGCCATCACCGCCACGTCTTGTGCCCACATCTGCTCGTAGGTGGATTCCATGGCCGC
TATGGCCGGCGCGTTTTGCCCGAACACATTCGACACCGCCAACAACCACGTCCGAACACG
ATTGGCCTGCACCACCGCCGGATGCACCACGCCGGCCAGC
>mtu:11_Myt-10
ACCCACCATCGCCGCCACATCCTGTGCCCACAACTGCTCATAGGACGCCTCGGTCGCTGC
GATCGCTGGCAAATTCTGCCCAAACAGATTCGAGAGCACCAACGACAGCAACTGGTTGCG
ATTGGCCGCCACCAATGCTGGATGTGCGGTCGCTGCCCGC
>mtu:12_Myt-10
GCTGTACATCACGGCAGCGTCTTGGGCCCACATTTCGGCATACTCGGCCTGGGTAGCCGC
GATCGCCGCACTGTTTTGCCCCAGAATGTTCGCCGCGACCAGCGACATCAACCGGCTGCG
GTTGGCCGCGACGAGGGATGGTGGCACCGTCATCGCGAAC
>mtu:13_Myt-10
GCCGTACATAGCCAGAGCGTCCTGAGCCCACATCTCGGCATAGAGGGCTTCGGTCGCCAT
GATTGCCGGTGTGTTGATCCCCAGGACGTTCGTCGCGACCAGGGCCGCCAGCAGCGCCCG
GTTGGCCGCGACCACCTCCGGCGGCACTGTCATCGCATAG
>mtu:14_Myt-10
GCTCACCATGGCCGCGACATCGGCGGCCCACAATTGTTCGTAGGCTGCCTCGGTCGCCGC
GATCGCCGGGGCGTTTTGGCCGAACAGGTTTGATAGCACCAGCGACACCAGCTGGTGGCG
GTTGGCGGCGACCAGCAGTGGATCCACGGTGGCCGCCCGC
>mtu:15_Myt-10
GAGGTTCATCGCCTCGCCATCTTGGGACCAGTACTGGGCATACAGTGCATCGAGGGCAAA
GATCGCGGGGGTGTGAATCCCGAAAATGTTGGTCGTGGCGAGAGCGAGGCGCGTCAGTCG
GTTGGTCTCGATCACCGGCAGCGGCACGTGTGCTGCGTGC
>mtu:16_Myt-10
GCCAAACATCGCGGCGGCGTCTTGGGCCCACATCTCGCCGTATTCGGCCTCGTTGACCGC
GATCGCCGGGGTGTTTTGCCCCAAGAGGTTGGTCGCTATCAGAATCATCAGTTCAGCACG
GTTCTCGGCGATCACCGGCGGGGGCACCGTCAGCCCATAC
>mtu:17_Myt-10
GCCAAACATCGCGGCGGCGTCTTGGGCCCACATCTCCCCGTATTCGGCCTCGTTGACCGC
GATCGCCGGGGTGTTTTGCCCCAAGAGGTTGGTCGCTATCAGAATCATCAGTTCAGCACG
GTTCTCGGCGATCACCGGCGGGGGCACCGTCAGCCCATAC
>mtu:18_Myt-10
GGTCGCCATCGTGGTGGCGGCCCGAACCCACATCTCCACGTACTCGGCCTCATTGATCGC
AATGGGAATGGTGTTGATGCCAAAGAAATTGGTCGCTACCAACACCGCGAGCTTGATTTG
GTTGGCGGCCAGTTCGACCTGAGTAGGCATCAGCTCTACC
>mtu:19_Myt-10
ACCGAGCATCGCGGCGACATCGGCGGCCCACATCTGCTCATAGACGGCCTCGACGGCCGC
GATGGCCGGGGCGTTTTGCCCCAACAGATTCGAGGCCACCAAGGAGCGCAACCGACCTCG
ATTGGCGCTCACCGCGCCCGGATGCACCGTCGCCGCCAGC
>mtu:20_Myt-10
ACCGTACATGGCCATGGCGTCTTGGGCCCACATTTCAGCGTATTGAGCTTCGGTGGCCGC
GATTGATGCGGTGTTTTGACCGAACACGTTATGCGTGACCAGCGACGTGAGCCGCGCGCG
ATTGGCCGCGATCAGCGGCGGGGGCACAATGGCGGCAAAC
>mtu:21_Myt-10
GCCGTACATCGCGGCGGCGTCTTGGGCCCACATCTCGGCGTATTGGGACTCGGTGGTGGC
GATCGCCGGCGTGTTTTGCCCGAACCAGTTGGTATCGACGAGCGTCATCAACAAGGTCCG
GTTGGCCGCGATCGCCGGCGGGGGCACCGTCATGGCGAAG
>mtu:22_Myt-10
GGCAGACATCGCCGACACATCGGCAGCCCACATTTGCTCGTACGTGGCTTCAATGGCAGC
GATCGCCGGAGCGTTCTGTCCAAACAGGTTCGACATCACCAGCGACACCAGGTCGGCACG
GTTGGCCGCCACCAGCATCGGCTGCACCACCGCCGTCTTG
>mtu:23_Myt-10
GCCATACATAGCAACGGCGTCTTGCGCCCACATTTCGGCGTACTGCGCCTCAGCGACCGC
GATCGCCGCCGAGTTCTGACCGAAAAAATTGGTCGCAATCAGCGTCATCACCAAAACCCG
ATTCGCCGTAATCACCGGCGGCGGCACCGTCATCACAAAA
>mtu:24_Myt-10
GGCATACATCGCCGCGGAGTCTTGGGCCCACATCTCGCCGTACTGAGCTTCGGCGGCCGC
GATCGCCGAGGTGTTCTGACCAAAGACATTCGTCGAGATCAGCTGCATCAACGAAGCCCG
GTTGGCCGCGATCAACGGCGGAGGCACCGTCGCGGCAAAC
>mtu:25_Myt-10
GCCATACATAGCAACGGCGTCTTGCGCCCACATTTCGGCGTACTGCGCCTCAGCGACCGC
GATCGCCGCCGAGTTCTGACCGAAAAAATTGGTCGCAATCAGCGTCATCACCAAAACCCG
ATTCGCCGTAATCACCGGCGGCGGCACCGTCATCACAAAA
>mtu:26_Myt-10
ACCCGCCATGGCCGCTGCATCCTGGGCCCACATACACTCATACAAGGATTCGAGCGCGGC
GATCGCAGGCGCGTTCTGCCCAAACAAGTTCGACGCTACCAGCGACGCCACCTGGGCGCG
ATTTGCCGCAACCATCGCCGGATGCACCGTCGCGGCCAGC
>mtu:27_Myt-10
CCCGTACATCGCGGCGGCATCCTGCGCCCACATTTCCATGTATTGGGCCTCAGTCATCAT
GATCGCCGGCGTGTTCTGCCCGAAGATGTTCGTCGCGATCAACACCATCAGTTGGGCACG
ATTAGCGGCGATCACCGGCGGAGGCACGGTGGCAGCGAAC
>mtu:28_Myt-10
GCCATACATCGCGGCTGCGTCTTGCGCCCACATTTCCGCATAGCGGGCTTCGGCGGCCGC
GATCGCACCGGTGTTCTGACCGAAAATGTTGGTCGCCGCCAACACCGCCAGCTCGGCGCG
GTTGGCCGCGACGACCGGCGGCGGCACCGTGGCTGCAAAC
>mtu:29_Myt-10
GCCGTACATGGCCATCGCGTCCTGGGACCACATTTCGGCGTACTGGGCCTCGGTGGCCGC
GATCGCGGGGGCGTTTTGGCCTAGCACATTGGTGGCGATCAGCGCCATGAGCTGGGCGCG
GTTGGCCTCGATGACCGGCGGGGGCACCGTTGCTGCGAAC
>mtu:30_Myt-10
GCCATACATCGCGGCCGCATCTTGCGCCCACATCTCCGCGTAGTGGGCCTCGGTGGCCGC
GATCGCCGGTGTGTTCTGCCCGAAGATGTTCGTGGCGACCAGCGACATTAACAAAGCGCG
GTTGGCCTCGATTACCGGTGGCGGCACCGTTGCCGCAAAT
>mtu:31_Myt-10
GCCGAACATCGCCATGGTGTCCTGGGCCCACATTTCGCCGTATTCGGCTTCGGTGGCTGC
GATCGCGGCGGTGTTTTGTCCGAAAATGTTGGTCGCCACCAGCGATATGAGCTGGCTGCG
GTTGGCCGCAATCTGCGGCGGTGGCACCACCGCCGCGAAC
>mtu:32_Myt-10
GGCCGACATCACCGACACATCGATGGCCCACATCTGTTCGTATGCGGCCTCAATCGCAGC
GATCGCCGGAGCATTCTGCCCGAAGAAGTTTGAGAACACCAATGACACCAGGTCGGAGCG
GTTGGCCGCCACCAGCGCCGGTTGCACCATCGCCGCCCGG
>mtu:33_Myt-10
GGCCGCCATCGCCGATACATCCAGAGCCCACATCTCCTCGTATGCGGCTTCGGCGGCCGC
GATCGCGGGAGCGTTTTGACCAAAAAGGTTCGATATCACCAGCGATATGAGGCCGGAACG
GTTGGCGGCCACCAGCGCCGGTTGTACCATCGCCAGCCGC
>mtu:34_Myt-10
GTTCTCCATCACTAGCGCGTCTTGGAACCACATCTGTTCGTAGTCGGCCTCCTTGTCGGC
GATCCTGGTGGAGAATTGCCCGAACCAGTTGATTGCCTTCAACACTGTGGTCTGCACGCG
GTTCGCGCGCACCATCGCCGGCGGCACCATCGCCGC
>mtu:35_Myt-10
GTGGCTCATGACGGTGGCGGCCTGGATCCACATGCGCAGGTAGTCGGCCTCGTTGAGGGC
GATCGGGATGGTGTTGACACCGAAGAAGTTGGTGGTCACCAGAGCGCCGTGCATGGCATG
GTTGGCCGCCAACTCGGCTAGCGTAGGCATGCCCCCCAAT
>mtu:36_Myt-10
CCCCACCATCGCACCCACGTCCTGAGCCCACATCTCCACATAATCGAACTCAGTGGCCGC
AATCGCCGGCGTGTTCTGACCCAAAATGTTCGTCGCCACCAACGCCCCCAACAACACCCG
ATTCGCCGTCACCGCCGCCGGATGCACCGTGGCCGCCAAC
>mtu:37_Myt-10
ACCCACCATCGCCGCCACATCGGCAGCCCACATCTGCTCATAGGTGGCCTCAGCAGCGGC
AATCGCCGGCGCATTCTGCCCAAACACATTCGACAGCACCAACTGCACAAACGCACTGCG
ATTAGCCGCCACCACCACCGGATCCACCATGGCCGCCCGC
>mtu:38_Myt-10
GTCCCTCATCACCTCTCCGTCCTCGTCCCAGAAGTCGTCATATTCTTGGTCGAGGTCGGC
GATCTGCGCAGTGAATTGCCCAAGCGCGTTGTTGTCGATCAGAATCTGCCTCTCAGCACG
GTTGTTGTAGATCTGCGCCAGGGGCACCAT
>mtu:39_Myt-10
GCCGAACATCGCGGCCACGTCCTGGGCCCATATCTGCTCGTATTCAGCCTCCGCGGCCGC
GATCGCCGGGGCGTTCTGGCCCAGCAAGTTGGCTGCCACCAGCGACGCCAGCCGTGTCCG
GTTGGCCGCGACCATCGCTGGAGACACGGTGGCCGCCAGC
>mtu:40_Myt-10
ACCGTACATCGCCAGTGCGTCTTGAGCCCACATTTCGCCGTAGTGAGCCTCGGTCGCCAT
GATCGCCGGTGTGTTTTGACCCAGGACGTTGGTCGCCACCAGTGCCGCGAGCAGAGCCCT
GTTGGCAGCGACCTCCGCCGGCGGAACCGTCATGGCGAAC
>mtu:41_Myt-10
GCCGTACATGGCCGAAGCGTCTTGGGCCCACATTTCGCCATAGCGTGCCTCGGTAGCCGC
GATGGCCGACACGTTTTGCCCAAGGATGTTGGTCGCTGTCAGTTCAGCCAACAGGGCTCT
GTTGGCAACCACCTCGGCCGGGGGCACTGTCAGCGCAAAC
>mtu:42_Myt-10
GGCGTACATGGCGGCAGCGTCTTGGGCCCACATCTCGGCGTATTGGGCCTCGGTGGCCGC
GATCGCCGGGGTGTTCTGCCCGAAAAAGTTGGTCGCGACCAGCGCCACCAACAGCGCGCG
GTTGGCAACGACCACCGGCGGGGGCACCGTCATCGCAAAC
>mtu:43_Myt-10
GGCGCTCATCACGGTGGCCGCCTGGACCCACATCCGCACATAGTCGGCCTCGTTGAGCGC
GATCGGGATCGTGTTGATCCCAAAGAAATTCGTCGCCACCAACACCGCATGCGTGAGGTG
GTTGGCCGCCAACTCCGGCAACGTCGGCATCTCCGCCAAC
>mtu:44_Myt-10
GGCGCTCATCACGGTGGCCGCCTGGACCCACATCCGCACATAGTCGGCCTCGTTGAGCGC
GATCGGGATCGTGTTGATCCCAAAGAAATTCGTCGCCACCAACACCGCATGCGTGAGGTG
GTTGGCCGCCAACTCCGGCAACGTCGGCATCTCCGCCAAC
>mtu:45_Myt-10
GCCCACCATCGCAGCCACATCCTGAGCCCACATCTCCAGGTAATCGAACTCCGTGGCTGC
GATCGCCGGGGTGTTCTGACCCAAAACGTTCGCCGCTATCAACGACGCCAGCGACACCCG
ATTCGCCGTCACCGCCGTCGGATGCACCGTGGCCGCCAAC
>mtu:46_Myt-10
ACCGTACATCGCGGCGGCGTCCTGGGCCCACATCTCGGCGTACTGTGCCTCGGTGGCCGC
GATCGCCGCAGTGTTCTGGCCGAAGAAGTTCGTCGCGATCAGTGCTAGCAGCTGTATCCG
GTTGGCCGCTACCACCGGTGGCGGCAGGGTCATTGCGTAT
>mtu:47_Myt-10
CCCCGACATGGCGGCCACATCCGCGGCCCACATCTCCTCGTACACACCCTCGGCGGCAGC
AATCAACGGCGCGTTCTGCCCGAACAAATTCGTCATCACCAGCTGCACGAATGCGTCGCG
GTTGGCGGCCACCGCCGCCGGAAGCACCGTCGCCGCCTGC
>mtu:48_Myt-10
GCCCACCATCGCGGCCACATCGGCGGCCCACATCTGTTCATACATCGCCTCAGCGGCCGC
GATCGCCGGCGCATTCTGCCCAAACAGATTCGACAACACCAACTGCACAAACGCATTACG
GTTGGCCGCCACCAGCATCGGATGCACCGTCGCCGCCCGC
>mtu:49_Myt-10
CCCCAGCATCGCGGCCACGTCCTGGGCCCACATCAGCTCGTAGTCGAACTCCGCGGCCGC
GATCGCCGGCGTGTTCTGGCCGAACAGATTCGATAACGCCAGCGACACTAACCTCGACCG
ATTGGCCGCGATGACGAAGGGGTCCACCGTCTCGGCCAAC
>mtu:50_Myt-10
GCCGGCCATCGCCGCCACATCGGCGGCCCACATCAACTCGTACTCGGCCTCGACGGCCGC
GATCGCTGCGGCGTTCTGCCCCAGCAGGTTCGACATCGCCAACGCCCGCATCGCCATCCG
GTTGACCGCCACCGCCGCCGGATCCACCGTCGCCGCCAAC
>mtu:51_Myt-10
GCCGGCCATCGCCGCCACATCGGCGGCCCACATCAGCTCGTACTCGGCCTCGGCGGCCGC
GATCGCCGGCGTGTTCTGCCCCAACAGATTCGACACCGCCAACGCCACCAGCCGCGCCCG
GTTGGCCGCCACCAGCGCCGGATCCACCGTCGCCGCCAAC
>mtu:52_Myt-10
GGCGTTCATTACAGCGACATTGCGGGCCCGGTACTGGTCGTATTGTGCATCGAGGTCTGC
GATTGCTGGAGTGTTTACCCCGGCCACGTTGCTCGCGATCAGCCTGCGCCTCTCCTCGCG
GTTGGCGGCGATCTCCTCCGGGGGTACCACCTTCCGACGT
>mtu:53_Myt-10
GCGGTCCATTGCTTGGATATTTTCGGCCCGGTACTGCTCGTATTGTGCCTCGAGGTCTGC
GATTGCTGGAGTGTTTACCCCCGGCCACGTTGCTCGCGATCAGCCTGCGCACCTCCTCGC
GGTTGTTGGCGATAGTCGCCGGGGGTACCACCCTCAGAAGT
>mtu:54_Myt-10
GTCGTTCATGACAGCGATATTTTGGGCCCGGTACTGCTGATATTGTGCATCGAGTCCTGC
GATTGCTGGAGTGTTTACCCCGGCCACGTTGCTCGCGATCAGCCTGTGCACCTCCTCGCG
GTTGTTGGCGATAGTCGCCGGGGGTACCACCTTGTGACGT
>mtu:55_Myt-10
GCCATACATCGCCTCCGCGTCTTGGCCCCACATCTGGCTGTATGCGGCCTGATTGGCCTC
GATCGCCGGCGTGTTTTGCCCCAAGAGGTTGGTCGCGGTCAGCGTCATCAGTTCGGTACG
GTTCTCGGCGATCACCGGCGGGGGCACCGTCAGCCTATAC
>mtu:56_Myt-10
GTCGTACATGGCGGTGGCGTCCTGTTCCCACATCTCGGCGTACTGGGTCTCCAGGGCCGC
AATCGCCGCGGTGTTCTGGCCGAAAAAGTTGGTCGCTATCAGCGATAGCACCTGTGCACG
GTTGGCCATGATTGCCGGTGGCGGCACCGTCATGGCGAAC
>mtu:57_Myt-10
GCCCACCATCGCGGCCACATCCGCGGCCCACATCTGTTCGTAGGCGCCCTCAACGGCCGC
AATCAGCGGCGCGTTCAGCCCGAACCAATTCGACATCACCAACTGCGCAAACGCATTGCG
GTTGGCCGCCACCAGCAAAGGGTGCACCGTCGCCGCCCGT
>mtu:58_Myt-10
GTTCAACATCGCGACAACATCCTGAGCCCACATCTGCTCGTAGATGGCCTCGGCGGCCGC
AATCGCCGGGGTGTTCTGCCCGAACACATTCGACCCCGCCAACCAGGCCACGAGGGCGCG
GTTCGCCGCGACCAGCGCCGGGTGTACGGTTGCGGCGAAC
>mtu:59_Myt-10
GCCGGTCATCGCCGCCACATCAGCGGCCCAGTATTCCTCGTAAAGGCTTTCAACGGCGGC
GATCCACGGCGCGTTGAGCCCCAGCCAATTCGACCGAATCAACGCCAAGAACGCCTCACG
GTTGGCCGCCACCGCGGCCGGAGGCACGATCGCGGCCTTG
>mtu:60_Myt-10
GCCGTACATCGCGGCCGCATCCTGGGCCCACATCTCGGCGTATTGCGCCTCGGTGGCCGC
GATCGCCGCCGTGTTCTGGCCAAGGAAGTTCGTCGCCAGCAACGCCATCAACAACGCCCT
GTTGGCCGCGATCTCCGGGGGCGGCACGGTCGCGAAAAAC
>mtu:61_Myt-10
GATACTCATCGTGGTGGCCGCCTGAATCCACATCCGCGCATAGTCGGCCTCATTGAGCGC
GATCGGGATCGTATTGATTCCAAAGAAATTCGTTCCCAGCAACACCGCATGGCTGGTGTG
ATTAGCGGCCAACTCGGTCAGCGTCGGCATCGCCGCCAGC
>mtu:62_Myt-10
GACCTCCATTGCCAGGGCTGCCTGGTTCCACATACGGATGAAATAATCCATCTCGGTCAA
CGCGATCGGGATCGTGTTGATACCGAAGAAGTTGGTGGCCGTAAGGACGGCCTGGGTGAT
GTGGTTGGCGGCGATCTCCGGCAGCGACGGCGTCGTGGCCATG
