# Supplementary material for: Systematic identification of stem-loop containing sequence families in bacterial genomes
Source: BMC Genomics. 2008 Jan 17;9:20. doi: 10.1186/1471-2164-9-20 (PMC2267715; doi:10.1186/1471-2164-9-20)
Supplement: Additional file 1 — Family sequences. A zipped archive of files corresponding to families described in Table 3. Each file contains all the family members as sequences in FASTA format. [file 1471-2164-9-20-S1.zip › suppl_data1/M.tuberculosis_Myt-5.txt]

>mtu:1_Myt-5
GTCGTCAGACCCAAAACCCCGAGAGGGGACGGAAACT
>mtu:2_Myt-5
GTCGTCAGACCCAAAACCACGAGAGGGGACGGAAACTTGAACCGCCCTTCGCGCGGTGTT
TCGGCCGTG
>mtu:3_Myt-5
GTCCTCAGACCCAAAACCCCGAGAGGGGACGGAAACAC
>mtu:4_Myt-5
GTCGTCAGACCCAAAACCCCGAGAGGGGACGGAAAC
>mtu:5_Myt-5
GTCGTCGGACCCAAAACCCCGAGAGGGGACGGAAACT
>mtu:6_Myt-5
GTCGTCAGACCCAAAACCCCGAGAGGGGACGGAAACCCTC
>mtu:7_Myt-5
GTCGTCAGACCCAAAACCCCGAGAGGGGACGGAAAC
>mtu:8_Myt-5
GTCGTCAGACCCAAAACCCCGAGAGGGGACGGAAACT
>mtu:9_Myt-5
GTCGTCAGACCCAAAACCCCGAGAGGGGACGGAAAC
>mtu:10_Myt-5
GTCGTCAGACCCAAAACCCCGAGAGGGGACGGAAAC
>mtu:11_Myt-5
GTCGTCAGACCCAAAACCCCGAGAGGGGACGGAAACATTTTGAGCGCGAACTCGTCC
>mtu:12_Myt-5
GTCGTCAGACCCAAAACCCCGAGAGGGGACGGAAACTTTATCAC
>mtu:13_Myt-5
GTCGTCAGACCCAAAACCCCGAGAGGGGACGGAAACA
>mtu:14_Myt-5
GTCGTCAGACCCAAAACCCCGAGAGGGGACGGAAACTCTTGA
>mtu:15_Myt-5
GTCGTCAGACCCAAAACCCCGAGAGGGGACGGAAAC
>mtu:16_Myt-5
GTCGTCAGACCCAAAACCCCGAGAGGGGACGGAAACT
>mtu:17_Myt-5
GTCGTCAGACCCAAAACCCCGAGAGGGGACGGAAAC
>mtu:18_Myt-5
GTCGTCAGACCCAAAACCCCGAGAGGGGACGGAAACCTTCAGCACCACC
>mtu:19_Myt-5
GTCGTCAGACCCAAAACCCCGAGAGGGGACGGAAAC
>mtu:20_Myt-5
GTCGTCAGACCCAAAACCCCGAGAGGGGACGGAAACCCTC
>mtu:21_Myt-5
GTCGTCAGACCCAAAACCCCGAGAGGGGACGGAAACTTGGAGCGTGTCACCGC
>mtu:22_Myt-5
GTCGTCAGACCCAAAACCCCGAGAGGGGACGGAAACT
>mtu:23_Myt-5
GTCGTCAGACCCAAAACCCCGAGAGGGGACGGAAAC
>mtu:24_Myt-5
GTCGTCAGACCCAAAACCCCGAGAGGGGACGGAAAC
>mtu:25_Myt-5
TCAGACCCAAAACCCCGAGAGGGGACGGAAACATTCGCACGAGTTCCCGTCAGCGTCGTA
AATCGCC
>mtu:26_Myt-5
GTCGTCAGACCCAAAACCCCGAGAGGGGACGGAAACCTT
>mtu:27_Myt-5
GTCGTCAGACCCAAAACCCCGAGAGGGGACGGAAACTTGCGC
>mtu:28_Myt-5
GTCGTCAGACCCAAAACCCCGAGAGGGGACGGAAACTT
>mtu:29_Myt-5
GTCGTCAGACCCAAAACCCCGAGAGGGGACGGAAACAT
>mtu:30_Myt-5
GTCGTCAGACCCAAAACCCCGAGAGGGGACGGAAAC
>mtu:31_Myt-5
GTCGTCAGACCCAAAACCCCGAGAGGGGACGGAAAC
>mtu:32_Myt-5
GTCGTCAGACCCAAAACCCCGAGAGGGGACGGAAACACTCG
>mtu:33_Myt-5
GTCGTCAGACCCAAAACCCCGAGAGGGGACGGAAACGCGTGAAACCGCCCCC
>mtu:34_Myt-5
GTCGTCAGACCCAAAACCCCGAGAGGGGACGGAAAC
>mtu:35_Myt-5
GTCGTCAGACCCAAAACCCCGAGAGGGGACGGAAACACCAATGCGTCGTCATTTCCGGCT
TCAATTTCA
>mtu:36_Myt-5
GTCGTCAGACCCAAAACCCCGAGAGGGGACGGAAACTTTTCTGACCACTT
>mtu:37_Myt-5
GTCGTCAGACCCAAAACCCCGAGAGGGGACGGAAACA
>mtu:38_Myt-5
GTCGTCAGACCCAAAACCCCGAGAGGGGACGGAAACTCGCAAGCGCC
>mtu:39_Myt-5
GTCGTCAGACCCAAAACCCCGAGAGGGGACGGAAACTTT
>mtu:40_Myt-5
GTCGTCAGACCCAAAACCCCGAGAGGGGACGGAAAC
>mtu:41_Myt-5
GTCGTCAGACCCAAAACCCCGAGAGGGGACGGAAACTT
