# Supplementary material for: Systematic identification of stem-loop containing sequence families in bacterial genomes
Source: BMC Genomics. 2008 Jan 17;9:20. doi: 10.1186/1471-2164-9-20 (PMC2267715; doi:10.1186/1471-2164-9-20)
Supplement: Additional file 1 — Family sequences. A zipped archive of files corresponding to families described in Table 3. Each file contains all the family members as sequences in FASTA format. [file 1471-2164-9-20-S1.zip › suppl_data1/M.tuberculosis_Myt-8.txt]

>mtu:1_Myt-8
GGGGTGAGGCCAAGCGGGCGCCGAGCGTGAACTGAGGGCGAGATTTCGGCCGATTCTCCG
CCCTCAGTTCACGCTGGGCGACGGCGCCAACGGGCT
>mtu:2_Myt-8
GTGCCGTGTGTGCACTGGCTGCGCCGAACGTGTACTGGTGGCGGGGACACGTCGCCGGGC
GCTGCCGCCGTGGTTGCACGTTCGGCGCGTCAGCTGGTCGACG
>mtu:3_Myt-8
CGTCGAGTGTGCACCTACGGCGACGACACGCCGACGGAGCCCGCCCTGAGTGCACGTTCG
>mtu:4_Myt-8
GCGCCGAGCGTGCGCCGGCCGCGCCGAACGTGCATTGGTGGCGGGGACACGCCGCTCGAT
GCCGCCGTGGTTGCACCTTCGGCGTGTCAGCTGGCGACG
>mtu:5_Myt-8
GGCTTGAGGTAGTCCACGCGTCGCCGAATGTGTAATGAGGGCGGAAATCGGGCCGGATTT
CCGCCCTCATTACACATTCGGCGACGCTTACCCAGCAA
>mtu:6_Myt-8
TGGCAGCCCGTTGGCGCCGTCGCCCAACGTGTTCTGCGGGCGGAAAATCGGGGGGCTCTG
ATTCTCCGCCCTCAGTTCACGCTCGGTGCCGGTTAGCCTCAC
>mtu:7_Myt-8
GAGTAGTTGCTAAACTCCGTGCCGAGCGTGCGCTGGTGGCGGCGACACGCCAGGTGATGC
CGCCGTGGTTGCACGTTCGGCGTGTCGACTTGTGACG
>mtu:8_Myt-8
CGGTTGACCCGGCAACGACGCCGAACGTGTTCTCAGGGCGAGAAATCCGCGAAATAGCCG
CCGTGACTTCACGCTCGGCGCGAAATCTCAGAGCT
>mtu:9_Myt-8
GCGCCGAACGTGAACTCAGGGCGACGGTTTGCCGGGCGGAATCTCGCCCTGGATGCACGC
TCGCCGGTCTCGGCTAGGGCG
>mtu:10_Myt-8
GGGTTAACGGCCGGAAACTCGCCATGAGTGCACGCTCGGCGAAGCGAGAGCGGAAA
>mtu:11_Myt-8
CGCCGAACGTGCACGCACTGCGAAGATTCGGCCAATTGTTCGCAGCTGTTGCACGTTCGG
CGAGTGTTCAGCTCTCAG
>mtu:12_Myt-8
CGTCTGAACCGGCGCGTCGCCGAACGTGAACTGAGGGCGGAGAATCCGGCAAAATACCGC
CGTGAGTTCACGTTCGGCGGGCGGTGCGAGCGAAA
>mtu:13_Myt-8
GGATCGTCTAGTGCTTCTGCGCCGAACGTGCACTCAGGGCGGAAAAATCGCCGGCGGAAT
CTCGCCATGGTTACACGCTCGGCGCAGTCACCTTGGCGAA
>mtu:14_Myt-8
GACGCGGCGGCGCACTGAGTGCCGAGCGTGCATCTGGGGCGGGAATTCGGCGATTTTTCC
GCCCTGAGTTCACGCTCGGCGCAATCGGGACCGAGTT
>mtu:15_Myt-8
GATCCGTAGGGCCGCGTCACGCCGAATGTGCACTGGTGGCGCCGACACGCCCGGGCGAGG
CCGCCGTCGG
>mtu:16_Myt-8
GTGTCGTTCGTTGGCGCCGCCGAGCGTGTTCTGAGGGCGAGATTTCGGCCGAGCCCGGAA
TCTGGCCCCCCAGTTCACGCTCGGCG
>mtu:17_Myt-8
TAGGAGTGTGCTCGCTGTGCGCCGAACGTGCCCTGGTGGCGGCGACACGCCGGGCGGAGC
CGCCATGGTTGCACGTTCGGCGTGTGGGGTCGCTCGAC
>mtu:18_Myt-8
GGGCAGGTAACCCGCTATGACGCCGAACGTGCATTCACGGCGGAAAAAAGCGGGAAAAGT
CTCCCTGTGTTCACGTTCGGCGAGGAAACCGGCATGAC
>mtu:19_Myt-8
CGGCTGACCCTGCCGTTGGGCGCCGAACGTGCGCTCAGGGCGACGGTGTTCGGCGTGTCG
CCGCCATGGATACACGCTCGCCGCGTGCTCCTTGGCCT
>mtu:20_Myt-8
GCGCCGAGCGTGGGCTGGCTGCGCCGAATGTGCACTGGTGGCGGCGACACGCCCGGGCGA
CGCCGCCGTGGTTGCACGTTCGGCGTAGGCAGCCCCGTGCG
>mtu:21_Myt-8
GCGCCGAGCGTGGGCTGGCTGCGCCGAATGTGCACTGGTGGCGGAGACACACCCAGGCGA
TGCCGCCCTGGTTGCACGTTCGGCGTGTCAGCTTGTGACG
>mtu:22_Myt-8
GCGTCGTTCATGGGCGCCGTCGCCCAACGTGAACTCAGGGCGGAAAATCGGCGCCGGATT
TCGCCCTCAGTGCACGCTCGGC
>mtu:23_Myt-8
TGGCCGTTTCGGCGCCGTCGCCCAGCGTGAACTGAGGGCGGAAAATCGGCTGGCCCGAAT
CTCGCCCCCAGTGCACGCTCGGCGCCGTTTGGCCTCAC
>mtu:24_Myt-8
CGCCGAGCGTGAACTCAGTGCAAGAACGCACGCGAAAAATCGCACTGGGTACACGCTCGG
CG
>mtu:25_Myt-8
GAACGGATCGGACGATTCGCGCGCCGAACGTGAACTGACGGCGGGATTTTCCCGAAATTC
TCGCCCTGACGTCACGTTCGGCGCAAGTCATTCGTAGCT
>mtu:26_Myt-8
GCACCGTTGATCACGAACGTCGAACGTGAACTGAGGGCATGAATTCGCGAGCGCCGCGAA
ACCTCGCCGTGAGTTCACCTTCGGCGCAAGTGACGGGCCGCA
>mtu:27_Myt-8
GTGCCGTCGTGCACCGACACCGCCGTCCAACGTGAACTGAGGGCGGAAAATCGGCCGAAA
TCTCGCCCTCAGTTCACGCTCGGCGCCTAGCGGTTCTGGAA
>mtu:28_Myt-8
CGGGTGTCAGCGGCCTGGCAGCGCCGAACGTGAACTCACGGCGGAGATTCGGCCGATATT
CCGCCCTCAGTTCACGTTCGGCGTGGCTCAGCCCAGCG
>mtu:29_Myt-8
CCTGACCGTTCCCAACTTCGCCGAACGTGAAGCCAGGGCGAGAAAACGGCCGAAATCTCG
CCCTGAGTTCACGCTCGGCGCAGATAACTAGGCCC
>mtu:30_Myt-8
GGGCAGCCCGTTAGCGCCGTCGCCCAGCGTGAACTGAGGGCGGAGAATCGGCCGGAATCT
CGCCCTCAGTGCACGCTCGGCGCCGTTTGGCCTCAC
>mtu:31_Myt-8
GCGCCGAGGGTGCGCCGGCTGCGCCGAACGTGCATTGGTGGCGGGGACACGCCCCGCCGG
GTGGAGCCGCCGTGGTTGCACGTTCGGCGTGTCTGGTTGCTCAA
>mtu:32_Myt-8
GACGAGTGTGTTCGCAGCGTCGAATGTGAACGTTCGGCGTGATTTCGGCGCGCGGGTTCC
CGCTCTCAGCGCACGTTCGGCGCCGAGGAGGCTAGTCC
>mtu:33_Myt-8
CCGTCGTTCGTCGGCGCCCGTCGCCCAACGTGAACTGAGGGCGGAGAATCGGCCGGAATC
TCGCCCTCAGTTCACGCTCGGCGCCGTTTGGCCTCAC
