# Supplementary material for: Systematic identification of stem-loop containing sequence families in bacterial genomes
Source: BMC Genomics. 2008 Jan 17;9:20. doi: 10.1186/1471-2164-9-20 (PMC2267715; doi:10.1186/1471-2164-9-20)
Supplement: Additional file 1 — Family sequences. A zipped archive of files corresponding to families described in Table 3. Each file contains all the family members as sequences in FASTA format. [file 1471-2164-9-20-S1.zip › suppl_data1/M.tuberculosis_Myt-9.txt]

>mtu:1_Myt-9
GACCCGCCACGCCCGGCTTCGCCGCGCTCGCGATCGCTCCATATCCCATGGTCGCGACCC
GCGGCACC
>mtu:2_Myt-9
CACCCCCAACGCCCGGCTTCGCCGCGCTTGCGATCGCCGCTGCTGCGGCTGG
>mtu:3_Myt-9
GACCCCCAGCGCCCGGCTTCGCCGCGCTCGCAATCGTCACGGGGCCTG
>mtu:4_Myt-9
GACCCGCTGCGCCCGGCTTCGCCGCGCTTGCGATCGTCACGACGGCACTCGCTACGCTAC
TCGGCGTACACC
>mtu:5_Myt-9
CGGCTCCGCCGCGCTTGCGATCGCCACTAGGCC
>mtu:6_Myt-9
CGGCTCCGCCGCGCTTGCGATCGCCACCCAATCCAAACCGTGCCGACCCGCCGCACC
>mtu:7_Myt-9
CGGCTCCGCCGCGCTTGCGATCGCCACCCAATCCAAACCGTGCCGACCCGCCGCACC
>mtu:8_Myt-9
GACCCGCCGCACCCGGCTCCGCCGCGCTTGCGATCGCCACCCAATCCAAACCGTGCCGAC
CCGCCGCACC
>mtu:9_Myt-9
GACCCGCCGCACCCGGCTCCGCCGCGCTTGCGATCGCCACTGGACCCAACAAGTGGCGAC
CCGCTGCACC
>mtu:10_Myt-9
CGGCTCCGCCGCGCTTGCGATCGCCACTGGACCCAACAAGTGGCGACCCGCTGCACC
>mtu:11_Myt-9
CGGCTCCGCCGCGCTTGCGATCGCCACTGGACCCAACAAGTGGCGACCCGCTGCACC
>mtu:12_Myt-9
CGGCTCCGCCGCGCTTGCGATCGCCACTGGTGCTACTGG
>mtu:13_Myt-9
GACCCGCTGCGCCCGGCTCCGCCGCGCTCGCGATCGCTACGTGTCT
>mtu:14_Myt-9
GACCCGCTGCGCCCGGCTCGCCGCGCTTGCGATCACCGCTGGCCCT
>mtu:15_Myt-9
GACCCGCTGCGCCCGGCTCGCCGCGCTTGCGATCACCGCTAGTCCCGATGGCGG
>mtu:16_Myt-9
GACTCGCTGTGCCCGGCTTCGCCGCGCTTGCGATCGCCCGCTGGGTTTGTTTGGCGGCGA
GTCGCTGCGGC
>mtu:17_Myt-9
TACCCCCAGCACCCGGCTTCGCCGCGCTTGCGATCGCCGCTAACGCACCTGCGCGCGGCC
GCGCTGCAGC
>mtu:18_Myt-9
TCCCCGCGCTTGCGATCGCCACTGGCCCTGATGGTGGCGACCCGCGGCGCC
>mtu:19_Myt-9
TCCCCGCGCTTGCGATCGCCACTGGCCCTGATGGTGGCGACCCGCGGCGCC
>mtu:20_Myt-9
GACCCGCGGCGCCCGGTCCCCGCGCTTGCGATCGCCACTGGCCCTGATGGTGGCGACCCG
CGGCGCC
>mtu:21_Myt-9
GACCCGCCGCGCCCGGCTTCGCCGCGCTTGCGATCGTCGCCGCGCCCGAGCGCGCCGCCG
>mtu:22_Myt-9
CGGCTTCGCCGCGCTTGCGATCGCCACTGGGCGCGAGTCGCCCGGTG
>mtu:23_Myt-9
CGGCTTCGCCGCGCTTGCGATCGCCTGTGTCCGATGGTGGCGACCCGCTGCGCC
>mtu:24_Myt-9
CGGCTTCGCCGCGCTTGCGATCGCCTGTGTCCGATGGTGGCGACCCGCTGCGCC
>mtu:25_Myt-9
GAGCGCCTCTAGGTCCGATGGTGGCGACCCGCTGCGCC
>mtu:26_Myt-9
GACCCGCTGCGCCCGGCTTCGCCGTGCTTGCGATCGCCACCGAAGCCATACCAGATACCG
CGCGCTGCGCT
>mtu:27_Myt-9
GACCCGCTTCACCCGGCTCCGCCGCACTCGCGATCGCCACT
>mtu:28_Myt-9
GACCCGCTGCGCGCGGCTGCGCCGCGCTTGCGATCGCCACGG
>mtu:29_Myt-9
GACCCGCTGCGCGCGGCTGCGCCGCGCTTGCGATCGCCACGGGGTCTGATGGTGGC
>mtu:30_Myt-9
GACCCGCTGCGCGCGGCTGCGCCGCGCTTGCGATCGCCACGGGGTCTGATGGTGGC
>mtu:31_Myt-9
GACCCGCTGCGCGCGGCTGCGCCGCGCTTGCGATCGCCACGGGGTTTGATGGTGGC
>mtu:32_Myt-9
GACCCGCTGCGCCCGGCTTCGCCGCGCTTGCGATCATCACTGGAT
>mtu:33_Myt-9
GACCCGCTGCGCCCGGCTTCGCCGCGCTTGCGATCATCACTGGTTCGATGGTG
>mtu:34_Myt-9
CTGCGCCCGGCTTCGCCGCGCTTGCGATCATCACTGGTTCGATGGTG
>mtu:35_Myt-9
CTGCGCCCGGCTTCGCCGCGCTTGCGATCATCACTGGTTCGATGGTGATGACCTGGGGGC
ACC
>mtu:36_Myt-9
CTGCGCCCGGCTTCGCCGCGCTTGCGATCATCACTGGTTCGATGGTGATGACCTGGGGGC
ACC
>mtu:37_Myt-9
GACCCGCCGCGCCCGGCGCAAGCGCCGCGCTTGCGATCGGCACTAGCGAGCCGGCGCCG
>mtu:38_Myt-9
GACCCGCCGCGCCCGGCGCAAGCGCCGCGCTTGCGATCGGCACTTAGCCCGATGGTGCC
>mtu:39_Myt-9
GACCCGCCGCGCCCGGCGCAAGCGCCGCGCTTGCGATCGGCACTTAGCCCGATGGTGCC
>mtu:40_Myt-9
GACCCGCCGCGCCCGGCGCTAGCGCCGCGCTTGCGATCGGCACTTAGCCCGATGGTGCC
>mtu:41_Myt-9
GACCCGCCGCGCCCGGCGCTAGCGCCGCGCTTGCGATCGGCACTTAGCCCGATGGTGCC
>mtu:42_Myt-9
TACCCCCAGCGCCCGGCTCCGCCGCGCTTGCGATCGTCA
>mtu:43_Myt-9
GACCCGCCGCGCCCGGCTCCGCCGCGCTTGCGATCGCCACTAGCGCCCCACCTGGCGA
>mtu:44_Myt-9
GGGCCGCATTGTCGCCAGGCGCGGGGTTTGCGATCGCCACGGGGCTGATGGTGGCGACCC
GCTGCACC
>mtu:45_Myt-9
GGGCCGCATTGTCGCCAGGCGCGGGGTTTGCGATCGCCACGGGGCTGATGGTGGCGACCC
GCTGCACC
>mtu:46_Myt-9
GGGCCGCATTGTCGCCAGGCGCGGGGTTTGCGATCGCCACGGGGCTGATGGTGGCGACCC
GCTGCACC
>mtu:47_Myt-9
GGGCCGCATTGTCGCCAGGCGCGGGGTTTGCGATCGCCACGGGGCTGATGGTGGCGACCC
GCTGCACC
>mtu:48_Myt-9
GGGCCGCATTGTCGCCAGGCGCGGGGTTTGCGATCGCCACGGGGCTGATGGTGGCGACCC
GCTGCACC
>mtu:49_Myt-9
GACCCGCTTCGCCCGGCTGCGCCGGGCTCGCGATCGTCACGGAGGCC
>mtu:50_Myt-9
GACCCGCTTCGCCCGGCTGCGCCGGGCTCGCGATCGTCACGGGGTCCGATGCGTGCC
>mtu:51_Myt-9
GACCCGCCGCACCCGGCGACAAGCGCCGAGCTTGCGATCGCCCTGAATCCAACGCGGGCG
ACCCGCCGCACC
>mtu:52_Myt-9
CGGCGACAAGCGCCGAGCTTGCGATCGCCCTGAATCCAACGCGGGCGACCCGCCGCACC
>mtu:53_Myt-9
GACCCGCCTCACCCGGCTCCGCCGCGCTCGCGATCGCCGCTAAGCGACCGGCTCCAGC
