# Supplementary material for: Systematic identification of stem-loop containing sequence families in bacterial genomes
Source: BMC Genomics. 2008 Jan 17;9:20. doi: 10.1186/1471-2164-9-20 (PMC2267715; doi:10.1186/1471-2164-9-20)
Supplement: Additional file 1 — Family sequences. A zipped archive of files corresponding to families described in Table 3. Each file contains all the family members as sequences in FASTA format. [file 1471-2164-9-20-S1.zip › suppl_data1/M.tuberculosis_Myt-11.txt]

>mtu:1_Myt-11
TGACCCGCGCTGGCGACGATGCAGAGCGCAGAGAAGCGGTGGGGGCGCGCC
>mtu:2_Myt-11
TGACTCGCGCCGGCGACGATGCACAGCGAAGCGATGAGGAGGAGCGGCGCCTA
>mtu:3_Myt-11
TGACTCGCGCCAGCGACGATGCACAGCGAAGCGATGAGGAGGAGCGGCGCCTATGACTCG
GTCGGAC
>mtu:4_Myt-11
TGACCGCCGGCGACGATGCCGAGCGCAGCGATGAGGAGGAGCGGCGCATATGTCTGACAG
TGCCACG
>mtu:5_Myt-11
TCACTTACGCCCGACGACGATGCAGAGCGCGCAGCGCGATGAGAAGGAGTTGGGCGGTTA
GGTCGAGCCCGAC
>mtu:6_Myt-11
GACGATGCAGAGCGCGCAGCGCGATGAGAAGGAGTTGGGCGGTTAGGTCGAGCCCGAC
>mtu:7_Myt-11
GACGATGCAGAGCGCGCAGCGCGATGAGAAGGAGTTGGGCGGTTAGGTCGAGCCCGAC
>mtu:8_Myt-11
TGACCTGCGCCGACGACGATGCAGAGCGTAGCGATGAGGTGGGG
>mtu:9_Myt-11
TGACCTGCGCCGACGACGATGCAGAGCGTAGCGATGAGGTGGGG
>mtu:10_Myt-11
TGACCTGCGCCGACGACGATGCAGAGCGTAGCGATGAGGTGGGG
>mtu:11_Myt-11
TGACCGCGCCGGCGACGATGCAGAGCAGAGCGACCAGAAGGAGCGGCGCTTTGACCATGC
GCCGGC
>mtu:12_Myt-11
TGACCGCGCCGGCGACGATGCAGAGCGAAGCGATGAGGAGAAGCGGCGCAGATGACCGCG
ACCCGAC
>mtu:13_Myt-11
CCGGCGACGATGCAGAGCGAAGCGATGAGGAGGAGCAGGGCAATGCGGCCTAGCCCGGC
>mtu:14_Myt-11
TGACCGCGCTGACGACGATGCAGAGCGCAAGCGATGAGGAGGAGTAGCGC
>mtu:15_Myt-11
TGACCGGCGCCGGCGCCGATGCAGAGCGGGGCGATGAGGTGGGG
>mtu:16_Myt-11
CCGGCGACGATGCAGAGCGCGCAGCGCGATGAGCAGGAGGCGGGCAATCCAACCCAGCCC
GGC
>mtu:17_Myt-11
GACGATGCAGAGCGCAGCGATGAGGAGGAGCGGCGCCATTGACTGACGGAC
>mtu:18_Myt-11
GACGATGCAGAGCGCAGCGATGAGGAGGAGCGGCGCCATTGACTACCGCCGGC
>mtu:19_Myt-11
TGACCCCCGCGCCGGCGACGATGCAGAGCGCAGCGATGAGGAGGAGCGGCGCCATTGACT
ACCGCCGGC
>mtu:20_Myt-11
TGAGCCGCGCCGGCGACGATGCGGAACGAAGTGATGAGGAGGAGCGGCGCATGAGCGTTA
TGAACGGCCGGG
>mtu:21_Myt-11
TGACCCGCGCCAGCGACGATGCAGAGCGAAGCGATGAGGAGAAGCGGCGCCATTGACTGA
GACGTTCGACTGCGCCGAC
>mtu:22_Myt-11
TGACCGCGCCGCGACGATGCAGAGCGGAGCGATGAGGAGGAGTGGCGCTTGTGACCAAGC
TTCTGG
>mtu:23_Myt-11
TGATCCGCGCCGGCGACGATGCAGAGCGAAGCGATGAGGAGGAGCGGCGCAGATGATTGT
CGACTTGCCCGACACCACCACCACCGC
>mtu:24_Myt-11
TGAACCGCGCCGACGACGATGCAGAGCGAAGCGATGAGGAGGAGCGGCGCTCGTGAACCG
CGCCCCAGACACCCCC
>mtu:25_Myt-11
TGAGCCGCGCCGACGACGATGCAGAGCGAAGCGATGAGGAGGAGCGGCGC
>mtu:26_Myt-11
CCATCGCGCGCCGGCGACGATGCAGAGCGCAGCGATGCTGAGGAGCGGCGCCGATGAGGA
TGAGCGCGCCGGA
>mtu:27_Myt-11
CCGGTGACGATGCAGAGCGCAGCGATGAGAAGGAGCGGCGCTTGTGACCGAACATATGCC
CGAAC
>mtu:28_Myt-11
TGAGCTGCACCGGCGACGATGCAGAGCGAAGCGATGCTGAGGAGCGGTGCGAATGAGCAT
CGTCATCACCGTCGCACCCACCGGCCCCATCGCCACCAAGGCCGACAACCCGGC
>mtu:29_Myt-11
CCGCCCGCTTGCGGGGGACGAAGCGATGACGAGGAGCGGCGCCAATGAGCCGCGCCGGC
>mtu:30_Myt-11
CCGCCCGCTTGCGGGGGACGAAGCGATGACGAGGAGCGGCGCCAATGAGCACCGACATAC
CCGCCACC
>mtu:31_Myt-11
CCACCCACTTGCGGGGGACGAAGCGATGAGGAGGAGCGGCGCATA
>mtu:32_Myt-11
TGAGTCGCGCCGGTGACGATGCAGAGCGAAGCGATGAGGAGGAGCGGCGCAGATGAGCGG
AGCACTC
>mtu:33_Myt-11
TGAGTCGCGCCGGTGACGATGCAGAGCGAAGCGATGAGGAGGAGCGGCGCAGA
>mtu:34_Myt-11
TGAGTCGCGCCGGTGACGATGCAGAGCGAAGCGATGAGCAGGAGCGGCGCAGA
>mtu:35_Myt-11
TGAGTCGCGCCGGTGACGATGCAGAGCGAAGCGATGAGCAGGAGCGGCGCAGA
>mtu:36_Myt-11
TGAGTCGCGCCGGTGACGATGCAGAGCGAAGCGATGAGCAGGAGCGGCGCAGA
>mtu:37_Myt-11
CCATGCGCGCCGGTGACGATGCAGAGCGAAGCGATGAGGAGGAGCGGCGCAGA
>mtu:38_Myt-11
TGACCGCGCCGGCGACGATGCAGAGCGCAGCGATGCTGAGGAGCGGCGCCATCGA
>mtu:39_Myt-11
CGCCGGCGACGATGCAGAGCGCAGCGATGCGGTGGGG
>mtu:40_Myt-11
TGCCCCGCGCCGGCGACGATGCAGAGCGAAGCGATGAGGTGGGG
>mtu:41_Myt-11
TGACCTCCGCCGGCGACGATGCAGAGCGCAGCGATGAGGAGGAGCGGCGC
>mtu:42_Myt-11
TGACCTCCGCCGGCGACGATGCAGAGCGCAGCGATGAGGAGGAGCGGCGC
>mtu:43_Myt-11
TGACCTCCGCCGGCGACGATGCAGAGCGCAGCGATGAGGAGGAGCGGCGC
>mtu:44_Myt-11
TGACCCGCGCCGGCGACGATGCAGAGCAAAGCGATGGGGAGGAGCGGCGCCA
>mtu:45_Myt-11
TGACCCGCGCCGGCGACGATGCAGAGCAAAGCGATGGGGAGGAGCGGCGCCA
>mtu:46_Myt-11
TGACCCGCGCCGGCGACGATGCAGAGCAAAGCGATGGGGAGGAGCGGCGCCA
>mtu:47_Myt-11
CCACCCGCTTGCGGGGGACGAAGCGATGAGGAGAAGCGGCGCTCATGAGCGGTGGTAGC
>mtu:48_Myt-11
GCGCCGGCGACGATGCAGAGCGCAGCGATGAGGAGGAGCGGCGCAGATGA
>mtu:49_Myt-11
GCGCCGGCGACGATGCAGAGCGCAGCGATGAGGAGGAGCGGCGCAGATG
>mtu:50_Myt-11
TGCTTCGCGCCGGCGACGATGCAGAGCGCAGCGATGAGGAGGAGCGGCGCAGATG
>mtu:51_Myt-11
TGCCCGCTTGCGGGGGACGCAGCGATGAGGAGGAGCGGCGCAGATGACGGGCGCGGTA
>mtu:52_Myt-11
TGATCCGCGCCGGCGACGATGCAGAGCGCAGCGATGCTAAGGAGCGGCGCCGATGATCTT
CGGCTCGCGCCGAC
>mtu:53_Myt-11
CCACCCGCGTGCGGGGGACGAAGCGATGAGGAGGAGCGGCGCCTATGACTCCTGCCGGC
>mtu:54_Myt-11
TGAGCCGCGCCGGCGACGATGCAGGACGAAGCGATGAGGAGAAGCGGCGCAAACAGCCCC
GCCGGC
>mtu:55_Myt-11
TGACCCGCGCCGGCGACGATGCAAAGCGCAGCGATGAGGAGGAGCGGCGCCAA
>mtu:56_Myt-11
CGGCCCGCGCCGGCGACGATGCAAAGCGCAGCGATGAGGAGGAGCGGCGCGCATGACT
