# Supplementary material for: Systematic identification of stem-loop containing sequence families in bacterial genomes
Source: BMC Genomics. 2008 Jan 17;9:20. doi: 10.1186/1471-2164-9-20 (PMC2267715; doi:10.1186/1471-2164-9-20)
Supplement: Additional file 1 — Family sequences. A zipped archive of files corresponding to families described in Table 3. Each file contains all the family members as sequences in FASTA format. [file 1471-2164-9-20-S1.zip › suppl_data1/M.leprae_REPLEP.txt]

>mle:1_REPLEP
TCAATCGGGTTACTGAGCTTGTATTGCTTAGCTATGCAGTGAGCAGTGGGCCAGTGGCTT
TAAAGGCCGGCAAGGTGAGCGTTGTGGGCAGCTGCGTACGGAGATAGACATGTGTGCTGG
CCAAGAAGTACAGTCCCGAACAAATTGTGGGGGTGTTGGCCCAAAACCTATCCCGACCGG
CCCGAAAGATGCAGGTGTCCTATAAAACACTTCAACATCGAGTCCAAGCTCAACCAACAT
GTGCGCACTGGGTGGATGTTCCGCACGCTGAGGGCACAGCACGCTAAAACCGGGCACCAC
CATTATTCTCTAGGTATGGCCACCACCAGTGCACGTCCCGCGAAAACTACACGACCGTGT
GGTGCTCTAACCTCATAGCATTGGGCGGATGATGTAATCATCGGCAAAAATTAGACCCCC
AAATCGGCGCCCTGGCCGAACACAAGTAGCGGATTCGTGCAGCTGCTACACCTATCCAAG
GACCACAGCACTGATGTGATCACTGCGGCCATGATCAACCACAAGACAACGCCCTACCAC
AGAATCGCTGTACAACCCCAGCGTGAGACCAAGACCTCGAAACGACTCTCATACCCGCAT
CACCACGGCATCGATACCGACCTTTGCGACCTGACGCACCGACCCGCCAATACACTGACC
CACCACCCTTTACTCCACCCCCACAACGAGTCCGCGCTAACATTAACCATCGCCCACACC
GTGCGCGGATTAGACGATATGGCA
>mle:2_REPLEP
CCGCCACCCTTTACTCCACCCCCACAACAGAACATGCACACAAAGTACAATTCAACAATC
TTGCAGATCCGTCGTGGCCCTC
>mle:3_REPLEP
TCAATCGGGTTACTGAGCTTGTATTGCTTAGCTATGCAGTGAGCAGTGGGCCAGTGGCTT
TAAAGGCCGGCAAGGTGAGCGTTGTGGGCAGCTGCGTACGGAGATAGACATGTGTGCTGG
CCAAGAAGTACAGTCCCGAACAAATTGTGGGGGTGTTGGCCCAAAACCTATCCCGACCGG
CCCGAAAGATGCAGGTGTCCTATAAAACACTTCAACATCGAGTCCAAGCTCAACCAACAT
GTGCGCACTGGGTGGATGTTCCGCACGCTGAGGGCACAGCACGCTAAAACCGGGCACCAC
CATTATTCTCTAGGTATGGCCACCACCAGTGCACGTCCCGCGAAAACTACACGACCGTGT
GGTGCTCTAACCTCATAGCATTGGGCGGATGATGTAATCATCGGCAAAAATTAGACCCCC
AAATCGGCGCCCTGGCCGAACACAAGTAGCGGATTCGTGCAGCTGCTACACCTATCCAAG
GACCACAGCACTGATGTGATCACTGCGGCCATGATCAACCACAAGACAACGCCCTACCAC
AGAATCGCTGTACAACCCCAGCGTGAGACCAAGACCTCGAAACGACTCTCATACCCGCAT
CACCACGGCATCGATACCGACCTTTGCGACCTGACGCACCGACCCGCCAATACACTGACC
CACCACCCTTTACTCCACCCCCACAACGAGTCCGCGCTAACATTAACCTCAACACAACCG
CCAGTAGTCACCACCCAGCGAGC
>mle:4_REPLEP
CCGCCACCCTTTACTCCACCCCCACAACAGAACATGCACACAAAGTACAATTCAAC
>mle:5_REPLEP
TCAATCGGGTTACTGAGCTTGTATTGCTTAGCTATGCAGTGAGCAGTGGGCCAGTGGCTT
TAAAGGCCGGCAAGGTGAGCGTTGTGGGCAGCTGCGTACGGAGATAGACATGTGTGCTGG
CCAAGAAGTACAGTCCCGAACAAATTGTGGGGGTGTTGGCCCAAAACCTATCCCGACCGG
CCCGAAAGATGCAGGTGTCCTATAAAACACTTCAACATCGAGTCCAAGCTCAACCAACAT
GTGCGCACTGGGTGGATGTTCCGCACGCTGAGGGCACAGCACGCTAAAACCGGGCACCAC
CATTATTCTCTAGGTATGGCCACCACCAGTGCACGTCCCGCGAAAACTACACGACCGTGT
GGTGCTCTAACCTCATAGCATTGGGCGGATGATGTAATCATCGGCAAAAATTAGACCCCC
AAATCGGCGCCCTGGCCGAACACAAGTAGCGGATTCGTGCAGCTGCTACACCTATCCAAG
GACCACAGCACTGATGTGATCACTGCGGCCATGATCAACCACAAGACAACGCCCTACCAC
AGAATCGCTGTACAACCCCAGCGTGAGACCAAGACCTCGAAACGACTCTCATACCCGCAT
CACCACGGCATCGATACCGACCTTTGCGACCTGACGCACCGACCCGCCAATACACTGACC
CACCACCCTTTACTCCACCCCCACAACAGAACACAAAACAC
>mle:6_REPLEP
CCGCCACCCTTTACTCCACCCCCACAACAGAACATGCACACAAAGTACAATTCAAC
>mle:7_REPLEP
TCAATCGGGTTACTGAGCTTGTATTGCTTAGCTATGCAGTGAGCAGTGGGCCAGTGGCTT
TAAAGGCCGGCAAGGTGAGCGTTGTGGGCAGCTGCGTACGGAGATAGACATGTGTGCTGG
CCAAGAAGTACAGTCCCGAACAAATTGTGGGGGTGTTGGCCCAAAACCTATCCCGACCGG
CCCGAAAGATGCAGGTGTCCTATAAAACACTT
>mle:8_REPLEP
CCGCCACCCTTTACTCCACCCCCACAACAGAACATGCACACAAAGTACAATTCAACAATC
TTGCAGATCCGTCTTTTCCGCG
>mle:9_REPLEP
TCAATCGGGTTACTGAGCTTGTATTGCTTAGCTATGCAGTGAGCAGTGGGCCCAGTGGCT
TTAAAGGCCGGCAAGGTGAGCGTTGTGGGCAGCTGCGTACGGAGATAGACATGTGTGCTG
GCCAAGAAGTACAGTCCCGAACAAATTGTGGGGGTGTTGGCCCAAAACCTATCCCGACCG
GCCCGAAAGATGCAGGTGTCCTATAAAACACTTCAACATCGAGTCCAAGCTCAACCAACA
TGTGCGCACTGGGTGGATGTTCCGCACGCTGAGGGCACAGCACGCTAAAACCGGGCACCA
CCATTATTCTCTAGGTATGGCCACCACCAGTGCACGTCCCGCGAAAACTACACGACCGTG
TGGTGCTCTAACCTCATAGCATTGGGCGGATGATGTAATCATCGGCAAAAATTAGACCCC
CAAATCGGCGCCCTGGCCGAACACAAGTAGCGGATTCGTGCAGCTGCTACACCTATCCAA
GGACCACAGCACTGATGTGATCACTGCGGCCATGATCAACCACAAGACAACGCCCTACCA
CAGAATCGCTGTACAACCCCAGCGTGAGACCAAGACCTCGAAACGACTCTCATACCCGCA
TCACCACGGCATCGATACCGACCTTTGCGACCTGACGCACCGACCCGCCAATACACTGAC
CCACCACCCTTTACTCCACCCCCACAACGAGTCCGCGCTAACATTAACCTCAACACAACC
GCCAGTAGTCACCACCCAGCGAGC
>mle:10_REPLEP
CCGCCACCCTTTACTCCACCCCCACAACAGAACATGCACACAAAGTACAATTCAACAATC
TTGCAGATCCGTCGTGGCCCTC
>mle:11_REPLEP
CCGCCACCCTTTACTCCACCCCCACAACAGAACATGCACACAAAGTACAATTCAACAATC
TTGCAGATCCGTCGTGACTTCA
>mle:12_REPLEP
TCAATCGGGTTACTGAGCTTGTATTGCTTAGCTATGCAGTGAGCAGTGGGCCCAGTGGCT
TTAAAGGCCGGCAAGGTGAGCGTTGTGGGCAGCTGCGTACGGAGATAGACATGTGTGCTG
GCCAAGAAGTACAGTCCCGAACAAATTGTGGGGGTGTTGGCCCAAAACCTATCCCGACCG
GCCCGAAAGATGCAGGTGTCCTATAAAACACTTCAACATCGAGTCCAAGCTCAACCAACA
TGTGCGCACTGGGTGGATGTTCCGCACGCTGAGGGCACAGCACGCTAAAACCGGGCACCA
CCATTATTCTCTAGGTATGGCCACCACCAGTGCACGTCCCGCGAAAACTACACGACCGTG
TGGTGCTCTAACCTCATAGCATTGGGCGGATGATGTAATCATCGGCAAAAATTAGACCCC
CAAATCGGCGCCCTGGCCGAACACAAGTAGCGGATTCGTGCAGCTGCTACACCTATCCAA
GGACCACAGCACTGATGTGATCACTGCGGCCATGATCAACCACAAGACAACGCCCTACCA
CAGAATCGCTGTACAACCCCAGCGTGAGACCAAGACCTCGAAACGACTCTCATACCCGCA
TCACCACGGCATCGATACCGACCTTTGCGACCTGACGCACCGACCCGCCAATACACTGAC
CCACCACCCTTTACTCCACCCCCACAACGAGTCCGCGCTAACATTAACCTCAACACAACC
GCCAGTAGTCACCACCCAGCGAGC
>mle:13_REPLEP
CCGCCACCCTTTACTCCACCCCCACAACAGAACATGCACACAAAGTACAATTCAACAATC
TTGCAG
>mle:14_REPLEP
TCAATCGGGTTACTGAGCTTGTATTGCTTAGCTATGCAGTGAGCAGTGGGCCCAGTGGCT
TTAAAGGCCGGCAAGGTGAGCGTTGTGGGCAGCTGCGTACGGAGATAGACATGTGTGCTG
GCCAAGAAGTACAGTCCCGAACAAATTGTGGGGGTGTTGGCCCAAAACCTATCCCGACCG
GCCCGAAAGATGCAGGTGTCCTATAAAACACTTCAACATCGAGTCCAAGCTCAACCAACA
TGTGCGCACTGGGTGGATGTTCCGCACGCTGAGGGCACAGCACGCTAAAACCGGGCACCA
CCATTATTCTCTAGGTATGGCCACCACCAGTGCACGTCCCGCGAAAACTACACGACCGTG
TGGTGCTCTAACCTCATAGCATTGGGCGGATGATGTAATCATCGGCAAAAATTAGACCCC
CAAATCGGCGCCCTGGCCGAACACAAGTAGCGGATTCGTGCAGCTGCTACACCTATCCAA
GGACCACAGCACTGATGTGATCACTGCGGCCATGATCAACCACAAGACAACGCCCTACCA
CAGAATCGCTGTACAACCCCAGCGTGAGACCAAGACCTCGAAACGACTCTCATACCCGCA
TCACCACGGCATCGATACCGACCTTTGCGACCTGACGCACCGACCCGCCAATACACTGAC
CCACCACCCTTTACTCCACCCCCACAACAGAACATGCACACAAAGTACAAGTCAACAGT
>mle:15_REPLEP
CCGCCACCCTTTACTCCACCCCCACAACAGAACATGCACACAAAGTACAATTCAAC
>mle:16_REPLEP
TCAATCGGGTTACTGAGCTTGTATTGCTTAGCTATGCAGTGAGCAGTGGGCCCAGTGGCT
TTAAAGGCCGGCAAGGTGAGCGTTGTGGGCAGCTGCGTACGGAGATAGACATGTGTGCTG
GCCAAGAAGTACAGTCCCGAACAAATTGTGGGGGTGTTGGCCCAAAACCTATCCCGACCG
GCCCGAAAGATGCAGGTGTCCTATAAAACACTTCAACATCGAGTCCAAGCTCAACCAACA
TGTGCGCACTGGGTGGATGTTCCGCACGCTGAGGGCACAGCACGCTAAAACCGGGCACCA
CCATTATTCTCTAGGTATGGCCACCACCAGTGCACGTCCCGCGAAAACTACACGACCGTG
TGGTGCTCTAACCTCATAGCATTGGGCGGATGATGTAATCATCGGCAAAAATTAGACCCC
CAAATCGGCGCCCTGGCCGAACACAAGTAGCGGATTCGTGCAGCTGCTACACCTATCCAA
GGACCACAGCACTGATGTGATCACTGCGGCCATGATCAACCACAAGACAACGCCCTACCA
CAGAATCGCTGTACAACCCCAGCGTGAGACCAAGACCTCGAAACGACTCTCATACCCGCA
TCACCACGGCATCGATACCGACCTTTGCGACCTGACGCACCGACCCGCCAATACACTGAC
CCACCACCCTTTACTCCACCCCCACA
>mle:17_REPLEP
TCAATCGGGTTACTGAGCTTGTATTGCTTAGCTATGCAGTGAGCAGTGGGCCAGTGGCTT
TAAAGGCCGGCAAGGTGAGCGTTGTGGGCAGCTGCGTACGGAGATAGACATGTGTGCTGG
CCAAGAAGTACAGTCCCGAACAAATTGTGGGGGTGTTGGCCCAAAACCTATCCCGACCGG
CCCGAAAGATGCAGGTGTCCTATAAAACACTTCAACATCGAGTCCAAGCTCAACCAACAT
GTGCGCACTGGGTGGATGTTCCGCACGCTGAGGGCACAGCACGCTAAAACCGGGCACCAC
CATTATTCTCTAGGTATGGCCACCACCAGTGCACGTCCCGCGAAAACTACACGACCGTGT
GGTGCTCTAACCTCATAGCATTGGGCGGATGATGTAATCATCGGCAAAAATTAGACCCCC
AAATCGGCGCCCTGGCCGAACACAAGTAGCGGATTCGTGCAGCTGCTACACCTATCCAAG
GACCACAGCACTGATGTGATCACTGCGGCCATGATCAACCACAAGACAACGCCCTACCAC
AGAATCGCTGTACAACCCCAGCGTGAGACCAAGACCTCGAAACGACTCTCATACCCGCAT
CACCACGGCATCGATACCGACCTTTGCGACCTGACGCACCGACCCGCCAATACACTGACC
CACCACCCTTTACTCCACCCCCACAACAGAACATGCACACAAAGTACAAGTCAACAATCT
TGCAGATCCGTCGTGACTTCA
>mle:18_REPLEP
CCGCCACCCTTTACTCCACCCCCACAACAGAACATGCACACAAAGTACAATTCAAC
>mle:19_REPLEP
TCAATCGGGTTACTGAGCTTGTATTGCTTAGCTATGCAGTGAGCAGTGGGCCCAGTGGCT
TTAAAGGCCGGCAAGGTGAGCGTTGTGGGCAGCTGCGTACGGAGATAGACATGTGTGCTG
GCCAAGAAGTACAGTCCCGAACAAATTGTGGGGGTGTTGGCCCAAAACCTATCCCGACCG
GCCCGAAAGATGCAGGTGTCCTATAAAACACTTCAACATCGAGTCCAAGCTCAACCAACA
TGTGCGCACTGGGTGGATGTTCCGCACGCTGAGGGCACAGCACGCTAAAACCGGGCACCA
CCATTATTCTCTAGGTATGGCCACCACCAGTGCACGTCCCGCGAAAACTACACGACCGTG
TGGTGCTCTAACCTCATAGCATTGGGCGGATGATGTAATCATCGGCAAAAATTAGACCCC
CAAATCGGCGCCCTGGCCGAACACAAGTAGCGGATTCGTGCAGCTGCTACACCTATCCAA
GGACCACAGCACTGATGTGATCACTGCGGCCATGATCAACCACAAGACAACGCCCTACCA
CAGAATCGCTGTACAACCCCAGCGTGAGACCAAGACCTCGAAACGACTCTCATACCCGCA
TCACCACGGCATCGATACCGACCTTTGCGACCTGACGCACCGACCCGCCAATACACTGAC
CCACCACCCTTTACTCCACCCCCACAACAGAACATGCACACAAAGTACAATTCAATAGTG
CGCGCCCAGATAACCTCAAACCT
>mle:20_REPLEP
TCAATCGGGTTACTGAGCTTGTATTGCTTAGCTATGCAGTGAGCAGTGGGCCAGTGGCTT
TAAAGGCCGGCAAGGTGAGCGTTGTGGGCAGCTGCGTACGGAGATAGACATGTGTGCTGG
CCAAGAAGTACAGTCCCGAACAAATTGTGGGGGTGTTGGCCCAAAACCTATCCCGACCGG
CCCGAAAGATGCAGGTGTCCTATAAAACACTTCAACATCGAGTCCAAGCTCAACCAACAT
GTGCGCACTGGGTGGATGTTCCGCACGCTGAGGGCACAGCACGCTAAAACCGGGCACCAC
CATTATTCTCTAGGTATGGCCACCACCAGTGCACGTCCCGCGAAAACTACACGACCGTGT
GGTGCTCTAACCTCATAGCATTGGGCGGATGATGTAATCATCGGCAAAAATTAGACCCCC
AAATCGGCGCCCTGGCCGAACACAAGTAGCGGATTCGTGCAGCTGCTACACCTATCCAAG
GACCACAGCACTGATGTGATCACTGCGGCCATGATCAACCACAAGACAACGCCCTACCAC
AGAATCGCTGTACAACCCCAGCGTGAGACCAAGACCTCGAAACGACTCTCATACCCGCAT
CACCACGGCATCGATACCGACCTTTGCGACCTGACGCACCGACCCGCCAATACACTGACC
CACCACCCTTTACTCCACCCCCACAACGAGTCCGCGCTAACATTAACCTCAACACAACCG
CCAGTAGTCACCACCCAGCGAGC
>mle:21_REPLEP
CCGCCACCCTTTACTCCACCCCCACAACAGAACATGCACACAAAGTACAATTCAAC
>mle:22_REPLEP
TCAATCGGGTTACTGAGCTTGTATTGCTTAGCTATGCAGTGAGCAGTGGGCCCAGTGGCT
TTAAAGGCCGGCAAGGTGAGCGTTGTGGGCAGCTGCGTACGGAGATAGACATGTGTGCTG
GCCAAGAAGTACAGTCCCGAACAAATTGTGGGGGTGTTGGCCCAAAACCTATCCCGACCG
GCCCGAAAGATGCAGGTGTCCTATAAAACACTTCAACATCGAGTCCAAGCTC
>mle:23_REPLEP
CCGCCACCCTTTACTCCACCCCCACAACAGAACATGCACACAAAGTACAATTCAACAATC
TTGCAG
>mle:24_REPLEP
TCAATCGGGTTACTGAGCTTGTATTGCTTAGCTATGCAGTGGGCCCAGTGGCTTTAAAGG
CCGGCAAGGTGAGCGTTGTGGGCAGCTGCGTACGGAGATAGACATGTGTGCTGGCCAAGA
AGTACAGTCCCGAACAAATTGTGGGGGTGTTGGCCCAAAACCTATCCCGACCGGCCCGAA
AGATGCAGGTGTCCTATAAAACACTTCAACATCGAGTCCAAGCTCAACCAACATGTGCGC
ACTGGGTGGATGTTCCGCACGCTGAGGGCACAGCACGCTAAAACCGGGCACCACCATTAT
TCTCTAGGTATGGCCACCACCAGTGCACGTCCCGCGAAAACTACACGACCGTGTGGTGCT
CTAACCTCATAGCATTGGGCGGATGATGTAATCATCGGCAAAAATTAGACCCCCAAATCG
GCGCCCTGGCCGAACACAAGTAGCGGATTCGTGCAGCTGCTACACCTATCCAAGGACCAC
AGCACTGATGTGATCACTGCGGCCATGATCAACCACAAGACAACGCCCTACCACAGAATC
GCTGTACAACCCCAGCGTGAGACCAAGACCTCGAAACGACTCTCATACCCGCATCACCAC
GGCATCGATACCGACCTTTGCGACCTGACGCACCGACCCGCCAATACACTGACCCACCAC
CCTTTACTCCACCCCCACAACAGAACATGCACACAAAGTACAATTCAACAATCTTGCAGA
TCCGTCGTGACTTCA
>mle:25_REPLEP
CCGCCACCCTTTACTCCACCCCCACAACAGAACATGCACACAAAGTACAATTCAAC
>mle:26_REPLEP
TCAATCGGGTTACTGAGCTTGTATTGCTTAGCTATGCAGTGAGCAGTGGGCCAGTGGCTT
TAAAGGCCGGCAAGGTGAGCGTTGTGGGCAGCTGCGTACGGAGATAGACATGTGTGCTGG
CCAAGAAGTACAGTCCCGAACAAATTGTGGGGGTGTTGGCCCAAAACCTATCCCGACCGG
CCCGAAAGATGCAGGTGTCCTATAAAACACTTCAACATCGAGTCCAAGCTCAACCAACAT
GTGCGCACTGGGTGGATGTTCCGCACGCTGAGGGCACAGCACGCTAAAACCGGGCACCAC
CATTATTCTCTAGGTATGGCCACCACCAGTGCACGTCCCGCGAAAACTACACGACCGTGT
GGTGCTCTAACCTCATAGCATTGGGCGGATGATGTAATCATCGGCAAAAATTAGACCCCC
AAATCGGCGCCCTGGCCGAACACAAGTAGCGGATTCGTGCAGCTGCTACACCTATCCAAG
GACCACAGCACTGATGTGATCACTGCGGCCATGATCAACCACAAGACAACGCCCTACCAC
AGAATCGCTGTACAACCCCAGCGTGAGACCAAGACCTCGAAACGACTCTCATACCCGCAT
CACCACGGCATCGATACCGACCTTTGCGACCTGACGCACCGACCCGCCAATACACTGACC
CACCACCCTTTACTCCACCCCCACAACAGAACA
>mle:27_REPLEP
CCGCCACCCTTTACTCCACCCCCACAACAGAACATGCACACAAAGTACAATTCAAC
>mle:28_REPLEP
TCAATCGGGTTACTGAGCTTGTATTGCTTAGCTATGCAGTGAGCAGTGGGCCAGTGGCTT
TAAAGGCCGGCAAGGTGAGCGTTGTGGGCAGCTGCGTACGGAGATAGACATGTGTGCTGG
CCAAGAAGTACAGTCCCGAACAAATTGTGGGGGTGTTGGCCCAAAACCTATCCCGACCGG
CCCGAAAGATGCAGGTGTCCTATAAAACACTTCAACATCGAGTCCAAGCTCAACCAACAT
GTGCGCACTGGGTGGATGTTCCGCACGCTGAGGGCACAGCACGCTAAAACCGGGCACCAC
CATTATTCTCTAGGTATGGCCACCACCAGTGCACGTCCCGCGAAAACTACACGACCGTGT
GGTGCTCTAACCTCATAGCATTGGGCGGATGATGTAATCATCGGCAAAAATTAGACCCCC
AAATCGGCGCCCTGGCCGAACACAAGTAGCGGATTCGTGCAGCTGCTACACCTATCCAAG
GACCACAGCACTGATGTGATCACTGCGGCCATGATCAACCACAAGACAACGCCCTACCAC
AGAATCGCTGTACAACCCCAGCGTGAGACCAAGACCTCGAAACGACTCTCATACCCGCAT
CACCACGGCATCGATACCGACCTTTGCGACCTGACGCACCGACCCGCCAATACACTGACC
CACCACCCTTTACTCCACCCCCACAACAGAACACAAAACACTTCACCCATCAACACCGCC
ACCCAAACCACTGTTACAACA
>mle:29_REPLEP
CTCCACTCCCACAACAGAACATGCACACAAATTACAATTCAACGAGCATTACA
