# Supplementary material for: Systematic identification of stem-loop containing sequence families in bacterial genomes
Source: BMC Genomics. 2008 Jan 17;9:20. doi: 10.1186/1471-2164-9-20 (PMC2267715; doi:10.1186/1471-2164-9-20)
Supplement: Additional file 1 — Family sequences. A zipped archive of files corresponding to families described in Table 3. Each file contains all the family members as sequences in FASTA format. [file 1471-2164-9-20-S1.zip › suppl_data1/M.leprae_RLEP.txt]

>mle:1_RLEP
TTTGCGTTTTATGACTGGCCGATATGTTCGGTAGTCGTGGGGGGCAGCCCGGAATCCTGT
TGACGTGTTTTGCTGTGTTGCGGGGTTTTTGTTGGTGGGTGGCTGACTGCCTGCTTTCGA
TGAGGCTTCGTGTGCTTTGCCGCAGTGGACACGATTAGCGCGGCGCACGTAAGCATGTCG
GTGGTGGGTGCTGCTTGGTCTACATGTTGATGATGCCAGGGGCTGGGCACCTGGGCTGTG
CTGAAGGCGATATCGATGCAGGCGTGGGTGTGAGGGTAGTTGTTAGCGCCGCGGGGTAGG
GGCGTTTTAGTGTGCATGTCATGGCCTTGAGGTGTCGGCGTGGTCAATGTGGCCGCACCT
GAACAGGCACGTCCCCGTGCACGGTATAACTATTCGCACCTGATGTTATCCCTTGCACCA
TTTCTGCCGCTGGTATCGGTGTCGGCGGCTTGTTGACCGGCCCTCAGCCAGCAAGCAGGC
ATGCCGCCGGGTGCAGCAGTATCGTGTTAGTGAACAGTGCATCGATGATCCGGCCGTCGG
CGGCACATACGGCAACCTTCTAGCGCAGATCAACCACCCACACCCCACCAGCCCACCACA
ACACCACCACCACGGAAAATTTCTTCACCTATGACGGATCGCA
>mle:2_RLEP
CGTACTGGTTTCCCACCACTACCCCACCGCTGCTTCCCTTGAACTGCAGGTTGTTGACGT
GTTTTGCTGTGTTGCGGGGTTTTTGTTGGTGGGTGGCTGACTGCCTGCTTTCGATGAGGC
TTCGTGTGCTTTGCCGCAGTGGACACGATTAGCGCGGCGCACGTAAGCATGTCGGTGGTG
GATGCTGCTTGGTCTACATGTTGATGATGCCAGGGGCTGGGCACCTGGGCTGTGCTGAAG
GCGATATCGATGCAGGCGTGAGTGTGAGGATAGTTGTTAGCGCCGCGGGGTAGGGGCGTT
TTAGTGTGCATGTCATGGCCTTGAGGTGTCGGCGTGGTCAATGTGGCCGCACCTGAACAG
GCACGTCCCCGTGCACGGTATAACTATTCGCACCTGATGTTATCCCTTGCACCATTTCTG
CCGCTGGTATCGGTGTCGGCGGCTTGTTGACCGGCCCTCAGCCAGCAAGCAGGCATGCCG
CCGGGTGCAGCAGTATCGTGTTAGTGAACAGTGCATCGATGATCCGGCCGTCGGCGGCAC
ATACGGCAACCTTCTAGCGCAGATCAACCACCCACACCCCACCAGCCCACCACAACACCA
CCACCACGGAAAATTTCTTCACCTATGACGGATCGGA
>mle:3_RLEP
TTTGCGTTTTATGACTGGCCGATATGTTCGGTAGTCGTGGGGGGCAGCCCGGAATCCTGT
TGACGTGTTTTGCTGTGTTGCGGGGTTTTTGTTGGTGGGTGGCTGACTGCCTGCTTTCGA
TGAGGCTTCGTGTGCTTTGCCGCAGTGGACACGATTAGCGCGGCGCACGTAAGCATGTCG
GTGGTGGGTGCTGCTTGGTCTACATGTTGATGATGCCAGGGGCTGGGCACCTGGGCTGTG
CTGAAGGCGATATCGATGCAGGCGTGGGTGTGAGGGTAGTTGTTAGCGCCGCGGGGTAGG
GGCGTTTTAGTGTGCATGTCATGGCCTTGAGGTGTCGGCGTGGTCAATGTGGCCGCACCT
GAACAGGCACGTCCCCGTGCACGGTATAACTATTCGCACCTGATGTTATCCCTTGCACCA
TTTCTGCCGCTGGTATCGGTGTCGGCGGCTTGTTGACCGGCCCTCAGCCAGCAAGCAGGC
ATGCCGCCGGGTGCAGCAGTATCGTGTTAGTGAACAGTGCATCGATGATCCGGCCGTCGG
CGGCACATACGGCAACCTTCTAGCGCAGATCAACCACCCACACCCCACCAGCCCACCACA
ACACCACCACCCAAACCAAACCCAACATCAACAACACCCTAGCT
>mle:4_RLEP
TTTGCGTTTTATGACTGGCCGATATGTTCGGTAGTCGTGGGGGGCAGCCCGGAATCCTGT
TGACGTGTTTTGCTGTGTTGCGGGGTTTTTGTTGGTGGGTGGCTGACTGCCTGCTTTCGA
TGAGGCTTCGTGTGCTTTGCCGCAGTGGACACGATTAGCGCGGCGCACGTAAGCATGTCG
GTGGTGGATGCTGCTTGGTCTACATGTTGATGATGCCAGGGGCTGGGCACCTGGGCTGTG
CTGAAGGCGATATCGATGCAGGCGTGAGTGTGAGGATAGTTGTTAGCGCCGCGGGGTAGG
GGCGTTTTAGTGTGCATGTCATGGCCTTGAGGTGTCGGCGTGGTCAATGTGGCCGCACCT
GAACAGGCACGTCCCCGTGCACGGTATAACTATTCGCACCTGATGTTATCCCTTGCACCA
TTTCTGCCGCTGGTATCGGTGTCGGCGGCTTGTTGACCGGCCCTCAGCCAGCAAGCAGGC
ATGCCGCCGGGTGCAGCAGTATCGTGTTAGTGAACAGTGCATCGATGATCCGGCCGTCGG
CGGCACATACGGCAACCTTCTAGCGCAGATCAACCACCCACACCCCACCAGCCCACCACA
ACACCACCACCC
>mle:5_RLEP
TTTGCGTTTTATGACTGGCCGATATGTTCGGTAGTCGTGGGGGGCAGCCCGGAATCCTGT
TGACGTGTTTTGCTGTGTTGCGGGGTTTTTGTTGGTGGGTGGCTGACTGCCTGCTTTCGA
TGAGGCTTCGTGTGCTTTGCCGCAGTGGACACGATTAGCGCGGCGCACGTAAGCATGTCG
GTGGTGGATGCTGCTTGGTCTACATGTTGATGATGCCAGGGGCTGGGCACCTGGGCTGTG
CTGAAGGCGATATCGATGCAGGCGTGAGTGTGAGGATAGTTGTTAGCGCCGCGGGGTAGG
GGCGTTTTAGTGTGCATGTCATGGCCTTGAGGTGTCGGCGTGGTCAATGTGGCCGCACCT
GAACAGGCACGTCCCCGTGCACGGTATAACTATTCGCACCTGATGTTATCCCTTGCACCA
TTTCTGCCGCTGGTATCGGTGTCGGCGGCTTGTTGACCGGCCCTCAGCCAGCAAGCAGGC
ATGCCGCCGGGTGCAGCAGTATCGTGTTAGTGAACAGTGCATCGATGATCCGGCCGTCGG
CGGCACATACGGCAACCTTCTAGCGCAGATCAACCACCCACACCCCACCAGCCCACCACA
ACACCACCCTTAGGCCTCAATCACCCCAACAATGCCCCGTCCGA
>mle:6_RLEP
TTTGCGTTTTATGACTGGCCGATATGTTCGGTAGTCGTGGGGGGCAGCCCGGAATCCTGT
TGACGTGTTTTGCTGTGTTGCGGGGTTTTTGTTGGTGGGTGGCTGACTGCCTGCTTTCGA
TGAGGCTTCGTGTGCTTTGCCGCAGTGGACACGATTAGCGCGGCGCACGTAAGCATGTCG
GTGGTGGGTGCTGCTTGGTCTACATGTTGATGATGCCAGGGGCTGGGCACCTGGGCTGTG
CTGAAGGCGATATCGATGCAGGCGTGGGTGTGAGGGTAGTTGTTAGCGCCGCGGGGTAGG
GGCGTTTTAGTGTGCATGTCATGGCCTTGAGGTGTCGGCGTGGTCAATGTGGCCGCACCT
GAACAGGCACGTCCCCGTGCACGGTATAACTATTCGCACCTGATGTTATCCCTTGCACCA
TTTCTGCCGCTGGTATCGGTGTCGGCGGCTTGTTGACCGGCCCTCAGCCAGCAAGCAGGC
ATGCCGCCGGGTGCAGCAGTATCGTGTTAGTGAACAGTGCATCGATGATCCGGCCGTCGG
CGGCACATACGGCAACCTTCTAGCGCAGATCAACCACCCACACCCCACCAGCCCACCACA
ACACCACCACCCAAACCAAACCAGCAAAAAATAACCACCAAATGA
>mle:7_RLEP
CAGGCTGCGGTGAAGCGCGCACTACGCGCTCGCATGTTCGACAGTGTTGACTAAATCGTT
TGTTGCTGTGTTGCGGGGTTTTTGTTGGTGGGTGGCTGACTGCCTGCTTTCGATGAGGCT
TCGTGTGCTTTGCCGCAGTGGACACGATTAGCGCGGCGCACGTAAGCATGTCGGTGGTGG
GTGCTGCTTGGTCTACATGTTGATGATGCCAGGGGCTGGGCACCTGGGCTGTGCTGAAGG
CGATATCGATGCAGGCGTGGGTGTGAGGGTAGTTGTTAGCGCCGCGGGGTAGGGGCGTTT
TAGTGTGCATGTCATGGCCTTGAGGTGTCGGCGTGGTCAATGTGGCCGCACCTGAACAGG
CACGTCCCCGTGCACGGTATAACTATTCGCACCTGATGTTATCCCTTGCACCATTTCTGC
CGCTGGTATCGGTGTCGGCGGCTTGTTGACCGGCCCTCAGCCAGCAAGCAGGCATGCCGC
CGGGTGCAGCAGTATCGTGTTAGTGAACAGTGCATCGATGATCCGGCCGTCGGCGGCACA
TACGGCAACCTTCTAGCGCAGATCAACCACCCACACCCCACCAGCCCACCACAACACCAC
CCAAACCAAACCCAACATCAACAACACTCTAAGA
>mle:8_RLEP
TTTGCGTTTTATGACTGGCCGATATGTTCGGTAGTCGTGGGGGGCAGCCCGGAATCCTGT
TGACGTGTTTTGCTGTGTTGCGGGGTTTTTGTTGGTGGGTGGCTGACTGCCTGCTTTCGA
TGAGGCTTCGTGTGCTTTGCCGCAGTGGACACGATTAGCGCGGCGCACGTAAGCATGTCG
GTGGTGGGTGCTGCTTGGTCTACATGTTGATGATGCCAGGGGCTGGGCACCTGGGCTGTG
CTGAAGGCGATATCGATGCAGGCGTGGGTGTGAGGATAGTTGTTAGCGCCGCGGGGTAGG
GGCGTTTTAGTGTGCATGTCATGGCCTTGAGGTGTCGGCGTGGTCAATGTGGCCGCACCT
GAACAGGCACGTCCCCGTGCACGGTATAACTATTCGCACCTGATGTTATCCCTTGCACCA
TTTCTGCCGCTGGTATCGGTGTCGGCGGCTTGTTGACCGGCCCTCAGCCAGCAAGCAGGC
ATGCCGCCGGGTGCAGCAGTATCGTGTTAGTGAACAGTGCATCGATGATCCGGCCGTCGG
CGGCACATACGGCAACCTTCTAGCGCAGATCAACCACCCACACCCCACCAGCCCACCACA
ACACCACCCAAACCAAACCAGCAAAAAATAACCACCAAATGA
>mle:9_RLEP
TTTGCGTTTTATGACTGGCCGATATGTTCGGTAGTCGTGGGGGGCAGCCCGGAATCCTGT
TGACGTGTTTTGCTGTGTTGCGGGGTTTTTGTTGGTGGGTGGCTGACTGCCTGCTTTCGA
TGAGGCTTCGTGTGCTTTGCCGCAGTGGACACGATTAGCGCGGCGCACGTAAGCATGTCG
GTGGTGGGTGCTGCTTGGTCTACATGTTGATGATGCCAGGGGCTGGGCACCTGGGCTGTG
CTGAAGGCGATATCGATGCAGGCGTGGGTGTGAGGATAGTTGTTAGCGCCGCGGGGTAGG
GGCGTTTTAGTGTGCATGTCATGGCCTTGAGGTGTCGGCGTGGTCAATGTGGCCGCACCT
GAACAGGCACGTCCCCGTGCACGGTATAACTATTCGCACCTGATGTTATCCCTTGCACCA
TTTCTGCCGCTGGTATCGGTGTCGGCGGCTTGTTGACCGGCCCTCAGCCAGCAAGCAGGC
ATGCCGCCGGGTGCAGCAGTATCGTGTTAGTGAACAGTGCATCGATGATCCGGCCGTCGG
CGGCACATACGGCAACCTTCTAGCGCAGATCAACCACCCACACCCCACCAGCCCACCACA
ACACCACCACCCAAACCAAACCAGCAAAAAATAACCACCAAATGA
>mle:10_RLEP
TTTGCGTTTTATGACTGGCCGATATGTTCGGTAGTCGTGGGGGGCAGCCCGGAATCCTGT
TGACGTGTTTTGCTGTGTTGCGGGGTTTTTGTTGGTGGGTGGCTGACTGCCTGCTTTCGA
TGAGGCTTCGTGTGCTTTGCCGCAGTGGACACGATTAGCGCGGCGCACGTAAGCATGTCG
GTGGTGGATGCTGCTTGGTCTACATGTTGATGATGCCAGGGGCTGGGCACCTGGGCTGTG
CTGAAGGCGATATCGATGCAGGCGTGAGTGTGAGGATAGTTGTTAGCGCCGCGGGGTAGG
GGCGTTTTAGTGTGCATGTCATGGCCTTGAGGTGTCGGCGTGGTCAATGTGGCCGCACCT
GAACAGGCACGTCCCCGTGCACGGTATAACTATTCGCACCTGATGTTATCCCTTGCACCA
TTTCTGCCGCTGGTATCGGTGTCGGCGGCTTGTTGACCGGCCCTCAGCCAGCAAGCAGGC
ATGCCGCCGGGTGCAGCAGTATCGTGTTAGTGAACAGTGCATCGATGATCCGGCCGTCGG
CGGCACATACGGCAACCTTCTAGCGCAGATCAACCACCCACACCCCACCAGCCCACCACA
ACACCACCACCCAAGGCCTCAATCACCCCAACAATGCCCCGTCCGA
>mle:11_RLEP
CACACCGTGGAAACTGGGCTGTAGTCCAATGCTTCCCTTGAACTGCAGGTTGCTGTCGTG
TTTTGCTGTGTTGCGGGGTTTTTGTTGGTGGGTGGCTGACTGCCTGCTTTCGATGAGGCT
TCGTGTGCTTTGCCGCAGTGGACACGATTAGCGCGGCGCACGTAAGCATGTCGGTGGTGG
GTGCTGCTTGGTCTACATGTTGATGATGCCAGGGGCTGGGCACCTGGGCTGTGCTGAAGG
CGATATCGATGCAGGCGTGGGTGTGAGGATAGTTGTTAGCGCCGCGGGGTAGGGGCGTTT
TAGTGTGCATGTCATGGCCTTGAGGTGTCGGCGTGGTCAATGTGGCCGCACCTGAACAGG
CACGTCCCCGTGCACGGTATAACTATTCGCACCTGATGTTATCCCTTGCACCATTTCTGC
CGCTGGTATCGGTGTCGGCGGCTTGTTGACCGGCCCTCAGCCAGCAAGCAGGCATGCCGC
CGGGTGCAGCAGTATCGTGTTAGTGAACAGTGCATCGATGATCCGGCCGTCGGCGGCACA
TACGGCAACCTTCTAGCGCAGATCAACCACCCACACCCCACCACAACACCACCACCCAAA
CCAAACCCAACATCAACAACACCCTACGG
>mle:12_RLEP
TTTGCGTTTTATGACTGGCCGATATGTTCGGTAGTCGTGGGGGGCAGCCCGGAATCCTGT
TGACGTGTTTTGCTGTGTTGCGGGGTTTTTGTTGGTGGGTGGCTGACTGCCTGCTTTCGA
TGAGGCTTCGTGTGCTTTGCCGCAGTGGACACGATTAGCGCGGCGCACGTAAGCATGTCG
GTGGTGGATGCTGCTTGGTCTACATGTTGATGATGCCAGGGGCTGGGCACCTGGGCTGTG
CTGAAGGCGATATCGATGCAGGCGTGAGTGTGAGGATAGTTGTTAGCGCCGCGGGGTAGG
GGCGTTTTAGTGTGCATGTCATGGCCTTGAGGTGTCGGCGTGGTCAATGTGGCCGCACCT
GAACAGGCACGTCCCCGTGCACGGTATAACTATTCGCACCTGATGTTATCCCTTGCACCA
TTTCTGCCGCTGGTATCGGTGTCGGCGGCTTGTTGACCGGCCCTCAGCCAGCAAGCAGGC
ATGCCGCCGGGTGCAGCAGTATCGTGTTAGTGAACAGTGCATCGATGATCCGGCCGTCGG
CGGCACATACGGCAACCTTCTAGCGCAGATCAACCACCCACACCCCACCAGCCCACCACA
ACACCACCACCCAAGGCCTCAATCACCCCAACAATGCCCCGTCCGA
>mle:13_RLEP
TTTGCGTTTTATGACTGGCCGATATGTTCGGTAGTCGTGGGGGGCAGCCCGGAATCCTGT
TGACGTGTTTTGCTGTGTTGCGGGGTTTTTGTTGGTGGGTGGCTGACTGCCTGCTTTCGA
TGAGGCTTCGTGTGCTTTGCCGCAGTGGACACGATTAGCGCGGCGCACGTAAGCATGTCG
GTGGTGGATGCTGCTTGGTCTACATGTTGATGATGCCAGGGGCTGGGCACCTGGGCTGTG
CTGAAGGCGATATCGATGCAGGCGTGAGTGTGAGGATAGTTGTTAGCGCCGCGGGGTAGG
GGCGTTTTAGTGTGCATGTCATGGCCTTGAGGTGTCGGCGTGGTCAATGTGGCCGCACCT
GAACAGGCACGTCCCCGTGCACGGTATAACTATTCGCACCTGATGTTATCCCTTGCACCA
TTTCTGCCGCTGGTATCGGTGTCGGCGGCTTGTTGACCGGCCCTCAGCCAGCAAGCAGGC
ATGCCGCCGGGTGCAGCAGTATCGTGTTAGTGAACAGTGCATCGATGATCCGGCCGTCGG
CGGCACATACGGCAACCTTCTAGCGCAGATCAACCACCCACACCCCACCACAACACCACC
ACCCAAACCAAA
>mle:14_RLEP
TTTGCGTTTTATGACTGGCCGATATGTTCGGTAGTCGTGGGGGGCAGCCCGGAATCCTGT
TGACGTGTTTTGCTGTGTTGCGGGGTTTTTGTTGATGGGTGGCTGACTGCCTGCTTTCGA
TGAGGCTTCGTGTGCTTTGCCGCAGTGGACACGATTAGCGCGGCGCACGTAAGCATGTCG
GTGGTGGATGCTGCTTGGTCTACATGTTGATGATGCCAGGGGCTGGGCACCTGGGCTGTG
CTGAAGGCGATATCGATGCAGGCGTGAGTGTGAGGATAGTTGTTAGCGCCGCGGGGTAGG
GGCGTTTTAGTGTGCATGTCATGGCCTTGAGGTGTCGGCGTGGTCAATGTGGCCGCACCT
GAACAGGCACGTCCCCGTGCACGGTATAACTATTCGCACCTGATGTTATCCCTTGCACCA
TTTCTGCCGCTGGTATCGGTGTCGGCGGCTTGTTGACCGGCCCTCAGCCAGCAAGCAGGC
ATGCCGCCGGGTGCAGCAGTATCGTGTTAGTGAACAGTGCATCGATGATCCGGCCGTCGG
CGGCACATACGGCAACCTTCTAGCGCAGATCAACCACCCACACCCCACCAGCCCACCACA
ACACCACCACCCAAGGCCTCAATCACCCCAACAATGCCCCGTCCGA
>mle:15_RLEP
TTTGCGTTTTATGACTGGCCGATATGTTCGGTAGTCGTGGGGGGCAGCCCGGAATCCTGT
TGACGTGTTTTGCTGTGTTGCGGGGTTTTTGTTGGTGGGTGGCTGACTGCCTGCTTTCGA
TGAGGCTTCGTGTGCTTTGCCGCAGTGGACACGATTAGCGCGGCGCACGTAAGCATGTCG
GTGGTGGATGCTGCTTGGTCTACATGTTGATGATGCCAGGGGCTGGGCACCTGGGCTGTG
CTGAAGGCGATATCGATGCAGGCGTGGGTGTGAGGATAGTTGTTAGCGCCGCGGGGTAGG
GGCGTTTTAGTGTGCATGTCATGGCCTTGAGGTGTCGGCGTGGTCAATGTGGCCGCACCT
GAACAGGCACGTCCCCGTGCACGGTATAACTATTCGCACCTGATGTTATCCCTTGCACCA
TTTCTGCCGCTGGTATCGGTGTCGGCGGCTTGTTGACCGGCCCTCAGCCAGCAAGCAGGC
ATGCCGCCGGGTGCAGCAGTATCGTGTTAGTGAACAGTGCATCGATGATCCGGCCGTCGG
CGGCACATACGGCAACCTTCTAGCGCAGATCAACCACCCACACCCCACCAGCCCACCACA
ACACCACCACCCAAACCCAAACCAGCAAAAAATAACCACCAAATGA
>mle:16_RLEP
CGTACTGGTTTCCCACCACTACCCCACCGCTGCTTCCCTTGAACTGCAGGTTGCTGTCGT
GTTTTGCTGTGTTGCGGGGTTTTTGTTGGTGGGTGGCTGACTGCCTGCTTTCGATGAGGC
TTCGTGTGCTTTGCCGCAGTGGACACGATTAGCGCGGCGCACGTAAGCATGTCGGTGGTG
GATGCTGCTTGGTCTACATGTTGATGATGCCAGGGGCTGGGCACCTGGGCTGTGCTGAAG
GCGATATCGATGCAGGCGTGAGTGTGAGGATAGTTGTTAGCGCCGCGGGGTAGGGGCGTT
TTAGTGTGCATGTCATGGCCTTGAGGTGTCGGCGTGGTCAATGTGGCCGCACCTGAACAG
GCACGTCCCCGTGCACGGTATAACTATTCGCACCTGATGTTATCCCTTGCACCATTTCTG
CCGCTGGTATCGGTGTCGGCGGCTTGTTGACCGGCCCTCAGCCAGCAAGCAGGCATGCCG
CCGGGTGCAGCAGTATCGTGTTAGTGAACAGTGCATCGATGATCCGGCCGTCGGCGGCAC
ATACGGCAACCTTCTAGCGCAGATCAACCACCCACACCCCACCAGCCCACCACAACACCA
CCACCCAAACCCAAACCAGCAAAAAATAACCACCAAATGA
>mle:17_RLEP
TTTGCGTTTTATGACTGGCCGATATGTTCGGTAGTCGTGGGGGGCAGCCCGGAATCCTGT
TGACGTGTTTTGCTGTGTTGCGGGGTTTTTGTTGGTGGGTGGCTGACTGCCTGCTTTCGA
TGAGGCTTCGTGTGCTTTGCCGCAGTGGACACGATTAGCGCGGCGCACGTAAGCATGTCG
GTGGTGGATGCTGCTTGGTCTACATGTTGATGATGCCAGGGGCTGGGCACCTGGGCTGTG
CTGAAGGCGATATCGATGCAGGCGTGAGTGTGAGGATAGTTGTTAGCGCCGCGGGGTAGG
GGCGTTTTAGTGTGCATGTCATGGCCTTGAGGTGTCGGCGTGGTCAATGTGGCCGCACCT
GAACAGGCACGTCCCCGTGCACGGTATAACTATTCGCACCTGATGTTATCCCTTGCACCA
TTTCTGCCGCTGGTATCGGTGTCGGCGGCTTGTTGACCGGCCCTCAGCCAGCAAGCAGGC
ATGCCGCCGGGTGCAGCAGTATCGTGTTAGTGAACAGTGCATCGATGATCCGGCCGTCGG
CGGCACATACGGCAACCTTCTAGCGCAGATCAACCACCCACACCCCACCAGCCCACCACA
ACACCACCACCCTAA
>mle:18_RLEP
CGTACCGCGGTGAAGCGCGCACTACGCGCTCGCATGTTCGACAGTGTTGACTAAATCGTT
TGTTGCTGTGTTGCGGGGTTTTTGTTGGTGGGTGGCTGACTGCCTGCTTTCGATGAGGCT
TCGTGTGCTTTGCCGCAGTGGACACGATTAGCGCGGCGCACGTAAGCATGTCGGTGGTGG
ATGCTGCTTGGTCTACATGTTGATGATGCCAGGGGCTGGGCACCTGGGCTGTGCTGAAGG
CGATATCGATGCAGGCGTGAGTGTGAGGATAGTTGTTAGCGCCGCGGGGTAGGGGCGTTT
TAGTGTGCATGTCATGGCCTTGAGGTGTCGGCGTGGTCAATGTGGCCGCACCTGAACAGG
CACGTCCCCGTGCACGGTATAACTATTCGCACCTGATGTTATCCCTTGCACCATTTCTGC
CGCTGGTATCGGTGTCGGCGGCTTGTTGACCGGCCCTCAGCCAGCAAGCAGGCATGCCGC
CGGGTGCAGCAGTATCGTGTTAGTGAACAGTGCATCGATGATCCGGCCGTCGGCGGCACA
TACGGCAACCTTCTAGCGCAGATCAACCACCCACACCCCACCAGCCCACCACAACACCAC
CACCCAAAATTGCACATCACCGACGAACAGGTGCGCAC
>mle:19_RLEP
CAGGCTGCGGTGAAGCGCGCACTACGCGCTCGCATGTTCGACAGTGTTGACTAAATCGTT
TGTTGCTGTGTTGCGGGGTTTTTGTTGGTGGGTGGCTGACTGCCTGCTTTCGATGAGGCT
TCGTGTGCTTTGCCGCAGTGGACACGATTAGCGCGGCGCACGTAAGCATGTCGGTGGTGG
ATGCTGCTTGGTCTACATGTTGATGATGCCAGGGGCTGGGCACCTGGGCTGTGCTGAAGG
CGATATCGATGCAGGCGTGAGTGTGAGGATAGTTGTTAGCGCCGCGGGGTAGGGGCGTTT
TAGTGTGCATGTCATGGCCTTGAGGTGTCGGCGTGGTCAATGTGGCCGCACCTGAACAGG
CACGTCCCCGTGCACGGTATAACTATTCGCACCTGATGTTATCCCTTGCACCATTTCTGC
CGCTGGTATCGGTGTCGGCGGCTTGTTGACCGGCCCTCAGCCAGCAAGCAGGCATGCCGC
CGGGTGCAGCAGTATCGTGTTAGTGAACAGTGCATCGATGATCCGGCCGTCGGCGGCACA
TACGGCAACCTTCTAGCGCAGATCAACCACCCACACCCCACCAGCCCACCACAACACCAC
CACCCAAACCAAACCAACTATGACGATTTCGCGGATTC
>mle:20_RLEP
TTTGCGTTTTATGACTGGCCGATATGTTCGGTAGTCGTGGGGGGCAGCCCGGAATCCTGT
TGACGTGTTTTGCTGTGTTGCGGGGTTTTTGTTGGTGGGTGGCTGACTGCCTGCTTTCGA
TGAGGCTTCGTGTGCTTTGCCGCAGTGGACACGATTAGCGCGGCGCACGTAAGCATGTCG
GTGGTGGATGCTGCTTGGTCTACATGTTGATGATGCCAGGGGCTGGGCACCTGGGCTGTG
CTGAAGGCGATATCGATGCAGGCGTGAGTGTGAGGATAGTTGTTAGCGCCGCGGGGTAGG
GGCGTTTTAGTGTGCATGTCATGGCCTTGAGGTGTCGGCGTGGTCAATGTGGCCGCACCT
GAACAGGCACGTCCCCGTGCACGGTATAACTATTCGCACCTGATGTTATCCCTTGCACCA
TTTCTGCCGCTGGTATCGGTGTCGGCGGCTTGTTGACCGGCCCTCAGCCAGCAAGCAGGC
ATGCCGCCGGGTGCAGCAGTATCGTGTTAGTGAACAGTGCATCGATGATCCGGCCGTCGG
CGGCACATACGGCAACCTTCTAGCCCA
>mle:21_RLEP
CCTACCCCTTGGACGTGCCGCTGGAAGTAAGTGTTGGCTTTGGCCGCTCGTGGGGTGCTG
CTGCGCATTAAGGTGTTGCGGGGTTTTTGTTGGTGGGTGGCTGACTGCCTGCTTTCGATG
AGGCTTCGTGTGCTTTGCCGCAGTGGACACGATTAGCGCGGCGCACGTAAGCATGTCGGT
GGTGGGTGCTGCTTGGTCTACATGTTGATGATGCCAGGGGCTGGGCACCTGGGCTGTGCT
GAAGGCGATATCGATGCAGGCGTGAGTGTGAGGATAGTTGTTAGCGCCGCGGGGTAGGGG
CGTTTTAGTGTGCATGTCATGGCCTTGAGGTGTCGGCGTGGTCAATGTGGCCGCACCTGA
ACAGGCACGTCCCCGTGCACGGTATAACTATTCGCACCTGATGTTATCCCTTGCACCATT
TCTGCCGCTGGTATCGGTGTCGGCGGCTTGTTGACCGGCCCTCAGCCAGCAAGCAGGCAT
GCCGCCGGGTGCAGCAGTATCGTGTTAGTGAACAGTGCATCGATGATCCGGCCGTCGGCG
GCACATACGGCAACCTTCTAGCGCAGATCAACCACCCACACCCCACCAGCCCACCACAAC
ACCACCCAAACCAAACCAGCAAAAAATAACCACCAAATGA
>mle:22_RLEP
TTTGCGTTTTATGACTGGCCGATATGTTCGGTAGTCGTGGGGGGCAGCCCGGAATCCTGT
TGACGTGTTTTGCTGTGTTGCGGGGTTTTTGTTGGTGGGTGGCTGACTGCCTGCTTTCGA
TGAGGCTTCGTGTGCTTTGCCGCAGTGGACACGATTAGCGCGGCGCACGTAAGCATGTCG
GTGGTGGGTGCTGCTTGGTCTACATGTTGATGATGCCAGGGGCTGGGCACCTGGGCTGTG
CTGAAGGCGATATCGATGCAGGCGTGAGTGTGAGGATAGTTGTTAGCGCCGCGGGGTAGG
GGCGTTTTAGTGTGCATGTCATGGCCTTGAGGTGTCGGCGTGGTCAATGTGGCCGCACCT
GAACAGGCACGTCCCCGTGCACGGTATAACTATTCGCACCTGATGTTATCCCTTGCACCA
TTTCTGCCGCTGGTATCGGTGTCGGCGGCTTGTTGACCGGCCCTCAGCCAGCAAGCAGGC
ATGCCGCCGGGTGCAGCAGTATCGTGTTAGTGAACAGTGCATCGATGATCCGGCCGTCGG
CGGCACATACGGCAACCTTCTAGCGCAGATCAACCACCCACACCCCACCAGCCCACCACA
ACACCACCCAAACCAAACCAGCAAAAAATAACCACCAAATGA
>mle:23_RLEP
CAGGCTGCGGTGAAGCGCGCACTACGCGCTCGCATGTTCGACAGTGCTGACTAAATCGTT
TGTTGCTGTGTTGTGGGTGTTTCATAGGTGG
>mle:24_RLEP
TTTGCGTTTTATGACTGGCCGATATGTTCGGTAGTCGTGGGGGGCAGCCCGGAATCCTGT
TGACGTGTTTTGCTGTGTTGCGGGGTTTTTGTTGGTGGGTGGCTGACTGCCTGCTTTCGA
TGAGGCTTCGTGTGCTTTGCCGCAGTGGACACGATTAGCGCGGCGCACGTAAGCATGTCG
GTGGTGGGTGCTGCTTGGTCTACATGTTGATGATGCCAGGGGCTGGGCACCTGGGCTGTG
CTGAAGGCGATATCGATGCAGGCGTGAGTGTGAGGATAGTTGTTAGCGCCGCGGGGTAGG
GGCGTTTTAGTGTGCATGTCATGGCCTTGAGGTGTCGGCGTGGTCAATGTGGCCGCACCT
GAACAGGCACGTCCCCGTGCACGGTATAACTATTCGCACCTGATGTTATCCCTTGCACCA
TTTCTGCCGCTGGTATCGGTGTCGGCGGCTTGTTGACCGGCCCTCAGCCAGCAAGCAGGC
ATGCCGCCGGGTGCAGCAGTATCGTGTTAGTGAACAGTGCATCGATGATCCGGCCGTCGG
CGGCACATACGGCAACCTTCTAGCGCAGATCAACCACCCACACCCCACCAGCCCACCACA
ACACCACCCAAACCAAACCAGCAAAAAATAACCACCAAATGA
>mle:25_RLEP
TTTGCGTTTTATGACTGGCCGATATGTTCGGTAGTCGTGGGGGGCAGCCCGGAATCCTGT
TGACGTGTTTTGCTGTGTTGCGGGGTTTTTGTTGGTGGGTGGCTGACTGCCTGCTTTCGA
TGAGGCTTCGTGTGCTTTGCCGCAGTGGACACGATTAGCGCGGCGCACGTAAGCATGTCG
GTGGTGGATGCTGCTTGGTCTACATGTTGATGATGCCAGGGGCTGGGCACCTGGGCTGTG
CTGAAGGCGATATCGATGCAGGCGTGAGTGTGAGGATAGTTGTTAGCGCCGCGGGGTAGG
GGCGTTTTAGTGTGCATGTCATGGCCTTGAGGTGTCGGCGTGGTCAATGTGGCCGCACCT
GAACAGGCACGTCCCCGTGCACGGTATAACTATTCGCACCTGATGTTATCCCTTGCACCA
TTTCTGCCGCTGGTATCGGTGTCGGCGGCTTGTTGACCGGCCCTCAGCCAGCAAGCAGGC
ATGCCGCCGGGTGCAGCAGTATCGTGTTAGTGAACAGTGCATCGATGATCCGGCCGTCGG
CGGCACATACGGCAACCTTCTAGCGCAGATCAACCACCCACACCCCACCAGCCCACCACA
ACACCACCACCCAAACCCAAACCAGCAAAAAATAACCACCAAATGA
>mle:26_RLEP
TTTGCGTTTTATGACTGGCCGATATGTTCGGTAGTCGTGGGGGGCAGCCCGGAATCCTGT
TGACGTGTTTTGCTGTGTTGCGGGGTTTTTGTTGGTGGGTGGCTGACTGCCTGCTTTCGA
TGAGGCTTCGTGTGCTTTGCCGCAGTGGACACGATTAGCGCGGCGCACGTAAGCATGTCG
GTGGTGGATGCTGCTTGGTCTACATGTTGATGATGCCAGGGGCTGGGCACCTGGGCTGTG
CTGAAGGCGATATCGATGCAGGCGTGAGTGTGAGGATAGTTGTTAGCGCCGCGGGGTAGG
GGCGTTTTAGTGTGCATGTCATGGCCTTGAGGTGTCGGCGTGGTCAATGTGGCCGCACCT
GAACAGGCACGTCCCCGTGCACGGTATAACTATTCGCACCTGATGTTATCCCTTGCACCA
TTTCTGCCGCTGGTATCGGTGTCGGCGGCTTGTTGACCGGCCCTCAGCCAGCAAGCAGGC
ATGCCGCCGGGTGCAGCAGTATCGTGTTAGTGAACAGTGCATCGATGATCCGGCCGTCGG
CGGCACATACGGCAACCTTCTAGCGCAGATCAACCACCCACACCCCACCAGCCCACCACA
ACACCACCCTTAGGCCTCAATCACCCCAACAATGCCCCGTCCGA
>mle:27_RLEP
TTTGCGTTTTATGACTGGCCGATATGTTCGGTAGTCGTGGGGGGCAGCCCGGAATCCTGT
TGACGTGTTTTGCTGTGTTGCGGGGTTTTTGTTGGTGGGTGGCTGACTGCCTGCTTTCGA
TGAGGCTTCGTGTGCTTTGCCGCAGTGGACACGATTAGCGCGGCGCACGTAAGCATGTCG
GTGGTGGATGCTGCTTGGTCTACATGTTGATGATGCCAGGGGCTGGGCACCTGGGCTGTG
CTGAAGGCGATATCGATGCAGGCGTGAGTGTGAGGATAGTTGTTAGCGCCGCGGGGTAGG
GGCGTTTTAGTGTGCATGTCATGGCCTTGAGGTGTCGGCGTGGTCAATGTGGCCGCACCT
GAACAGGCACGTCCCCGTGCACGGTATAACTATTCGCACCTGATGTTATCCCTTGCACCA
TTTCTGCCGCTGGTATCGGTGTCGGCGGCTTGTTGACCGGCCCTCAGCCAGCAAGCAGGC
ATGCCGCCGGGTGCAGCAGTATCGTGTTAGTGAACAGTGCATCGATGATCCGGCCGTCGG
CGGCACATACGGCAACCTTCTAGCGCAGATCAACCACCCACACCCCACCAGCCCACCACA
ACACCACCCAAACCAAACCAGCAAAAAATAACCACCAAATGA
>mle:28_RLEP
TTTGCGTTTTATGACTGGCCGATATGTTCGGTAGTCGTGGGGGGCAGCCCGGAATCCTGT
TGACGTGTTTTGCTGTGTTGCGGGGTTTTTGTTGGTGAGTGGCTGACTGCCTGCTTTCGA
TGAGGCTTCGTGTGCTTTGCCGCAGTGGACACGATTAGCGCGGCGCACGTAAGCATGTCG
GTGGTGGATGCTGCTTGGTCTACATGTTGATGATGCCAGGGGCTGGGCACCTGGGCTGTG
CTGAAGGCGATATCGATGCAGGCGTGAGTGTGAGGATAGTTGTTAGCGCCGCGGGGTAGG
GGCGTTTTAGTGTGCATGTCATGGCCTTGAGGTGTCGGCGTGGTCAATGTGGCCGCACCT
GAACAGGCACGTCCCCGTGCACGGTATAACTATTCGCACCTGATGTTATCCCTTGCACCA
TTTCTGCCGCTGGTATCGGTGTCGGCGGCTTGTTGACCGGCCCTCAGCCAGCAAGCAGGC
ATGCCGCCGGGTGCAGCAGTATCGTGTTAGTGAACAGTGCATCGATGATCCGGCCGTCGG
CGGCACATACGGCAACCTTCTAGCGCAGATCAACCACCCACACCCCACCAGCCCACCACA
ACACCACCACCCAA
>mle:29_RLEP
TTTGCGTTTTATGACTGGCCGATATGTTCGGTAGTCGTGGGGGGCAGCCCGGAATCCTGT
TGACGTGTTTTGCTGTGTTGCGGGGTTTTTGTTGGTGGGTGGCTGACTGCCTGCTTTCGA
TGAGGCTTCGTGTGCTTTGCCGCAGTGGACACGATTAGCGCGGCGCACGTAAGCATGTCG
GTGGTGGATGCTGCTTGGTCTACATGTTGATGATGCCAGGGGCTGGGCACCTGGGCTGTG
CTGAAGGCGATATCGATGCAGGCGTGAGTGTGAGGATAGTTGTTAGCGCCGCGGGGTAGG
GGCGTTTTAGTGTGCATGTCATGGCCTTGAGGTGTCGGCGTGGTCAATGTGGCCGCACCT
GAACAGGCACGTCCCCGTGCACGGTATAACTATTCGCACCTGATGTTATCCCTTGCACCA
TTTCTGCCGCTGGTATCGGTGTCGGCGGCTTGTTGACCGGCCCTCAGCCAGCAAGCAGGC
ATGCCGCCGGGTGCAGCAGTATCGTGTTAGTGAACAGTGCATCGATGATCCGGCCGTCGG
CGGCACATACGGCAACCTTCTAGCGCAGATCAACCACCCACACCCCACCAGCCCACCACA
ACACCACCACCCAAGGCCTCAATCACCCCAACAATGCCCCGTCCGA
>mle:30_RLEP
ATCTTTTGCCGAGACAGTAAGACATGTTCGGTAGTCGTGGGGGGCAGCCCGGAATCCTGT
TGACGTGTTTTGCTGTGTTGCGGGGTTTTTGTTGGTGGGTGGCTGACTGCCTGCTTTCGA
TGAGGCTTCGTGTGCTTTGCCGCAGTGGACACGATTAGCGCGGCGCACGTAAGCATGTCG
GTGGTGGATGCTGCTTGGTCTACATGTTGATGATGCCAGGGGCTGGGCACCTGGGCTGTG
CTGAAGGCGATATCGATGCAGGCGTGGGTGTGAGGATAGTTGTTAGCGCCGCGGGGTAGG
GGCGTTTTAGTGTGCATGTCATGGCCTTGAGGTGTCGGCGTGGTCAATGTGGCCGCACCT
GAACAGGCACGTCCCCGTGCACGGTA
>mle:31_RLEP
TTTGCGTTTTATGACTGGCCGATATGTTCGGTAGTCGTGGGGGGCAGCCCGGAATCCTGT
TGACGTGTTTTGCTGTGTTGCGGGGTTTTTGTTGGTGGGTGGCTGACTGCCTGCTTTCGA
TGAGGCTTCGTGTGCTTTGCCGCAGTGGACACGATTAGCGCGGCGCACGTAAGCATGTCG
GTGGTGGATGCTGCTTGGTCTACATGTTGATGATGCCAGGGGCTGGGCACCTGGGCTGTG
CTGAAGGCGATATCGATGCAGGCGTGAGTGTGAGGATAGTTGTTAGCGCCGCGGGGTAGG
GGCGTTTTAGTGTGCATGTCATGGCCTTGAGGTGTCGGCGTGGTCAATGTGGCCGCACCT
GAACAGGCACGTCCCCGTGCACGGTATAACTATTCGCACCTGATGTTATCCCTTGCACCA
TTTCTGCCGCTGGTATCGGTGTCGGCGGCTTGTTGACCGGCCCTCAGCCAGCAAGCAGGC
ATGCCGCCGGGTGCAGCAGTATCGTGTTAGTGAACAGTGCATCGATGATCCGGCCGTCGG
CGGCACATACGGCAACCTTCTAGCGCAGATCAACCACCCACACCCCACCAGCCCACCACA
ACACCACCACCCAAGGCCTCAATCACCCCAACAATGCCCCGTCCGA
>mle:32_RLEP
CGAAGTCCTCAATCCCGGCCCGGGACAGTTACCTACTGAACTCATCGAACCAGGTTTTAT
AGTGGTCAAGGGTTGCGGGGTTTTTGTTGGTGGGTGGCTGACTGCCTGCTTTTGATGAGG
CTTCGTGTGCTTTGCCGCAGTGGACACGATTAGCGCGGCGCACGTAAGCATGTCGGTGGT
GGGTGCTGCTTGGTCTACATGTTGATGATGCCAGGGGCTGGGCACCTGGGCTGTGCTGAA
GGCGATATCGATGCAGGCGTGGGTGTGAGGATAGTTGTTAGCGCCGCGGGGTAGGGGCGT
TTTAGTGTGCATGTCATGGCCTTGAGGTGTCGGCGTGGTCAATGTGGCCGCACCTGAACA
GGCACGTCCCCGTGCACGGTATAACTATTCGCACCTGATGTTATCCCTTGCACCATTTCT
GCCGCTGGTATCGGTGTCGGCGGCTTGTTGACCGGCCCTCAGCCAGCAAGCAGGCATGCC
GCCGGGTGCAGCAGTATCGTGTTAGTGAACAGTGCATCGATGATCCGGCCGTCGGCGGCA
CATACGGCAACCTTCTAGCGCAGATCAACCACCCACACCCCACCACAACACCACCACCCA
AACCAAACCAGCAAAAAATAACCACCAAATGA
>mle:33_RLEP
TTTGCGTTTTATGACTGGCCGATATGTTCGGTAGTCGTGGGGGGCAGCCCGGAATCCTGT
TGACGTGTTTTGCTGTGTTGCGGGGTTTTTGTTGGTGGGTGGCTGACTGCCTGCTTTCGA
TGAGGCTTCGTGTGCTTTGCCGCAGTGGACACGATTAGCGCGGCGCACGTAAGCATGTCG
GTGGTGGATGCTGCTTGGTCTACATGTTGATGATGCCAGGGGCTGGGCACCTGGGCTGTG
CTGAAGGCGATATCGATGCAGGCGTGAGTGTGAGGATAGTTGTTAGCGCCGCGGGGTAGG
GGCGTTTTAGTGTGCATGTCATGGCCTTGAGGTGTCGGCGTGGTCAATGTGGCCGCACCT
GAACAGGCACGTCCCCGTGCACGGTATAACTATTCGCACCTGATGTTATCCCTTGCACCA
TTTCTGCCGCTGGTATCGGTGTCGGCGGCTTGTTGACCGGCCCTCAGCCAGCAAGCAGGC
ATGCCGCCGGGTGCAGCAGTATCGTGTTAGTGAACAGTGCATCGATGATCCGGCCGTCGG
CGGCACATACGGCAACCTTCTAGCGCAGATCAACCACCCACACCCCACCAGCCCACCACA
ACACCACCACCCAAGGCCTCAATCACCCCAACAATGCCCCGTCCGA
>mle:34_RLEP
TTTGCGTTTTATGACTGGCCGATATGTTCGGTAGTCGTGGGGGGCAGCCCGGAATCCTGT
TGACGTGTTTTGCTGTGTTGCGGGGTTTTTGTTGGTGGGTGGCTGACTGCCTGCTTTCGA
TGAGGCTTCGTGTGCTTTGCCGCAGTGGACACGATTAGCGCGGCGCACGTAAGCATGTCG
GTGGTGGGTGCTGCTTGGTCTACATGTTGATGATGCCAGGGGCTGGGCACCTGGGCTGTG
CTGAAGGCGATATCGATGCAGGCGTGGGTGTGAGGGTAGTTGTTAGCGCCGCGGGGTAGG
GGCGTTTTAGTGTGCATGTCATGGCCTTGAGGTGTCGGCGTGGTCAATGTGGCCGCACCT
GAACAGGCACGTCCCCGTGCACGGTATAACTATTCGCACCTGATGTTATCCCTTGCACCA
TTTCTGCCGCTGGTATCGGTGTCGGCGGCTTGTTGACCGGCCCTCAGCCAGCAAGCAGGC
ATGCCGCCGGGTGCAGCAGTATCGTGTTAGTGAACAGTGCATCGATGATCCGGCCGTCGG
CGGCACATACGGCAACCTTCTAGCGCAGATCAACCACCCACACCCCACCAGCCCACCACA
ACACCACCCAAACCAAACCAGCAAAAAATAACCACCAAATGA
>mle:35_RLEP
TTTGCGTTTTATGACTGGCCGATATGTTCGGTAGTCGTGGGGGGCAGCCCGGAATCCTGT
TGACGTGTTTTGCTGTGTTGCGGGGTTTTTGTTGGTGGGTGGCTGACTGCCTGCTTTCGA
TGAGGCTTCGTGTGCTTTGCCGCAGTGGACACGATTAGCGCGGCGCACGTAAGCATGTCG
GTGGTGGGTGCTGCTTGGTCTACATGTTGATGATGCCAGGGGCTGGGCACCTGGGCTGTG
CTGAAGGCGATATCGATGCAGGCGTGAGTGTGAGGATAGTTGTTAGCGCCGCGGGGTAGG
GGCGTTTTAGTGTGCATGTCATGGCCTTGAGGTGTCGGCGTGGTCAATGTGGCCGCACCT
GAACAGGCACGTCCCCGTGCACGGTATAACTATTCGCACCTGATGTTATCCCTTGCACCA
TTTCTGCCGCTGGTATCGGTGTCGGCGGCTTGTTGACCGGCCCTCAGCCAGCAAGCAGGC
ATGCCGCCGGGTGCAGCAGTATCGTGTTAGTGAACAGTGCATCGATGATCCGGCCGTCGG
CGGCACATACGGCAACCTTCTAGCGCAGATCAACCACCCACACCCCACCAGCCCACCACA
ACACCACCCAAACCAAACCAGCAAAAAATAACCACCAAATGA
>mle:36_RLEP
TTTGCGTTTTATGACTGGCCGATATGTTCGGTAGTCGTGGGGGGCAGCCCGGAATCCTGT
TGACGTGTTTTGCTGTGTTGCGGGGTTTTTGTTGGTGGGTGGCTGACTGCCTGCTTTCGA
TGAGGCTTCGTGTGCTTTGCCGCAGTGGACACGATTAGCGCGGCGCACGTAAGCATGTCG
GTGGTGGGTGCTGCTTGGTCTACATGTTGATGATGCCAGGGGCTGGGCACCTGGGCTGTG
CTGAAGGCGATATCGATGCAGGCGTGAGTGTGAGGATAGTTGTTAGCGCCGCGGGGTAGG
GGCGTTTTAGTGTGCATGTCATGGCCTTGAGGTGTCGGCGTGGTCAATGTGGCCGCACCT
GAACAGGCACGTCCCCGTGCACGGTATAACTATTCGCACCTGATGTTATCCCTTGCACCA
TTTCTGCCGCTGGTATCGGTGTCGGCGGCTTGTTGACCGGCCCTCAGCCAGCAAGCAGGC
ATGCCGCCGGGTGCAGCAGTATCGTGTTAGTGAACAGTGCATCGATGATCCGGCCGTCGG
CGGCACATACGGCAACCTTCTAGCGCAGATCAACCACCCACACCCCACCAGCCCACCACA
ACACCACCCTTAGGCCTCAATCACCCCAACAATGCCCCGTCCGA
>mle:37_RLEP
TTTGCGTTTTATGACTGGCCGATATGTTCGGTAGTCGTGGGGGGCAGCCCGGAATCCTGT
TGACGTGTTTTGCTGTGTTGCGGGGTTTTTGTTGGTGGGTGGCTGACTGCCTGCTTTCGA
TGAGGCTTCGTGTGCTTTGCCGCAGTGGACACGATTAGCGCGGCGCACGTAAGCATGTCG
GTGGTGGGTGCTGCTTGGTCTACATGTTGATGATGCCAGGGGCTGGGCACCTGGGCTGTG
CTGAAGGCGATATCGATGCAGGCGTGGGTGTGAGGGTAGTTGTTAGCGCCGCGGGGTAGG
GGCGTTTTAGTGTGCATGTCATGGCCTTGAGGTGTCGGCGTGGTCAATGTGGCCGCACCT
GAACAGGCACGTCCCCGTGCACGGTATAACTATTCGCACCTGATGTTATCCCTTGCACCA
TTTCTGCCGCTGGTATCGGTGTCGGCGGCTTGTTGACCGGCCCTCAGCCAGCAAGCAGGC
ATGCCGCCGGGTGCAGCAGTATCGTGTTAGTGAACAGTGCATCGATGATCCGGCCGTCGG
CGGCACATACGGCAACCTTCTAGCGCAGATCAACCACCCACACCCCACCAGCCCACCACA
ACACCACCACCCAAACCAAACCAGCAAAAAATAACCACCATGTAG
>mle:38_RLEP
GGTATTGTGCGGACCGTGGTGACGGCACAGTGCTTCCCTTGAACTGCAGGTTGTTGACGT
GTTTTGCTGTGTTGCGGGGTTTTTGTTGGTGGGTGGCTGACTGCCTGCTTTCGATGAGGC
TTCGTGTGCTTTGCCGCAGTGGACACGATTAGCGCGGCGCACGTAAGCATGTCGGTGGTG
GATGCTGCTTGGTCTACATGTTGATGATGCCAGGGGCTGGGCACCTGGGCTGTGCTGAAG
GCGATATCGATGCAGGCGTGAGTGTGAGGATAGTTGTTAGCGCCGCGGGGTAGGGGCGTT
TTAGTGTGCATGTCATGGCCTTGAGGTGTCGGCGTGGTCAATGTGGCCGCACCTGAACAG
GCACGTCCCCGTGCACGGTATAACTATTCGCACCTGATGTTATCCCTTGCACCATTTCTG
CCGCTGGTATCGGTGTCGGCGGCTTGTTGACCGGCCCTCAGCCAGCAAGCAGGCATGCCG
CCGGGTGCAGCAGTATCGTGTTAGTGAACAGTGCATCGATGATCCGGCCGTCGGCGGCAC
ATACGGCAACCTTCTAGCCCA
