# Supplementary material for: Systematic identification of stem-loop containing sequence families in bacterial genomes
Source: BMC Genomics. 2008 Jan 17;9:20. doi: 10.1186/1471-2164-9-20 (PMC2267715; doi:10.1186/1471-2164-9-20)
Supplement: Additional file 1 — Family sequences. A zipped archive of files corresponding to families described in Table 3. Each file contains all the family members as sequences in FASTA format. [file 1471-2164-9-20-S1.zip › suppl_data1/M.leprae_Myl-1.txt]

>mle:1_Myl-1
CTAGTGTTGTGTGTTGGTGATTGTTTTAACGTTTGATTTTGTTGAGGGGGTGTCTGCGGT
CTGGGTTCAGGTGAACGGTGTGGTGTGTTCGTTGTAGGTGGGGATCGCGGTTTCGAGGTT
GTTGATATCGGTGAACGTGTTGTGGCGGGTGATGGTGGTGAAGAAGATTTTGGTTATGTG
TCAGCTATGAGCAGCTTGTCGGTGTGAAGTGCAGTGTGGCTTGCTGGTTATCCTGTAGCC
AGGATCGGCTGCTGGGGGTTTGTGGGTTGGCGTAGTTGTCGCAGATTGGGGCATGCCTGT
ATGTGTGGGTGTGTTTTGGTGGCGAGTTTGAAGGTAGTGGC
>mle:2_Myl-1
TGAGTTAAGTCAGGTCTGATGTGTTCGCTAGTGTTGTGTGTTGGTGATTGTTTTAACGTT
TGATTTTGTTGAGGGGGTGTCTGCGGTCTGGGTTCAGGTGAACGGTGTGGTGTGTTCGTT
GTAGGTGGGGATCGCGGTTTCGAGGTTGTTGATATCGGTGAACGTGTTGTGGCGGGTGAT
GGTGGTGAAGAAGATTTTGGTTATGTGTCAGCTATGAGCAGCTTGTCGGTGTGAAGTGCA
GTGTGGCTTGCTGGTTATCCTGTAGCCAGGATCGGCTGCTGGGGGTTTGTGGGTTGGCGT
AGTTGTCGCAGATTGGGGCATGCCTGTATGTGTGGGTGTGTTTTGGTGGCGAGTTTGAAG
GTAGTGGC
>mle:3_Myl-1
TTCCCAAAGTCAGGTCTGATGTGTTCGCTAGTGTTGTGTGTTGGTGATTGTTTTAACGTT
TGATTTTGTTGAGGGGGTGTCTGCGGTCTGGGTTCAGGTGAACGGTGTGGTGTGTTCGTT
GTAGGTGGGGATCGCGGTTTCGAGGTTGTTGATATCGGTGAACGTGTTGTGGCGGGTGAT
GGTGGTGAAGAAGATTTTGGTTATGTGTCAGCTATGAGCAGCTTGTCGGTGTGAAGTGCA
GTGTGGCTTGCTGGTTATCCTGTAGCCAGGATCGGCTGCTGGGGGTTTGTGGGTTGGCGT
AGTTGTCGCAGATTGGGGCATGCCTGTATGTGTGGGTGTGTTTTGGTGGCGAGTTTGAAG
GTAGTGGC
>mle:4_Myl-1
TGGCCAAAGTCAGGTCTGATGTGTTCGCTAGTGTTGTGTGTTGGTGATTGTTTTAACGTT
TGATTTTGTTGAGGGGGTGTCTGCGGTCTGGGTTCAGGTGAACGGTGTGGTGTGTTCGTT
GTAGGTGGGGATCGCGGTTTCGAGGTTGTTGATATCGGTGAACGTGTTGTGGCGGGTGAT
GGTGGTGAAGAAGATTTTGGTTATGTGTCAGCTATGAGCAGCTTGTCGGTGTGAAGTGCA
GTGTGGCTTGCTGGTTATCCTGTAGCCAGGATCGGCTGCTGGGGGTTTGTGGGTTGGCGT
AGTTGTCGCAGATTGGGGAATTGCACAAAACCGTGGTCAAATACTGGCAGATCGACTAGA
TCCGTCCAGCG
>mle:5_Myl-1
GTCGCAGATTGGGGCATGCCTGTATGTGTGGGTGTGTTTTGGTGGCGAGTTTGAAGGTAG
TGGC
>mle:6_Myl-1
CTAGTGTTGTGTGTTGGTGATTGTTTTAACGTTTGATTTTGTTGAGGGGGTGTCTGCGGT
CTGGGTTCAGGTGAACGGTGTGGTGTGTTCGTTGTAGGTGGGGATCGCGGTTTCGAGGTT
GTTGATATCGGTGAACGTGTTGTGGCGGGTGATGGTGGTGAAGAAGATTTTGGTTATGTG
TCAGCTATGAGCAGCTTGTCGGTGTGAAGTGCAGTGTGGCTTGCTGGTTATCCTGTAGCC
AGGATCGGCTGCTGGGGGTTTGTGGGTTGGCGTAGTTGTCGCAGATTGGGGCATGCCTGT
ATGTGTGGGTGTGTTTTGGTGGCGAGTTTGAAGGTAGTGGC
>mle:7_Myl-1
TGCCCGTACAGGTCTGATGTGTTCGCTAGTGTTGTGTGTTGGTGATTGTTTTAACGTTTG
ATTTTGTTGAGGGGGTGTCTGCGGTCTGGGTTCAGGTGAACGGTGTGGTGTGTTCGTTGT
AGGTGGGGATCGCGGTTTCGAGGTTGTTGATATCGGTGAACGTGTTGTGGCGGGTGATGG
TGGTGAAGAAGATTTTGGTTATGTGTCAGCTATGAGCAGCTTGTCGGTGTGAAGTGCAGT
GTGGCTTGCTGGTTATCCTGTAGCCAGGATCGGCTGCTGGGGGTTTGTGGGTTGGCGTAG
TTGTCGCAGATTGGGGCATGCCTGTATGTGTGGGTGTGTTTTGGTGGCGAGTTTGAAGGT
AGTGGC
