# Supplementary material for: Systematic identification of stem-loop containing sequence families in bacterial genomes
Source: BMC Genomics. 2008 Jan 17;9:20. doi: 10.1186/1471-2164-9-20 (PMC2267715; doi:10.1186/1471-2164-9-20)
Supplement: Additional file 1 — Family sequences. A zipped archive of files corresponding to families described in Table 3. Each file contains all the family members as sequences in FASTA format. [file 1471-2164-9-20-S1.zip › suppl_data1/M.leprae_Myl-2.txt]

>mle:1_Myl-2
ACCAAAGGATTGGCGACTAAGTTCGAAGACGGGTTGTTCTAGTGGTGGGTGGTTTTGAGG
CGTTTAGGTGTGGTTGGTTGAGGTAAGTGGGCGGTGTATGTGGTTGCTGTCTTGGAGTTG
CGCGATGGCGACCGGGGTCGGCTGGGGTGGTTGACGAGGGTGTTGTGGGTGCTGGTGGGG
CAGGTGACACGGGCGTGGATTGTGTGGTTGGTGTCCGATGGAGTGGCTAGATACTGATAT
CGCGGTTCGGGTACGCCGGGGACGGGACGTGCTTCGGTGATCGATGAGGTCATGGTGCTC
GTAGAGACGTTGGTCGGCGATGTTATGCGAATCGGCCGTTCAGCGTCGGAGCGGCCCGTC
ACCGGAGCAGTTGATGGCTGTGGGGGATTTCGTTTTCCTTGGCCGCGCGGATCTGGCATA
AGTGGGGGCATCCAGTCGCATCGCGTGAAGACCTTCAAGTTCGTTACCGACCCCGACGTG
GGAGACCAAACGGCGTGATGTGGTCGGGCTCGACCTGGATCCACGTGCGTCACGAAGTGC
TGATGATTGGCATGGCAGTGAAGGTGAGAGATCTTCGCCGCCGGGCCTGTCGCAGCAGGA
ACGGTGAAGCGGGGGCACCTTGGCCTTGGGTGGCGTCGGGAAGGGGAGGAATCGTCCTAG
GTCCTGCTTGGGTGTTGTGTGGCCAACACGATTTATCGGGTTGGGGTCATCGTCGGTCGA
TCGTGGCCGCAGGTTTGATGACCTGTTCAATCTCGTGTGTGACCCGGCGAACATTGTTGG
TGGCGTTTGACTGGGTCACGGGCAACTATGGGGCGAATACTGCTGGTGTGGACGCCCGGA
CCGGAGCCCATGTTGAGGAAATCGTCGAGGTAGCGGGTTGTTGGACAATCTGCGGATCGA
GTCGTTCAGGCTGCGTTGAAGCTGGTGTTGGAGCCTGTCGTCGAGGCCGCTTTCGAGCCG
ATCTCCCCTGGATTCCGCCCCCAAGCGGCGATCTCAGGGACACGATCGCCGAAATTCACC
AATACAGCACTACAAGCTATCGGTGGGTGCTGTATGCAGACATTGAGGTGCGCTGTGACT
CTATCTCACATTCTGCTCTGTTGGAGCGGATGCTATTGCCAGTCAAGGATAAACGCGTAC
TTGGTCCTGGTGAAGGCGTTTTCTAAGGCCGGTGTGCTCACCGAGTCTGGTGAGCACCAG
AACACTCACACCGGAACGTCTCAGGGCAATATCTTGTCGCCGGTGCTGACCAACATCGCC
TTGCCTGGGCTCGATGAGTATCGGATGCAGCCATGGAAACCGTGCGGCTCGATGTCCACT
GCTTACCTGCCTAGTCGGCGCCGCGTCACAGGCCTGCTGAGTACAACGCAGTCGTCCCGC
GTAGCGGACGACTGCGTTGTACTCAGCACATGGCGACCAGACACGCCAGAGGCCTGCAAA
ACGAAATAAACTCGATGCTTACGCCTCTAGGTCTGCAGCTGTCGACTGCAAAGACAAAGA
CCGCGCACTTCGGTAACTGGTATGGACTTTCGCGGCTTCCACACCGGGTGGACACCCAAG
AAGGCAACGACCACGTGGGCATGTCTAGGACTTGTATCGCCGACCGGGCACGACGGTCGG
TCAAAGCCAAGATCCGTGCCCTGGCAAACAGGAAATCACAGCGCAATCCGGGGGCCGTGC
TGGCACAGATCAACCATCGGTGGTTTCGAGCACTGTATCGCCGGAGATGGAAAGACATTC
GCCGGCAGTTCACCACCTCCGAAAAACGGTGAAAACCGATTGACGCAGAAGAGACCACCC
TATTGAACCCGACCTCGATACCGGTCACCCGGTACCGCTACCAAATCACCACAATACCCA
ACCCTTGGACCAGTATTCCCACCGCCTAACGGTAGTGACCATGAAAAGCC
>mle:2_Myl-2
AAGCGAACTCGCCTTACCAGACTGAACCCAAGCAGCTAGTGGTGGGTGGTTTTGAGGCGT
TTAGGTGTGGTTGGTTGAGGTAAGTGGGCGGTGTATGTGGTTGCTGTCTTGGAGTTGCGC
GATGGCGACCGGGGTCGGCTGGGGTGGTTGACGAGGGTGTTGTGGGTGCTGGTGGGGCAG
GTGACACGGGCGTGGATTGTGTGGTTGGTGTCCGATGGAGTGGCTAGATACTGATATCGC
GGTTCGGGTACGCCGGGGACGGGACGTGCTTCGGTGATCGATGAGGTCATGGTGCTCGTA
GAGACGTTGGTCGGCGATGTTATGCGAATCGGCCGTTCAGCGTCGGAGCGGCCCGTCACC
GGAGCAGTTGATGGCTGTGGGGGATTTCGTTTTCCTTGGCCGCGCGGATCTGGCATAAGT
GGGGGCATCCAGTCGCATCGCGTGAAGACCTTCAAGTTCGTTACCGACCCCGACGTGGGA
GACCAAACGGCGTGATGTGGTCGGGCTCGACCTGGATCCACGTGCGTCACGAAGTGCTGA
TGATTGGCATGGCAGTGAAGGTGAGAGATCTTCGCCGCCGGGCCTGTCGCAGCAGGAACG
GTGAAGCGGGGGCACCTTGGCCTTGGGTGGCGTCGGGAAGGGGAGGAATCGTCCTAGGTC
CTGCTTGGGTGTTGTGTGGCCAACACGATTTATCGGGTTGGGGTCATCGTCGGTCGATCG
TGGCCGCAGGTTTGATGACCTGTTCAATCTCGTGTGTGACCCGGCGAACATTGTTGGTGG
CGTTTGACTGGGTCACGGGCAACTATGGGGCGAATACTGCTGGTGTGGACGCCCGGACCG
GAGCCCATGTTGAGGAAATCGTCGAGGTAGCGGGTTGTTGGACAATCTGCGGATCGAGTC
GTTCAGGCTGCGTTGAAGCTGGTGTTGGAGCCTGTCGTCGAGGCCGCTTTCGAGCCGATC
TCCCCTGGATTCCGCCCCCAAGCGGCGATCTCAGGGACACGATCGCCGAAATTCACCAAT
ACAGCACTACAAGCTATCGGTGGGTGCTGTATGCAGACATTGAGGTGCGCTGTGACTCTA
TCTCACATTCTGCTCTGTTGGAGCGGATGCTATTGCCAGTCAAGGATAAACGCGTACTTG
GTCCTGGTGAAGGCGTTTTCTAAGGCCGGTGTGCTCACCGAGTCTGGTGAGCACCAGAAC
ACTCACACCGGAACGTCTCAGGGCAATATCTTGTCGCCGGTGCTGACCAACATCGCCTTG
CCTGGGCTCGATGAGTATCGGATGCAGCCATGGAAACCGTGCGGCTCGATGTCCACTGCT
TACCTGCCTAGTCGGCGCCGCGTCACAGGCCTGCTGAGTACAACGCAGTCGTCCCGCGTA
GCGGACGACTGCGTTGTACTCAGCACATGGCGACCAGACACGCCAGAGGCCTGCAAAACG
AAATAAACTCGATGCTTACGCCTCTAGGTCTGCAGCTGTCGACTGCAAAGACAAAGACCG
CGCACTTCGGTAACTGGTATGGACTTTCGCGGCTTCCACACCGGGTGGACACCCAAGAAG
GCAACGACCACGTGGGCATGTCTAGGACTTGTATCGCCGACCGGGCACGACGGTCGGTCA
AAGCCAAGATCCGTGCCCTGGCAAACAGGAAATCACAGCGCAATCCGGGGGCCGTGCTGG
CACAGATCAACCATCGGTGGTTTCGAGCACTGTATCGCCGGAGATGGAAAGACATTCGCC
GGCAGTTCACCACCTCCGAAAAACGGTGAAAACCGATTGACGCAGAAGAGACCACCCTAT
TGAACCCGACCTCGATACCGGTCACCCGGTACCGCTACCAAATCACCACAATACCCAACC
CTTGGACCAGTATTCCCACCGCCTAACGGTAGTGACCATGAAAAGCC
>mle:3_Myl-2
ACCAAAGGATTGGCGACTAAGTTCGAAGACGGGTTGTTCTAGTGGTGGGTGGTTTTGAGG
CGTTTAGGTGTGGTTGGTTGAGGTAAGTGGGCGGTGTATGTGGTTGCTGTCTTGGAGTTG
CGCGATGGCGACCGGGGTCGGCTGGGGTGGTTGACGAGGGTGTTGTGGGTGCTGGTGGGG
CAGGTGACACGGGCGTGGATTGTGTGGTTGGTGTCCGATGGAGTGGCTAGATACTGATAT
CGCGGTTCGGGTACGCCGGGGACGGGACGTGCTTCGGTGATCGATGAGGTCATGGTGCTC
GTAGAGACGTTGGTCGGCGATGTTATGCGAATCGGCCGTTCAGCGTCGGAGCGGCCCGTC
ACCGGAGCAGTTGATGGCTGTGGGGGATTTCGTTTTCCTTGGTCGCGCGGATCTGGCATA
AGTGGGGGCATCCAGTCGCATCGCGTGAAGACCTTCAAGTTCGTTACCGACCCCGACGTG
GGAGACCAAACGGCGTGATGTGGTCGGGCTCGACCTGGATCCACGTGCGTCACGAAGTGC
TGATGATTGGCATGGCAGTGAAGGTGAGAGATCTTCGCCGCCGGGCCTGTCGCAGCAGGA
ACGGTGAAGCGGGGGCACCTTGGCCTTGGGTGGCGTCGGGAAGGGGAGGAATCGTCCTAG
GTCCTGCTTGGGTGTTGTGTGGCCAACACGATTTATCGGGTTGGGGTCATCGTCGGTCGA
TCGTGGCCGCAGGTTTGATGACCTGTTCAATCTCGTGTGTGACCCGGCGAACATTGTTGG
TGGCGTTTGACTGGGTCACGGGCAACTATGGGGCGAATACTGCTGGTGTGGACGCCCGGA
CCGGAGCCCATGTTGAGGAAATCGTCGAGGTAGCGGGTTGTTGGACAATCTGCGGATCGA
GTCGTTCAGGCTGCGTTGAAGCTGGTGTTGGAGCCTGTCGTCGAGGCCGCTTTCGAGCCG
ATCTCCCCTGGATTCCGCCCCCAAGCGGCGATCTCAGGGACACGATCGCCGAAATTCACC
AATACAGCACTACAAGCTATCGGTGGGTGCTGTATGCAGACATTGAGGTGCGCTGTGACT
CTATCTCACATTCTGCTCTGTTGGAGCGGATGCTATTGCCAGTCAAGGATAAACGCGTAC
TTGGTCCTGGTGAAGGCGTTTTCTAAGGCCGGTGTGCTCACCGAGTCTGGTGAGCACCAG
AACACTCACACCGGAACGTCTCAGGGCAATATCTTGTCGCCGGTGCTGACCAACATCGCC
TTGCCTGGGCTCGATGAGTATCGGATGCAGCCATGGAAACCGTGCGGCTCGATGTCCACT
GCTTACCTGCCTAGTCGGCGCCGCGTCACAGGCCTGCTGAGTACAACGCAGTCGTCCCGC
GTAGCGGACGACTGCGTTGTACTCAGCACATGGCGACCAGACACGCCAGAGGCCTGCAAA
ACGAAATAAACTCGATGCTTACGCCTCTAGGTCTGCAGCTGTCGACTGCAAAGACAAAGA
CCGCGCACTTCGGTAACTGGTATGGACTTTCGCGGCTTCCACACCGGGTGGACACCCAAG
AAGGCAACGACCACGTGGGCATGTCTAGGACTTGTATCGCCGACCGGGCACGACGGTCGG
TCAAAGCCAAGATCCGTGCCCTGGCAAACAGGAAATCACAGCGCAATCCGGGGGCCGTGC
TGGCACAGATCAACCATCGGTGGTTTCGAGCACTGTATCGCCGGAGATGGAAAGACATTC
GCCGGCAGTTCACCACCTCCGAAAAACGGTGAAAACCGATTGACGCAGAAGAGACCACCC
TATTGAACCCGACCTCGATACCGGTCACCCGGTACCGCTACCAAATCACCACAATACCCA
ACCCTTGGACCAGTATTCCCACCGCCTAACGGTAGTGACCATGAAAAGCC
>mle:4_Myl-2
TCCCTATAACGTTGACGAGAGTGGTTGAAAGTGCAGCTAGTGGTGGGTGGTTTTGAGGCG
TTTAGGTGTGGTTGGTTGAGGTAAGTGGGCGGTGTATGTGGTTGCTGTCTTGGAGTTGCG
CGATGGCGACCGGGGTCGGCTGGGGTGGTTGACGAGGGTGTTGTGGGTGCTGGTGGGGCA
GGTGACACGGGCGTGGATTGTGTGGTTGGTGTCCGATGGAGTGGCTAGATACTGATATCG
CGGTTCGGGTACGCCGGGGACGGGACGTGCTTCGGTGATCGATGAGGTCATGGTGCTCGT
AGAGACGTTGGTCGGCGATGTTATGCGAATCGGCCGTTCAGCGTCGGAGCGGCCCGTCAC
CGGAGCAGTTGATGGCTGTGGGGGATTTCGTTTTCCTTGGTCGCGCGGATCTGGCATAAG
TGGGGGCATCCAGTCGCATCGCGTGAAGACCTTCAAGTTCGTTACCGACCCCGACGTGGG
AGACCAAACGGCGTGATGTGGTCGGGCTCGACCTGGATCCACGTGCGTCACGAAGTGCTG
ATGATTGGCATGGCAGTGAAGGTGAGAGATCTTCGCCGCCGGGCCTGTCGCAGCAGGAAC
GGTGAAGCGGGGGCACCTTGGCCTTGGGTGGCGTCGGGAAGGGGAGGAATCGTCCTAGGT
CCTGCTTGGGTGTTGTGTGGCCAACACGATTTATCGGGTTGGGGTCATCGTCGGTCGATC
GTGGCCGCAGGTTTGATGACCTGTTCAATCTCGTGTGTGACCCGGCGAACATTGTTGGTG
GCGTTTGACTGGGTCACGGGCAACTATGGGGCGAATACTGCTGGTGTGGACGCCCGGACC
GGAGCCCATGTTGAGGAAATCGTCGAGGTAGCGGGTTGTTGGACAATCTGCGGATCGAGT
CGTTCAGGCTGCGTTGAAGCTGGTGTTGGAGCCTGTCGTCGAGGCCGCTTTCGAGCCGAT
CTCCCCTGGATTCCGCCCCCAAGCGGCGATCTCAGGGACACGATCGCCGAAATTCACCAA
TACAGCACTACAAGCTATCGGTGGGTGCTGTATGCAGACATTGAGGTGCGCTGTGACTCT
ATCTCACATTTTGCTCTGTTGGAGCGGATGCTATTGCCAGTCAAGGATAAACGCGTACTT
GGTCCTGGTGAAGGCGTTTTCTAAGGCCGGTGTGCTCACCGAGTCTGGTGAGCACCAGAA
CACTCACACCGGAACGTCTCAGGGCAATATCTTGTCGCCGGTGCTGACCAACATCGCCTT
GCCTGGGCTCGATGAGTATCGGATGCAGCCATGGAAACCGTGCGGCTCGATGTCCACTGC
TTACCTGCCTAGTCGGCGCCGCGTCACAGGCCTGCTGAGTACAACGCAGTCGTCCCGCGT
AGCGGACGACTGCGTTGTACTCAGCACATGGCGACCAGACACGCCAGAGGCCTGCAAAAC
GAAATAAACTCGATGCTTACGCCTCTAGGTCTGCAGCTGTCGACTGCAAAGACAAAGACC
GCGCACTTCGGTAACTGGTATGGACTTTCGCGGCTTCCACACCGGGTGGACACCCAAGAA
GGCAACGACCACGTGGGCATGTCTAGGACTTGTATCGCCGACCGGGCACGACGGTCGGTC
AAAGCCAAGATCCGTGCCCTGGCAAACAGGAAATCACAGCGCAATCCGGGGGCCGTGCTG
GCACAGATCAACCATCGGTGGTTTCGAGCACTGTATCGCCGGAGATGGAAAGACATTCGC
CGGCAGTTCACCACCTCCGAAAAACGGTGAAAACCGATTGACGCAGAAGAGACCACCCTA
TTGAACCCGACCTCGATACCGGTCACCCGGTACCGCTACCAAATCACCACAATACCCAAC
CCTTGGACCAGTATTCCCACCGCCTAACGGTAGTGACCATGAAAAGCC
>mle:5_Myl-2
ACCATTTCTCGCACGCGGTAGGCAATTCAGGCGCTCTAGTGGTGGGTGGTTTTGAGGCGT
TTAGGTGTGGTTGGTTGAGGTAAGTGGGCGGTGTATGTGGTTGCTGTCTTGGAGTTGCGC
GATGGCGACCGGGGTCGGCTGGGGTGGTTGACGAGGGTGTTGTGGGTGCTGGTGGGGCAG
GTGACACGGGCGTGGATTGTGTGGTTGGTGTCCGATGGAGTGGCTAGATACTGATATCGC
GGTTCGGGTACGCCGGGGACGGGACGTGCTTCGGTGATCGATGAGGTCATGGTGCTCGTA
GAGACGTTGGTCGGCGATGTTATGCGAATCGGCCGTTCAGCGTCGGAGCGGCCCGTCACC
GGAGCAGTTGATGGCTGTGGGGGATTTCGTTTTCCTTGGCCGCGCGGATCTGGCATAAGT
GGGGGCATCCAGTCGCATCGCGTGAAGACCTTCAAGTTCGTTACCGACCCCGACGTGGGA
GACCAAACGGCGTGATGTGGTCGGGCTCGACCTGGATCCACGTGCGTCACGAAGTGCTGA
TGATTGGCATGGCAGTGAAGGTGAGAGATCTTCGCCGCCGGGCCTGTCGCAGCAGGAACG
GTGAAGCGGGGGCACCTTGGCCTTGGGTGGCGTCGGGAAGGGGAGGAATCGTCCTAGGTC
CTGCTTGGGTGTTGTGTGGCCAACACGATTTATCGGGTTGGGGTCATCGTCGGTCGATCG
TGGCCGCAGGTTTGATGACCTGTTCAATCTCGTGTGTGACCCGGCGAACATTGTTGGTGG
CGTTTGACTGGGTCACGGGCAACTATGGGGCGAATACTGCTGGTGTGGACGCCCGGACCG
GAGCCCATGTTGAGGAAATCGTCGAGGTAGCGGGTTGTTGGACAATCTGCGGATCGAGTC
GTTCAGGCTGCGTTGAAGCTGGTGTTGGAGCCTGTCGTCGAGGCCGCTTTCGAGCCGATC
TCCCCTGGATTCCGCCCCCAAGCGGCGATCTCAGGGACACGATCGCCGAAATTCACCAAT
ACAGCACTACAAGCTATCGGTGGGTGCTGTATGCAGACATTGAGGTGCGCTGTGACTCTA
TCTCACATTCTGCTCTGTTGGAGCGGATGCTATTGCCAGTCAAGGATAAACGCGTACTTG
GTCCTGGTGAAGGCGTTTTCTAAGGCCGGTGTGCTCACCGAGTCTGGTGAGCACCAGAAC
ACTCACACCGGAACGTCTCAGGGCAATATCTTGTCGCCGGTGCTGACCAACATCGCCTTG
CCTGGGCTCGATGAGTATCGGATGCAGCCATGGAAACCGTGCGGCTCGATGTCCACTGCT
TACCTGCCTAGTCGGCGCCGCGTCACAGGCCTGCTGAGTACAACGCAGTCGTCCCGCGTA
GCGGACGACTGCGTTGTACTCAGCACATGGCGACCAGACACGCCAGAGGCCTGCAAAACG
AAATAAACTCGATGCTTACGCCTCTAGGTCTGCAGCTGTCGACTGCAAAGACAAAGACCG
CGCACTTCGGTAACTGGTATGGACTTTCGCGGCTTCCACACCGGGTGGACACCCAAGAAG
GCAACGACCACGTGGGCATGTCTAGGACTTGTATCGCCGACCGGGCACGACGGTCGGTCA
AAGCCAAGATCCGTGCCCTGGCAAACAGGAAATCACAGCGCAATCCGGGGGCCGTGCTGG
CACAGATCAACCATCGGTGGTTTCGAGCACTGTATCGCCGGAGATGGAAAGACATTCGCC
GGCAGTTCACCACCTCCGAAAAACGGTGAAAACCGATTGACGCAGAAGAGACCACCCTAT
TGAACCCGACCTCGATACCGGTCACCCGGTACCGCTACCAAATCACCACAATACCCAACC
CTTGGACCAGTATTCCCACCGCCTAACGGTAGTGACCATGAAAAGCC
>mle:6_Myl-2
ACCATTTCTCGCACGCGGTAGGCAATTCAGGCGCTCTAGTGGTGGGTGGTTTTGAGGCGT
TTAGGTGTGGTTGGTTGAGGTAAGTGGGCGGTGTATGTGGTTGCTGTCTTGGAGTTGCGC
GATGGCGACCGGGGTCGGCTGGGGTGGTTGACGAGGGTGTTGTGGGTGCTGGTGGGGCAG
GTGACACGGGCGTGGATTGTGTGGTTGGTGTCCGATGGAGTGGCTAGATACTGATATCGC
GGTTCGGGTACGCCGGGGACGGGACGTGCTTCGGTGATCGATGAGGTCATGGTGCTCGTA
GAGACGTTGGTCGGCGATGTTATGCGAATCGGCCGTTCAGCGTCGGAGCGGCCCGTCACC
GGAGCAGTTGATGGCTGTGGGGGATTTCGTTTTCCTTGGTCGCGCGGATCTGGCATAAGT
GGGGGCATCCAGTCGCATCGCGTGAAGACCTTCAAGTTCGTTACCGACCCCGACGTGGGA
GACCAAACGGCGTGATGTGGTCGGGCTCGACCTGGATCCACGTGCGTCACGAAGTGCTGA
TGATTGGCATGGCAGTGAAGGTGAGAGATCTTCGCCGCCGGGCCTGTCGCAGCAGGAACG
GTGAAGCGGGGGCACCTTGGCCTTGGGTGGCGTCGGGAAGGGGAGGAATCGTCCTAGGTC
CTGCTTGGGTGTTGTGTGGCCAACACGATTTATCGGGTTGGGGTCATCGTCGGTCGATCG
TGGCCGCAGGTTTGATGACCTGTTCAATCTCGTGTGTGACCCGGCGAACATTGTTGGTGG
CGTTTGACTGGGTCACGGGCAACTATGGGGCGAATACTGCTGGTGTGGACGCCCGGACCG
GAGCCCATGTTGAGGAAATCGTCGAGGTAGCGGGTTGTTGGACAATCTGCGGATCGAGTC
GTTCAGGCTGCGTTGAAGCTGGTGTTGGAGCCTGTCGTCGAGGCCGCTTTCGAGCCGATC
TCCCCTGGATTCCGCCCCCAAGCGGCGATCTCAGGGACACGATCGCCGAAATTCACCAAT
ACAGCACTACAAGCTATCGGTGGGTGCTGTATGCAGACATTGAGGTGCGCTGTGACTCTA
TCTCACATTCTGCTCTGTTGGAGCGGATGCTATTGCCAGTCAAGGATAAACGCGTACTTG
GTCCTGGTGAAGGCGTTTTCTAAGGCCGGTGTGCTCACCGAGTCTGGTGAGCACCAGAAC
ACTCACACCGGAACGTCTCAGGGCAATATCTTGTCGCCGGTGCTGACCAACATCGCCTTG
CCTGGGCTCGATGAGTATCGGATGCAGCCATGGAAACCGTGCGGCTCGATGTCCACTGCT
TACCTGCCTAGTCGGCGCCGCGTCACAGGCCTGCTGAGTACAACGCAGTCGTCCCGCGTA
GCGGACGACTGCGTTGTACTCAGCACATGGCGACCAGACACGCCAGAGGCCTGCAAAACG
AAATAAACTCGATGCTTACGCCTCTAGGTCTGCAGCTGTCGACTGCAAAGACAAAGACCG
CGCACTTCGGTAACTGGTATGGACTTTCGCGGCTTCCACACCGGGTGGACACCCAAGAAG
GCAACGACCACGTGGGCATGTCTAGGACTTGTATCGCCGACCGGGCACGACGGTCGGTCA
AAGCCAAGATCCGTGCCCTGGCAAACAGGAAATCACAGCGCAATCCGGGGGCCGTGCTGG
CACAGATCAACCATCGGTGGTTTCGAGCACTGTATCGCCGGAGATGGAAAGACATTCGCC
GGCAGTTCACCACCTCCGAAAAACGGTGAAAACCGATTGACGCAGAAGAGACCACCCTAT
TGAACCCGACCTCGATACCGGTCACCCGGTACCGCTACCAAATCACCACAATACCCAACC
CTTGGACCAGTATTCCCACCGCCTAACGGTAGTGACCATGAAAAGCC
>mle:7_Myl-2
TCGCGAACTCGCCTTACCAGACTGAACCCAAGCAGCTAGTGGTGGGTGGTTTTGAGGCGT
TTAGGTGTGGTTGGTTGAGGTAAGTGGGCGGTGTATGTGGTTGCTGTCTTGGAGTTGCGC
GATGGCGACCGGGGTCGGCTGGGGTGGTTGACGAGGGTGTTGTGGGTGCTGGTGGGGCAG
GTGACACGGGCGTGGATTGTGTGGTTGGTGTCCGATGGAGTGGCTAGATACTGATATCGC
GGTTCGGGTACGCCGGGGACGGGACGTGCTTCGGTGATCGATGAGGTCATGGTGCTCGTA
GAGACGTTGGTCGGCGATGTTATGCGAATCGGCCGTTCAGCGTCGGAGCGGCCCGTCACC
GGAGCAGTTGATGGCTGTGGGGGATTTCGTTTTCCTTGGCCGCGCGGATCTGGCATAAGT
GGGGGCATCCAGTCGCATCGCGTGAAGACCTTCAAGTTCGTTACCGACCCCGACGTGGGA
GACCAAACGGACAATTAGCACGGTGCGCTCGGACGCAGTCCCCAAATAGTAGGGGTCAGA
TCCGGTTTGGAGGACTGACTGTTCAGTTACGCCCGGCGATATCGCATCATGGCTGACGAC
AACAGGGTGATCGGATCCATACGAACAGTTCGAAACTTACCTCAACCAAACGAGGCGAAT
TGAGCGGACCGAAGCCACCATACCTGCAAGACTCCGAGACGGCAGCCACTAATCGACATG
ACAAACCTCCCCGATCATATGATAGCACTACGCCATGGCCAACAAAGCAAACTCGCGATT
ACACCGCTAAGATGACTTCAGCACCGCGACCATGTCGATGAGGCAGCCCGAACCAATTCG
AGCTGGCGAGCTAGGTCCTGCAATCGATGCCAGGTTACTACAGCATTGGTGCTAGCTCTT
TGTGCGAACAACATAGTTCGCACGTCGCGAATATAACAATGCCTTATCAATAAGAGCAGT
CAGGGCTATCCCCATGCCTTACGAATAGTCAATCGTCCCTCCCGAGGCCGAGGTGTCAAA
GCATGCACCTTCACAATCTATTCACAATATCTTTTAAGTGAAATAACGCCGTGTTCTTAA
CGATCTTTGCCACGTGGTACGTGGAGAACATTAACCTAGGTGTGGACGCGCACACCGCGT
TTGCAGTCCGCGGTAGCGAATGCACCACCGAAGGTTGCCAGGGCTTGCTTGGTGATGAAT
TGCGGCATCTAGGACGCAGCAATCAGGTAGTTGCAACCCGGTGCTAGCGCGCAGTTCAGC
GAGGGGCAACGGCTCGCTTTCATCGCGCGGCGCGACGGACTGAGCCGGCAGCACGCAGAT
CATCGCGCATCGACGTCCCCTGACCTATGCGAGCCCCGCCAAACAAGAACCTCGGCCAGC
GTGATGATGTTGACCAATATTTGCCCGGGTATACCCACTAGCAAAATTGCCGTCGCCACA
TCATGATGCAAGTCGACAAGGGTGCATATGCGCGATCAGGACTCTCGCATCCAAAACAAT
CAGGCCGGCGTGTTTGCCCGCAGCTCAACCAGATAGTTTGGGCCCAACGGCTTCAGCGTA
ACGGCCATTGCTTGCCAACACGTCAGCACGACGGGACCTAATCCTCCGCACGCTCATCAC
GCTCGAGGATACCGGCACCCACCTCGATCAGACGCCTCAGCAACTTCGATCGGGGCTCAC
CGGGCCATCGCTTGGCCGCCTGGTCCAATGCGTGCGCTACTTGCGGGGTTTCGGTCACCT
GATAGCGTGGACGTGTGGTCGGCACCAAATAAGTGTACCACTTTTCAGCGCAGTAATACA
TCTGGGGAAGCCAGAATACACCGTAGGATGCGCAGCTCCAGTAGCCATGTCCTAAGTCGG
GTACCCGCAACATGCTTAGCGTCGACTGACTCAAGGGTGGCC
>mle:8_Myl-2
TCGAAAACCTTCGTGGAGTTGGCGATCCCGATGTCGGCGGCGAGTACTAACTTGAGCTTG
CTGCCCAGGCAGTAGCTGGTGATCGCGGTGTATGTGGTTGCCGCCTTGGAGTTGCCCGAT
GGCGACCGGGGTCGGCTGGAGTGGTTGACGAGGGCGTTGTGGGTGCTGGTGGGGCAGGTG
ACACGGGCGTGGATTGTGTTGTTGGTGTACGCTGAAGTGGCTAGATACTGATATCACCGT
TCGGGCACACCGGGTACGGGACG
>mle:9_Myl-2
ATGTTGTTCGGCGATGTTATACGAATCGACCGCTCAGCGGCGGAGCGGTCCGTCACCGGT
GCGGTGAACGTCACCACCACCAGATGAGCCACACCCACCACCGCGCCGTTAGTAGGCAGC
ACCGAAGCAACTTCAGGGGTCGGCTTTAGTGCAGGGATAGCGGCCACGCTAGGGCTGCCT
GATTCTGCCACCGCCATCAGGATGATCGCGGCCATGACAAGTAGATAACGAACCGCTTGA
TACATGGCTTCCGCCCTTCGAGATGGTGCGGTCAACACAACGTTACTCTAGTTAGTTTAG
TGGCCATCTACCCATTACAGGTTTTAGCAAACGTTGATTAATTTGTTCGGGTAGTCTTTT
GCGCACTGTCCCAGCATGAGGGGCGGTTGGTGCGTACCTTGTGTGGATCGGCGTGCTAGA
CAATAATAGCTCATTGCTTATCGTTGAGTCATTGCTCAATGTTGTTGAACTGAAACACAA
ATTTTCTTCTGTTCGCAGCACTCCGAACTTGGCAGGCCTTGGTCTCCGTGTGGTGAAAAT
AGCAGCAACACATAAGTATTCGTAGTTTCAACATCGCCACCTGTCCGCTAATACCGAGCT
AACGCCTGGCTGTTAGAAATCTATTTGCGGTTGCTTCGAGTGGGTAGGTTGGATGGGCTG
GTAGCGACGCGTTAGCCTCAGCGAGATTGGTACCCAAAGGGAGGAGGTACGGGTGCTCTT
CCGTCAACTGGAGTACTTCGTCGCGGTAGCCCAGGAGCGGCACTTCGCCAGAGCGGCCGA
AAGGTGCTACGTTTCGCAACCTGCGCTCTCATCCGCGATCGCCAAACTCGAACGTGAGCT
GAACGTCACACTGATTAACCGGGGGCACAGCTTTGAGGGCCTAACGCCCGAAGGGGAGCG
CCTGGTCGTGTGGGCCAAGCGTATTCTCGCCGAACACGATGCATTCAAGGCAGAGGTGCA
TGCAGTGCGGTCCGGGATCACTGGTACGCTTCGATTAGGCACGGTGCCTACTGCCTCGAC
GACAGCGTCCCTGGTCCTCTCGGCTTTTTGTTCGGAGCACCCATTGATAAAAGTGCAAAT
CTGCTCCCGACTGCCTGTCACTGAACTGCACCGACGGCTGGGCGATTTTGAGCTCGATGC
CGTCATCGTACACTCCGCGCCTGACGACACTCACGCTGTGGACCTGGTGCCGCTTTACCA
TGAACATTACGTGTTGGTATCGCCGGCGGATATGTTGCCGCCTGGGGCGTCGGTGTTGGC
ATGGCCAGAAGCCTCGCAGCTGCCGCTGGCTTTACTCACGCCCGACATGCGAGACCGCCA
GCTTATTGATAGGGCCTTTGCTGGTCACGCGATCACTGCTACCCCGCAAGTAGAGACCGA
CTCTGTCGCTTCGTTATTCGCTCAAGTGGCGACTGGAAATTGGGCGTGCATTGTTCCGCA
CACCTGGCTGTGGACGACGCCGATAGGCGCAGAGATCCGTGCGGTAGAAATGGTTGATCC
GGTTCTGAAAGCCGACGTCGCACTCGCCACCAACTCCGCCGGGCCAGGTTCTCCGGTAGC
CCGTGCGCTCGTCGCATCCGCCAAGCAACTGGCGTTGAACGAATTTTTTGAAGCT
