# Supplementary material for: Systematic identification of stem-loop containing sequence families in bacterial genomes
Source: BMC Genomics. 2008 Jan 17;9:20. doi: 10.1186/1471-2164-9-20 (PMC2267715; doi:10.1186/1471-2164-9-20)
Supplement: Additional file 1 — Family sequences. A zipped archive of files corresponding to families described in Table 3. Each file contains all the family members as sequences in FASTA format. [file 1471-2164-9-20-S1.zip › suppl_data1/B.bronchiseptica_Bor-1.txt]

>bbr:1_Bor-1
GTGTGCCTGTCCCAGCGGGGACAGGCACACCCTGTCGCGGATGTCAGTTCCCGTTCGGGG
GCAGGCACACCTCGTCGCGGCGTCAGAACAGCGTCATGTCCTCGT
>bbr:2_Bor-1
CGGCGCCTGTCTCCGCATGGGGAGCGACACCTGCGGCAAGGGTGCCTGTCCCCGCCGGGA
CAGGCACCCCTATGGCGCGCTGGCCGGGCGCGCGCCGAACAGG
>bbr:3_Bor-1
GGGAGCCTGTCCCCACGGGAAGGACAGGCACCCAGGATTCGGCAGGTGCCTGTCCCCCGT
GCGGGGACAGGCACCTGTGTGTGTGTCACTTTGTCTTTGCCAGCGCCTCGT
>bbr:4_Bor-1
AGGGGCCTGTCCCGGCGGGGACGGGCCCCCTGGAGTCTGCGTGCGCCAGTCCCCATGCGG
GGACAGGCACACCGTGCCTCGGGACGGGGAATCCCGGGCACGATCAG
>bbr:5_Bor-1
GTGTGCCTGTCCCAGCGGGGACAGGCACACCTTGCCGCGGATGTCAGTCCCCACGCGGGA
CAGGCGCCTCGCATATCGGAATGGGGCAAGCGCCCGT
>bbr:6_Bor-1
TGGCAGGGAAGTGTGTGGGTGCCTGTCCCCCTGTGGGGACAGGCACCCCGGAGGGGGGCA
TTGGGGACAGGCACCAACTGTGC
>bbr:7_Bor-1
GGGTGCCTGTCCCCGCGGGGACAGGCACCGGGAAGTCGGCGGGCGCCTGTCCCCCTGCGG
GGGCAGGCACC
>bbr:8_Bor-1
GGGTGCCTGTCCCCGCAGGGGGACAGGCACCCGCCGACTTC
>bbr:9_Bor-1
GCGTGCCTGTCCCCGCGGGGACAGGCACCGCCGCGGCCGTTGCCGAGATCATGGGCAGGT
CGCCGTCATCGGGTGCCTGTCCCCACCGGGACAGGCACCCGATGGTCACACTGTCGCCAC
AGGCGTCACCGGCG
>bbr:10_Bor-1
GTGTGCCTGTCCCCGCGGGGACAGGCACATGCACGGGCAGACGCCAGTCCTCAGGCGGGG
ACAGGCACCCCGGAGCGCCGGCGGGCGTCAGCCCCTGTGCCGAGG
>bbr:11_Bor-1
GCGTGCCTGTCCCAGCGGGGACAGGCGCCCGAGCA
>bbr:12_Bor-1
GGGTGCCTGTCCCGGCAGGGACAGGCACACTGCCGCAGATATCAGTGCCCATGTCGGGAC
AGGCGCCGGTGTTCCGGTGCTTCGGTCCAGCCGCGCT
>bbr:13_Bor-1
CCGGTGCCTGTCCCCGCGGGGACAGGCACCCGACAGGCGCCCCCGGCCCCGCGCCCGT
>bbr:14_Bor-1
GGGACAGGCTCCCTGGCCGCAGATGTCGCTCCCCCGGCGGGGACAGGCACGTCTTGCCAC
GGGCGTCAGCGCCCGTGCGGGGACGGC
>bbr:15_Bor-1
GGGTGCCTGTCCCCGCGGGGACAGGCACCCTGGCCGCAGGTGTCGCTCCCCCGGCGGAGA
CAGGCACCCTGGCCGCAGGTGTCGCTCCCCGGCA
>bbr:16_Bor-1
GGGTGCCTGTCCCTGCGGGGACAGGCACGCGAGGGAGGTGGCCGGTGCCAGTCCCCCTGC
GGGGACAGGCACACGG
>bbr:17_Bor-1
CGGTGCCAGTCCCCGTTCGGGACAGGCACGCGGAGGAGTCGGTCGGTGCCAGTCCCCCTG
CGGGGACAGGCACCGAAGTGTCAGGCGAGCGGCAGTGTCAGGATGCCCT
>bbr:18_Bor-1
GTGTGCCTGTCCCAGCGGGGACAGGCACACGCACTGACAGACGCCATGAAATCTTGCAGG
CGCCAGGCCCCAAGCAGGGGCCGGCTCCAGAAGCGAATCCTTGCGTGAAGGCGGGCGTGC
CCGA
>bbr:19_Bor-1
GTGTGCCTGTCCCAGTGGGGACAGGCACACGCTGCCGCAGGTGTCCATCCC
>bbr:20_Bor-1
ACGCGCCTGTCCCCGCTGGGACAGGCGCGCCGCGCGGGCAGGCACCTCATCCCCATGCGG
GGACCAGGCGCGCCGCGGATCCGTTCTACTCGTACTCGCAGGCGAACT
>bbr:21_Bor-1
GTGTGCCTGTCCCAGCGGGGACAGGCACACGCACGGGCAGACGCCATGAAATCTTGCCGG
TGCCAGTCCCCATGCGGGGGCCGGCTCCTCGTCATGCGCCATGAGCGCGCACCGCTTACG
>bbr:22_Bor-1
ATGTGCCTGTCCCAGCGGGGACAGGCACATGCACGGGCAGACGCCGTGAAATCTTGCCGG
TGCCAGTCCCCCTGCGGGGACAGGCACCCCGGATGGCGTACGGC
>bbr:23_Bor-1
GTGTGCCTGTCCCAGCGGGGACAGGCACATGCACGGGCAGATGCCATGAAATCTTGCCGG
TGCCAGTCCCCATGCGGGGACAGGCACCCCGGATGGCGTACGGC
>bbr:24_Bor-1
GCCCGGGTGCCTGTCCCCGCGGGGACAGGCGCCCCGCACAGTCGCCCGCGGCGCGAACGC
CGCTACAGC
>bbr:25_Bor-1
GTGTGCCTGTCCCCGCGGGGACAGGCACACTTGCCGGTGCCAGTCCCCCTTTGGGGACAG
GCACGCGGCGTCAGAGGATGCGCTTGCGGGCCTGGGTGATG
>bbr:26_Bor-1
GTGTGCCTGTCCCCGCAGGGGGACAGGCACACGTTGAATCTGGGTGTCCAGGTGCCTGTC
CCCGGCGGGGACAGGCACCCGAGAAAGTCAGCCTCGATTGACCGGCTCTCCCAGG
>bbr:27_Bor-1
CGGGGGCAGGCACCCTGAGAAGTCAGCGGGTGCCAGTCCCCCTTCGGGGACAGGCACCCG
GGGGGTTACGTTCTTACCGCGTTGATGGCGTCGC
>bbr:28_Bor-1
GTGTGCCTGTCCCAGCGGGGACAGGCACACGCTGGCGCGGATGCCAGTTCCCATCCGGCG
ACCGGCGCGCCGCGCGCCGGTCGCTGCCTTCAGTTACCGGGCCG
>bbr:29_Bor-1
CGGTATCTGTCCCCGCGGGGGAAAGGCACCCTTGCCGCAGGTGCCGCTCCCCATGCGGGG
ACAGGCGCCCCGCGCATCGATGGCGGCCGTCCCTCAGCGCCGGG
>bbr:30_Bor-1
GTGTGCCTGTCCCCGCGGGGACAGGCACACGCACGGGCAGGCGCCTG
>bbr:31_Bor-1
TGGTGCCTGTCCCAGCGGGGACAGGCACCCCGGGAGTCAGCAGGTGCCTGTCCGCGTAGG
GACAGGCACACCGGAAGTCGG
>bbr:32_Bor-1
AGGTGCCTGTCCTCGTGGGGACAGGCACCCCGGGAGTCAGCAGGTGCCTGTCCGCGTAGG
GACAGGCACACCGGAAGTCAG
>bbr:33_Bor-1
AGGTGCCTGTCCGCGTAGGGACAGGCACACCGGAAGTCAGCTGGTGCCTGTCCGCGCGGG
GACAGGCACC
>bbr:34_Bor-1
GAAGGTGCCTGTCCCCGCCGGGACAGGCACCATCCTGCAGGGGCGGGCAGCCGTGTTCGC
GGCAGGG
>bbr:35_Bor-1
GGGCGCCTGTCCCAGCGGGGACAGCCGCATGGGTGCCTGTCCCAGCGGGGACAGGCACCC
ATAACCGCGCCATGCGCGGCGCGGGCGGGCATGCC
>bbr:36_Bor-1
GGGTGCCTGTCCCCGCGGGGACAGGCACCCAGGCCGCAGGTGTCGCTCCCCGTGCGGGGA
CAGGCACCCAGG
>bbr:37_Bor-1
GGGTGCCTGTCCCCGTGGGGACAGGCACC
>bbr:38_Bor-1
CGGTGCCTGTCCCCGTGGGGACAGGCACCGAGATGTCGGCCCGGGTGCCTGTCCCCGCGG
GGACAGGCACCAAGGTGTGGCGCGGGCCTTCAGCACTGCCGCGCGAT
>bbr:39_Bor-1
GTGTGCCTGTCCCAGTGGGGACAGGCACACGCTGCCGCA
>bbr:40_Bor-1
GCCTCCAGGTGCCTGTCCCGGCGGGGACAGGCACCC
>bbr:41_Bor-1
GTGTGCCTGTCCCAGTGGGGACAGGCACACCGCGCCGCGGATGTCAGCGCCCGTCCGGGG
ACAGGCGCCACGCCCTGCCGCAGGTGTCAGCCTCAACCGGG
>bbr:42_Bor-1
GGGAGGCGAGGTGCCAGCCCCCCTGCGGGGACAGGCACGCCGGGAAGGGGGTTTGTCTCC
>bbr:43_Bor-1
GGGTGCCTGTCCCCGCCGGGACAGGCACCCCGGGGGCTCAG
>bbr:44_Bor-1
CGGTGCCTGTCCCCGTGGGGACAGGCACCGCGGGATCGTGGCAGGCGCCTGTCCCCATGG
GGACAGGCACCGCGGGATCTCACGCCTTGGGCGTCAGCCGGGCCCG
>bbr:45_Bor-1
CGGAGCCAGTCCCCGCAGGGACAGGCTCCGAGGCACGCCGCAGGTGCCTGTCCCCACGGG
GACAGGCACCGCG
>bbr:46_Bor-1
GGGACAGGCATCAGGTTTGCAGGTGCCAGTCCCCATGCGGGGACAGGCACTCGGGGG
>bbr:47_Bor-1
GTTTGCGGGTGCCAGTCCCCATGCGGGGACAGGCACCCGGGGGTCAGGCGAGCCAGTGTC
TCAGGTCGT
>bbr:48_Bor-1
GGGAGCCCGTCCCCGTTGGGACAGGCACAAAAGATAGCGGGAGCCTGTCCCCGTTGGGAC
AGGCTCCCGAGTATTGGAGTTACCACGGCAGCATGGCGGCGA
>bbr:49_Bor-1
CGGTGCCTGTCCCTGCGGGGACAGGCACGCCGGGGAAGTGGCAGGCG
>bbr:50_Bor-1
CGGTGCCTGTCCCTGCGGGGACAGGCACCCCGAGAGTTTGCGGGTGCCAGTCCCCCTGCG
GGGACAGGCACCCGGAAAGAAAAAAGCCAGTTGCGTGAGCAACTGGCT
>bbr:51_Bor-1
GCGTGCCCGTCCCCGCAGGGACAGGCACCGATCCACCTCCGCGCCTGCCACTTCCCGCAG
GGACAGGCGCGAACCGCCCCCCCCCTGCTGTCGCCCCCGCT
>bbr:52_Bor-1
CGGTGCCTGTCCCTGCGGGGACAGGCACCTCGGGGAAGTGGCTGGCGTGGAGGCGGATCG
GTGCCTGTCCCTGCGGGGACAGGCACCCGGAAAGAAAAAAGCCAGTTGCGTGAGCAACTG
GCT
>bbr:53_Bor-1
GGGTGCCTGTCCCCGTGGGGACAGGCACCCTGGCCGCAGGTGTCGCTGCCCATGCGGGGA
CAGGCGCCTCGCGTATCGGGCTGCATGTAAAAAACCCTGCCCGG
>bbr:54_Bor-1
GCGGGTGCCTGTCCCCGCGGGGACAGGCACCCTGGCCGGCGGGGTGGGGCGGGACGGGGC
ACAGGGC
>bbr:55_Bor-1
CGGTGCCAGTCCCCCTGCGGGGACAGGCACTTCGCGGATTGGGACAGGCACGCGGGGTGG
AAGTTTGCCGGTGCTTGTCTCCGTGTGGGGACAGGCACGCGGGGTTTAGTAGAAGGCTTG
CAGTCCGGTCTGGG
>bbr:56_Bor-1
GGATGCCTGTCCCCGCGGAGACAGGCACACGCACGGGCAGGCGCCAGTCCTCATGCGGGA
CAGGCACGCTGGGAAAAGGGGCTGGCCTCGCCGGGTGGAATCGA
>bbr:57_Bor-1
GTGTGCCTGTCCCCGTGGGGACAGGCACCCGCACGGGCAGGCGGCACCCGCACGGGCGGG
CGCCAGTCCTCATGCGGGACAGGCGCCCTTTGCCGGAGTTGTCGCTTCCCGCACGGTGAC
AGG
>bbr:58_Bor-1
CGGTGCCTGTCCCCGCGGGGACAGGCACC
>bbr:59_Bor-1
CGGTATCTGTCCCTGCGGGGACAGGCCCACTTGCCGCGGGTGTCGCTCCCCCATGCGGGG
GCAGGCGCCCCGGATACCGCCGCCGCTCGCCCCCTACTGCCCTC
>bbr:60_Bor-1
GTGTGCCTGTCCCCGCGGGGACAGGCACACGCACGGGCAGGCGCCTGTC
>bbr:61_Bor-1
ACGGGCCAGTCCCCCTTCGGGGCAGGCTCAGAAGTCAGCGGGAGCCAGTCCCCCTTCGGG
GACAGGCTCCCGAGGATCGGGTTTCAGGTTTCC
>bbr:62_Bor-1
TTCAGGGGGTGCCTGTCCCCGCCGGGACAGGCACCCCGTGACGGGCGCCCGGCCGACCGA
CCCT
>bbr:63_Bor-1
TGGTGCCTGTCCGCGTGGGGACAGGCACCCGTGGATTCGGCTGGTGCCTGTCCGCGTGGG
GACAGGCACC
>bbr:64_Bor-1
TGGTGCCTGTCCGCGTGGGGACAGGCACCTGTGGATTCGGCTGGTGCCTGTCCGCGTGGG
GACAGGCACCCGTGGATTCGG
>bbr:65_Bor-1
GGGTGCCTGTCCGCGCGGGGACAGGCACCCGTGGGTTCGGC
>bbr:66_Bor-1
GTGTGCCTGTCCCGGCGGGGACAGGCACACTTGCCGCTGGAGTCGCTCTCCGTGTGGGGA
CAGGCACCCCACCGGCGCGCCGGG
>bbr:67_Bor-1
TGGTGCCTGTCCCCGCGGGGACAGGCACCCCGTCATGCGCCATGAACGCTTGACGGCCGG
GACGGTATCTATCCGCGCCGGGA
>bbr:68_Bor-1
TTGCAGGCGCCTGTCCCCGCGGGGACAGGCGCC
>bbr:69_Bor-1
AGGTGCCTGTCCCCGCGGGGACAGGCACCGGGAACGGTGTGGCTCGATCGGGGGTGCCTG
TCCCCGCAGGGGCGGGCACCGGGCGTGGCCGGCCGATGGAAGGCCGGG
>bbr:70_Bor-1
GGGTGCCTGTCCCGGCGGGGACAGGCACCCCTGCCGCAGGTGTCGCTTTCCGTGTGGGGA
CAGGCACCTCGCGCCTGGCGGTGGGCCAGCCGCCCGCT
>bbr:71_Bor-1
GTGTGCCTGTCCCCGCCGGGACAGGCACACTGCCGTACACCATCGACGCTTGACCGCCAA
GACGGTGTCTGTCCCGGTTGGGACAGGCACCTGTTGCGGGCGGCTCTGTTCATTCCTGCC
GCGACAGC
>bbr:72_Bor-1
GCGCGTCTGTGCCCGCAGGGAGCAAGATTCGGCAGGTGCCTGTCCCCCTGCGGGGACAGG
CACCTGGGTGTGTCACTTTGTCTTTGCCAGCGCCTCGTCA
>bbr:73_Bor-1
GGGTGCCTGTCCCCCTGCGGGGACAGGCACCCACTGACGGTGCACGCAGACTCCAGGTAC
CTGTCCCCGCAGGGACAGGCACCCTAGGACACGACCTCGGCCAGCACCTCGTCGCAG
>bbr:74_Bor-1
GTTGGCACGGTGCCTGTCCCCACGGGGACAGGCACCGCATCCCTCTCTACGCGTTCTCCG
CCCCGAACCGCA
>bbr:75_Bor-1
GGGTACCTGTCCCGCATGGGGATTGGCGCCTGCCCGTGCAGTGTGCCTGTCCCCGCCGGG
ACAGGCACACCACGCTCCCGGCGGGACAGGCACCGA
>bbr:76_Bor-1
GGGTGTCTGTCCCCGCACGGGGACTGACACGCGCTGCAGGCAGCACGGTCAGAAGCAGGG
GATGTCTGCAGGTGCCCGTCCCCCTGCGGGGACAGGCACCCGGTGAGGTGCGGGCGCCTG
GGCGTCCCCCC
>bbr:77_Bor-1
GGGTGTCTGTCCCCGCACGGGGACTGACACCCGCTGCAGGCAGCACGGTCAGAAGCGGGG
GATGTCTGCAGGTGCCCGTCCCCCTGCGGGGACAGGCACCCGGCGACGTGCGGCGGATGC
GGGCGCCTGGGCGCCT
>bbr:78_Bor-1
GGGTGTCTGTCCCCGCACGGGGACTGACACCCTCTACAGGCAGCACGGTCAGAAGCTGGG
GATGTCTGCAGGTGCCCGTCCCCCTGTGGGGACAGGCACCCGGCGAGATGCGGCGGGTGC
GCGCGCATGGGCGCCT
>bbr:79_Bor-1
GGGTGTCTGTCCCCGCACGGGGACTGACACGCGCTGCAGGCAGCACGGTCAGAAGCGGGG
GATGTCTGCAGGTGCCCGTCCCCCTGTGGGGACAGGCACCCGGCGAGGTGCGGCGGATGC
GAGCGCATGGGCACCT
>bbr:80_Bor-1
GTGTGTCTGGCCCCACACGGGGACTGACACACGCTGCAGGCGGCACGGTCAGAAGCAGGG
GATGTCTGCAGGTGCCAGTCCCCCTGTGGGGACAGGCACCCGGCGAGGTGCGGCGGATGC
GGGCGCCTGGGCACCT
>bbr:81_Bor-1
GGGTGCCTGTCCCTGCCGGGACAGGCACCCTTTTGCCGCAGGTGTCGCCCCCCATGCCGG
AACAGGCGCC
>bbr:82_Bor-1
GGCAACCCCGCATGCTGCGCCGGCCGCAGGTGCCTGTCCCCGCCGGGACAGGCACCTGCG
GCCGATGATGCGGAGAGCGCAAAAAAGGCCCC
>bbr:83_Bor-1
GGGTGCCTGTCCCGGCGGGGACAGGCACCCCGCGAACACTTGACTGCCAGGACGGCGCCG
GTCCCCGCGTGGGGACCGGCACCGCTTACTCCATCAGCTTGCGCCAGCCTTCCTCGCC
>bbr:84_Bor-1
CTCCAGGTGCCTGTCCCCGCGGGGACAGGCACCTGCCGATCGCTACGCGGCGTCCGGGCC
GCGGGCCT
>bbr:85_Bor-1
TGGTGCCTGTCCCAGCGGGGACAGGCACCCCGGGAGTCGGCGGGTGCCAGTCCCCATGCG
GGGACAGGCACCCGGGTTAGAAGAAGCCCAGGGCCTTGGCGCTGTAGC
>bbr:86_Bor-1
GGGTGCCTGTCCCGACGGGGACAGGCACCCCGGCATACAGGATTCAGCAGGAGCCTGTCC
CCGCCGGGACAGCCACCCC
>bbr:87_Bor-1
TGGTGCCTGTCCCGGCGGGGACAGGCACACGCACGGGCAGACGCCATGAAATCTTGCAGG
TGCCTGTCCCCGC
>bbr:88_Bor-1
GTGGGGACTGGCAAGCAATTGGCGGGTGCCAGTCCCCCAGTGGGGACAGGCACCCGGGGG
TTAGGTTGCCGTTCTCATCGTGACGAATT
>bbr:89_Bor-1
CGGTGCCTGTCCCCGCCGGGACAGGCACCCCGTCATACGCCATGAAATCAGGCGCCAGTC
CCCATGCCGGGACAGGCACCGGCATTCCTGCGGGGGCAGCCTTATGTCCGGCGCCG
>bbr:90_Bor-1
GGGTGCCTGTCCCCGCAGGGGGACAGGCACCCTGGCCGCAGACGCCGCTCCCCCCTACGG
GGACAGACACGCCGAAGGGTCGGATGACGCCGGCGCGATCGCGCGCC
>bbr:91_Bor-1
CGGTGCCTGTCCCAGCGGGGACAGGCACACGCACGGGCAGACGCCGTGAAATCTTGCAGG
TGCCTGTCTCCGC
>bbr:92_Bor-1
GGGTGCCTGTCCCAGCGGGGACTGGCACCTGGGGCGCCGGCAGGTGGAAGTCAGCGGGAG
CCAGTCCCCGTCCGGGGACAGGCTCCCGGG
>bbr:93_Bor-1
GCCGGCGCCCCAGGTGCCCGTCCCCCTGCGGGGACAGGCACCCCGTCATCAGGACGCCTG
GTGCCTGCCCGCGCGCA
>bbr:94_Bor-1
GTGTGCCTGTCCCGGCGGGGACAGGCACACTGTCCGCGGTGTCGCTTCCCGGCGGGGACA
GGCACCCTGGCCGCAGGTGTCGCTCT
>bbr:95_Bor-1
GGGTGCCTGTCCCCGCGGGGACAGGCACCTCTGCCGCAGCGGGGACAGGCACCCTTGCCG
CAGCGGGGACAGGCACCCCTG
>bbr:96_Bor-1
AGGTGCCTGTCCGCGTGGGGACAGGCACCTGAGGCGTCAGGCGTCAGAAGTCAGCAGGTG
CCAGTCCCCGCGGGGACAGGCACCTGAGAGGTCAGGCTTGCATGCCGCTGTGCCGCAGC
>bbr:97_Bor-1
AAGGGCATGTTCCTGCGGGGACAGGCGTCCGTGCGGCGCGGGCGGGATAGGGCAGGCGCC
AGTCCCCCTGCGGGGACAGGCGCTCGTGCGGCGGGGGGAGATGGGGC
>bbr:98_Bor-1
GCCAACGGTGCCAGTCCCCTGCGGGGACAGGCACC
>bbr:99_Bor-1
GGGTGCCTGTCCCCGTAGGGACAGGCACCGACTGGGCGTGGCGCAGGGTGCGGGGCGCCT
GTCCCCGCGGGGACAGGCGCCCCCACGCGCCGGCCGCCGCCATCCCGGAATAACGCC
>bbr:100_Bor-1
GGGTGCCAGTCCCTGCGGGGACAGGCACCGCAAGGAGTCGGCGGGTGCCAGTCCCCCTGC
GGGGACAGGCACCCGAAGGGGTTACTTGCCCGCCAGGCCGTTGGCGACG
>bbr:101_Bor-1
CGGTACCTGTCTGCGCCGGGACAGGCGCACCGCACGGGCAGGCACCTGGGAAGCCAGCGG
GTGCCGGTCCCCGTTCGGGGACACCCGCGCAGCGGGATGGAAAAGGATCCGGCCCC
>bbr:102_Bor-1
GTGTGCCTGTCCCGGCGGGGACAGGCACACCCTGCCGCACGCCATCGACGCTTGAGGG
>bbr:103_Bor-1
GGGTGCCTGTCTCCATGCGGGGACAGGCACAGGAGTTGGCGGGTGCCTGTCCCCGCGGGG
ACAGGCACCCGGGTTAATCGTAGGAGTTCAGCCGCACGCCCGAGA
>bbr:104_Bor-1
CTGTGCCTGTCCCCGCATGGGGACTGGCGCCCGCCAACGTCTCGGTGCCTGTCCCCACAG
GGAACAGGCACCCGGGCCTCCCTGTTCCTGCTCCTCCACCTGATCAC
>bbr:105_Bor-1
GTGTGCCTGTCCCCGCTGGGACAGGCACACCGCCGGGGCAGGT
>bbr:106_Bor-1
GTGTGCCTGTCCCCGCGGGGACAGGCACCCGGGATTCAGCGCGTGCCAGTCCCCATGCGG
GGACAGGCACGCGGGAAGCAGGCTTAGGCTTCCGACACGGGCCCCG
>bbr:107_Bor-1
GGGTGCCTGTCCCGGCGGGGACAGATACCGTCTTCGATGGCACACGCGGGCAGACGCCAT
GAAATCCTGCAGGCGCCAGTCCCCCATGCGGGAAGCGACACCTCGGCCTACCCGCCCAGA
TAGGCCTTGCGCACCTGG
>bbr:108_Bor-1
GGGTGCCTGTCCCCGCGGGGACAGGCACCTTGGCCCGGCGGGAACAGGCACCTTGGCCCG
CCGGGGCAGGCACCTCGG
>bbr:109_Bor-1
CCCCATGCGGGGGCAGGCGTGAAGTTTGCGGGTGCCAGTCCCCATGCGGGGACAGGCACC
CGGCAAGAAAAAAGCCGGCATCTCTCGATGCCGGCT
>bbr:110_Bor-1
GTGTGCCTGTCCCCGCTGGGACAGGCACACCGTGGCATGCCATGCGCACTCGACCGCCGG
GACAGGCACCCCG
>bbr:111_Bor-1
GGACAGGCACCCCGGATTCAGCGCGTGCCAGTCCCCCTGCGGGG
>bbr:112_Bor-1
CAGGCACCCCGGATTCAGCGCGTGCCAGTCCCCATGCGGGGACAGGCACGCGGGTTTACT
GCAGTGCCTCGCGCTGCGCCCGCACG
>bbr:113_Bor-1
ATCCAGCAGGTGCCTGTCCCCGCGGGGACAGGCACCCCAGTCAGTTGAGCTGGATTTTCT
GTTCGGTGGCGA
>bbr:114_Bor-1
GTGTGCCTGTCCCGGCGGGGACAGGCACACCATGCCGCAGGCGCCGGTCTCCATGCGGGG
ACAGGCACACTGCGCGGGCAGGCGCCGCGCTCAAGACCCGGC
>bbr:115_Bor-1
GGGTGCCTGTCCCCGTTGGGACAGGCACCCCGTCAAGCGTCGATGGCGTACGGCAGTGTG
CCTGTCCCAGCGGGGACAGGCACACCCGCGCCCGTCCCCGCCACGCCCCGG
>bbr:116_Bor-1
GGGTGCCTGTCCCCGTGCAATGCAGGCACGCCCAGATTCAGCGGGTGCCTGTCCCCGTGC
GGGGACAGGCACGCCGAAGGTGGGGTTCGAACGGCGTGGCGTCGATGGG
>bbr:117_Bor-1
GTGTGCCTGTCCCGGCGGGGACAGGCACCCAGCCGCAGATGTCAGTCCCCATGCCG
>bbr:118_Bor-1
GCGTGCCTGTCCCGGCGGGGACAGGCACCCTGGCCGCAGGTGTCGCTCCCCCTGCGGGCA
CAGGCACCGCG
>bbr:119_Bor-1
TCCCTGTGGGGGGGACAGGCACGCCGGGGGTGGAGTTTGCGGGTGCCAGTCCCCTGCGGG
GACAGGCACCCGGGGTTAGAGTTTTTCCTCTACCCCGTAGAACTTC
>bbr:120_Bor-1
GTGTGCCAGCCCCCTTGCGGGGAGGGACACCGCCTGCAGGTGCCTGTCCCGGCGGGGACA
GGCACCCC
>bbr:121_Bor-1
ATGTGCCTGTCCCAGTGGGGACAGGCACACGCACGGGCAGACACCATGCAATCGTGCAGG
CGCCCGTCCCCATGCGGGACTGGCTCACAGCGCAAGCGCCCGCTACCAGGCGTAGCGATA
GC
>bbr:122_Bor-1
CGGTATCTGTCCCCGCCGGGACAGGCGCCTGGAATCTGCGCGTGCCGTCAGAGGGTGCCA
GTCCCCCTGCGGGGACAGCACCGCGCGCATCGGGACAGGACCGGGCGCGCGGATGGCT
>bbr:123_Bor-1
GGGTGCCTGTCCCCGCCGGGACAGGCACCCCGTCCCGCTGGC
>bbr:124_Bor-1
GGCGCCATGGGCAAGCAGGTGCCAGTCCCCCTGTGGGGACAGGCACCCGGCGAGGTGCGG
CGGATGCGAGCGCATGGGCGCCT
>bbr:125_Bor-1
GTGTGTCTGTCCCCACACGGGGACTGACACGCGCTGCAGGCGGCACGGTCAGAAGCAGGG
GATGTCTGCAGGTGCCCGTCCCCCTGCGGGGACAGGCACCCGGCGAGGTGCGGCGGATGC
GGGCGCCTGGGCACCT
>bbr:126_Bor-1
GGGTGTCTGTCCCCGCACGGGGACTGACACGCGCTGCAGGCAGCACGGTCAGAAGCAGGG
GATGTCTGCAGGTGCCCGTCCCCCTGCGGGGACAGGCACCCGGTGAGGTGCGGGCGCCTG
GGCGTCCCCCC
>bbr:127_Bor-1
GTGTGCCTGTCCCAGTGGGGACAGGCACACCTCGCCGCGGATGTCAGCTCCCGTCCGGGG
ACACAGGCACCCTTGCCACAGGTGTCGCTCCCTCAGCGCGCCGGCA
>bbr:128_Bor-1
AGTCAGCGGGTGCCAGTCCCCCTGCGGGGACAGGCACCCGGGTGGTCAGAGGGCCAGGAA
GCCGATGGCCACCA
>bbr:129_Bor-1
TGGCGCCTGTCCCCGCAGCGGGACTGGCACCCGCAAACTCTCGGGGTGCCTGTCCCCGCA
GGGACAGGCACCCGTGGGACGGCCCCCCTACCGCCGCAACGACTCCC
>bbr:130_Bor-1
AGGTGCCTGTCCTCGTGGGGACAGGCACCCCGGAAGTCAGCAGGTGCCTGTCCTCGTGGG
GACAGGCACCTGAGGGTTTCAGTAGGGGCGCGCGGCCGCG
>bbr:131_Bor-1
AGGTGCCTGTCCGCGTAGGGACAGGCACCCCGGAAGTCGGCAGGTGCCTGTCCGCGTGGG
GACAGGCACCCCGGGAGTCGG
>bbr:132_Bor-1
AGGTGCCTGTCCCAGCGGGGACAGGCACCTGGGAAGTTTGCCGGTGCCAGTCCCCATGCG
GGGACAGGCACCGGAAGGTTGTGTCAGGTTTTTCGAAACGGGCTGTG
>bbr:133_Bor-1
GTGCCTGTCCCGGCGGGGACAGGCACCCGCGCATCGGGACGGAACCGGCACCTGCCGCGT
CC
>bbr:134_Bor-1
CCTGCGGGGACAGGCACCTGAGGAATTGGCGGGTGCCAGTCCCCCTGCGGGGACAGGCAC
CCGAGGAGAAGTTTCATGATTTTCCGGCGATCCAGG
>bbr:135_Bor-1
CAGTGCCTGTCCCCGCCGGGACGGGCACCCCGCCATACGCCATGTACGCTAGCCTGCCAA
AACGGTATCTGTCCCCGCATGGGGACAGGCATCCGGCACTGCCGCGCCGTGCGCCTCGAT
ACTACCCG
>bbr:136_Bor-1
GGGTGCCTGTCCCGCGGGGACAGGCACGCCTCGCGGCGGACGTCAGCCTCCATCCGGGGA
CGGGCGCTCGCGGAATCGACCGGTGCCGCGACGCCCTCATCTT
>bbr:137_Bor-1
GGGTGCCTGTCCCCGCGGGGACAGGCACCCTGTCAACGCCATGAACACTTGACGGCCAAG
ACGGTATCTGTCCCGGCGGGGACAGGCGCCTCGCGACGGCCTCCCGCCGCCCGGCCGGCC
CGCGCG
>bbr:138_Bor-1
AGGTGTCTGTCCCCGCTGGGACAGGCACACTGCCGTACGCCATCGACGCTTGACGACTAA
GACAGTATCTGTCCCCGCAGGGGGACTGACACCTGCTGATTGTCGACACCCGCCCCGTGC
GCCAGCGCT
>bbr:139_Bor-1
GTGTGCCTGTCCCAGCGGGGACAGGCACACTCTGTCGCGGATGTCAGTTTCCATCGGGGG
GCAGGC
>bbr:140_Bor-1
GGGTGGCTGTCCCGCGTGCGGGAACAAGATTCAGCGGGTGCCTGTCCCCCGTGCGGGGAC
AGGCACCCGAGTGTTCAGTTTTGCGG
>bbr:141_Bor-1
CGGAGCCAGTCCGCATGCGGGGACTGGCAAGGAGTTTGCCGGTGCCAGTCCCCCTGCGGG
GACAGGCACCGGAGTTAGTGGTATTGCACCTCTATCCATCCGCGCA
>bbr:142_Bor-1
CAGGCACGGAAGTTTGCCGGTGCCAGTCCGCATGCGGGGACAGGCA
>bbr:143_Bor-1
CAGCGGGGACAGGCACCGGAGGAGTTTGCCGGAGCCAGTCCCTCTGC
>bbr:144_Bor-1
GGGTGCCTGTCCCCGCGGGGACAGGCACCCCGTCATACACCATGCGC
>bbr:145_Bor-1
AGGCACCCCGGTAAGTTGGCGGGCGCCTGTCCCCATACGGGGACAGGCACGCC
>bbr:146_Bor-1
GGGTGCCTGTCCCCGCTGGGACAGGCACCCGGATTCCTGCGGG
>bbr:147_Bor-1
GGGCGCCTGCCCCGGCAGGGACAGATACCGCCTTGGCCGTCAAGCGTCGATGGCGTACAG
CAGGGTGCCTGTCCCGGCTGGGACAGGCACCCTTGCCGCGGGTGTCGCTCCTCCCCAACG
GGGACG
>bbr:148_Bor-1
GGTGCCTGTCCCCGTGGGGACAGGCACCCTTGCTCAGTCGGGCAGCGCCCGCGCCATCGC
GT
>bbr:149_Bor-1
GGGACAGGCACCCCAGGAATTTGTGGGTGCCAGTCCCCCTGCGGGGACAGGCACCCATGT
AGGTGTATGGGTTTTTCGAAGGCGGCCTACC
>bbr:150_Bor-1
GTGTGCCTGTCCCAGCGGGGACAGGCACACCCTGTCGCAGATATCAGTCCC
>bbr:151_Bor-1
GTGTGCCTGTCCCAGTGGGGACAGGCACACCGCGCCGCGGATGTCAGCGCCCGTCCGGGG
ACAGGCACACGCTGCCGCGAATGTCGGTCCCCATGCGGGACAGGT
>bbr:152_Bor-1
GTGTGCCTGTCCCCGCTGGGACAGGCACACTGCGGTTTGACGGCCAAGACGGTATCCGTC
CCCGCGGGGACAGGCGCCTGGATCAGTCGGCGTTCGGGTCCATCTCCGGAAACA
>bbr:153_Bor-1
GTTAGCGGTGCCAGTCCCCCTGCGGGGACAGGCACCCGGCGAGGTGCGGCGGGTGCGGGC
GCATGGGCGCCT
>bbr:154_Bor-1
GGGTGTCTGTCCCCGCACGGGGACTGACACCCTCTACAGGCAGCACGGTCAGAAGCTGGG
GATGTCTGCAGGTGCCCGTCCCCCTGCGGGGACAGGCACCCGGCGAGGTGCGGCGGATGC
GGGCGCCTGGGCACCT
>bbr:155_Bor-1
GGGTGTCTGTCCCCGCACGGGGACTGACACGCGCTGCAGGCAGCACGGTCAGAAGCGGGG
GATGTCTGCAGGTGCCAGTCCCCCTTCGGGGACAGGCACCCGGCGACGTGCGGCGGATGC
GGGCGCATGGGCGCCT
>bbr:156_Bor-1
GTGTGTCTGTCCCCGCACGGGGACTGACACACGCTGCAGGCAGCACGGTCAGAAGCGGGG
GATGTCTGCAGGTGCCCGTCCCCCTGCGGGGACAGGCACCCGGTGAGGTGCGGGCGCCTG
GGCGTCCCCCC
>bbr:157_Bor-1
GTGTGCCTGTCCCGGCGGGGACAGGCACGCCCGCACAGCGGGCGCAGCGTGGGGGTTTTC
CTGGGCCCGGGTGCCTGTCCCGGCGGGGACAGGCACCTCCGGCGACAGGACGGGACAGGC
GCGGG
>bbr:158_Bor-1
TCCCTGCGGGGACAGGCACCGGAGGTCGGATTTGGCCGGTGCCAGTCCCCCTACGGGGAC
AGGCACCGGAGGGATCAGTTTTCCATTCCCGGGACGACGGTCG
>bbr:159_Bor-1
GTGTGCCTGTCCCGGCGGGGACAGGCACCC
>bbr:160_Bor-1
GTGTGCCTGTCCCAGTGGGGACAGGCACACCTCGCCGCGGATGCCAGCCCCGGTCGGGAC
AGGCACCCGG
>bbr:161_Bor-1
GCGTGCCTGTCCCGGCGGGGACAGGCACACCCTGCCGCGGATGTCAGTCCCCATGCCGGG
GCGGACACCCGCGCATCGAGAGGTTATCGGCCCTGGAAGCGCGG
>bbr:162_Bor-1
GCGTGCCTGTCCCGGCGGGGACAGGCACACTCTGCCGCGGATGTCGGGTCCCGTGCGGGG
A
>bbr:163_Bor-1
GCGTGCCTGTCCCGGCGGGGACAGGCACACTCTGCCGCGGATGTCGGGTCCCGTTGCGGG
GA
>bbr:164_Bor-1
GTGTGCCTGTCCCAGTGGGGACAGGCACACCTCGCCGCGGATGTCAGCTCCCGTCCGGGG
ACGGGCACCGCCACCGAGGGCGGGCCTCGGCTATTGCCCGGGT
>bbr:165_Bor-1
GGGTGCCTGTCCCCGTGGGGACAGGCACTGTCTTGGCAGGCGTATGACGGGGTGCCTGTC
CCGGCGGGGACAGGCACCCTCGCCATGCGGGGGCAGGCTTCTCGTCATGCGCAGG
>bbr:166_Bor-1
GTGTGCCTGTCCCGGCGGGGACAGGCACACGCACGGGCAGATGCCATGAAATCTTGCAGG
TGCCTGTCCCCCTGCGGGGACAGGCGCCCGGGGAGGGGGTATTTTTGTGACCGCC
>bbr:167_Bor-1
GGGTGCCTGTCCCGGCGGGAACAGGCACCCTGGCCGCGGGTGTCGCTCCCCCTGCGGGAC
AGGCGCCCGGATCGCCGCGTCAGGGAATCACGGCGG
>bbr:168_Bor-1
GGGTGCCTGTCCCCGCCGGGACAGGCACCCCGTCATGCGCCATGAACGGCGGGGACAGGC
GCCCTGGGGAACTACGCGCCCACCGGATCGCGG
>bbr:169_Bor-1
GTGTGCCTGTCCCCGCGGGGACAGGCACACTGCGTGACGGGGGGTGCCTGTCCCGGCGGG
GACAGGCACCCGGATTCCCGGGCACAGGCCGCGCCGGCCCCGCT
>bbr:170_Bor-1
GCGAGCCAGTCCCCATCCGGGGCAGGCTCCCGTGGAAGTTTGCGCGAGCCAGTCCCCATC
CGGGGACAGGCTCCCGTAAAATCAG
>bbr:171_Bor-1
AGGTGCCTGTCCCCGCCGGGACAGGCACCCCGCCATGCGCCATTCTCACGCTGCCCCCGC
CGGGACAGGCACCCCGCCATGCGCCATCCTGGCAGGACGCCGCCCCTAG
>bbr:172_Bor-1
TGGTGCCAGTCCCCGTTCGGGGACAGGCACCGGAGAAGTCGGCGGGTGCCAGTCCCCCTT
CGGGGACAGGCACCCAGGGGTTACAGCTTTTCGCACCTCACGGTGACCGG
>bbr:173_Bor-1
AGGTGCCTGTCCCCGCAGGGACAGGCACCAAAAATTCAGCGGGTGCCTGTCCCCCTGCGG
GGACA
>bbr:174_Bor-1
AAATTCAGCGGGTGCCTGTCCCCCTTCGGGGACAGGCACCCGAGTATCAGAATCTGTGTC
TGATCCCCATCGCCA
>bbr:175_Bor-1
GGGTGCCAGTCCCCGCAAGGGGGACAGGCACATGGAGATTTGCGGTGCCTGTCCCCCTTG
CGGGGACTGGCACCGTGGTGTTACTTGCTGCTTTGCAGGATCGCCATGG
>bbr:176_Bor-1
GGGTGCCTGTCCCCGCGGGGACAGGCACCCAGAATTCCGCGGGTGCCAGTCCCCATGCAG
GGACAGGCACCCAAAGGATCAGAAGGCCGGGACGACCGCGCCCTTGT
>bbr:177_Bor-1
ATGGGCCTGTCCCGGCAGGGGCAGGCATTCCAGTCAGCGGGAGCCTGTCCCCGCGGGGAC
AGGCTCCCGAGGGATCAGCCTAGCTTTTCCTTCAGCAGCTCGT
>bbr:178_Bor-1
GGGTGCCTGTCCCCGCTGGGACAGGCACCCTGTCATACGCCAAGACGGTATCCGTCCCCG
TTGCGACAGGCGCCTATCCGCCGGCCTGCGCCGCGAAGCGCCGG
>bbr:179_Bor-1
GGGTGCCAGTCCCCGTGCGGGGACAGGCCCAGAAGTCAGCGGGTGCCAGTCCCCGTGCGG
GGACAGGCACCCGGGAATGGAAAAAGCCCTTCGGCATTACGCCGAAG
>bbr:180_Bor-1
CTGGGCCTGTCCCCGCACGGGGACTGGCACCCGCAAACTTCTCAGGTGCCTGTCCCCGCC
GGGACAGGCACCCCGTCATGCGCCATCTTCTGCAGGGACTGGCACCTC
>bbr:181_Bor-1
AGGTGCCTGTCCCCGTGGGGACAGGCACCCGAGCGTTGCGGAGGGCCGGCACAAGGTGCC
TGTCCCCGCGGGGACAGGCACTCACGCCCTTGGTGCTGGGACCGGCGCGCCGTCAGT
>bbr:182_Bor-1
GAAGTTTGCGGGTGCCTGTCCCCATACGGGGACAGGCACCCGAGTAGATAGAATAGGCGT
TCGACCTCAATCCGGC
>bbr:183_Bor-1
CCCATACGGGGACAGGCACCCGCAAACTTCTCGGCGTGCCTGCCCCGCGGGAATCCAGGT
GCCTGTCCCCGCTGGGACAGGCACCCCGGGCACCCACCCGTCAGGCCGCGGCCGCCAGCG
G
>bbr:184_Bor-1
GTGTGCCTGTCCCCGCGGGGACAGGCACACGCACGGGCAGGTGCCAGTCCTCATGTGGGA
CAGGCACCCCG
>bbr:185_Bor-1
GGGTGCCTGTCCCGCGTGGGGGCAGGCGGAAAGTCAGCGGGTGCCTGTCCCCCGTGCGGG
GACAGGCACCCGGGTAGAGGGGGGGG
>bbr:186_Bor-1
GGGTGCCTGTCCCCGCGGGGACAGGCACCCTGGCCGCCGGTGTCGCTCCCCGTGCGGGCA
CAGGCACCTGGTTCCTGCGGGGTGGGCTTCGCCTCGTTCGCCCC
>bbr:187_Bor-1
GGGTGCCTGTCCCCGCGGGGACAGGCACCTCGTTGCTCAGGCACCTCGTTGCCGCCGCGG
GGACAGGCGCCGCTCAGAGCGCGCCGGTCAGTTCGGGCACGACCTGG
>bbr:188_Bor-1
GTGTGCCTGTCCCAGCGGGGACAGGCACACGCACGGGCAGAGGCCAGTCCCCATGCGGGG
ACAGGCACACCACGCGATGCGGGTCTGGCTCTCCGTGCATCGGCA
>bbr:189_Bor-1
GTGTGCCTGTCCCAGTGGGGACAGGCACACCCTGCCACAGATGTCAGTCCTCATGCGGGG
ATGGACACCCCGCG
>bbr:190_Bor-1
CGGTGCCTGTCCCCGCAGGGGGACTGGCACCCGCCGACTTCCCGGTGCCTGTCCCCGCGG
GGACAGGCACACTGCCGTACGCCATGCCACTCGGCCGCCTACGCCGG
>bbr:191_Bor-1
GTGTGCCTGTCCCCGCTGGGACAGGCACACCCTGCTACGCCATGACATGCGGGCCCCGAC
GGGGA
>bbr:192_Bor-1
GTGTGCCTGTCCCCGCTGGGACAGGCACACTGCCGTACGTACTAAGACGGTATCCGTCCC
CGCGGGGACAGGCACTCTTGCCGCAGGTGCCGCTCCCACGCGGGACAGGCA
>bbr:193_Bor-1
CCGGTGCCTGTCCGCGCGGGGACAGGCACCCGGGCCGGCGCTCAGCCGGACACGGCGCAC
CG
>bbr:194_Bor-1
GGGTGCCTGTCCCCGCCGGGACAGGCACACTGCTGTACGCCATGCGGCAGGAGTGCCTGT
CCCCGCGGGGACGGGCACCCGAGGGGTTACGCGGCG
>bbr:195_Bor-1
GGGAGCCTGTGTCCGCAGGGGGACTGGCTCCCGCGGATTGCATGAGTGCCTGTCCCCCTT
CCGGGGACAGGCACCC
>bbr:196_Bor-1
GGGTGCCTGTCCCCGCCGGGACAGGCACCCCGTCATACGCCATCTACGCTAGCTGCCCGC
CAAGACGGTATCTGTCCCCGTGGGGGACAGGCGCCCGGGATCATGCCTGCGGGCCCGGAG
ACTCCGGCAAG
