# Supplementary material for: Systematic identification of stem-loop containing sequence families in bacterial genomes
Source: BMC Genomics. 2008 Jan 17;9:20. doi: 10.1186/1471-2164-9-20 (PMC2267715; doi:10.1186/1471-2164-9-20)
Supplement: Additional file 1 — Family sequences. A zipped archive of files corresponding to families described in Table 3. Each file contains all the family members as sequences in FASTA format. [file 1471-2164-9-20-S1.zip › suppl_data1/B.bronchiseptica_Bor-2.txt]

>bbr:1_Bor-2
GGCGGTTTTTTTTTGCCGCCGGGACGCCCCAAGGCAAAAAAGCCCCCTCGGGGGGCAGCA
AGCCCGCACAGCGGGCGCAGCGTGGGGGCCTTTTT
>bbr:2_Bor-2
TTGCCGCCGGGCCGCCCCAAGGCAAAAAAGCCCCCTCGGGGGGCAGCAAGCCCGCACAGC
GGGCGCAGCGTGGGGGCGCGACCTTTGCCGCCGGGCCGCTCCAAGGCAAAAAAGCCCCCT
CGGGGGGCAGCAAGCCCGCACAGCGGGCGCAGCGTGGGGGCCTTTTT
>bbr:3_Bor-2
GCGGATAAATCCATTGTGCGGGCGTAATGGTTGCGCCGCCGCCCCGGCGCGACGCTTTTA
TCCCGGCTTTTTTGCCGCCGGGCCGCCCCAAGGCAAAAAAGCCCCCTTGGGGGGCAGCAA
GCCCGCACAGCGGGCGCAGCGTGGGGGCCTTTTT
>bbr:4_Bor-2
GGGAGCTTTTTTTTTGCCGCCGGGCCGCCCCAAGGCAAAAAAGCCCCCTCGGGGGGCAGC
AAGCCCGCATAGCGGGCGCAGCGTGGGGGCCTTTTT
>bbr:5_Bor-2
TTGCCGCCGGGCCGTCCCAAGGCAAAAAGGCCCCCTTGGGGGGCAGCAAGCGCGCGCAGC
GGGCGCAGCGTGGGGGCGTTTTTTTGCCGCCGGGCCGTCCCAAGGCAAAAAGGCCCCCTT
GGGGGGCAGCAAGCGCGCGCAGCGGGCGCAGCGTGGGGGCATTCTT
>bbr:6_Bor-2
CCGCGCGCCGGAACACCCGGCGCGCGGTTTTTTTTGCCGCCGGGCCGCCCCAAGGCAAAA
AAGCCCCCTCGGGGGGCAGCAAGCCCGCATAGCGGGCGCAGCGTGGGGGCACTACT
>bbr:7_Bor-2
TTGCCGCCGGGCCGCCCCAAGGCAAAAAAGCCCCCTCGGGGGGCAGCAAGCCCGCATAGC
GGGCGCAGCGTGGGGGCACTACTTTGCCGCCGGGCCGCCCCAAGGCAAAAAAGCCCCCTC
GGGGGGCAGCAAGCCCGCATAGCAGGCGCAGCGTGGGGGCTTCTTT
>bbr:8_Bor-2
TGGCCGCCTGTCGTGCATCGACTGGCGGTTTTTTTTTTGCCGCCGGGCCGCCCCAAGGCA
AAAAAGCCCCCTTGGGGGGCAGCAAGCCCGCATAGCGGGCGCAGCGTGGGGGCCTTTTT
>bbr:9_Bor-2
TTGCCGCCGGGCCGCCCCAAGGCAAAAAAGCCCCCTTGGGGGGGCAGCAAGCCCGCACAG
CGGGCGCAGCGTGGGGGCCTTTTTTTGCCGCCGGGCCGCCCCAAGGCAAAAAAGCCCCCT
TGGGGGGCAGCAAGCCCGCACAGCGGGCGCAGCGTGGGGGCCTTTTT
>bbr:10_Bor-2
TTGCCGCCGGGCCGCCCCAAGGCAAAAAAGCCCCCTTGGGGGGCAGCAAGCCCGCACAGC
GGGCGCAGCGTGGGGGCCTTTTTTTGCCGCCGGGCCGCCCCAAGGCAAAAAAGCCCCCTT
GGGGGGCAGCAAGCCCGCACAGCGGGCGCAGCGTGGGGGCCTTTTT
>bbr:11_Bor-2
TTGCCGCCGGGCCGCCCCAAGGCAAAAAAGCCCCCTTGGGGGGCAGCAAGCTCGCACAGC
GGGCGCAGCGTGGGGGCCTTTTTTTGCCGCCGGGCCGCCCCAAGGCAAAAAAGCCCCCTT
GGGGGGGCAGCAAGCCCGCACAGCGGGCGCAGCGTGGGGGCCTTTTT
>bbr:12_Bor-2
TTGCCGCCGGGCCGCCCCAAGGCAAAAAAGCCCCCTTTGGGGGCAGCAAGCCCGCACAGC
GGGCGCAGCGTGGGGGCCTTTTG
>bbr:13_Bor-2
TTTGCCGCCGGGCCGCCCCAAGGCAAAAAAGCCCCCTCGGGGGGCA
>bbr:14_Bor-2
GGGGCGTCCTCGGACGCCCCCTTTTTTTGCCGCCGGGCCGCCCCAAGGCAAAAAAGCCCC
CTCGGGGGGCAGCAAGCCCGCACAGCGGGCGCAGCGTGGGGGCGCGACC
>bbr:15_Bor-2
ATAGCGCCGGGCCGCCCCAAGGCAAAAAAAAACTCCCCTGGCGGGGAGTGTTGGCGCGTC
CGGCTCAGCGGCGCGGCGGCGTGGCGGGCGGCCTGGGCTTGGACA
>bbr:16_Bor-2
CCGGCGGCCCGGGGCGCCCACGCGGGCTTTTTTGCCGCCGGGCCGCCCCAAGGCAAAAGC
CCCCCTGGGGGGCAGCAAGCTCGCGCAGCGAGCGCAGCGTGGGGGCATTTTC
>bbr:17_Bor-2
CCGCCGGGCCGCCCCAAGGCAAAAGCCCCCCTGGGGGGCAGCAAGCTGGCGCAGCGAACG
CAGCGTGGGGGCTTTTCT
