# Supplementary material for: Systematic identification of stem-loop containing sequence families in bacterial genomes
Source: BMC Genomics. 2008 Jan 17;9:20. doi: 10.1186/1471-2164-9-20 (PMC2267715; doi:10.1186/1471-2164-9-20)
Supplement: Additional file 1 — Family sequences. A zipped archive of files corresponding to families described in Table 3. Each file contains all the family members as sequences in FASTA format. [file 1471-2164-9-20-S1.zip › suppl_data1/B.bronchiseptica_Bor-3.txt]

>bbr:1_Bor-3
GGTCCTGGCCGGCGCCAATACCTATGCCGGCCGCACCACCATCAAGCGCGGCACCCTCGA
CGTCT
>bbr:2_Bor-3
GACATTGACGGGCGTCAATACCTACACTGGCGCCCTGCAGCTGAAGGAGGGCAAGGTCAT
CGTCTCGGCGGCTGAGAACCTGGGTGCGGCCAACTCCAGGCTGGAGTTCGATGGCGGCAC
GTTGAACACGACCTCGG
>bbr:3_Bor-3
CGGCGGCACGGTCGTCAATGCCGGCACAGTGCAGATCTCGAACGACTACGGACTTGGCAA
TGGCGCGTTGACGCTCAACAACAGCCGTCTGGCCAGCACGGCCGACATCT
>bbr:4_Bor-3
GCTGCTCGGGGGCGACAGCCTGTACGCCGGAGGCACGGTGGTCAATGCCGGCACGGTGCA
AGTGTTCAAGGACGCGAGCCTGGGGGGCGGCGCGTTGACATTGAATAATGCGAGTCTGGC
AAGTCTGGGCTCTTTTT
>bbr:5_Bor-3
GGTGCTCGGTGGCGACAACCAGTATGCGGGCGGCACGACGGTCAATGCCGGCGCGGTGCA
GGTTTCGCGCGACGCGAACCTGGGTGCCGCGGCCGGCGCGGTGGCGCTCAACGATGCGCG
CCTGGCGAGCACGGGTA
>bbr:6_Bor-3
GGTGCTCGGTGGCGACAACCAGTATGGCGGCGGCACGACGGTCAATGCCGGCACGGTGCA
GGTTGCGCGCGACGCCAACCTGGGGGGCGCGGCTGGCACGGTGGCGCTCAATGGCGGCAC
GCTGGCGGCATCGGCGA
>bbr:7_Bor-3
GGTGCTGGGTAACGACAACCAGTATGCGGGCGGCACGGTGGTCAACGCCGGCACGGTGCA
GGTTGCGCGCGATGCGAACCTGGGTGCCGCGGCCGGCGCGGTGACGCTCGATGGCGGCAC
GCTGGCGGCATCGGCGG
>bbr:8_Bor-3
GGTGCTGGGTAACGACAACCAGTATGGCGGCGGCACGACGGTCAATGGCGGCACGGTGCA
GGTTGCGCGCGATGCGAACCTGGGTGCCGCGGCCGGCGCGGTGACGCTCGATGGCGGCAC
ACTGGCGGCATCGGCGG
>bbr:9_Bor-3
GGTGCTGGGTAACGACAACCAGTATGGCGGCGGCACGACGGTCAATGGCGGCACGGTGCA
GGTTGCGCGCGACGCCAACCTGGGTGCCGCGGCCGGTACGGTGGCGCTCAATGATGCGCG
CCTGGCGAGCACGGGTA
>bbr:10_Bor-3
GGTGCTCGGTGGCGACAACCAGTATGCGGGCGGCACGACGGTCAATGCCGGCGCGGTGCA
GGTTGCGCGCGACGCGAACCTGGGTGCCGCGGCCGGCGCGGTGGCGCTCAACGATGCGCG
CCTGGCGAGCACGGGTA
>bbr:11_Bor-3
GGTGCTCGGTGGCGACAACCAGTATGGCGGCGGCACGACGGTCAATGCCGGCACGGTGCA
GGTTGCGCGCGACGCCAACCTGGGGGTCGCGGCTGGCACGGTGGCGCTCAATGGCGGCAC
GCTGGCGGCATCGGCGA
>bbr:12_Bor-3
GGTGCTGGGTAACGACAACCAGTATGGCGGCGGCACGACGGTCAATGGCGGCACGGTGCA
GGTTGCGCGCGACGCCAACCTGGGTGCCGCGGCCGGTACGGTGGCGCTCAATGATGCGCG
CCTGGCGAGCACGGGTA
>bbr:13_Bor-3
GGTGCTCGGTGGCGACAACCAGTATGCGGGCGGCACGACGGTCAATGCCGGCGCGGTGCA
GGTTGCGCGCGACGCGAACCTGGGCGCCGCGGCCGGCGCGGTGGCGCTCAACGATGCGCG
CCTGGCGAGTACGGGTA
>bbr:14_Bor-3
GGTGCTGGATGGCGACAACCAGTATGCGGGCGGCACGACGGTCAATGCCGGCACGGTGCA
GGTTTCGCGCGACGCCAACCTGGGTGCCGCGGCCGGCGCGGTGGCGCTCAACGATGCGCG
CCTGGCGAGCACGGGTA
>bbr:15_Bor-3
GGTGCTGGATGGCGACAACCAGTATGGCGGCGGCACGACGGTCAATGCCGGCACGGTGCA
GGTCGCGCGCGACGCAAACCTGGGCGCGGCAGGCGGCGCGGTGCGGCTGCAAGGCGCCAC
GCTGGCCAGCACGGGCA
>bbr:16_Bor-3
GACGTTGACGGGCAACAACACCCATACCGGCAAGGTGGTGGTGGAGGCGGGCAGCCTCAG
CGTATCGGCGGCCAACAACCTGGGTGGCGCAGGTAGTTCGGTACAGCTCAAGGGCGGCGC
CCTCGCCCTCAAGAAAA
>bbr:17_Bor-3
GGTGCTGGAGCACGCGTCCAATACGTATAGCGGCGGTACGGAGATCAACAACGGAACGCT
GCGGGCGGCGCATGACGCCAGCCTGGGTTCCGGCACGTTGGCGCTCAAGAACAGCCAGCT
GGCCGCCACGGACAGCTTCA
>bbr:18_Bor-3
GCTGCTGCGCGGAACCAATCAGCAAAATGGCGGCACGACCGTCAATGCCGGTACGCTGCA
GATATCCCGCGACGCCAATCTTGGCCGAGGGGCGCTGGCGCTGAACGACGGCACGCTGCA
GAGCACCGGCAGCTTCG
>bbr:19_Bor-3
GGCCCTGGCCGGCGCCAACACGTACTCGGGTGGCACGGTGGTCGAGGCCGGCGCGCTTCG
GGCAGGACACGAAGACAACCTGGGACGGGGCGCAATAACCCTGCAGGGCGGAGATCTGCT
TGCCGGCGGCAGTTTTT
>bbr:20_Bor-3
GGCGCTCACTGGCGTCAACGAGTACGCCGGCCAGACCGTGCTCAGGCAAGGCAAGCTGCG
CGTGGCCAGGGAAGAAAGCCTGGGCGGCGGTGCGCTGGTGCTGGAAAACAATACGGTGTT
CGAGAGTGCGGGCTCGTATG
>bbr:21_Bor-3
CGTGCTGAGCGGCAACAATACCTACGCCAAGGGCGTCGAGGTCTGGGGCGGGGTCGTGCA
AGTCTCTCGCGACCAGAACCTGGGCGCGGCCAATGGCGCGGTCACGCTCAACGGCGGCGG
GTTGGCGGCCAACGGGG
>bbr:22_Bor-3
GAGGTTGGAGGGCGTCAACACCTACACCGGTGGCACGCGCTTGCAGGGCGGCACCGTGCA
GGTATCGCGCGACAACAACCTAGGCCAGGCCGCCGGCGCGGTCACGTTCGACGGCGGGCG
GCTGGCCAGCACCGGCA
>bbr:23_Bor-3
GGTGCTGGGCGGCGCCAACACTTACCAGGGCGACACCCGCGTCGAGGCTGGCACGCTGCA
GGTGTCGGCCGACGCCAATCTGGGCCAGGGCGCCGTGCATCTGCACGACAGCCGGCTGGC
GACGACCGGTACCTTCG
>bbr:24_Bor-3
GGTGCTGGCCGGCGACAACCAGCATGCCGGCGGCACCGAGGTCAGGGCCGGCACGCTGCA
GGTATCGCGCGCCACCAACCTGGGGCCCGGCGCGCTGGCGCTGGAGAACGCGGCGCTGGC
CACGACCGCCAGCTTCA
>bbr:25_Bor-3
GGTGCTGGTCAAGGACAACCACCATGACGGCGGCACCACCATCCACGCCGGCACCCTGCA
GGTGTCGCGCGACGCCAACCTGGGCTCGGGACAGAGCGCGGTGACGCTGGATGGCGGCGC
CCTGGCGGTTTCTGCCG
>bbr:26_Bor-3
CGTGCTGGAGCACGACAATACCCACGCCGGCGGCACCCGGGTTACCGGCGGGGTGCTGCG
CGTCTCGCGCGACGAGAACCTGGGTGAAGCGCATGGCATGCTGACGCTCGACGGCGGCAC
GCTGTCGACCACCGCCG
>bbr:27_Bor-3
GGCCCTGGGCGGCACGAACACCTATGCCGGCGGCACCGTGGTCGAGGCCGGCACGCTGCG
GGTCGCGCGCGACGCCAACCTGGGCGGCGGCGCGCTGACCCTGAACAACAGCCGCCTGCA
TGCGACCGCCGGCTTTG
>bbr:28_Bor-3
GGTATTGGACGGCGACAACCGGTACGCGGGAGGCACCGAGGTCAATGCCGGCACGCTGCA
GGTCGCGCGCGACGCCAACCTGGGCGCGGGCGACGTGGCCCTCAATGGCAGCCGCCTGGC
CGCCACCGCCAGCTTCG
>bbr:29_Bor-3
GGCGCTGGCTGCGGCCAATCGCTACGGCGGCGGCACCATCGTCAAGGCGGGCGCCGTGCG
GATCGCCCGCGACGCCAACCTGGGGCGGGCCGGCACCGGCGTAACCCTGGACGGCGGCGC
GCTGGCCACCACGGCGG
>bbr:30_Bor-3
GGCGCTGAACCACGATAACCAGCATGCCGGCGGCACCCTGGTCCACGGCGGCACGTTGCG
GATCGCCCGCGACGCTAACCTGGGCGCGGCGGGCACGGCGGTGACGCTGGACGGCGGCAC
GCTGGCCACCACGGCAT
>bbr:31_Bor-3
GGTGCTCAGCGCCGACAACCGCCATGGCGGCGGCACGGCAGTCACCGGCGGTACGCTGCA
AGTCTCGCGCGACGCCAACCTGGGCGCGGCGGCCGGCGCCCTGACGCTGGACGGCGGCAC
TTTGCTGAGCACCGCCA
>bbr:32_Bor-3
GGTGCTCTCGGGGAACAACAGCTATCAAGGCAGCACGCACATCCTGAGCGGCGCGGTCTC
CATTGCTTCGGACAGGAACCTGGGCGCAACGGGCGCCGGGATCCTGCTGAGCGGCGGCAC
GCTGGCCACGACAGCCG
>bbr:33_Bor-3
GACGCTCTCAGGCGTCAACACCTACGCTGGCGGGACGGTGATCGAAGCAGGCACACTGCG
CATTGCGCAAAGCGGGAACCTGGGTACCGGCCCCCTGACCCTCAACGGGGGGACGCTGGA
GGCGACGGCCCCGCTCA
>bbr:34_Bor-3
CACGCTCGTCGGCGAGAACACCTACACCGGCGGCACGACACTCGATGCGGGCGTGCTCGG
CATCTCGGCTAACGCCAACCTGGGCAATCCCAATGGCGCCCTGGTTTTCAACGGCGGCAC
GCTGCGGACAACGGGC
