# Supplementary material for: Systematic identification of stem-loop containing sequence families in bacterial genomes
Source: BMC Genomics. 2008 Jan 17;9:20. doi: 10.1186/1471-2164-9-20 (PMC2267715; doi:10.1186/1471-2164-9-20)
Supplement: Additional file 1 — Family sequences. A zipped archive of files corresponding to families described in Table 3. Each file contains all the family members as sequences in FASTA format. [file 1471-2164-9-20-S1.zip › suppl_data1/B.bronchiseptica_Bor-6.txt]

>bbr:1_Bor-6
CGACATCTCCGGCGCCGGCGGGCTGGTCGTCGACGGCCCCGGCGCGCTGGTCCTGGCCGG
CGCCAATACCTATGCCGGCCGCACCAC
>bbr:2_Bor-6
GGGGGTGCTGAGCGGCGGCGGAAATTTTGCCAAGGAAGGTGCGGGGTCGCTGACATTGAC
GGGCGTCAATACCTACACTGGCGCCCTGCA
>bbr:3_Bor-6
CCATCGATGCGGGAGGCGGTACGTTCGAGGTGGCAGGCGGCACGACGCTGAACTGGACGG
GCCGAATGCTCGGCAACGGTACGCTGGTCAAAGAAGGGGCGGGAACGCTGGCCCTTTCCG
GGTTTAACGCTCACGGCGGCACGGTCGTC
>bbr:4_Bor-6
GCTACCGTGAACGGCAACGGCACGTTCGACACCGCGAACGGGACAACCCTGCAATGGATG
GGCGACATAGGCGGCGCCGGCGCGCTGGTCAAGACCGGCGCCGGTACGCTGCTGCTCGGG
GGCGACAGCCTGTACGCCGGAGGCACGGT
>bbr:5_Bor-6
GCCACGCTGACGGGCAACGGCACCTTCGATACGACTGTCGGGACGACGCTGGGCTGGACG
GGCGACATAGGAGGCGCCGGCGCGCTGGTCAAGACCGGCCAGGGCACGCTGGTGCTCGGT
GGCGACAACCAGTATGCGGGCGGCACGAC
>bbr:6_Bor-6
GCCACGCTGACGGGCAACGGCACCTTCGACACGGCCACCGGCACGACGCTGGGCTGGACG
GGCGACATAGGAGGCGCCGGCGCGCTGGTCAAGACCGGTCAGGGCACGCTGGTGCTCGGT
GGCGACAACCAGTATGGCGGCGGCACGAC
>bbr:7_Bor-6
ACCATCGGAGCGGGCAACGGGGCGATGTCGGTGGCCAGCGGCGCGAGCCTGGACTGGCAG
GGCCTGATCGATGGTACGGGCGCCCTGGCCAAGGAGGGGGCGGGCACGCTGGTGCTGGGT
AACGACAACCAGTATGCGGGCGGCACGGT
>bbr:8_Bor-6
ACCATCGGCGCCGGCAACGGGGCGATGTCGGTGGCCAGCGGCGCGAGCCTGGACTGGCAG
GGCCTGATCGGCGGCACGGGCGCCTTGATCAAGGAAGGCGCGGGCACGCTGGTGCTGGGT
AACGACAACCAGTATGGCGGCGGCACGAC
>bbr:9_Bor-6
ACCATCGGCGCCGGCAACGGGGCGATGTCGGTGGCCAGCGGCGCGAGCCTGGACTGGCAG
GGCCTGATCGGCGGCACGGGTGCCTTGATCAAGGAAGGCGCGGGCACGCTGGTGCTGGGT
AACGACAACCAGTATGGCGGCGGCACGAC
>bbr:10_Bor-6
GCCACGCTGACGGGCAACGGCACCTTCGACACGGCCACCGGCACGACGCTGGGATGGAGC
GGCGACATAGGAGGCGCCGGCGCGCTGGTCAAGACCGGCCAGGGCACGCTGGTGCTCGGT
GGCGACAACCAGTATGCGGGCGGCACGAC
>bbr:11_Bor-6
GCCACGCTGACGGGCAACGGCACCTTCGACACGGCCACCGGCACGACGCTGGGATGGACG
GGCGACATAGGAGGCGCCGGCGCGCTGGTCAAGACCGGTCAGGGCACGCTGGTGCTCGGT
GGCGACAACCAGTATGGCGGCGGCACGAC
>bbr:12_Bor-6
ACCATCGGCGCCGGCAACGGGGCGATGTCGGTGGCCAGCGGCGCGAGCCTGGACTGGCAG
GGCCTGATCGGCGGCACGGGTGCCTTGATCAAGGAAGGCGCGGGCACGCTGGTGCTGGGT
AACGACAACCAGTATGGCGGCGGCACGAC
>bbr:13_Bor-6
GCCACGCTGACGGGCAACGGCACCTTCGATACGGCCACCGGCACGACGCTGGGATGGAGC
GGCGACATAGGCGGCGCCGGCGCGCTGGTCAAGACCGGCCAGGGCACGCTGGTGCTCGGT
GGCGACAACCAGTATGCGGGCGGCACGAC
>bbr:14_Bor-6
GCCACGCTGACGGGCAACGGCACCTTCGACACGGCCGACGGCACGACGCTGGGATGGACC
GGCGACATCGGCGGCGCCGGCGCGCTGGTCAAGACGGGCCAGGGCACGCTGGTGCTGGAT
GGCGACAACCAGTATGCGGGCGGCACGAC
>bbr:15_Bor-6
GCCACGCTGACGGGCAACGGCACCTTCGATACGGCTGACGGCACGGCGCTGGGCTGGACG
GGCGACATCGGCGGCGCCGGCGCGCTGGTCAAGGAAGGCCTGGGCACCCTGGTGCTGGAT
GGCGACAACCAGTATGGCGGCGGCACGAC
>bbr:16_Bor-6
GCGGCCGGCGGCACCTTCGCCACGCTGGGCGCGACGACGCTGGGCTGGGATGCGGCCATC
GACGGCGCGGGCGGACTGACCAAGACCGGCGCCGGCGATCTGGTTCTTTCGCAGGCCAAC
ACCTATGCCGGGCCGACCTTG
>bbr:17_Bor-6
CAGTCCATCAGCAACGCCGGCACGGTTCAGTTCACGCAGGACAGCAATGCCGCCTACGCC
GGCGTGCTGAGCGGGACCGGGAGCATCGTCAAGCGCGGCGGCGGCGACCTGACGTTGACG
GGCAACAACACCCATACCGGC
>bbr:18_Bor-6
CTGACGCTCGATTCCGGGGCGCAGACGTTGATCATCGAGCCGGGAACAACCACGACCTGG
CAAGGCCAGGTCAGCGGCGCCGGCAAACTGGTGACCCAGGGCGGCACGCTGGTGCTGGAG
CACGCGTCCAATACGTATAGCGGCGGTACGGA
>bbr:19_Bor-6
TTGACGCTCGCTGGAAACGAAAGCATAGACGTCGCAGCCACCAAGATACTCAGTTGGAAC
GGCGAAATCAGCGGCGCCGGCACCCTGGTGAAGGAAGGCCAGGGGACCTTGCTGCTGCGC
GGAACCAATCAGCAAAATGGCGGCACGAC
>bbr:20_Bor-6
GCCACCTTGCGCGGCCAGGCCACCATGGAGGTCGACGCTTCGCATACCGTGACCTGGAAT
GGCGAGCTGAGCGGCGGCGGCATGTTGCGCAAGTCAGGCCAGGGCACGCTGGCCCTGGCC
GGCGCCAACACGTACTCGGGTGGCACGGT
>bbr:21_Bor-6
CTCACGCTTGTCCGCGGTTCCTTGGACGTGGCTCGCGACGCTACCCTGACCTGGAACGGT
GCGATATCGGGCGCCGGCGATCTGGTCAAAACGGGGGACGGGACCCTGGCGCTCACTGGC
GTCAACGAGTACGCCGGCCAGACCGT
>bbr:22_Bor-6
GTCACGCTCAAGGGCGCGCCCAAGGTGGCAACGCCCGCGGGCGACACGCTCGAATGGCGC
GGCACGGTCGACGGCGACGGCAAGCTGTACAAGCAAGGCGGCGGCACGCTCGTGCTGAGC
GGCAACAATACCTACGCCAAGGGCGTCGAG
>bbr:23_Bor-6
CTGGAGCTGACCGCCGGGGCCAAGGCCATCGACGTCGCGGCCGGCAAGGACGTGACGTGG
CGCGGTGTCGTCAACGGCGCCGGCGCGCTGACCAAGGCCGGCGACGGCACCTTGAGGTTG
GAGGGCGTCAACACCTACACCGGTGGCACGCG
>bbr:24_Bor-6
GCCACGCTCAACAACGCCGGCCAGATCGATACCGCCCAGGGCACCACGCTGACGTGGAAC
GGCGCCATTGGCGGCAAGGGCGAGCTGCGCAAGCAAGGGGCGGGCACCCTGGTGCTGGGC
GGCGCCAACACTTACCAGGGCGACACCCG
>bbr:25_Bor-6
CTGGAGTTGACCGGACGTGGCACGGTGCAAGCGGCTGCCGCCGCCACGCTGGATTGGCGC
GGGACGGTGGCTGGCGCCGGCACGCTGGTCAAGGAAGGCGCAGGCACGCTGGTGCTGGCC
GGCGACAACCAGCATGCCGGCGGCACCGA
>bbr:26_Bor-6
GCCACCCTGACCGGCAACGCCGCCATCGACACGGCCGCCGGCACCACGCTGGGATGGGAG
GGGGCCATCGGCGGAACCGGCAGCCTGCACAAGAAGGGCGAGGGCAAGCTGGTGCTGGTC
AAGGACAACCACCATGACGGCGGCACCAC
>bbr:27_Bor-6
GTCGTGGGCGCCGGGCACGGCGCGCTTTCGGTGGCGGGCGGCCACACCCTGCAATGGCAG
GGCCAGGTCGGCGGGGCGGGGGCGTTGACCAAGACGGGCGACGGCACGCTCGTGCTGGAG
CACGACAATACCCACGCCGGCGGCACCCG
>bbr:28_Bor-6
ACCGTGGGCAACGGCGGCGGCCGGATCGTCGTCGCCGACTCCGCCACGCTGGATTTGCAG
GGCGACGTTGCCGGCGCGGGCCGGCTGGTCAAAGAGGGCGCGGGCACTCTGGCCCTGGGC
GGCACGAACACCTATGCCGGCGGCACCGT
>bbr:29_Bor-6
GCGACCCTCACCGGGCGCGCCTCGATCGACACCGACAACCGGGCGACGCTGCAATGGCGC
GGCACGGTCGATGGCGCCGGCAGGCTGGTCAAGCAGGGCCTGGGCACCCTGGTATTGGAC
GGCGACAACCGGTACGCGGGAGGCACCGA
>bbr:30_Bor-6
GCCACGCTGAGCGGTGCGGCCGCCATCGACACGGCCGACGGCGTCACCTTGGACTGGAAT
GGCCTGCTCGACGGTGACGGCGCCCTGGTCAAGCAGGGCAACGGCACCCTGGCGCTGGCT
GCGGCCAATCGCTACGGCGGCGGCACCAT
>bbr:31_Bor-6
ACCCTGGGCGCGGCCCACGGCACGCTGGAGGTGGCCGCCGGCACCCGGCTGGACTGGAAC
GGGGCGATCGGCGGCGCCGGCGCGCTGACCAAGACCGGCGCCGGCACCCTGGCGCTGAAC
CACGATAACCAGCATGCCGGCGGCACCCT
>bbr:32_Bor-6
CGCGTCGGGGCGCGCAATGGCGTATTGCAGCCGGACGCGGGCACGACCCTGGATTGGCGG
GGCGTGGTCGCCGGCGCGGGCAAGCTGACCAAGGCCGGTCCGGGCATGCTGGTGCTCAGC
GCCGACAACCGCCATGGCGGCGGCACGGC
>bbr:33_Bor-6
CCCTCGATGCCGCGGGCGGCACCTTCGTCACCCGCGACGGCACCCGGCTGGATTGGGACG
GCGCGATAGGCGGGGCGGGTGGCCTGGTCAAGGAGGGCGCCGGCGAGCTGCGGCTTGGCA
ATGCCAATACCTACCAGGGGCCGACCCGC
>bbr:34_Bor-6
GTGGCCATCGGCGCGAACGGGATCTTTGTGCTGGACGACGCGCAGGCCGCCGCCTATGCG
GGGACCTTGAGCGGTACGGGCCGATTCCATAAACAAGGCGCCGGCAGCCTGCTGCTGACC
GGCGACA
>bbr:35_Bor-6
ATCACCCTGGCCGGCAACGGGGGCTTCGATGTCGCCGCCGGCACCACGCTGGCGGCCACC
GGGCCGATCGGCGGCACTGGCGCCCTGGTCAAGACCGGCGCCGGGACGCTGCGCCTGGCC
GGAGCCAACCTCTACGCCGGCGGAACGCG
>bbr:36_Bor-6
GAGATTACCGGCAGCGGCGGAATCACCAAGACCGACGCCGGCACGCTGGTGCTCTCGGGG
AACAACAGCTATCAAGGCAGCACGCA
>bbr:37_Bor-6
GCGCTTGGCGCGGGCAACGGTGCCTTCGACGTCGCCAGCGGCGCCTCGTTGACGCAGCAA
GGCATCGTCTCCGGCAGCGGCGCACTGACGAAAACCGGCCCAGGCAGCCTGACGCTCTCA
GGCGTCAACACCTACGCTGGCGGGACGGT
