# Supplementary material for: Systematic identification of stem-loop containing sequence families in bacterial genomes
Source: BMC Genomics. 2008 Jan 17;9:20. doi: 10.1186/1471-2164-9-20 (PMC2267715; doi:10.1186/1471-2164-9-20)
Supplement: Additional file 1 — Family sequences. A zipped archive of files corresponding to families described in Table 3. Each file contains all the family members as sequences in FASTA format. [file 1471-2164-9-20-S1.zip › suppl_data1/B.bronchiseptica_Bor-4.txt]

>bbr:1_Bor-4
GCGCCAGCGCGTGTCGATCGCGCGCGTGCTGGCCAACGATCCGGACGTGATCCTGCTCGA
TGAACCGTTCGCCGCGCTCGA
>bbr:2_Bor-4
AGCGGGTGGCGCTGGCGCGCGCCCTGTCGCTCGACCCCGAACTGCTGTTTCTCGACGAGC
CGACGGCGGGCCTGGA
>bbr:3_Bor-4
CCAGATGCAGCGGGCGCTGTTCGCGCGCCTGCTGTTGCAGGACGCGCCCCTGTTGCTGCT
GGACGAGCCTTTCAGCGCGATCGA
>bbr:4_Bor-4
CGAACAGCAGATGACGGCCATCGGCCGCGCATTGATGGCCAGCCCCACCATGATCCTGCT
CGACGAGCCGTCCATGGGGCTGGC
>bbr:5_Bor-4
CCTGCAAAAGCGGGTCGACCTGGGCCGCGCGCTGGCCATGGAGCCGCGCCTGCTGCTGCT
GGACGAACCCATGGCGGGCATGAA
>bbr:6_Bor-4
GCGCCAGCGCGCCGCCATCTGCCGCGCGCTGGTCGACGACCCGGCGCTGCTGCTGATGGA
CGAGCCGTTCGGCGCGCTGGA
>bbr:7_Bor-4
CCAGCGCCAGCGCATCGGCATCGCCCGCGCGCTGATCCATCGCCCGCGCGTGCTGATCCT
GGACGAGGCCACCAGCGCGCTGGA
>bbr:8_Bor-4
CCAGCAGCAGCGCGTGGCGATCGCGCGCGCCCTGGCGATGGACCCGGTGGTCATGCTGTT
CGACGAGCCGACCTCCGCGCTCGA
>bbr:9_Bor-4
GCAGCAGCGCGTGGGCATCGCGCGCGGCCTGATCCACGATCCGGCGCTGCTGCTGATGGA
CGAGCCGTTCTCCGCCCTGGA
>bbr:10_Bor-4
CCTGCAGCGCCTGGTCAGCATCGCCATCGCCTTCGCGGCGCGTCCCAGCCTGCTGTGCCT
GGATGAACCCTTGACCGGCCTGAA
>bbr:11_Bor-4
CCAGCAGCAGATGGTGGCGGTGGGGCGGGCCTTGATGGCCAAGCCCCGCCTGCTCCTGCT
CGACGAACCCACCATCGGGTTGGC
>bbr:12_Bor-4
CCAGCAGCGCTTCGTCGAGTTCGGCCGCGCCCTGCTGATCGAGCCCTCGGTCATCCTGCT
CGACGAACCCACCGCCATGCTGGC
>bbr:13_Bor-4
CCAGCAGAAGCTGCTGGAGCTGGCGCGCATCATGGTGGCGCAGCCCAAGGTCATCCTGCT
CGACGAGCCGTTCGCCGGCGTCAA
>bbr:14_Bor-4
CGAACAGCAGATGGTCGCCATCGGCCGGGGGTTGATGTCGGCGCCGCGCATGCTGTTGCT
GGACGAACCCTCGCTGGGGCTGGC
>bbr:15_Bor-4
AGCGGCTGGAGGTCGCCAAGGCGCTCGCCACCCAGCCCTCCTACCTGCTGCTCGACGAAG
TCATGGCCGGCTTGAA
>bbr:16_Bor-4
CCTGCAGCGCCTGGTGAGCATGGCCATGGCATTCGCGGCGCGGCCCTCCCTGCTGTGCCT
GGACGAGCCGCTGACCGGCTTGAA
>bbr:17_Bor-4
ACAGCAGCAAATGGTGGCCGTCGCCCGCGCGCTGATGAGCGCGCCCAGCATGCTGCTGCT
GGACGAGCCCACGATCGGCCTTGCG
>bbr:18_Bor-4
GCAGCAGCGCGTGGGCATCGCGCGCGGCCTGGTGCACAACCCCCGCCTGCTGCTGATGGA
CGAACCGTTCGCCGCGCTCGA
>bbr:19_Bor-4
CCAGAAGCAGCGGGTCGCCATTGCGCGCGCGCTGGCCATGAAGCCCGAAGTGATCTTCTT
CGACGAGCCGACCTCGGCGCTGGA
>bbr:20_Bor-4
CGAACGCCAGATGCTGGGCATCGGCCGCGCGCTGATGATGGGTCCGCGCGTGCTGCTGCT
GGACGAGCCGTCCATCGGCCTGGC
>bbr:21_Bor-4
GCAGCGCATGCTGTCGATCGCGCTGGCCTACGGCCGCAGCGCCACCGTGCTGCTGCTGGA
CGAACCGGCGGCCGGCCTGGG
>bbr:22_Bor-4
CGAACGCCAGCGCGTGGGCATCGCCCGCGCGCTGCTGACCAGCCCGCGCCTGCTGCTGAT
GGACGAGCCGCTGGCGGCGCTGGA
>bbr:23_Bor-4
CCAGCGCCAGCGCCTTTGCATCGCGCGCGCCCTGGTCATGGACCCCGAAGTGCTGGTGGC
CGACGAAGCCGTTTCGGCGCTGGA
>bbr:24_Bor-4
CCAGCGCCAGCGCATCGTCATCGCCATGGCGCTGATCCTCGAACCCAAGCTGCTGATCGC
CGACGAACCCACCACGGCGCTGGA
>bbr:25_Bor-4
GCGCCAGCGGGTCATGATCGCCATGGCCCTGTCCTGCAAGCCGGCGCTGCTGATCGCCGA
CGAGCCGACCACGGCGCTGGA
>bbr:26_Bor-4
GCAGCGGCAGCGCATCTGCATTGCGCGCGCGCTGTCGGTCGACCCCAAGGTGCTGATCGC
CGACGAGTCGGTGTCGGCGCTGGA
>bbr:27_Bor-4
CCAGCGCCAGCGCGTCGGCATCGCGCGCGCGCTGATGCAGCGGCCGCAACTGCTGCTGGC
CGACGAGCCGACCTCGTCGCTGGA
>bbr:28_Bor-4
CCAGCAGCAACGGGTGGCCATCGCGCGCACCATGGTGATGGAGCCGCGCGTGCTGCTGCT
GGACGAACCCCTGTCCAACCTGGA
>bbr:29_Bor-4
GCAGCGCCAGCGCGTGGTCATCGCCCGCGCGCTGGCCATGCAGCCGCGCGTGCTCATCTG
CGACGAACCGGTCTCGGCGCTGGA
>bbr:30_Bor-4
CCAGCAGCAACGCGCGATGATCGCCATGACCCTGGCGGCCGAGCCCGCCCTGCTGATCGC
CGACGAACCCACCACCGCGCTGGA
>bbr:31_Bor-4
GCGCAAGCGCGTGGCGCTGGCGCAGACCCTGGTGCTCGATCCCAACATCATCCTGATGGA
CGAGCCGTTCAGCGCGCTGGA
>bbr:32_Bor-4
GCAGCGCCAGCGTGTCGCGATGGCGCGCGCGCTGGTGATCGAACCGCGGCTGCTGTTGCT
CGACGAGCCGCTTTCGGCCCTGGA
>bbr:33_Bor-4
GCAGCGCGTGGCGATCGCGCGCGCGCTGGCCTACGCGCCCGACGTGCTGCTGCTCGACGA
ACCCTTCGGCGCGCTGGA
>bbr:34_Bor-4
GCGCCAGCGCGTGGGCATCGCGCGCGTGCTGACGCTGGGCTCGAGGGTCCTGCTAATGGA
CGAGCCGTTCGGCGCGCTCGA
>bbr:35_Bor-4
CAAGCAGCGCCGGCTGGAGGTGGCGCGCGCGCTGGCCACCGGGCCCAGCCTGCTGCTGCT
GGACGAACCGGCGGCGGGCCTGCG
>bbr:36_Bor-4
CGAGCAGCAGATGCTGGCGATCGCCCGCGCGCTGATGGCGCGGCCCAGGCTGCTGCTGCT
CGACGAGCCTTCGCTGGGCCTGGC
>bbr:37_Bor-4
GCAGCAGCGGGTGGGCATCGCCCGCGGCCTGATCCACGACCCCAGCCTGCTGCTGATGGA
CGAGCCGTTCGCCGCGCTCGA
>bbr:38_Bor-4
CCAGCGCCAGTCGGTGGCGATCGCGCGCGCGTTGATCAACGACCCGCCCATCCTGCTGCT
GGATGAGCCCAGCAGCAACATGGA
>bbr:39_Bor-4
GCAGAAGCAGCGCGTGGCCATCGCGCGCGCGCTGTGCATGCAGCCGCGCATCATGCTGTT
CGACGAGCCCACGTCGGCGCTGGA
>bbr:40_Bor-4
GCGCAAGCGCGTCATGCTGGCCCAGACGCTGATCCGCGATCCCGACATCATTCTCATGGA
CGAGCCGTTCTCGGCCCTGGA
>bbr:41_Bor-4
CCAGCAGCAGCGCGTGGCGCTGGCGCGCACCATTGTCATCGAGCCGCAGGTGCTGCTGCT
GGACGAACCCCTGTCCAACCTGGA
>bbr:42_Bor-4
CCAGCAACAGCGCCTGTGCATCGCGCGCGGCGTGGCCATCAAGCCCGAAGTGCTGCTGCT
CGACGAGCCCTGCTCGGCGCTGGA
>bbr:43_Bor-4
CGGACGCAAGCGCGCGCTGGAGCTTGCAACGACGTTGGCGCTGGAGCCGGAGGTGCTGCT
GCTCGATGAGCCGATGGCGGGCATGGG
>bbr:44_Bor-4
CGAGCAGCAGATGCTGGCGATCGGCCGCATCCTGCGCACGGGGGCGACCCTGCTGTTGCT
CGACGAGCCGAGCGAGGGGCTGGC
>bbr:45_Bor-4
CGAACAGCAGATGTGCGCCATGGCGCGCGCCCTGATGGCCGCCCCCGTGCTCATGATGAT
CGACGAA
>bbr:46_Bor-4
CGGCCGCAAGCGGCTGGAACTGGCCAAGGCGCTGGCCATGCAGCCGCGGGTGCTGCTGTG
CGACGAAGTCATGGCGGGACTGAA
>bbr:47_Bor-4
GCAGAAGAAACTGCTGGAGCTGGGGCGGCTGCTCATGATGAAGCCGGGCTTCATCATGCT
CGACGAGCCCTTCGCCGGCGTCAA
>bbr:48_Bor-4
CGAGCGCCAGCAGCTGGCCTTCGCCCGGGCCCTGATGTCCAAGCCCAGCCTGGTGCTGCT
GGACGAGCCGTCGGCGGCCCTG
>bbr:49_Bor-4
GCAGCAGCAGCGCGTGGCGATCGCCCGCTCGCTGTGCATGGCGCCCAAGATCATGCTGTT
CGACGAGCCTACCTCGGCGCTCGA
>bbr:50_Bor-4
CGAGCAGCAGATCCTCGAAACCGCCATGGTGCTGGAAATGCATCCGCGCCTGCTCCTGCT
GGACGAACCCTCGCTGGGGCTG
>bbr:51_Bor-4
CCAGAAGAAACTGGTGGCCCTGGCCGCCTGCCTGATGTCGCGCCCCAGCGTGGCCATCCT
GGACGAGCCGCTGGCCGGCGTGAA
>bbr:52_Bor-4
GGAACGCCAGCGCGTGGCGATCGCGCGCGCCTTCCTGGCCGATGCGCCCATCCTCATCCT
GGACGAAGCCACCTCCAGCCTGGA
>bbr:53_Bor-4
CGAGCAGCGTCAGCTGGAAGTGGCCATCGCCATGGCGGCCGAGCCCGAACTGCTGCTGCT
CGACGAGCCCACCTCGGGCATG
>bbr:54_Bor-4
CGAGCAGCAAATGGTGTCCATCGCGCGCGCCCTGATGCTCAATCCGTCCGTCATCCTGCT
CGACGAACCTTCCGAAGGCCTGGC
>bbr:55_Bor-4
CCAGCAGCAGCGCGTGGCGCTGGCCCGCGCGCTGGTCTACGACCCGCGCATCCTGTTGCT
GGACGAGCCGCTGTCGGCGCTGGA
>bbr:56_Bor-4
AGCGGGTCGAGCTGGCCATGGGGCTGGCCAATGATCCCAAGCTGCTGCTGATGGACGAGC
CCACCGCCGGCATGGC
>bbr:57_Bor-4
CGAGCAGCAGATGCTGACGGTGGCCCGCACGCTGATGGGCAACCCTTTCCTGGTGTTGCT
GGACGAGCCCTCCGAGGGGGTGGC
>bbr:58_Bor-4
CCAGAAACAGCGCCTGATGATCGCCATCGCGCTGGCGGCCGAGCCCAAGCTGCTGATCGC
CGACGAGCCCACCACGGCGCTCGA
>bbr:59_Bor-4
CCAGCGCCAGCGCATCGCCATCGCGCGGGCGCTGGCGGTCGAACCGAAGGTGCTGATCTG
CGACGAACCCACTTCGGCGCTGGA
>bbr:60_Bor-4
CCAGCGCCAGCGCATCGGCATCGCGCGCGCCCTGGCGCTGGAGCCGCAGGTGCTGGTGGC
CGACGAGTCGGTTTCGGCGCTGGA
>bbr:61_Bor-4
CCAGCGCCAGCGCGTGATGATCGCCATGGCCCTGGCGCTCGAGCCGGCCCTGCTCATCGC
CGATGAGCCCACCACCGCCCTGGA
>bbr:62_Bor-4
CCAGCAGCAGCGCGTGGCGCTGGCGCGCGCCCTGGCGCCGGCGCCGTCGCTGCTGCTGCT
CGACGAGCCCATGTCGGCGCTGGA
>bbr:63_Bor-4
CGACCAGCGGCGGCTCGAGATCGCCCGCGCGCTGGCGACCGATCCTCGGCTGCTGGCGCT
GGACGAGCCCGCCGCCGGCATGAA
>bbr:64_Bor-4
CGAGCAGCAGATGGTCGCGATGGGGCGCGCCATGATTGCGCGGCCGCGCCTGCTGCTGCT
GGACGAGCCGTCGATGGGCCTGGC
>bbr:65_Bor-4
ACAGCAGCAGCGGGTTGCGCTGGCGCGGGCGCTGGTGGTCGAGCCCGACATCCTCCTGCT
GGACGAACCCTTGTCCAATCTCGA
>bbr:66_Bor-4
CCAGCAACAGCGCCTGGCGCTGGCGCGCGCCTGGGCGCTGGAGCCCGAGGTGCTGCTGCT
GGACGAACCGACTGCCAGCCTCGA
>bbr:67_Bor-4
CCAGAAGCAGCGCGTCGGTATTGCGCGGGCGCTGGCCATGTGCCCGGAGGTCATGCTGTT
CGACGAGGTGACGTCGGCGCTCGA
>bbr:68_Bor-4
CCCAACCTGCTGCTGCTCGACGAACCCAGCAACCACCTGGA
>bbr:69_Bor-4
CTGGCGCATGCGGCTGGCGCTGGCGCGCGCGCTGATGGCGCCGTCGGAGCTGTTGCTGCT
GGACGAGCCAACCAACCACCTGGA
>bbr:70_Bor-4
CCTGCAAAAGCGCGTCGAGCTGGCGCGCGCGCTGGCGATGCAGCCGCGCATCCTGATGCT
GGACGAGCCGGTGGCGGGCATGAA
>bbr:71_Bor-4
CGAGCAGCAGATGCTGGCGATAGGCCGGGCGCTGATCGCCCAGCCCAGCCTGATGCTGCT
GGACGAGCCGTCGCTGGGCCTG
>bbr:72_Bor-4
CGAGCGGCAGCGCGTGGCGCTGGCGCGCGCCCTGGTGACGCGGCCGGCCTGCGTGCTGGC
CGACGAGCCCACCGGCAACCTGGA
>bbr:73_Bor-4
GAAGCAGCGCATCGTGATCGCCACGGCGCTGGCCTGCTCGCCCGACTTGCTGCTGCTCGA
CGAGCCGACCACCGCGCTCGA
>bbr:74_Bor-4
GGAAAAGCAGCGCGTGGGCATTGCCCGCACGCTGGCGCTGGAGCCTTCGGTGCTGGTGTG
CGACGAAGCCACTTCGGCGCTGGA
>bbr:75_Bor-4
CTACCAGCAACGCCTGGCCATGGCCACCGGCCTGCTGCACGAACCCGAGATCCTGTTCCT
GGACGAACCCACCAGCGGCATCGA
>bbr:76_Bor-4
GAAGCAGAAGCTGGGGCTGGCCTGCACCCTGGTGCGCTCGCCCGACCTGCTGCTGCTGGA
CGAACCGACCGTGGGCGTGGA
>bbr:77_Bor-4
GGAACGGCAGCGCCTGTCCATCGCCCGCGCGCTGGTGCGCCAGCCCCGGCTGCTGATCTT
CGACGAAGCCACCTCGGCGCTGGA
>bbr:78_Bor-4
GCGCCAGCGCCTGGCGCTGGCGCGCGCCTATGCGGTCAAGCCGCAGTTCCTGCTGATGGA
CGAGCCGTTCGGCGCGCTCGA
>bbr:79_Bor-4
CCAGCAGCAGCGCGTGGCCATCGCCCGCGCGCTGGCGCCGTCGCCGCGCGTCTTGCTGTG
CGACGAGCCGACCTCGGCGCTGGA
>bbr:80_Bor-4
GCGCCAGCGCGTGATGATCGCCATGGCGCTGTCGTGCAAGCCGCAGCTGCTGATCGCCGA
CGAACCCACCACCGCGCTGGA
>bbr:81_Bor-4
GCAGCGCCAGCGCATCTGCATCGCGCGCGCGCTGGCGCTCAACCCCAAGGTGGTGATCGC
CGACGAATCGGTCTCGGCGCTGGA
>bbr:82_Bor-4
CCAGAAGCAGCGCGTGGCGATCGCCCGCGCGCTGGCGATGCAGCCGCGCGTGATGCTGTT
CGACGAGCCCACGTCGGCGCTCGA
>bbr:83_Bor-4
CCAGAAGCAGCGCGTGGCGCTGGCCCGCGCCATCGTGACCGAGCCGCGCGTGCTGCTGCT
CGACGAGCCGCTGGGCGCGCTGGA
>bbr:84_Bor-4
CAACCAGCAAAAGGCCTTGCTGGCCCGCGCCCTGGGCGCGGCGCGCCGGCTGTTGCTGCT
GCACGAACCCACGGCCGGCGTGGA
>bbr:85_Bor-4
CGTGCAGCAGCTGGTGGAGATCGCCAAGTCGCTGATGAGCAGCCCGCGCATCGTGATCTT
CGACGAGCCGACCGCCATGCTGGG
>bbr:86_Bor-4
GCAGCAGCGCGCGCTGGAGATCGCGGTGGCCCTGGCCGCCGATCCCGGCCTGCTGCTGAT
GGACGAGCCCACCGCGGGCATGAG
>bbr:87_Bor-4
CGAGCAGCAGATGCTGGCCATCGCCCGCGCCGCGGCCTCGAAGCCCAAGTTCATCATGCT
GGACGAACCCTCG
>bbr:88_Bor-4
CCAGAAGCAGCGCGTGGCCATCGCCCGCGCGCTGGCCATGGAGCCGGACATCATGCTGTT
CGACGAGCCCACCTCGGCGCTCGA
>bbr:89_Bor-4
CCAGGGCCGCCGGCTGGCGCTGGCGCGCGTGATGCTGTCGCGCAAACGGCTGTGGCTGCT
CGACGAGCCCGACGCCGGCCTGGA
>bbr:90_Bor-4
CGAGCAGCAGATGCTGGCCATCGGCCGCGCCTTGATGACGCAGCCTCGGCTGCTGCTGCT
GGACGAACCCACGCTGGGCCTGGC
>bbr:91_Bor-4
CCACCAGCGCCGCCTGGAGATCGCGCGCTGCATGATCACCAAGCCGCGCCTGCTGATGCT
CGACGAGCCGGCCGCCGGCCTGAA
>bbr:92_Bor-4
CCAGCGCCAGCGCGTGGCCATGGGCCGCGCCATCGTGCGCGAACCCAAGGTATTCCTGTT
CGACGAGCCGCTGTCCAACCTGGA
>bbr:93_Bor-4
CCAGCAGCAGCGCGTGGCGCTGGCGCGGGCCATGGCGCCCTCGCCCGACCTGCTCCTGCT
CGACGAGCCGTTTTCCAATCTCGA
>bbr:94_Bor-4
CCAGCAACAGCGCGTGGCCATCGCCCGCGCGCTGGCCATCAAGCCCAAGCTGATGCTGTT
CGACGAGCCGACTTCGGCGCTCGA
>bbr:95_Bor-4
CGAGCAGCAGCGGGTGTCGCTGGCGCGCGCCTTCGTGGTCCAGCCCGATCTGCTGTTCGC
CGACGAGCCCACCGGCAGCCTCGA
>bbr:96_Bor-4
GCGCCAGCGCGCCGCCTTGGCGCGCGCCTTCATCGCCCAGCCGCAGACGCTGCTGATGGA
CGAGCCTTTCGGCGCGCTGGA
>bbr:97_Bor-4
CGAGAAGAACCGCATGACCTTCGGCCGCCTGATGTTGGGCCGGCACAACGTCATGCTGCT
CGACGAGCCCACCAACCACCTGGA
>bbr:98_Bor-4
CTGGAAGCTGCGCGTGCTGCTGGCGCAGGCGCTGTTCTCCAACCCCGACGTGCTGCTGCT
GGACGAGCCCACCAACAACCTGGA
>bbr:99_Bor-4
CCAGCAGCAGCGCGTGGCGCTGGCGCGCGCGCTGGTCAAGGATGCGCCGCTGGTGCTGCT
GGACGAACCGCTGGTCAACCTGGA
>bbr:100_Bor-4
CGAAAAGCAGCGCGTGGCCATCGCCCGCACGCTGCTCAAGAACCCATCCATCTTCCTGTT
CGACGAAGCGACCAGCGCCCTGGA
>bbr:101_Bor-4
AGCGGCTGGAGATCGCCCGCGCGCTGGCCCTGCAGCCCAAGGTGCTGCTGCTGGACGAAC
CGGCCGCCGGCTGCAA
>bbr:102_Bor-4
GCAGCAGCAGATGCTGGCGATGGCGCGCGCCCTGATGGGCAGGCCGTCCTGCCTGCTGCT
GGACGAGCCCTCGATGGGCCTGGC
>bbr:103_Bor-4
GCAGCGGCAACGCATCTGCATTGCGCGCGCCCTGGCGATGGAGCCCGACCTGATCGTCGC
GGACGAGGCCGTGTCGGCGCTGGA
>bbr:104_Bor-4
GCAGCGCCAGCGCATCATGATCGCGATGGCGCTGGCGCTGGAGCCCGCGCTGATCATCGC
CGACGAACCCACCACGGCGCTCGA
>bbr:105_Bor-4
GAAGCGGCGCCTGACGCTGGCGCGCGCGCTCATCAACGATCCCGACCTCATCATCATGGA
CGAGCCGACCACCGGGCTGGA
>bbr:106_Bor-4
CCAGCAGCAGCGCGTGGCCATCGCCCGGGCGCTGGCGCTCAAGCCGCCCATCATGCTGTT
CGACGAACCGACCAGCGCGCTGGA
>bbr:107_Bor-4
GAAGCGGCGCGTCATGATCGCCAAGGCGCTGTCGCACGAGCCGCGCATCCTGTTCCTGGA
CGAGCCCACCGCCGGCGTGGA
>bbr:108_Bor-4
CGCGCATCCTGCTGCTGGACGAGCATACGGCCGCGCTGGA
>bbr:109_Bor-4
GCAGCAGCGCGTGGGGTTGGCGCGGGCGCTGGCCACCGACGCCGAGATCCTGTTGATGGA
CGAAGCCTTCTCGGCCCTGGA
>bbr:110_Bor-4
CCAGCGCCAGCGCCTGGCGATCGCCCGCGCCCTGATCAAGAACGCGCCGGTCCTGATCCT
CGACGAGGCGACCTCGGCGCTGGA
>bbr:111_Bor-4
GCAGCAGCAGCGCGTGGCGCTGGCGCGCAGCCTGGTCAAGCGGCCCAAGCTGCTGTTGCT
CGACGAGCCGATGTCGGCGCTGGA
>bbr:112_Bor-4
ACAGCGCCAGCGGATTGCCCTGGCGCGCGCCCTGGCCGTCGAGCCGCGCGTGCTGCTGCT
GGACGAACCGTTCGGCGCGCTGGA
>bbr:113_Bor-4
GAAGCAACGGGTGGCGATCGCCCGGGCGCTGACCTACGACCCGGAGGTGATCCTGCTGGA
CGAACCATTCGGCGCGCTGGA
>bbr:114_Bor-4
AGAGCGCCAACGCATCTCCATTGCCCGGGCGCTGCTGATCGACCCGCGCATTCTCATCAT
GGACGAGGCGACCTCGTCGGTGGA
>bbr:115_Bor-4
CCAGCGCCAGCGCATCTGCATCGCGCGCGCGCTCGCCCTCGATCCCAAGGTGGTGATCGC
CGACGAGTCCGTGTCGGCGCTCGA
>bbr:116_Bor-4
GCGCCAGCGCGTGATGATCGCCATGGCGCTGGCCTGCAAGCCCGCGCTGCTGATCGCCGA
CGAGCCGACCACGGCGCTGGA
>bbr:117_Bor-4
CGGCCGCAAGCGCGCGCTGGAGATCGCCACCACGCTGGCGATGGAGCCCGAGCTGATGCT
GCTGGACGAACCCACCCAGGGCATGGG
>bbr:118_Bor-4
CGAACAGCAGATGCTGGCGGTGGCGCGCATTCTGCGCACCGGCGCGAACCTCCTGCTGCT
CGACGAG
>bbr:119_Bor-4
CGAGCGCCAGATGCTGGCCGTGGGCCGCGCCCTGATGGCCAAGCCGCGCCTGCTGATGCT
CGACGAGCCCAGCCTCGGGCTGGC
>bbr:120_Bor-4
CCAGCAGCGCATCCTGGAAATCGCCCGCGCGCTGGCGTGCGATCCGGTGCTGCTGCTGCT
CGACGAGCCGGCCGCCGGCTTGCG
>bbr:121_Bor-4
CGAGCGCCAATTGGTCGCCATGGCGTCCGTGCTGGTGATGGCGCCGCAACTGGTGGTGTT
CGACGAACCCACGACGCAGCTGGA
>bbr:122_Bor-4
CGAGCGCGGCCGCCTGCACCTGGCCAAGACCCTCATCGCCGGCGGCAACGTGCTGCTGCT
GGACGAACCGTCCAACGACCTGGA
>bbr:123_Bor-4
CGAAAAACGCCGCGTGGCGCTGTGCCGCCTGCTGCTGTCCAAGCCCGATATGCTGCTGCT
GGACGAGCCCACCAACCACCTCGA
>bbr:124_Bor-4
CCAGCGCCAGCGCATCTCGATCGCGCGCGCCCTGGCGGCGCGGCCGCAGTTCCTGGTGTG
CGACGAGCCGACCTCGGCGCTGGA
>bbr:125_Bor-4
GCGGCAACGCGTGGTGATCGCGCTGGCGCTGGCGGCCGAGCCCAGGCTGGTGGTGGCCGA
CGAGCCCACCACGGCGCTGGA
>bbr:126_Bor-4
GCCAAGAAGGGCAGCCTGTTCCTGTTCGACGAGCCCACCACCGGCCTGCA
>bbr:127_Bor-4
GCAGCGGCAGCGCATCGCCATCGCGCGCGCCATCGCCATGCGGCCCGACGTCCTGGTGGC
CGACGAGGCGGTGTCCGCGCTCGA
>bbr:128_Bor-4
GCAGCGCCAGCGCATCATGATCGCCATGGCGTTGGTGCTGGAGCCGCGGCTGCTGATCGC
CGACGAGCCGACCACCGCGCTGGA
>bbr:129_Bor-4
GCAACGGCAACGCGTGGCGCTGGCCCGGGCCATTGTCGATGGCCGGGAAATCTGCCTGAT
GGACGAACCGCTTTCCAACCTGGA
>bbr:130_Bor-4
GCAGAAGCAGCGCGTGGGCATCGCGCGCGCCCTGGCCAATGACCCCGACGTGCTGCTCAG
CGACGAGGCGACGTCGGCGCTGGA
>bbr:131_Bor-4
GCGCAAGCGCGTCGCGCTGGCGCGCGCCCTGGTCGACGAACCCGACCTGTTGCTGCTGGA
CGAACCGACCAACCACCTGGA
>bbr:132_Bor-4
CGAGCGGGCCCGCCTGCTGCTGGCGCGCCTGTTCGCGCGCCCGGCCAACGTGCTGGTGCT
CGACGAACCCACCAACGACCTGGA
>bbr:133_Bor-4
ACAGAAGCAGCTGGTGGGCCTGGCGCAGGCGCTGATCCGGCGCCCGCGCGTGCTGCTGCT
CGACGAGCCGCTATCGGCGCTGGA
>bbr:134_Bor-4
CCAGCAACGACTGCTGGCCGCCGCGCGCGCCCTGGCCTCGGGCGCGCGGCTGCTGTACCT
GGACGAGCCCGGTGCGGGCCTGAA
>bbr:135_Bor-4
CGAGGGCCAGATGCTGGCGATCGGACGCGCGCTCATGAGCCGCCCGCAGCTGCTGATGCT
GGACGAGCCGTCGTTCGGCCTGGC
>bbr:136_Bor-4
GCAGCAACGCGTGCAGATCGCCCGCGCGCTGATCTCGGAACCGAAGGTGCTGCTGCTGGA
CGAGCCCTTCGGCGCGCTGGA
>bbr:137_Bor-4
GCGCCAGCGCGCCGCGCTGGCGCGCACGCTGGTGACCGAGCCCGACGTCATCCTGCTCGA
CGAGCCGTTCTCGGCGCTGGA
>bbr:138_Bor-4
CGAGCAGCAGATGCTGGCCATCGGCCGCGCCCTGGTGACCAATCCGCGCCTGCTGATCCT
GGACGAGGCGACCGAGGGGCTGGC
>bbr:139_Bor-4
CGAGCAGCGCAAGGTCGAGTTCGCCCTGGCGCTGGCGGCCCGTCCCAGCGTGCTGCTGCT
GGACGAGCCCATGGCGGGCATGGG
>bbr:140_Bor-4
CCAGCAGCAGCGGGTGGCCATCGCGCGCTCGCTGTGCATGAACCCCAAGATCATGCTGTT
CGACGAGCCCACCTCGGCGCTGGA
>bbr:141_Bor-4
CGAACAGCAGCGCCTGGCGATCGCCCGCGCCATCGTCAACCGGCCGGCCATCCTGATCGC
CGACGAGCCGACCGCCAACCTCGA
>bbr:142_Bor-4
GCGCCGCCTTTGCCTGGCGCGCGCGTTGCTGACCGGCGCATCGGCCATCCTGCTCGACGA
GCCCACCGCGGGCCTGGA
>bbr:143_Bor-4
CAGCGTGTGGCGCTGGCGCGCCTGTTCCTGCGCGACCCCGGGCTGATCCTGCTGGACGAG
CCTGCCGCCCACCTGGA
>bbr:144_Bor-4
CGAACGTCGCCGGGTCGAGATCGCGCGCGCCCTGGCCACCAGCCCGCGCTTCATCCTGCT
TGACGAACCCTTCGCCGGGGTCGA
>bbr:145_Bor-4
GCAGCAGCAGCGGGTCGCCATCGCCCGCGCGCTGGCCATGCAGCCCATCGCCATGCTGTT
CGACGAGCCTACCTCGGCCCTGGA
>bbr:146_Bor-4
CGAACAGCGCCAGCTGGACATCGCGCGCGCGCTGGCCACCGACCCCAGGATCCTGCTGCT
GGACGAACCGGCCGCGGGCCTGAA
>bbr:147_Bor-4
CGAGCAGCAGATGGTGGCGATCGGCCGGGCGCTGATGGGCCGCCCCAAGCTGCTGCTGCT
GGACGAACCGTCGCTGGGCCTGGC
>bbr:148_Bor-4
GCGCCAGCGCGTGGCGATCGCCATCGCCATGCTCAACAAGCCCGACCTGATCATCTGCGA
CGAACCCACCACGGCCCTGGA
>bbr:149_Bor-4
CCAGCGCCAGCGCATCGGCATCGCCCGCGCCCTGATGGTCGAACCCCGGTTCCTCGTATG
CGACGAACCGGTGGCGGCGCTGGA
>bbr:150_Bor-4
CCAGCAGCAGATGCTGATCCTGTCCATGGCGACGCTGCACCAGCCGCGCTGCGTGCTGCT
GGACGAGCCCTCGCTGGGCCTGGC
>bbr:151_Bor-4
CCAGCGCCTGGCCGAGGTCGCCCGCGCGCTGGCCAGCGACCCCGAACTGCTGCTGCTGGA
CGAACCGGCCGCCGGCCTG
>bbr:152_Bor-4
CCAGCGCCAGCGCGTCATGATCGCCATGGCGCTGGTGCTCGAACCCCGGCTGCTGATCGC
CGACGAGCCCACCACCGCGCTGGA
>bbr:153_Bor-4
CCAGCGCCAGCGCATCGGCATCGCGCGCGCGCTCGCCATGGACCCGCAGCTGATCGTGGC
CGACGAATCGGTCTCGGCCCTGGA
>bbr:154_Bor-4
CCAGCAGCAGCGCGTGGCGCTGGCGCGCGCCATCGCGCAAAGCCCGAACCTGATCCTGCT
CGACGAGCCGCTCTCCAACCTGGA
>bbr:155_Bor-4
GCGCCGGGTGGCGCTGGCCCGCGCCGTGGTGCTGGAGCCCGAACTCATCCTGTACGACGA
GCCGTTTGCCGGGCTGGA
>bbr:156_Bor-4
GAAGCGCCGCGTGCTGGTGGCGCAGGCCCTGGTGCACCGCCCCCCGGTCATCGTGCTGGA
CGAGCCGACCGCCGGCGTGGA
>bbr:157_Bor-4
GCGGCAACGGGTGGTGATCGCCCTGGCGCTGTCGTGCGGGCCGGAAGTCATCATCGCCGA
CGAGCCGACCACCGCGCTGGA
>bbr:158_Bor-4
CCAGCGCCAGCGCATCTGCATCGCGCGCGCGCTGGCCACCCGGCCGCGCTTCCTGATCTG
CGACGAACCGACCTCGGCGCTGGA
>bbr:159_Bor-4
CCAGCGCCAGCGCGTGGCGCTGGCGCGCGCGCTGGCCATCGAGCCGCGCGTGCTGCTGCT
GGACGAACCCCTGACCGCGCTGGA
>bbr:160_Bor-4
CCAGCAGCAGCGCGTGGCGCTGGGGCGCGCGGTAATCTCGGAGGCGCCGGTATGCCTGAT
GGACGAGCCCCTGTCGAACCTGGA
>bbr:161_Bor-4
GCGCCGCCGCGTGGCGCTGCTGATGAGCCTGGCCGTCGAGCCGCGCATCCTGTTGCTGGA
CGAACCCTTCGGCGCGCTCGA
>bbr:162_Bor-4
GAAGCAGCGGGTGGCGATCGCGCGGGCCCTGGCGATGCAGCCGCGCATTCTGCTGATGGA
CGAGCCATTCGCCGCGCTCGA
>bbr:163_Bor-4
ACAGCGCCAGCGCATCGGTATCGCCCGCGCATTGGCGCTCAAGCCCGCGGTCATCGTCTG
CGACGAGGCCGTGGCGGCGCTGGA
>bbr:164_Bor-4
GCGCCAGCGGGTGGCGATCGCCATTGCCTTGCTCAATTCGCCGCGCCTGATCATCGCCGA
CGAACCGACCACCGCCCTGGA
