# Supplementary material for: Systematic identification of stem-loop containing sequence families in bacterial genomes
Source: BMC Genomics. 2008 Jan 17;9:20. doi: 10.1186/1471-2164-9-20 (PMC2267715; doi:10.1186/1471-2164-9-20)
Supplement: Additional file 1 — Family sequences. A zipped archive of files corresponding to families described in Table 3. Each file contains all the family members as sequences in FASTA format. [file 1471-2164-9-20-S1.zip › suppl_data1/B.bronchiseptica_Bor-5.txt]

>bbr:1_Bor-5
CAGTTCATCGAGATGGTCGGCCTGAAGGGATTCGAGAACGCCTATCCCAAGGCGTTGTCG
GGCGGCATGCGCCAGCGCGTGTCGATCGCGCGCGTGCTGGCCAACGATCCGGAC
>bbr:2_Bor-5
TGCCGGCTGGCGATGGTGGGCCTGACGTCCAAGGACGCCGACAAGCGGCCGGCCGACCTG
TCCGGCGGCATGGTCAAGCGGGTGGCGCTGGCGCGCGCCCTGTCGCTCGACCCCGAA
>bbr:3_Bor-5
GCCGCGCTGCGCCGCGTCGGCCTGCAGGATCTGGCTGGACAGTCGCTCGGCGCCCTGTCG
GGCGGCCAGATGCAGCGGGCGCTGTTCGCGCGCCTGCTGTTGCAGGACGCGCCC
>bbr:4_Bor-5
CGGCCTGCAAAAGCGGGTCGACCTGGGCCGCGCGCTGGCCATGGAGCCGCGC
>bbr:5_Bor-5
GCGCTGCTGCGGCTGACGGGCCTGGCGGCGTTCGCCGACAACTATCCACGCGAGCTGTCC
GGCGGCATGCGCCAGCGCGCCGCCATCTGCCGCGCGCTGGTCGACGACCCGGCG
>bbr:6_Bor-5
TTGTCGGGCGGCCAGCGCCAGCGCATCGGCATCGCCCGCGCGCTGATCCATCGCCCGCGC
>bbr:7_Bor-5
GCGCTGCTCGAGCGCGTGGGGGTGGCCGCGCACCGCGACAAGCATCCCGGGCAATTGTCC
GGCGGCCAGCAGCAGCGCGTGGCGATCGCGCGCGCCCTGGCGATGGACCCGGTG
>bbr:8_Bor-5
GAGCTGCTGCGCCTGGTCGGGCTGGAGAAGTTCGCCAGCAACTACCCCAGCGAGCTGTCG
GGCGGCATGCAGCAGCGCGTGGGCATCGCGCGCGGCCTGATCCACGATCCGGCG
>bbr:9_Bor-5
CGGCGGCCAGCAGCAGATGGTGGCGGTGGGGCGGGCCTTGATGGCCAAGCCCCGC
>bbr:10_Bor-5
TACTGGCTGCACAAGGTCGAATTGCACCGCCTGCGCCACAACCACGCCGAAGAACTGTCC
GGCGGCCAGCAGAAGCTGCTGGAGCTGGCGCGCATCATGGTGGCGCAGCCCAAG
>bbr:11_Bor-5
GCTTTCCGGCGGCGAACAGCAGATGGTCGCCATCGGCCGGGGGTTGATGTCGGCGCCGCG
C
>bbr:12_Bor-5
CGACCTCGAGGCCAAGCTGCCCAGCCCGGCGAACGCGTTGTCCGGCGGACAGCAGCAAAT
GGTGGCCGTCGCCCGCGCGCTGATGAGCGCGCCCAGC
>bbr:13_Bor-5
GACCTGCTCAAGCTGGTCGGGCTGGAGAAATTCGCCGACCACTATCCGCGCGAACTCTCC
GGGGGCATGCAGCAGCGCGTGGGCATCGCGCGCGGCCTGGTGCACAACCCCCGC
>bbr:14_Bor-5
GCGCTGCTGCGCCAGGTGGGACTGGCCGAGAAGGAGAACGAATACCCCAGCCGCCTGTCC
GGCGGCCAGAAGCAGCGGGTCGCCATTGCGCGCGCGCTGGCCATGAAGCCCGAA
>bbr:15_Bor-5
GCGCCTGGCCGAACGGCGCCGCCACCTGGGCGCGCAGCTGTCCGGCGGCGAACGCCAGAT
GCTGGGCATCGGCCGCGCGCTGATGATGGGTCCGCGC
>bbr:16_Bor-5
GGCCAGCTGGAGCGCTTCGGCGTGCCGGCCGCCTGCCACGACCTGCATCCCAAGGAGATC
TCCTATGGCATGCAGCGCATGCTGTCGATCGCGCTGGCC
>bbr:17_Bor-5
CGGGCTGCTGGGCATCGGCCACCTGCTGGCGCGCATGCCGGCCGGCCTGTCGGGCGGCGA
ACGCCAGCGCGTGGGCATCGCCCGCGCGCTGCTGACCAGCCCGCGC
>bbr:18_Bor-5
CGCACCCTGGGCGTGGTCGGCCTCGGTCCCGACGTGATGCGGCGCTACCCGCACCAGTTC
TCGGGCGGCCAGCGCCAGCGCCTTTGCATCGCGCGCGCCCTGGTCATGGACCCCGAA
>bbr:19_Bor-5
GAAATGTTCCGCTCGGTGCACCTGCCCGACGTGGAGCGCATCTACGACGCGTATCCGCAC
CAGCTCTCGGGCGGCCAGCGCCAGCGCATCGTCATCGCCATGGCGCTGATCCTCGAACCC
AAG
>bbr:20_Bor-5
CGCATCCTGGACCAGGTGCGCATTCCCGATTCGGCCAGCATCCTGGGCCGCTACCCGCAC
GAGCTGTCGGGCGGCATGCGCCAGCGGGTCATGATCGCCATGGCCCTGTCCTGCAAGCCG
GCG
>bbr:21_Bor-5
GAGCTGTTCGAGCGGGTCGGCCTGGACGCGGCCATGATGCAGCGCTGGCCGCACGAGTTC
TCCGGCGGGCAGCGGCAGCGCATCTGCATTGCGCGCGCGCTGTCGGTCGACCCCAAG
>bbr:22_Bor-5
CAATTGCTCGACACGGTGGGCCTGGCCGGCTTTGCCGACCAGCGCGCCGACGCCCTGTCG
GGCGGCCAGCGCCAGCGCGTCGGCATCGCGCGCGCGCTGATGCAGCGGCCGCAA
>bbr:23_Bor-5
CGCGCCCTCGCCCTGGTCGGCATGGAACAGTACGCGCAACGCAAGCCCAGGCAGCTTTCC
GGCGGCCAGCAGCAACGGGTGGCCATCGCGCGCACCATGGTGATGGAGCCGCGC
>bbr:24_Bor-5
GCCATGCTCGAGGACGTGGGCCTGGCCCCCGACCTGCTGGCACGCTTTCCACACCAGATC
TCGGGCGGGCAGCGCCAGCGCGTGGTCATCGCCCGCGCGCTGGCCATGCAGCCGCGC
>bbr:25_Bor-5
AAGCTGCTCGACGAAGTCGGCCTGCCCGACCCGGCCGCCATGCTCGGCCGCCACCCCTTC
GAACTGTCGGGCGGCCAGCAGCAACGCGCGATGATCGCCATGACCCTGGCGGCCGAGCCC
GCC
>bbr:26_Bor-5
GACTGGCTGTCCCGCGTCGGCCTGGCCGCGCATGTGCACAAGCTGCCGCACGAGCTGTCC
GGCGGCATGCGCAAGCGCGTGGCGCTGGCGCAGACCCTGGTGCTCGATCCCAAC
>bbr:27_Bor-5
GCGATGCTCGAGCGCGTCGGCCTGGCGGCGTTCGCGCAGCGCTCGCCCGCCCAGCTGTCC
GGGGGGCAGCGCCAGCGTGTCGCGATGGCGCGCGCGCTGGTGATCGAACCGCGG
>bbr:28_Bor-5
GACAAGCTGCGGCTGGTCGGGCTGACCCGCTTCATCGACGCCTATCCGGCCCAGCTGTCG
GGCGGCATGGCGCAGCGCGTGGCGATCGCGCGCGCGCTGGCCTACGCGCCCGAC
>bbr:29_Bor-5
GAGATGCTGGAGATCACCGGGCTGTCGGCCTTCAAGCGGCACCTGCCGGTGCAGCTGTCG
GGCGGCATGCGCCAGCGCGTGGGCATCGCGCGCGTGCTGACGCTGGGCTCGAGG
>bbr:30_Bor-5
GAGCTGCTGGAGCTGGTCGGGCTGGCGCAGGACGGCGACACGCCGGCCGCCGCGCTGCCG
TTCGGCAAGCAGCGCCGGCTGGAGGTGGCGCGCGCGCTGGCCACCGGGCCCAGC
>bbr:31_Bor-5
TCGCTGCTGGACCAGTTTCCGCGCCTGCGCGAACGCGCGGCGCAGCCGGCCCGCACGCTG
TCCGGCGGCGAGCAGCAGATGCTGGCGATCGCCCGCGCGCTGATGGCGCGGCCCAGG
>bbr:32_Bor-5
GCCCTGCTCAAGACCATGGGGCTGGAGAAGTTCGAGCAGCATTATCCGCACGAACTTTCC
GGCGGCATGCAGCAGCGGGTGGGCATCGCCCGCGGCCTGATCCACGACCCCAGC
>bbr:33_Bor-5
CTGTCGGGCGGCCAGCGCCAGTCGGTGGCGATCGCGCGCGCGTTGATCAACGACCCGCCC
>bbr:34_Bor-5
CAGTTCCTCGAACGGGTGCGCATCGCGCAGTTGGCCGACAAGTATCCGGGGCAGCTGTCG
GGCGGGCAGAAGCAGCGCGTGGCCATCGCGCGCGCGCTGTGCATGCAGCCGCGC
>bbr:35_Bor-5
GAGTGGATGCGCAGGGTAGGGCTGGGCGGCTTCGAGACGCGCTACCCGCACCAGATGTCG
GGCGGGATGCGCAAGCGCGTCATGCTGGCCCAGACGCTGATCCGCGATCCCGAC
>bbr:36_Bor-5
GCCGCGCTCGAACTCGTGGGCCTGGCCGACTTCGGGCGGCGCCGTCCCAACCAACTGTCC
GGCGGCCAGCAGCAGCGCGTGGCGCTGGCGCGCACCATTGTCATCGAGCCGCAG
>bbr:37_Bor-5
GAGCGGCTCAGCAAGGGCGAGATGGACGAGCGGGTCGAGTGGGCGCTGAGCAAGGCGGCG
CTGTGGAACGAGGTGAAGGACAAGCTGCACCAGAGCGGCAACAGCCTGTCGGGCGGCCAG
CAACAGCGCCTGTGCATCGCGCGCGGCGTGGCCATCAAGCCCGAA
>bbr:38_Bor-5
AGCTGTCCGGCGGCGAGCAGCAGATGCTGGCGATCGGCCGCATCCTGCGCACGGGGGCGA
CC
>bbr:39_Bor-5
GACCTGCTGGAATTCCTCAATCTTGCCAAGGTGGCCAATGTGCTCGCCGGCAAGTTGTCC
GGCGGGCAGAAGAAACTGCTGGAGCTGGGGCGGCTGCTCATGATGAAGCCGGGC
>bbr:40_Bor-5
GCTGGCCGAGCGGCGCCGCACCCAGGCCGAGAACCTGTCGGGCGGCGAGCGCCAGCAGCT
GGCCTTCGCCCGGGCCCTGATGTCCAAGCCCAGC
>bbr:41_Bor-5
CTGTCGCGCGTGCGCATCCCCGACCAGGCCGGGAAATTCCCGGGCCAGTTGTCGGGCGGG
CAGCAGCAGCGCGTGGCGATCGCCCGCTCGCTGTGCATGGCGCCCAAG
>bbr:42_Bor-5
AGCTGTCGGGCGGGGAACGCCAGCGCGTGGCGATCGCGCGCGCCTTCCTGGCCGATGCGC
CC
>bbr:43_Bor-5
CAGCTGCTCGAACAGGTGCGGCTGGCCAGCGGCGCCCGCCAGCGCGTCGGGGAGCTGTCG
TACGGCGAGCAGCGTCAGCTGGAAGTGGCCATCGCCATGGCGGCCGAGCCCGAA
>bbr:44_Bor-5
GCGCCTGAAGGAGCGCCGCGCCAACCGCGGCTTCCAGCTCTCGGGCGGCGAGCAGCAAAT
GGTGTCCATCGCGCGCGCCCTGATGCTCAATCCGTCC
>bbr:45_Bor-5
CAGGCGCTCGAGCAGGTGCAGCTGGGCAGCTACGGCGCGCGCTATCCGCGCCAGTTGTCG
GGCGGCCAGCAGCAGCGCGTGGCGCTGGCCCGCGCGCTGGTCTACGACCCGCGC
>bbr:46_Bor-5
GCGCTGCTCGAACAGGTGGGCATGCGCGACCAGGCCGAGCGGCCCTGCAGCGAGCTGGCC
TATGGCGACGTCAAGCGGGTCGAGCTGGCCATGGGGCTGGCCAATGATCCCAAG
>bbr:47_Bor-5
CCTGGGCGCCATGCAGGACCGTCCGGGCGGGCAGATGAGCGGCGGCGAGCAGCAGATGCT
GACGGTGGCCCGCACGCTGATGGGCAACCC
>bbr:48_Bor-5
GACTGGCTGCGGCGCGTCGGCATCCCCGAGCCCGAGCGGCGCATCGATGACTATCCGTTC
CAGTTCTCGGGCGGCCAGAAACAGCGCCTGATGATCGCCATCGCGCTGGCGGCCGAGCCC
AAG
>bbr:49_Bor-5
GGCCTGCTGGAGCGGGTGGGGCTGCCGGCCGACACGCCCACGCGCTATCCGCACGAATTC
TCGGGCGGCCAGCGCCAGCGCATCGCCATCGCGCGGGCGCTGGCGGTCGAACCGAAG
>bbr:50_Bor-5
GAACTGCTGACCCTGGTGGGACTCGACCCCTCGGCCTTCGACCGCTATCCCAACCAGTTC
TCCGGCGGCCAGCGCCAGCGCATCGGCATCGCGCGCGCCCTGGCGCTGGAGCCGCAG
>bbr:51_Bor-5
GAGCTGCTGGCGTTCGTCGGCCTGCCCGACCCGGCCGTCCTGTGCGACGTGTACCCATTC
CGCCTGTCCGGCGGCCAGCGCCAGCGCGTGATGATCGCCATGGCCCTGGCGCTCGAGCCG
GCC
>bbr:52_Bor-5
GAAATGCTGGCCCTGGTCGGGCTGAGCGGCGCGGCCCGCAAGTATCCGGGGCAGATTTCC
GGCGGCCAGCAGCAGCGCGTGGCGCTGGCGCGCGCCCTGGCGCCGGCGCCGTCG
>bbr:53_Bor-5
GAGCTGCTGGAATACGTCGGCATCGGGCACCGCGCCAACGACGTGGCGCGTTCGCTGCCC
TACGGCGACCAGCGGCGGCTCGAGATCGCCCGCGCGCTGGCGACCGATCCTCGG
>bbr:54_Bor-5
CGCGCGCTCGACACGGTCCGCCTCACGGCGCTCGCGCAACGCTATCCGTCGGAGCTCTCC
GGCGGACAGCAGCAGCGGGTTGCGCTGGCGCGGGCGCTGGTGGTCGAGCCCGAC
>bbr:55_Bor-5
CATGCCCTGGAGCGCGTCGAGCTGACCGAGCTGGCCGGCCGCAACGCCAAATCCATGTCG
GGCGGCCAGCAACAGCGCCTGGCGCTGGCGCGCGCCTGGGCGCTGGAGCCCGAG
>bbr:56_Bor-5
GAGTACCTGGACATGGTGGGCCTGGGCGACAAGCTGGACGCCTATCCGGCGCAACTGTCG
GGCGGCCAGAAGCAGCGCGTCGGTATTGCGCGGGCGCTGGCCATGTGCCCGGAG
>bbr:57_Bor-5
GGCCTGCAAAAGCGCGTCGAGCTGGCGCGCGCGCTGGCGATGCAGCCGCGC
>bbr:58_Bor-5
GAAGTGCTGGAACTGGTGGGGCTGGCCGCGCGCGAGGAGCACTTTCCGGGCCAGCTGTCC
GGGGGCGAGCGGCAGCGCGTGGCGCTGGCGCGCGCCCTGGTGACGCGGCCGGCC
>bbr:59_Bor-5
CGGCTGATGGACGAGGTGCGCCTGCCGCGCGCCAGTACGTTGCTGGACGCCTATCCGCAC
CAGTTGTCCGGCGGCATGAAGCAGCGCATCGTGATCGCCACGGCGCTGGCCTGCTCGCCC
GAC
>bbr:60_Bor-5
GAGCTGCTGGATCTGGTGCGCCTGCCGGCGGCCTACGCCGAGCGCTATCCGCACCAGCTC
AGCGGCGGGGAAAAGCAGCGCGTGGGCATTGCCCGCACGCTGGCGCTGGAGCCTTCG
>bbr:61_Bor-5
GCCGTGCTGGACGAGTTCGGCCTGCGCGGCCATGCCCAGGCGCGCAGCGGCGAGCTGCCC
GGCGGCTACCAGCAACGCCTGGCCATGGCCACCGGCCTGCTGCACGAACCCGAG
>bbr:62_Bor-5
CGCCTGCTGGCCATGACCGACCTGGCGCGCTTTACCGAGCGGCCGGCCGGCAAGCTGTCG
GGCGGCATGAAGCAGAAGCTGGGGCTGGCCTGCACCCTGGTGCGCTCGCCCGAC
>bbr:63_Bor-5
AACTGTCGGGCGGGGAACGGCAGCGCCTGTCCATCGCCCGCGCGCTGGTGCGCCAGCCCC
GG
>bbr:64_Bor-5
CGCTACATGACCCTGATGGGCCTGGGCGACTTCGCCCACCACTATCCCAAGCACCTGTCC
GGCGGCATGCGCCAGCGCCTGGCGCTGGCGCGCGCCTATGCGGTCAAGCCGCAG
>bbr:65_Bor-5
GAGCTGCTGGAGAAAGTCGGCATGACCGCCAAGGCCGACGCCTGGCCGGTCACGCTGTCG
GGCGGCCAGCAGCAGCGCGTGGCCATCGCCCGCGCGCTGGCGCCGTCGCCGCGC
>bbr:66_Bor-5
CGCATGCTGGAGCGGGTGCGCATTCCGGAAGCCCGCGCCATCCTGGACCGCTATCCGCAC
CAGCTCTCGGGCGGCATGCGCCAGCGCGTGATGATCGCCATGGCGCTGTCGTGCAAGCCG
CAG
>bbr:67_Bor-5
TGGCTGATGGACAAGTGCGGGCTGCTGCCCGAAATGACCGACCGCTACCCGCACGAGTTC
TCGGGCGGGCAGCGCCAGCGCATCTGCATCGCGCGCGCGCTGGCGCTCAACCCCAAG
>bbr:68_Bor-5
GACCTGCTGGCCAAGGTGGGGCTGCGCGAAAAGATGGCGGCCATGCCCGGCTCGCTGTCG
GGCGGCCAGAAGCAGCGCGTGGCGATCGCCCGCGCGCTGGCGATGCAGCCGCGC
>bbr:69_Bor-5
CAGGCGCTGGAGATGGTGGGCCTGGCCGGCTACGGCGAGCGCTACATCGGCCAGATATCC
GGCGGCCAGAAGCAGCGCGTGGCGCTGGCCCGCGCCATCGTGACCGAGCCGCGC
>bbr:70_Bor-5
GCCGTGCTGGCGCGGCTGGGGCTGGACCTGGACATGGAAGCGCCGGTGCGCCAGCTGCCC
GCCGGCGTGCAGCAGCTGGTGGAGATCGCCAAGTCGCTGATGAGCAGCCCGCGC
>bbr:71_Bor-5
GCGCCTGAAGGAACGCCTGGACCAGCAGGCCGTGACCATGTCCGGCGGCGAGCAGCAGAT
GCTGGCCATCGCCCGCGCCGCGGCCTCGAAGCCCAAG
>bbr:72_Bor-5
GAACTGCTGCGCAAGGTCGGCCTGCTGGCCAAGCGCGACAACTACCCCGGCCGGCTCTCG
GGCGGCCAGAAGCAGCGCGTGGCCATCGCCCGCGCGCTGGCCATGGAGCCGGAC
>bbr:73_Bor-5
GCGCCTGAAGGAGCGCGCCGGCCAGCGCGCCGGCACCATGTCGGGCGGCGAGCAGCAGAT
GCTGGCCATCGGCCGCGCCTTGATGACGCAGCCTCGG
>bbr:74_Bor-5
CAATGGCTGGACTTCATGGGCTTGCGCGAATTCGCCAACCGCGAGGCGGGCAACCTGGCG
TACGGCCACCAGCGCCGCCTGGAGATCGCGCGCTGCATGATCACCAAGCCGCGC
>bbr:75_Bor-5
GCAGATCCTCGAGCTGGGCAAGCTGCTGGACCGGCGCCCGCGCGCCCTGTCCGGCGGCCA
GCGCCAGCGCGTGGCCATGGGCCGCGCCATCGTGCGCGAACCCAAG
>bbr:76_Bor-5
GAAATGCTGGAACTGGTGGGCCTGGCGCAATCGGCCGACAGCTATCCGCACGAGATCTCC
GGCGGCCAGCAGCAGCGCGTGGCGCTGGCGCGGGCCATGGCGCCCTCGCCCGAC
>bbr:77_Bor-5
GAGCTGCTGGGCAAGGTGGGGCTGGCCGAACGCATGAACCACTATCCGTCCGAGTTGTCG
GGGGGCCAGCAACAGCGCGTGGCCATCGCCCGCGCGCTGGCCATCAAGCCCAAG
>bbr:78_Bor-5
GCGATGCTGCGGCGGGTAGGCCTGGGCGAGCGGCTGCACCACTACCCGCGTACGTTGTCC
GGGGGCGAGCAGCAGCGGGTGTCGCTGGCGCGCGCCTTCGTGGTCCAGCCCGAT
>bbr:79_Bor-5
CACTGGCTCGAGCGCGTCGGCCTGGGCGGTTTCGACGCCTACTATCCCCATCAGGTTTCC
GGCGGCATGCGCCAGCGCGCCGCCTTGGCGCGCGCCTTCATCGCCCAGCCGCAG
>bbr:80_Bor-5
GCCATGGCCGAACGCCTGCATATCGAGCACCTGCTGGAGCGCTATCCGTCCGAACTGTCC
GGCGGCCAGCAGCAGCGCGTGGCGCTGGCGCGCGCGCTGGTCAAGGATGCGCCG
>bbr:81_Bor-5
AACTGTCGGGCGGCGAAAAGCAGCGCGTGGCCATCGCCCGCACGCTGCTCAAGAACCC
>bbr:82_Bor-5
GCGCTCCTGCAGCGCGTGGGCCTGGAACGCGCGGCCGAACGCGAGGCCGCCAGCCTCTCC
TACGGCTCGCTCAAGCGGCTGGAGATCGCCCGCGCGCTGGCCCTGCAGCCCAAG
>bbr:83_Bor-5
CTGTCGGGCGGGCAGCAGCAGATGCTGGCGATGGCGCGCGCCCTGATGGGCAGGCCGTCC
>bbr:84_Bor-5
GAACTGATGGCCCTGGTGGGCTTGCCGGCCGACGGCCTGCAGCGTTATCCGCACCAGTTC
TCGGGCGGGCAGCGGCAACGCATCTGCATTGCGCGCGCCCTGGCGATGGAGCCCGAC
>bbr:85_Bor-5
GAGCTGATGGGCGATGTGCGCCTGCCCACCCCCGAGGCGCTCATGGACGCCTTCCCGCAT
CAATTGTCGGGCGGGCAGCGCCAGCGCATCATGATCGCGATGGCGCTGGCGCTGGAGCCC
GCG
>bbr:86_Bor-5
CAATTGCTGGCCTTCGCGGCGCTGGCGGCCAAGGCCGATGCGCGCATCGGCGAGCTCTCC
GGCGGCATGAAGCGGCGCCTGACGCTGGCGCGCGCGCTCATCAACGATCCCGAC
>bbr:87_Bor-5
CAGCTGCTGGAGCGCGTGGGCATGGCGCACAAGGCGCAGGCCTACCCCGGCGCGCTGTCC
GGCGGCCAGCAGCAGCGCGTGGCCATCGCCCGGGCGCTGGCGCTCAAGCCGCCC
>bbr:88_Bor-5
CGCATCCTGCGCGACCTCTCGCTGTGGGACAAGAAGGACAGCCGCATCATGGCGCTGTCC
GGCGGCATGAAGCGGCGCGTCATGATCGCCAAGGCGCTGTCGCACGAGCCGCGC
>bbr:89_Bor-5
GCTCGACCAGGTAGGCCTGTCCGGCTTCGAGAACCAGTATCCCCACCAGTTGTCGGGCGG
GATGCAGCAGCGCGTGGGGTTGGCGCGGGCGCTGGCCACCGACGCCGAG
>bbr:90_Bor-5
TGGGCATCCACACGCCGGTGGGCCAGAATGCCGCCCGCCTGTCGGGCGGCCAGCGCCAGC
GCCTGGCGATCGCCCGCGCCCTGATCAAGAACGCGCCG
>bbr:91_Bor-5
GAGGCGCTGGACCTGGTCCAGATGGCCGGCTACGCGCGCCGCAAGCCGCACCAGCTGTCC
GGCGGGCAGCAGCAGCGCGTGGCGCTGGCGCGCAGCCTGGTCAAGCGGCCCAAG
>bbr:92_Bor-5
GACCTGCTGGGGCTGGTGCAGCTGGACTGGCTGGCCGACCGCTATCCGGCCCAGCTCTCC
GGCGGACAGCGCCAGCGGATTGCCCTGGCGCGCGCCCTGGCCGTCGAGCCGCGC
>bbr:93_Bor-5
AAGTGGATCACCCTGGCGGGGCTGGACGGTTTCGAGGATGCGTATCCGTCCACGCTGTCC
GGAGGCATGAAGCAACGGGTGGCGATCGCCCGGGCGCTGACCTACGACCCGGAG
>bbr:94_Bor-5
CCAGGCGCTGTCCGGCGGAGAGCGCCAACGCATCTCCATTGCCCGGGCGCTGCTGATCGA
CCCGCGC
>bbr:95_Bor-5
GAGCTGCTCGAGCGCGTGGGCATGCCGCCCGAGATGGCGCAGCGCTACCCGCACGAGTTC
TCGGGCGGCCAGCGCCAGCGCATCTGCATCGCGCGCGCGCTCGCCCTCGATCCCAAG
>bbr:96_Bor-5
CGCATGCTCGAGCAGGTGCGCATTCCCGAGGCGCGGTCGGTCATGGACCGTCATCCGCAC
CAGCTTTCCGGCGGCATGCGCCAGCGCGTGATGATCGCCATGGCGCTGGCCTGCAAGCCC
GCG
>bbr:97_Bor-5
GCGCTTGCGCGAGCGGCGCTCGCAGCAGGCCGGCACCCTGTCCGGCGGCGAGCGCCAGAT
GCTGGCCGTGGGCCGCGCCCTGATGGCCAAGCCGCGC
>bbr:98_Bor-5
CAGCAGCTGCAGCGCGTCGGGCTGGGCGACTATCTGTACGAGCAGGCGGGCAACCTGGCG
CTGGGCCAGCAGCGCATCCTGGAAATCGCCCGCGCGCTGGCGTGCGATCCGGTG
>bbr:99_Bor-5
GCCGCGCTCGAACGGCTGGGCGTGGGCCACCTGGCCGAACGTACCAGCCACACCCTGTCC
GGCGGCGAGCGCCAATTGGTCGCCATGGCGTCCGTGCTGGTGATGGCGCCGCAA
>bbr:100_Bor-5
GAGCTGCTGCGCCAGGTCGGGCTCGACCCGGCCGACCAGCACCGCTATCCGCACCAGTTC
TCGGGCGGCCAGCGCCAGCGCATCTCGATCGCGCGCGCCCTGGCGGCGCGGCCGCAG
>bbr:101_Bor-5
GAGCTGCTGGCGGCCACCGGCATTCCGGCCGCGCGCGAGCGCATCGATCATTTTCCGCAC
CAGTTCTCCGGCGGCATGCGGCAACGCGTGGTGATCGCGCTGGCGCTGGCGGCCGAGCCC
AGG
>bbr:102_Bor-5
CAATTGATGCAGGACGTCGGCCTGGGCTACCTGACGCTGGGCCAGCCCTCGCCCACGCTC
TCCGGCGGCGAGGCGCAACGCATCAAGCTGGTCACGGAGCTGTCGAAGGCGCGCCTG
>bbr:103_Bor-5
GAATTGCTGGAGCTGGTGGGCCTGCCGGCCGACGCCCTGGCGCGCTATCCCCATCAGTTC
TCGGGCGGGCAGCGGCAGCGCATCGCCATCGCGCGCGCCATCGCCATGCGGCCCGAC
>bbr:104_Bor-5
GACATCATGGAGCAGGTCCACCTGCCCGACGTGGCGCGTATCTACGAGTCCTATCCGCAC
CAGCTCTCCGGCGGGCAGCGCCAGCGCATCATGATCGCCATGGCGTTGGTGCTGGAGCCG
CGG
>bbr:105_Bor-5
CGGCAAAGTCCGGCTGACGCCCTTGCTCGACAGGAAGCCGCGCGCGCTGTCGGGCGGGCA
ACGGCAACGCGTGGCGCTGGCCCGGGCCATTGTCGATGGCCGGGAA
>bbr:106_Bor-5
CGGCTGCTGGCGCTGGTCGGCCTGGAGCACCTGCGCGACCGCTATCCCAGCCAGATCAGC
GGCGGGCAGAAGCAGCGCGTGGGCATCGCGCGCGCCCTGGCCAATGACCCCGAC
>bbr:107_Bor-5
GCCGCGCTCGAACGCCTGGGACTGCCGGCCGAAGCGGCGATCGCCAGCCTGTCCGGCGGC
ATGCGCAAGCGCGTCGCGCTGGCGCGCGCCCTGGTCGACGAACCCGAC
>bbr:108_Bor-5
GCCCTGCTCGAACGGCTGGGCATCGGCCATCTGGCGCTGCAATTCCTCGACGAACTGTCC
GGCGGACAGAAGCAGCTGGTGGGCCTGGCGCAGGCGCTGATCCGGCGCCCGCGC
>bbr:109_Bor-5
CTGAAGACGGTCGGCATGGCGGCGCTGGCCGATACCTCGGCCGCCCAGCTGACGGCCGGC
CAGCAACGACTGCTGGCCGCCGCGCGCGCCCTGGCCTCGGGCGCGCGG
>bbr:110_Bor-5
GCGCCTGGCCGAGCGCATGCACCAGCAGGCCGGCACGCTGTCCGGCGGCGAGGGCCAGAT
GCTGGCGATCGGACGCGCGCTCATGAGCCGCCCGCAG
>bbr:111_Bor-5
GCTGCTGCGCGAAGTCGGCCTGTCGGGCTTCGAGAAACATTACCCCTATCAACTGTCGGG
CGGGATGCAGCAACGCGTGCAGATCGCCCGCGCGCTGATCTCGGAACCGAAG
>bbr:112_Bor-5
CACCTGCTGGAGAAATGCGGGCTGGGCGCGTTCCTGGAGCACACGCCGCGCCAGCTGTCG
GGCGGCATGCGCCAGCGCGCCGCGCTGGCGCGCACGCTGGTGACCGAGCCCGAC
>bbr:113_Bor-5
GCGCCTGGGCGAGCGCGCCGGCAACATGGGCAACCAGCTCTCCGGCGGCGAGCAGCAGAT
GCTGGCCATCGGCCGCGCCCTGGTGACCAATCCGCGC
>bbr:114_Bor-5
CTGGAGCGGGTGCGCATCCCGGAGCAGGCCACCAAGTATCCGGGGCAGCTGTCCGGCGGC
CAGCAGCAGCGGGTGGCCATCGCGCGCTCGCTGTGCATGAACCCCAAG
>bbr:115_Bor-5
GCCGCCCTGGACAAGGTCGGCCTGGCCGGCAAGGAAGACCTCAACCCCATCGAACTGTCG
GGCGGCGAACAGCAGCGCCTGGCGATCGCCCGCGCCATCGTCAACCGGCCGGCC
>bbr:116_Bor-5
GCCCTGCTGGAAGAACTGCAGATCGGCCATATCCGCGCCAACACCGCCATTTCGCTGTCC
GGCGGCGAACGTCGCCGGGTCGAGATCGCGCGCGCCCTGGCCACCAGCCCGCGC
>bbr:117_Bor-5
GCCCTGCTCGAACGGGTCGGCCTGCAGGCGCACCAGCACAAGTTTCCCGGCCAGTTGTCC
GGCGGGCAGCAGCAGCGGGTCGCCATCGCCCGCGCGCTGGCCATGCAGCCCATC
>bbr:118_Bor-5
GAGCTGCTGTCGTACGTCGGGCTGGCAGGCAAGGCCGACGAACTGGCCTCCAACCTGCCC
TACGGCGAACAGCGCCAGCTGGACATCGCGCGCGCGCTGGCCACCGACCCCAGG
>bbr:119_Bor-5
CCGCCTGAAGGAGCGCTACCGGCAGAAGGCCGGCACCATGAGCGGCGGCGAGCAGCAGAT
GGTGGCGATCGGCCGGGCGCTGATGGGCCGCCCCAAG
>bbr:120_Bor-5
GAGGCGCTGGAGATGGTGGGCATTCCGTCGCCCGAAAAGCGCCTGCGCAGCTTCCCGCAC
GAATTCTCCGGCGGCATGCGCCAGCGCGTGGCGATCGCCATCGCCATGCTCAACAAGCCC
GAC
>bbr:121_Bor-5
CGCGCGCTGGCGGAGGTGGGCCTGGACCGCGAATACCGCGAGCGCTACTCGCACCAGATC
TCGGGCGGCCAGCGCCAGCGCATCGGCATCGCCCGCGCCCTGATGGTCGAACCCCGG
>bbr:122_Bor-5
GACGCGCTGGAGCAGGCGGGCGTGACCCACCTGGCGCAGCGGCGCTATCCGCAGCTGTCC
GGCGGCGAGCAGCAGCGCGTGCAGTTCGCGCGCGTGCTGGCGCAG
>bbr:123_Bor-5
GACGTGCTGGAGTTCGTCGGCCTGCCCGAGCCCCGGCTGATCCGGCACGCCTGGCCTTTC
CGCCTGTCCGGCGGCCAGCGCCAGCGCGTCATGATCGCCATGGCGCTGGTGCTCGAACCC
CGG
>bbr:124_Bor-5
GAATTGCTCAGGCTGGTCGAGCTGGATCCGTCCGCCTTCGACCGCTATCCGGGCGAATTC
TCCGGCGGCCAGCGCCAGCGCATCGGCATCGCGCGCGCGCTCGCCATGGACCCGCAG
>bbr:125_Bor-5
GCCGCGCTCGAGAAGGTCCACCTGGCGCACCTGGCCGATCGGCCGGCGCCCCTGCTCAGC
GGCGGCCAGCAGCAGCGCGTGGCGCTGGCGCGCGCCATCGCGCAAAGCCCGAA
>bbr:126_Bor-5
GACAAGCTGGACGCGGTGGGCCAGCGCACCGCCGCCCACCTGCGGGTGGCCGAAATCTCC
GGCGGCATGGCGCGCCGGGTGGCGCTGGCCCGCGCCGTGGTGCTGGAGCCCGAA
>bbr:127_Bor-5
GAAATCCTGTTCAACCTGGGCCTGGCCGACAAGGCCGATACCAACATGCGCGCGCTGTCG
GGCGGCATGAAGCGCCGCGTGCTGGTGGCGCAGGCCCTGGTGCACCGCCCCCCG
>bbr:128_Bor-5
GAACTGCTGCGCCAGGTCGGCATCGACGAGCCGGAACTGCGGGTCAAGCAGTATCCGCAC
CAATTCTCGGGCGGCATGCGGCAACGGGTGGTGATCGCCCTGGCGCTGTCGTGCGGGCCG
GAA
>bbr:129_Bor-5
GACCTGCTCGACGTGGTCGGCCTGGGCGCATCCGCCGCGCAGCGCTATCCGCACGAATTC
TCCGGCGGCCAGCGCCAGCGCATCTGCATCGCGCGCGCGCTGGCCACCCGGCCGCGC
>bbr:130_Bor-5
CAGATGCTGGAACTGGTACAGCTGCAGGCCCTGGCCGGACGCCGCATCTCGCAGCTTTCC
GGCGGCCAGCGCCAGCGCGTGGCGCTGGCGCGCGCGCTGGCCATCGAGCCGCGC
>bbr:131_Bor-5
CGCGTGGCCGGGCTGCTGGGCCTGCAAGCCTTGCTGGACCGCAAGCCGGCCCAGTTGTCG
GGCGGCCAGCAGCAGCGCGTGGCGCTGGGGCGCGCGGTAATCTCGGAGGCGCCG
>bbr:132_Bor-5
GAACTGCTGGAACTGGGACACCTGAGCGGTTTTGCCAACGCCTATCCGCACCAGTTGTCC
GGCGGCATGCGCCGCCGCGTGGCGCTGCTGATGAGCCTGGCCGTCGAGCCGCGC
>bbr:133_Bor-5
CACTATCTGGAGAAGGTCGGCCTGGGCGCGTTCGCCGATGCCTATCCGCATACCTTGTCG
GGCGGCATGAAGCAGCGGGTGGCGATCGCGCGGGCCCTGGCGATGCAGCCGCGC
>bbr:134_Bor-5
GGCCTGATGCGCCAGGTGGGCCTGGACCCGGCCTATGCGCAGCGCTATCCGCACCAGTTC
TCGGGCGGACAGCGCCAGCGCATCGGTATCGCCCGCGCATTGGCGCTCAAGCCCGCG
>bbr:135_Bor-5
CAAGTGTTGACCATGGTCGGCATACCCGCGCCGCGCGAGCGCCTGCGCGCCTATCCGCAC
CAGCTGTCGGGCGGCATGCGCCAGCGGGTGGCGATCGCCATTGCCTTGCTCAATTCGCCG
CGC
