# Supplementary material for: Systematic identification of stem-loop containing sequence families in bacterial genomes
Source: BMC Genomics. 2008 Jan 17;9:20. doi: 10.1186/1471-2164-9-20 (PMC2267715; doi:10.1186/1471-2164-9-20)
Supplement: Additional file 1 — Family sequences. A zipped archive of files corresponding to families described in Table 3. Each file contains all the family members as sequences in FASTA format. [file 1471-2164-9-20-S1.zip › suppl_data1/B.pertussis_Bor-1.txt]

>bpe:1_Bor-1
GTGTGCCTGTCCCAGTGGGGACAGGCACACGCTGCCGCGAATGTCGGTCCCCATGCGGGA
CAGGTCC
>bpe:2_Bor-1
GTGTGCCTGTCCCCGCTGGGACAGGCACACTGCGGTTTGACGGCCAAGACCGTATCCGTC
CCCGCGGGGACAGGCGCC
>bpe:3_Bor-1
GGGTGCCTGTCCCTGCGGGGGCAGGCACGCGGAGGAGGTGGCTGGTGCCAGTCCCCGTTC
GGGGACAGGCACC
>bpe:4_Bor-1
GGGAGCCTGTCCCCGCAGGGGGACTGGCTCCCGCAAACTTGGGGAGCCTGTGTCCGCAGG
GGGACTGGCACC
>bpe:5_Bor-1
ACGCCATGAATGGTTGACTGCCAAGACGGTATCTGTCCCCCTTCCGGGGACAGGCACC
>bpe:6_Bor-1
GGGTGCCTGTCCCCGCGGGGACAGGCACCCTTGCCGCAGGAGTCGCTCCCCGTGCGGGGA
CCGGCACC
>bpe:7_Bor-1
GGGTGCCTGTCCCCGCGGGGACAGGCACCTCCTCCCCCCGGCCTACAGG
>bpe:8_Bor-1
CGGGGAAGCGTGAGGGGGGGGGGGGGATTGGTGCCAGTCCCCGTTCGGGGACAGGCACC
>bpe:9_Bor-1
ATGTGCCTGTCCCAGCGGGGACAGGCGCACGCACGGGCAGACGCCATGAAATCTTGCAGG
TGCCAGTCCCCATGGGGGGACAGGCACC
>bpe:10_Bor-1
GCGTGCCTGTCCCCGCGGGGACAGGCACCCGGAGCGCTGGGGTGTTCATGGCGCATGACA
GAGCGCCTGTCCCCGTGGGGACAGGCGCT
>bpe:11_Bor-1
GGGTGCCTGTCCCGGTGGGGACAGGCACCGCAGTCAGCGTCTGTCTGAAGTCGGCGCGTG
CCTGTCCCCGTGCGGGGACAGGCACG
>bpe:12_Bor-1
GGGTGCCTGTCCCCGCGGGGACAGGCACCCTGTCATACGCCATGAACGCTTGACGGCCAA
GACGGTATCTGTCCCCGCGGGGACAGGCACC
>bpe:13_Bor-1
GGGTGCCTGTCCCAGCCGGGACAGGCACCCTGCTGTACGCCATCGACGCTTGACGGCCAA
GGCGGTATCTGTCTCTGCCGGGGCAGGCGCC
>bpe:14_Bor-1
GAGTGCCTGTCCCAGCGGGGACAGGCACACGCACGGGCAAGCGCCAGCCCCCATGCGGGG
ACAGGCGCC
>bpe:15_Bor-1
GGGTGCCTGTCCCGGCGGGGACAGGCACCCTGGCCGCGGGTGTCGCTCCCCCTGCGGGAC
AGGCGCC
>bpe:16_Bor-1
ATGTGCCTGTCCCCGCTGGGACAGGCACCCCGGCACCCCGGGCACCCCGCAGCACC
>bpe:17_Bor-1
CCTGCGGGGGCAGGCACCCCGGAGAAGTTTGCGGGTGGCAGTCCTCGTACGGGGCAGGCA
CC
>bpe:18_Bor-1
GGGAGCCAGTCCCCGCGGGGACAGGCTCCCGCTGGCGGCACACGCAGACTCCAGGAGCTC
GTCCCCACGGGGACTGGCTCC
>bpe:19_Bor-1
TGGTGCCTGTCCCCGCGGGGACAGGCACTCAGGGCAACTCCGTGGGTGCCGGTCCCCATG
CAGGGACAGACACC
>bpe:20_Bor-1
GTGTGCCTGTCCCGGCGGGGACAGGCACGCCCGCACAGCGGGCGCAGCGTGGGGGTTTTC
CTGGGCCCGGGTGCCTGTCCCGGCGGGGACAGGCACC
>bpe:21_Bor-1
GGGTGCCTGTCCCCGCCGGGGGGACAGGCACCCGGGATCACGCC
>bpe:22_Bor-1
GGGTGCCTGTCCCTGCGGGGACAGGCACCCTTGCCGCAGCGGGGACAATTGGCGGGTGCC
AGTCCCCCTGCGGGGACAGGCACC
>bpe:23_Bor-1
GGGTGCCTGTCCCGGCGGGGACAGGCACGTCTTGCCGCGGGCATCAGCGCCCGTGCGGGG
>bpe:24_Bor-1
GGGTGCCTGTCCCGGCGGGGACAGGCACCCTTGCCGCAGGTGTCGCTCCCCGTGCGCGGA
CAGGCGCC
>bpe:25_Bor-1
CAGCGGGGAGGACGGGCTCCCAGGGTTCGGCAGGTGCCTGTCTCCCGTGCGGGGACAGGC
ACC
>bpe:26_Bor-1
AGTCAGCGGGTGCCTGTCCCCCGTGCGGGGACAGGCACC
>bpe:27_Bor-1
GTGTGCCTGTCCCCGCGGGGACAGGCACACGCATTCCCGGCGGGCACGGGCACCTGGTTC
CTGCGGGGCAGGCTGC
>bpe:28_Bor-1
GTGTGCCTGTCCCAGCGGGGACAGGCACACCATGCCGCAGGCGCCGGTCTCCATGCGGGG
ACAGCCTCC
>bpe:29_Bor-1
GTGTGCCTGTCCCAGCGGGGACAGGCACACTGCACGGACAGACGCCAGTTCCCATGCGGG
ACAGGCGCC
>bpe:30_Bor-1
GGGTGCCAGTCCCCGCAAGGGGGACAGGCACC
>bpe:31_Bor-1
GTGTGCCTGTCCCCGCTGGGACAGGCACACTGCCGTACGCCATCGACGCTTGACGACTAA
GACAGTATCTGTCCCCGCAGGGGGACTGACACC
>bpe:32_Bor-1
GGGTGCCTGTCCCCGCGGGGACAGGCACCCATGAACACTTGACGGCCAAGACGGTATCTG
TCCCGGCGGGGACAGGCGCC
>bpe:33_Bor-1
AGGTGCCTGTCCGCGTAGGGACAGGCACCCCGGAAGTCGGCAGGTGCCTGTCCCCGTGGG
GACAGATACC
>bpe:34_Bor-1
AGGTGCCTGTCCCCGCGGGGACAGGCACCTGAGGCGTCCAGAAGTCAGCAGGTGCCAGTC
CCCCTGCGGGGACAGGCACC
>bpe:35_Bor-1
GGTGCCAGTCCCCCTGCGGGGACAGGCACC
>bpe:36_Bor-1
GGGTGCCTGTCCCCGCAGGGACAGGCACCGAACGGGCGTGGCGCAGGGTGCGGGGTGCCT
GTCCCCGTGGGGACAGATACC
>bpe:37_Bor-1
ACGCCATGAACGGTTGACTGCCAAGACGGTATCTGTCCCCACGGGGACAGGCACC
>bpe:38_Bor-1
AAGTGCCTGTCCCGGCGGGGACAGGCACCCTATCGCTCCCCAAGTGGGGACAGGCGCC
>bpe:39_Bor-1
ACGCCATGAACGGTTGACTGCCAAGACGGTATCTGTCCCCGCGGGGACAGGCACC
>bpe:40_Bor-1
GGGTGCCTGTCCCCGCGGGGACAGGCACCTTGTATCGGGGCAGGCTCCCCGGAAGTCAGC
GGGAGCCAGTCCCCTTCGGGGACAGGCTCC
>bpe:41_Bor-1
GGGTGCCTGTCCCCGCTGGGACAGGCACATCGCCGTACGCCGTCGACGCCAGCCTGCCAA
GACGGTCTCTGTCCCGGGGCGGG
>bpe:42_Bor-1
GGGTGCCTGTCCCCGCTGGGACAGGCACACCGTGCCGCAGATGTCAGTCCTCATGCGGGA
CAGGCGCC
>bpe:43_Bor-1
GGGTGCCTGTCCCCGCTGGGACAGGCACCTGCAGACCCCGCAGGGGGCTGGCAC
>bpe:44_Bor-1
TCCCTGTGGGGGACAGGCACGCCGGGGTTGGAGTTTGCGGGTGCCAGTCCCCTGCGGGGA
CAGGCACC
>bpe:45_Bor-1
GGGTGCCTGTCCCGGCGGGGACAGGCACCCGGGCCACGGGTCGCTCCCCGTGCGGGAAGC
GACACC
>bpe:46_Bor-1
GGGTGCCTGTCCCCGCGGGGACAGGCACCTTGGCCCGGCGGGAACAGGCACC
>bpe:47_Bor-1
GGGAGCCTGTCCCCGAACGGGGACTGGCTCCCGCTGACTTCTACTTGCCAGCGCCCCAGG
TGCCCGTCCCCGCTGGGACAGGCGCC
>bpe:48_Bor-1
ACGCCATGAACGGTTGACTGCCAAGACGGTATCTGTCCCCGCGGGGACAGGCACC
>bpe:49_Bor-1
TGGTGCCTGTCCCCGCGGGGACAGGCACCGCCGCACAGCCAAGTCCGGTATCCTGGCGCG
GACATCCGTTTCCCGATTCCAGGACGACAGGCATG
>bpe:50_Bor-1
GTGTGCCTGTCCCCGCGGGGACAGGCACCCTTGCCGCGGGTGTCGCTCCCCCATGCGGGG
ACAGGCACT
>bpe:51_Bor-1
CGCAAGGGCCGCGGGTCGGCCGGTGCCAGTCCCCGTGCGGGGACAGGCACT
>bpe:52_Bor-1
GGGACAGGCACGCGGGGAAGTTTGCCGGTGCCAGTCCCCCTTGCGGGGACAGGCACG
>bpe:53_Bor-1
GTGTGCCTGTCCCAGCGGGGACAGGCACCCGCACGGGCAGGCGCCTGTCCTCATGCGGGA
CAGGCACG
>bpe:54_Bor-1
GTGTGCCTGTCCCAGCGGGGACAGGCACACCGCAGTACGCCATCGACGCTTCGCCGCCAA
GACGGTATCTGCCCCCGCGAGGACAGGCTCC
>bpe:55_Bor-1
GTGTGCCTGTCCGTGCGGGGACAGGCACACGCATGGGCAGGCGGCAGTCCTCATGCGGGA
CGGGCACC
>bpe:56_Bor-1
GTGTGCCTGTCCCAGCGGGGACAGGCACACCAGGTCAGCGGGGAGGACAGGCACCCCGGA
TTCAGCGCGTGCCAGTCCCCGTGCGGGGACAGGCACG
>bpe:57_Bor-1
CGGGGGCAGGCGTGAAGTTTGCGGGTGCCAGTCCCCATGCGGGGACAGGCACC
>bpe:58_Bor-1
ACGCCATGAACGGTTGACTGCCAAGACGGTATCTGTCCCCGCGGGGACAGGCTCC
>bpe:59_Bor-1
CTGCCCCCGCCGGGACAGGCTCCTGAGTGGGTTGCTTCTGTCCCCGCCGGGACAGGCTCC
>bpe:60_Bor-1
TGGTGCCTGTCCCGGCGGGGACAGGCACCCGTGCATCGGGACGGAACCGGCTCCTGCC
>bpe:61_Bor-1
TGGTGCCTGTCCCCGCTGGGACAGGCACCCGGGCACTCGGGCACCCGGCCCCCTGCGCTA
CAGGAACC
>bpe:62_Bor-1
GGGTGCCTGTCCCTGTGGGGACAGGCACCCGG
>bpe:63_Bor-1
GTGTGCCTGTCCCCGCCGGGACAGGCACACTGCTGTACGCCATCGACGCTTGACGGCCAA
GGCGGTATCTGCCCCCGCTGGGGCAGGCATC
>bpe:64_Bor-1
GGGTGCCTGTCCCCGCGGGGACAGGCACCCCGTCATGCGCCATGAACGCTTGACGGCCAG
GACGGCATCTGTCCGCGCCGGGA
>bpe:65_Bor-1
CGGTGCCTGCCCCTGCGGGGACAGGCACCCCCGACCGAGCCACACCGTTCCCGGTGCCAG
TCCCCCGCGGGGACAGATACC
>bpe:66_Bor-1
GGGTGCCTGTCCCGATGGGGACAGGCACCCTTGCCGCAGGTGCCGCTTCCCATGCGGGGC
CAGGCGCC
>bpe:67_Bor-1
GTGTGCCTGTCCCCCGCCGGGACAGGCACAGTGCCGTACACCATCGACGCTTGACCGCCA
GGACGGTATCTGTCCCGGTTGGGACAGGCACC
>bpe:68_Bor-1
ACGCCATGAACGGTTGACTGCCAAGACGGTATCTGTCCCCACGGGGACAGGCACC
>bpe:69_Bor-1
GGGTGCCTGTCCCTGCGGGGACAGGCACCCTTGCCGCAGGTGTCGTTCCCCGGG
>bpe:70_Bor-1
ACTTCGTCAACGATTGACGGTTGGCACGGTGCCTGTCCCCACGGGGACAGGCACC
>bpe:71_Bor-1
GTGTGCCTGTCCCGGCGGGGACAGGCACACTGCACGGGCAGGCACCG
>bpe:72_Bor-1
GGGTGCCTGTCCCCGCAGGGGGACAGGCACCTGCAGACATCCCCATCTTCTGACGAACCG
CCTGCAGCGTGTGTCAGTCCCCCTGCGGGGACAGACACA
>bpe:73_Bor-1
GGGTGCCTGTCCCCGCAGGGGGCTGGCACCTGCATGACGGCGCCGTCAGCGGATGTC
>bpe:74_Bor-1
GGGTGCCTGTCCCCGCCGGGACAGGCACCTGGAATCTGCGCGTGCCGTCGACGGGTGCCA
GTCCCCCTGCGGGGACAGGCCCC
>bpe:75_Bor-1
GCGTGCCTGTCCCGGCGGGGACAGGCACGCCCTCCCCACGCCGC
>bpe:76_Bor-1
GGGTGCCTGTCCCCACAGGGGGACTGGCACCCGCCAATTGCTTGCCTGTCCCCACTGGGG
GACTGGCACC
>bpe:77_Bor-1
ACGCCATGAACGGTTGACTGCCAAGACGGTATCTGTCCCCGCGGGGACAGGCACA
>bpe:78_Bor-1
GGGTGCCTGTCCCGACGAGGACAGGCACCCCGGCGTACGGAAGGATTCGGCAGGAGCCTG
TCCCCGTCGGGACAGGCTCC
>bpe:79_Bor-1
GGGTGCCTGTCCCTGCGGGGACAGGCACCCCAGAAGTCGGCAGGTGCCAGACCCCCTGTG
GGGACAGGCACC
>bpe:80_Bor-1
GCGTGCCTGTCCCCGCACGGGGACAGGCACCCGCTGAATCTGGGCGTGCCTGCATTGCAC
GGGGACAGGCACC
>bpe:81_Bor-1
GGGTGCCTGTCCCCGCAGGGGGACAGGCACCTGCAGACATCCCCATCTTCTGACGAACCG
CCTGCAGCGTGTGTCAGTCCCCCTGCGGGGACAGACACA
>bpe:82_Bor-1
GTGTGCCTGTCCCAGTGGGGACAGGCACACCTCGCCGCGGATGTCAGCTCCCGTCCGGGG
ACACAGGCACC
>bpe:83_Bor-1
GGGTGCCTGTCCCTGCGGGGACAGGCACCCCGAGAGTTTGCGGGTGCCAGTCCCCCTGCG
GGGACAGGCGCC
>bpe:84_Bor-1
GTGTGCCTGTCCCCGCTGGGACAGGCACACTGCTCTACGCCATGAACGGCTGACTGCCAG
GACGGTACCGCCCCCAGCGGGACAGGCGCC
>bpe:85_Bor-1
AGGTGCCTGTCCCCGCGGGGACAGGCACCTGGAGCATGGACATTCCAAGCAAACCCGCAT
CGGG
>bpe:86_Bor-1
GTGTGCCTGTCCCCGCGGGGACAGGCACCCCGTCATACGGGGGGCAGGCACCCG
>bpe:87_Bor-1
GTGTGCCTGTCCCAGCGGGGACAGGCACACCATGCCGCAGGCGCC
>bpe:88_Bor-1
CGGAGCCTGTCCCCACGGGGACAGGCTCCCCGTCACACGCCACGAACGCT
>bpe:89_Bor-1
AGGCACCCCGGGAGTCGGCAGGTGCCTGTCCTCGTGGGGACAGGCACC
>bpe:90_Bor-1
GTGTGCCTGTCCCGGCGGGGACAGGCACCCTGGCCGCAGGTGTCGCTCTCCCGCGGGGAC
AGGCACC
>bpe:91_Bor-1
GGGTGCCTGTCCCCACATGGGGACTGGCACCCGCAAACCTGATGCCTGTCCCGCACGCAG
CCCTTCGGAGCCAGTCCCCGCAGGGACAGGCTCC
>bpe:92_Bor-1
GGGAGCCTGTCCCAGCGGGGACAGGCTCCCTTTGCCGCGGCAGTCGCTCCCCAGGCCGCG
CGCCTCAGGTTCCGGTGCGCCGGGCTGC
>bpe:93_Bor-1
CGGTGCCTGTCCCTGCGGGGACAGGCACCCCCGAGAGTTTGCGGGTGCCGGTCTCCCCGT
CGGGACAGGCACC
>bpe:94_Bor-1
ACGCCATGAACGGTTGACTGCCAAGACGGTATCTGTCCCCGCAGGGGGACTGGCACC
>bpe:95_Bor-1
GGGTGCCTGTCCCCGCCGGGACAGGCACCCGGTCATGCGCCATGAGCACTTGGCGGCCAA
GACGGTTCTGCCCCGTACGGGACAGGCACC
>bpe:96_Bor-1
GGGGGCCTGTCCCGGCCGGGACAGGCTCCCCGTCATACGCCATGAACGAGACAGTGCCTG
TCCCCACGGGGACAGGCACC
>bpe:97_Bor-1
GGGTGCCTGTCCCCGCAGGAGGGGACTGGCACCCGGGGAGGGGTGGCGTGCCTGCCCCCC
GCAGGGGGACTGGCACC
>bpe:98_Bor-1
GGGTGCCTGTCCCCGCAGGGGGACAGGCACCTGCAGACATCCCCATCTTCTGACGAACCG
CCTGCAGCGTGTGTCAGTCCCCCTGCGGGGACAGACACA
>bpe:99_Bor-1
AGGTGCCTGTCCCGGTTGGGACAGGCACCTTCGGCAAGCCGGAGCCTGGTACCCGT
>bpe:100_Bor-1
AGGCACCGGAGGTCGGATTTGGCCGGTGCCAGTCCCCCTACGGGGACAGGCACC
>bpe:101_Bor-1
GGGTGCCTGTCCCCGCCGGGACAGGCACACTGCTGTACGCCATCGACGCTTGACGGCCAA
GACGGTATCTGTCCCC
>bpe:102_Bor-1
GGGTGCCTGTCCCCGCACGGGGGACAGGCACCCGCTGAATCTTGGTCCCCGCACGGGGGA
CAGATACC
>bpe:103_Bor-1
CGGTGCCTGTCCCCGCAGGGGGACTGGCACCGGCAAACTTCCGTGCCTGCCGTGCAGAGG
GACTGGCTCC
>bpe:104_Bor-1
GGGTGCCTGTCCCCGCTGGGACAGGCACACGCACGGGCAGACGCCATGAAATCTTGCAGG
CGCCAGCCCCCCTGCGGGGACAGATACC
>bpe:105_Bor-1
GGGTGCCTGTCCCCGCTGGGACAGGCACCCGGATTCCTGCGGGAAGAGGCACCCCGGTAA
GTTGGCGGGCGCCTGTCCCCATACGGGGACAGGCACG
>bpe:106_Bor-1
GGGTGCCTGTCCCCGCGGGGACAGGCACCCGGGCGTTGCGGAGGGGGGAACAAGGTGCCT
GTCCCCACGGGGACAGGCACC
>bpe:107_Bor-1
GCGGGCAAAGTCAGCGGGTGCCTGTCCCCCTGCGGGGACAGGCACC
>bpe:108_Bor-1
GGGCGCCTGTCTCCGCGGGGACAGGCACTCGGGCCTCTCCGCGGGGACAGGCACC
>bpe:109_Bor-1
GGGTGCCTGTCCCCGCGGGGACAGGCACACTTGCCGGTGCCAGTCCCCCTTTGGGGACAG
GCACG
>bpe:110_Bor-1
GGGTGCCAGTCCCCGCCGGGGACAGGCACCTGGACACCCAGATTCAACGTGTGCCTGTCC
CCCTGCGGGGACAGGCACC
>bpe:111_Bor-1
AGAAGTCAGCGGGTGCCAGTCCCCCTTCGGGGACAGGCACC
>bpe:112_Bor-1
GGGTGCCTGTCCCTGCCGGGACAGGCACCCTTTTGCCGCAGGTGTCGCCCCCCATGCCGG
AACAGGCGCC
>bpe:113_Bor-1
GGCTGCCTGTCCCGCGGGGACAGGCAGCCTGGCCGCGGGTGCCGCTCCCCGTGCGGGACA
GGCACC
>bpe:114_Bor-1
CCCTCTGCACGGCAGGCACGGAAGTTTGCCGGTGCCAGTCCCCATCCGGGGACAGGCTCC
>bpe:115_Bor-1
ACGCCATGAACGGTTGACTGCCAAGACGGTATCTGTCCCCGCGGGGACAGGCACC
>bpe:116_Bor-1
GGGAGCCTGTCCCCGCCGGGGCAGGCTCCTCGCCACACGCCAGAACGCT
>bpe:117_Bor-1
GGGTGCCTGTCCCCGCGGGGACAGGCACCTGACGGCTGAAGTTGGCGGGAGCCAGTCCCC
ATGCGGGGACAGGCTCC
>bpe:118_Bor-1
GTGTGCCTGTCCCCACTGGGACAGGCACACCGCTCTACGCCATGAACGGTTGACGGCCAA
GACGGTATCTGTCCCCAGGGGGGCAGGCACC
>bpe:119_Bor-1
GTGTGCCTGTCCCCGCCGGGACAGGCACACCGCCGTACGCCATGAACGCTGGCCGGCCAA
GACGGCATCTTTCCCCGCACGGGACCGACATC
>bpe:120_Bor-1
GTGTGCCTGTCCCCGCCGGGACAGGCACGCCGCCGTACGCCATGGACGCTGGCCGGCCAA
GACGGTATGTCTCCCTGCACGGGACCCGACATC
>bpe:121_Bor-1
GTGTGCCTGTCCCGGCGGGGACAGGCACACTCTGCCGCGGATGTCAGTCCCCATGCCGGG
ACGGACACC
>bpe:122_Bor-1
GTGTGCCTGTCCCCACTGGGACAGGCACACCGCTCTACGCCATGACCGGTTGACGGCCAA
GACGGTATCTGTCTCAGCGGGGACAGGCACC
>bpe:123_Bor-1
GTGTGCCTGTCCCCACTGGGACAGGGCACACCGCGCTACGCCATGAACGGTTGACTGCCA
AGACGGTATCTGTCCCCGCATGGGG
>bpe:124_Bor-1
GTGTGCCTGTCCCCGCGGGGACAGGCACCGGGAAGTCGGCGGGTACCAGTCCCCCTGCGG
GGACAGGCACC
>bpe:125_Bor-1
GTGTGCCTGTCCCCGCTGGGACAGGCACACCCTCCTACGCCATGACATGCGGGCCTCGAC
GGGGAACCCCGCAT
>bpe:126_Bor-1
GTGTGCCTGTCCCCGCTGGGACAGGCACACTGCCGTACGTACTAAGACGGTATCCGTCCC
CGCGGGGACAGGCACT
>bpe:127_Bor-1
GGGTGCCTGTCCCCGCCGGGACAGGCACCCCGTCATGCGCCATGAACGGCGGGGACAGGC
GCC
>bpe:128_Bor-1
GTGTGCCTGTCCCGGCGGGGACAGGCACCCGGATTCCCGGGCACAGGCCGCG
