# Supplementary material for: Systematic identification of stem-loop containing sequence families in bacterial genomes
Source: BMC Genomics. 2008 Jan 17;9:20. doi: 10.1186/1471-2164-9-20 (PMC2267715; doi:10.1186/1471-2164-9-20)
Supplement: Additional file 1 — Family sequences. A zipped archive of files corresponding to families described in Table 3. Each file contains all the family members as sequences in FASTA format. [file 1471-2164-9-20-S1.zip › suppl_data1/N.meningitidis_dRS3.txt]

>nme:1_dRS3
ATTCCCACTTTCGTGGGAATGACGGAATG
>nme:2_dRS3
TCTAGATTCCCGCCTGCGCGGGAATGACGGCGGA
>nme:3_dRS3
TCTAGATTCCCGCCTGCGCGGGAATGACGGCATC
>nme:4_dRS3
TCTGGATTCCCACTTTCGTGGGAATGACGGGATT
>nme:5_dRS3
TCTGGATTCCCGCCTGCGCGGGAATGACGGCGGA
>nme:6_dRS3
TCTGGATTCCCACTTTCGTGGGAATGACGGGATT
>nme:7_dRS3
TCTGGATTCCCGCCTGCGCGGGAATGACGGCGGA
>nme:8_dRS3
TCTAGATTCCCACTTTCGTGGGAATGACGGCATC
>nme:9_dRS3
TCTAGATTCCCGCCTGCGCGGGAATGACGAATCC
>nme:10_dRS3
TCTAGATTCCCGCCTGCGCGGGAATGACGGGATT
>nme:11_dRS3
CCTGGATTCCCACTTTCGCGGGAATGACGAATTT
>nme:12_dRS3
TCCAAATTCCCGCCTGCGCGGGAATGACGAATTT
>nme:13_dRS3
TCTAGATTCCCACTTTCGTGGGAATGACGGCGGA
>nme:14_dRS3
ACTGGATTCCCGCTTTTGCGGGAATGACGGCGAC
>nme:15_dRS3
TCTAGATTCCCGCCTGCGCGGGAATGACGGCAAC
>nme:16_dRS3
GCTGGATTCCCACTTTCGTGGGAATGACGCGGTG
>nme:17_dRS3
ACTAGATTCCCGCCTACTCGGGAATGACGAAGCT
>nme:18_dRS3
GCTGGATTCCCGCCTGCGCGGGAATGACGAAGCC
>nme:19_dRS3
TCTGGATTCCCACTTTCGCGGGAATGACGCGGTG
>nme:20_dRS3
CCTGGATTCCCGCCTGCGCGGGAATGACGAAGCT
>nme:21_dRS3
CCTGGATTCCCACTTTCGTGGGAATGACGGGATG
>nme:22_dRS3
CCTAGATTCCCGCCTGCGCGGGAATGACGAAGCC
>nme:23_dRS3
TCTGGATTCCCGCTTTCGCGGGAATGACGGGATT
>nme:24_dRS3
ACTAGATTCCCACTTTCGTGGGAATGACGAATTT
>nme:25_dRS3
GCTGGATTCCCGCCTGCGCGGGAATGACGGCGGA
>nme:26_dRS3
TCTAGATTCCCGCCTGCGCGGGAATGACGAAGCC
>nme:27_dRS3
TCTAGATTCCCACTTTCGTGGGAATGACGAATTT
>nme:28_dRS3
CCTGGATTCCCGCCTGCGCGGGAATGACGGCGGA
>nme:29_dRS3
GCTGGATTCCCGCCTGCGCGGGAATGACGAAGCT
>nme:30_dRS3
TCTGGATTCCCACTTTCGTGGGAATGACGGGATT
>nme:31_dRS3
ACTAGATTCCCGCTTTTGCGGGAATGACGAATTT
>nme:32_dRS3
GCTGGATTCCCGCCTGCGCGGGAATGACGGCGGA
>nme:33_dRS3
TCTGGATTCCTACTTTCGTGGGAAAGACGAATTT
>nme:34_dRS3
GCTGGATTCCCGCTTTTGCGGGAATGACGGCAGA
>nme:35_dRS3
ATTCCCACTTTCGTGGGAATGACGGGATT
>nme:36_dRS3
ACTAGATTCCCGCTTTTGCGGGAATGACGAATTT
>nme:37_dRS3
GCTGGATTCCCGCCTGCGCGGGAATGACGGCGGA
>nme:38_dRS3
TCTGGATTCCCGCTTTCGTGGGAATGACGGTTTA
>nme:39_dRS3
CCTGGATTCCCGCCTGCGCGGGAATGACGAAGCT
>nme:40_dRS3
TCTGGATTCCCACTTTCGCGGGAATGACGGGATT
>nme:41_dRS3
ACTAGATTCCCACTTTTGCGGGAATGACGAAGTT
>nme:42_dRS3
TCTAGATTCCCGCTTTTGCGGGAATGACGGGATT
>nme:43_dRS3
CCTAGATTCCCGCCTGCGTGGGAATGATGGGATT
>nme:44_dRS3
ACTAGATTCCCGCTTTTGCGGGAATGACGAATTT
>nme:45_dRS3
GCTGGATTCCCGCCTGCGCGGGAATGACGGCGGA
>nme:46_dRS3
TCTAGATTCCCACTTTCGTGGGAATGACGGGATT
>nme:47_dRS3
CCTGGATTCCCGCCTGCGCGGGAATGACGAAGTT
>nme:48_dRS3
TCTGGATTCCCGCCTGCGCGGGAATGACGGCATC
>nme:49_dRS3
TCTGGATTCCCACTTTCGTGGGAATGACGGGATG
>nme:50_dRS3
TCTAGATTCCCGCCTGCGCGGGAATGACGAATCC
>nme:51_dRS3
TCTAGATTCCCGCCTGCGCGGGAATGACGGCATC
>nme:52_dRS3
TCTGGATTCCCACTTTCGTGGGAATGACGGGATT
>nme:53_dRS3
CCTAGATTCCCGCCTGCGCGGGAATGACGGCGGA
>nme:54_dRS3
TCTAGATTCCCACTTTCGCGGGAATGACGAAGAG
>nme:55_dRS3
GCCGGATTCCCGCCTGCGCGGGAATGACGGGCTA
>nme:56_dRS3
TCTAGATTCCCGCCTACGCGGGAATGACGGTTTA
>nme:57_dRS3
TCTAGATTCCCGCCTGCGCGGGAATAACGGGTCT
>nme:58_dRS3
TCTAGATTCCCACTTTCGTGGGAATGACGGGATG
>nme:59_dRS3
TTCGCGGGAATGACGGGATT
>nme:60_dRS3
GCCGGATTCCCGCCTGCGCGGGAATGACGGCAGA
>nme:61_dRS3
TCTAGATTCCCGCCTGCGCGGGAATGACGGTTTA
>nme:62_dRS3
TCTAGATTCCCACTTTCGTGGGAATGACGGGATG
>nme:63_dRS3
TTCGTGGGAATGACGGGATT
>nme:64_dRS3
GCCGGATTCCCGCCTGCGCGGGAATGACGGCAGA
>nme:65_dRS3
TCTGGATTCCCGCCTGCGCGGGAATGACGGTTTA
>nme:66_dRS3
TCTAGATTCCCACTTTCGTGGGAATGACGGGATG
>nme:67_dRS3
TTCGTGGGAATGACGGGATT
>nme:68_dRS3
TCTAGATTCCCGCCTGCGCGGGAATGACGGCGGA
>nme:69_dRS3
TCTGGATTCCCACTTTCGTGGGAATGACGGAATG
>nme:70_dRS3
TTCGTGGGAATGACGGGATT
>nme:71_dRS3
TCTAGATTCCCGCCTGCGCGGGAATGACGGCGGA
>nme:72_dRS3
TCTGGATTCCCACTTTCGTGGGAATGACGGAATG
>nme:73_dRS3
TTCGTGGGAATGACGGGATT
>nme:74_dRS3
ACTGGATTCCCGCCTGCGCGGGAATGACGAATTT
>nme:75_dRS3
TCTAGATTCCCGCCTGCGCGGGAATGACGGCGGA
>nme:76_dRS3
TCTAGATTCCCACTTTCGTGGGAATGACGGAATG
>nme:77_dRS3
GCCGGATTCCCGCCTGCGCGGGAATGACGA
>nme:78_dRS3
TCTAGATTCCCGCCTGCGCGGGAATGACGGTTTA
>nme:79_dRS3
CCTAGATTCCCGCCTGCGCGGGAATGACAGGTCT
>nme:80_dRS3
CCTGGATTCCCACTTTCGTGGGAATGACGGGATG
>nme:81_dRS3
TCTAGATTCCCGCCTGCGCGGGAATGACGA
>nme:82_dRS3
TCTGGATTCCCACTTTCGTGGGAATGACGGAATG
>nme:83_dRS3
TCTAGATTCCCGCCTGCGCGGGAATGACGAATCC
>nme:84_dRS3
TCTGGATTCCCGCCTGCGCGGGAATGACAGGTCT
>nme:85_dRS3
TCTGGATTCCCACTTTCGTGGGAATGACGGGATG
>nme:86_dRS3
TCTGGATTCCCGCCTGCGCGGGAATGACGAATCC
>nme:87_dRS3
TCTAGATTCCCGCCTGCGCGGGAATGACGGGTCT
>nme:88_dRS3
TCTGGATTCCCACTTTCGTGGGAATGACGGGATT
>nme:89_dRS3
ACTGGATTCCCGCCTGCGCGGGAATGACGAATTT
>nme:90_dRS3
TCTGGATTCCCGCCTACGCGGGAATGACGGCGGA
>nme:91_dRS3
TCTAGATTCCCGCCTGCGCGGGAATGACGGCATC
>nme:92_dRS3
TCTGGATTCCCACTTTCGTGGGAATGACGGGATG
>nme:93_dRS3
TCTGGATTCCCGCCTGCGCGGGAATGACGAATCC
>nme:94_dRS3
TCTGGATTCCCACTTTCGTGGGAATGACGGGATT
>nme:95_dRS3
TCTAGATTCCCGCCTGCGCGGGAATGACGACAGA
>nme:96_dRS3
ACTGGATTCCCACTTTCGTGGGAATGACGGGATT
>nme:97_dRS3
TCTGGATTCCCGCCTGCGCGGGAATGACGGCAGA
>nme:98_dRS3
TCTGGATTCCCGCCTGCGCGGGAATGACGAATTT
>nme:99_dRS3
TCTAGATTCCCGCCTGCGCGGGAATGACGGCAGA
>nme:100_dRS3
TCTAGATTCCCACTTTCGTGGGAATGACGGGATG
>nme:101_dRS3
TCTAGATTCCCGCCTGCGCGGGAATGACGAATCC
>nme:102_dRS3
TCTGGATTCCCACTTTCGTGGGAATGGCGCGATT
>nme:103_dRS3
ACTGGATTCCCGCCTGCGCGGGAATGACGAAGTG
>nme:104_dRS3
ACCGGATTCCCACTTTCGTGGGAATGACGGGATG
>nme:105_dRS3
TCTAGATTCCCGCCTGCGCGGGAATGACGAATCC
>nme:106_dRS3
ACTGGATTCCCACTTTCGTGGGAATGACGGGATT
>nme:107_dRS3
ACTGGATTCCCGCCTGCGCGGGAATGACGAAGTG
>nme:108_dRS3
ACTGGATTCCCATTGTCGTGGAAATGACGGGATT
>nme:109_dRS3
TTTCGTGGGAATGACGGGATG
>nme:110_dRS3
CCTAGATTCCCGCCTGCGCGGGAATGACGATATT
>nme:111_dRS3
TCCGGATTCCTGTTTTCGCGGGAAT
>nme:112_dRS3
TCTAGATTCCCGCTTTTGCGGGAATGACGCGGAA
>nme:113_dRS3
CCTAGATTCCCGCCTTCGCGGGAATGACGAAATT
>nme:114_dRS3
TCCGGATTCCTGTTTTCGCGGGAAT
>nme:115_dRS3
TCTAGATTCCCGCTTTTGCGGGAATGACGCGGAA
>nme:116_dRS3
CCTAGATTCCCGCCTTCGCGGGAATGACGAAATT
>nme:117_dRS3
TCTAGATTCCCGCTTTCGCGGGAATGACGGTTTG
>nme:118_dRS3
ATTGGATTCCCGCCTGCGCGGGAATGACGGATTT
>nme:119_dRS3
TTTCGCGGGAATGACGGTTTG
>nme:120_dRS3
ACCGGATTCCCGCCTGCGCGGAAATGACGGGTCT
>nme:121_dRS3
TCTGGATTCCCGCCTGCGCGGGAATGACGATTTG
>nme:122_dRS3
TCTAGATTCCCGTTTTCACGGGAATGACGAAAGG
>nme:123_dRS3
TCTGGATTCCCGCCTGCGCGGGAATGACGGTTTA
>nme:124_dRS3
TCTAGATTCCCGTTTTCACGGGAATGACGGAATG
>nme:125_dRS3
TCTGGATTCCCGCCTGCGCGGGAATGACGGTTTA
>nme:126_dRS3
TCTAGATTCCCGTTTTCACGGGAATGACGGAATG
>nme:127_dRS3
CCTGGATTCCCGCCTGCGCGGGAATGACGGTTTA
>nme:128_dRS3
TCTAGATTCCCGTTTTCACGGAAATGACGAAATG
>nme:129_dRS3
TCTAGATTCCCGTTTTCACGGGAATGACGAAAGG
>nme:130_dRS3
TCTAGATTCCCGTTTTCACGGGAATGACGAAAGG
>nme:131_dRS3
CCTGGATTCCCGCCTGCGCGGGAATGACGGCGGA
>nme:132_dRS3
TCTAGATTCCCGTTTTCACGGGAATGACGGAATG
>nme:133_dRS3
TCTGGATTCCCGCCTGCGCGGGAATGACGGTGCG
>nme:134_dRS3
TCTAGATTCCCACTTTCGTGGGAATGACGCGGAA
>nme:135_dRS3
CCTGGATTCCCGCCTGCGCGGGAATGATGGGATT
>nme:136_dRS3
TCTAGATTCCCGCTTTCGCGGGAATGACGGAATA
>nme:137_dRS3
TTTTGCGGGAATGACGGGATG
>nme:138_dRS3
TCTGGATTCCCGCCTGCGCGGGAATGACGGGATT
>nme:139_dRS3
GATTCCCACTTTCGTGGGAATGACGGGATA
>nme:140_dRS3
ATTCCCGCTTTCGCAGAAATGCCGGCTTT
>nme:141_dRS3
TCTAGATTCCCTCTTTCGCGGGAATGACGGGATG
>nme:142_dRS3
CCTGGATTCCCGCTTTCGCGGGAATGACGGGGGT
>nme:143_dRS3
TCTAGATTCCCACTTTCGTGGGAATGACGGTAAA
>nme:144_dRS3
CCTGGATTCCCGCTTTCGCGGGAATGACGAGGGT
>nme:145_dRS3
TCTAGATTCCCACTTTCGTGGGAATGACGGCGGA
>nme:146_dRS3
CCTGAATTCCCGCTTTCGAGGGAATGACGGGGGT
>nme:147_dRS3
CTTTCGCGGGAATGACGGGATT
>nme:148_dRS3
TCTGGATTCCCGCCTGCGCGGGAATGACGGCGGC
>nme:149_dRS3
TGGATTCCCGCCTGCGCGGGAATGACGGCATT
>nme:150_dRS3
TGGATTCCCGCCTGCGCGGGAATGACGACAGA
>nme:151_dRS3
TATGGATTCCCGCCTACGCGGGAATGACGGCAAA
>nme:152_dRS3
AATGGATTCCCGCCTACGCGGGAATGACGGCGGG
>nme:153_dRS3
AATGGATTCACGCCTGTGCGGGAATGACGGCAAG
>nme:154_dRS3
TCTAGATTCCCGCTTTCGCGGGAATGATGAATGA
>nme:155_dRS3
ACTGGATTCCCGCCGTCGCGGGAATGACGGGATT
>nme:156_dRS3
ACCGGATTCCCGCCTGCTCGGGAATGACGGCATA
>nme:157_dRS3
CCTAGATTCCCGCCTACGCGGGAATGACGATGGA
>nme:158_dRS3
TCTGGATTCCCGCTTTCGCGGGAATGACGGCGCA
>nme:159_dRS3
CCTAGATTCCCACCTGCGTGGGAATGACGATTCA
>nme:160_dRS3
GCCGGATTTCCGCTTTCGCGGGAATGACGGGATT
>nme:161_dRS3
CCTAGATTCCCGCCTGCGCGGGAATGACGGCATA
>nme:162_dRS3
TCTGGATTCCCGCTTTCGCGGGAATGACGGCGTA
>nme:163_dRS3
ATTCCCACCTGCGCGGGAATGACGATTCA
>nme:164_dRS3
TCTGGATTCCCGCTTTCGCGGGAATGACGGCGCA
>nme:165_dRS3
CCTAGATTCCCACCTGCGTGGGAATGACGATTCA
>nme:166_dRS3
TCTGGATTCCCGCTTTCGCGGGAATGACGGCGCA
>nme:167_dRS3
CCTAGATTCCCACCTGTGTGGGAATGACGATTCA
>nme:168_dRS3
GCCGGATTCCCGCTTTTACGGGAATGACGGGATT
>nme:169_dRS3
CCTAGATTCCCGCCTGCGCGGGAATGACGGCATA
>nme:170_dRS3
TCTGGATTTCCGCTTTCGCGGGAATGACGGCGCA
>nme:171_dRS3
CCTAGATTCCCACCTGCGTGGGAATGACGATTCA
>nme:172_dRS3
GCCGGATTTCCGCTTTCGCGGGAATGACGGGATT
>nme:173_dRS3
TCCGGATTCCCGCTTTTGCGGGAATGACGATGGA
>nme:174_dRS3
ACCGGATTCCCGCCTGCGCGGGAATGACGAGATT
>nme:175_dRS3
GCCGGATTACCGCCTGCGCGGGAATGACGGCTCA
>nme:176_dRS3
CCTAGATTCCCGCCTGCGCGGGAATGACGGTTTA
>nme:177_dRS3
TCTAGATTCCCGCTTTCGCGGGAATGACGGCGGA
>nme:178_dRS3
TTCAGATTACCGCCTGCGCGGGAAAGACGGGATT
>nme:179_dRS3
CCTGGATTCCCACTTTCGTGCGAATGACGGGATA
>nme:180_dRS3
TCTAGATTCCCGCTTTCGCGGGAATGACGGCGGA
>nme:181_dRS3
CCTAGATTCCCGCCTGCGCGGGAATGACGGTTTA
>nme:182_dRS3
TCTAGATTCCCGCTTTCGCGGGAATGACGGCGGA
>nme:183_dRS3
TTCAGATTACCGCCTGCGCGGGAAGGACGGGATT
>nme:184_dRS3
CCTGGATTCCCACTTTCGTGCGAATGACGGGATA
>nme:185_dRS3
TCTAGATTCCCGCTTTCGCGGGAATGACGGCGGA
>nme:186_dRS3
GCCGGATTCCCGCCTGCGCGGGAATGACGGGATT
>nme:187_dRS3
TCTGGATTCCCGCCTGCGCGGGAATGACGGTTTA
>nme:188_dRS3
TCTAGATTCCCGCTTTCGCGGGAATGACGGCGGA
>nme:189_dRS3
GGATTCCCGCCCGTACGGGAATGACGGCAGT
>nme:190_dRS3
TCTAGATTCCCGCTTTCGTGGGAATGACAGCGGA
>nme:191_dRS3
ACCGGATTCCCGCTTTCGCGGGAATGACGAAGTG
>nme:192_dRS3
TCTGGATTCCCACCTGCGCGGGAATGACGATGCA
>nme:193_dRS3
CTTGGATTCCCACTTTCGTGTGAATGACGGAATG
>nme:194_dRS3
ACTAGATTCCCGCCTGCGCGGGAATGACGAATCC
>nme:195_dRS3
TCTAGATTCCCACTTTCGTGGGAATGACGGGATT
>nme:196_dRS3
ACTGGATTCCCGCCTGCGCAGGAATGACGAATCC
>nme:197_dRS3
TCTAGATTCCCACTTTCGTGGGAATGACGGTTCA
>nme:198_dRS3
TCCAGATTCCCGCCTGCGCGGGAATGACGATTCA
>nme:199_dRS3
TCTAGATTCCCACTTTCGTGGGAATGACGGCGGA
>nme:200_dRS3
ACTGGATTCCCGCTTTTGCGGGAATGACGGCGAC
>nme:201_dRS3
TCTGGATTCCCGCCTGCGCGGGAATGACGATTTA
>nme:202_dRS3
TTTGGATTCCCGCCTGCGCGGGAATGACGGGGTT
>nme:203_dRS3
TCTGGATTCCCGCCTGCGCGGGAATGACGATTTA
>nme:204_dRS3
TCTGGATTCCCGCCTGCGCGGGAATGACGGGGTT
>nme:205_dRS3
TCTGGATTCCCGCCTGCGCGGGAATGACGGTAAT
>nme:206_dRS3
ACCGGATTCCCGCCTGCGCGGGAATGACGGGATT
>nme:207_dRS3
TCTAGATTCCCGCCTGCGCGGGAATGACGGCTGC
>nme:208_dRS3
CCTGGATTCCCACTTTCGTGGGAAT
>nme:209_dRS3
CCTAGATTCCCGCCTGCGCGGGAATGACGGGATT
>nme:210_dRS3
TCTAGATTCCCGCCTGCGCGGGAATGACGAATCC
>nme:211_dRS3
TCTAGATTCCCACTTTCGTGGGAATGACGGGATT
>nme:212_dRS3
TCCAAATTCCCGCCTGCGCGGGAATGACGAATCC
>nme:213_dRS3
TCTAGATTCCCACTTTCGTGGGAATGACGGCGGA
>nme:214_dRS3
ACTGGATTCCCGCTTTTGCGGGAATGACGGCGAC
>nme:215_dRS3
TCCGGATACCCGCTTTCGCAGGAATG
>nme:216_dRS3
ACCGGATGCCCGCCTGCGCGGGAATGACGACGCA
>nme:217_dRS3
TCCGGATTTCCGCCTGCGCGGGAATGACGGGATT
>nme:218_dRS3
TCTAGATTCCCACTTTCGTGGGAATGACGGGATT
>nme:219_dRS3
TCTAGATTCCCACTTTCGTGGGAATGACGGGATT
>nme:220_dRS3
ACTGGATTCCCGCCTGCGCGGGAATGACGAATTT
>nme:221_dRS3
TCTAGATTCCCGCCTGCGCGGGAATGACGGCGGA
>nme:222_dRS3
ACTAGATTCCCACTTTCGTGGGAATGACGGAATG
>nme:223_dRS3
ACTAGATTCCCACTTTCGTGGGAATGACGGGATA
>nme:224_dRS3
TTCGGATTCACGACTGCGCGGAAATGACGGGATT
>nme:225_dRS3
TCTAGATTCCCGCCTGCGCGGGAATGACGGGATT
>nme:226_dRS3
ACTGGATTCCCACTTTCGTGGGAATGACGGAATG
>nme:227_dRS3
TCTAGATTCCCGCCTGCGCGGGAATGACGAATCC
>nme:228_dRS3
ACTGGATTCCCACTTTCGTGGGAATGACGCGATT
>nme:229_dRS3
ACTGGATTCCCGCCTGCGCGGGAATGACGAAGTG
>nme:230_dRS3
ACTGGATTCCCACTTTCGTGGGAATGACGGAATG
>nme:231_dRS3
TCTAGATTCCCGCCTGCGCGGGAATGACGAATCC
>nme:232_dRS3
ACTGGATTCCCGCCTGCGCGGGAATGACGAAGTG
>nme:233_dRS3
ACTGGATTCCCACTTTCGTGAGAATGACGGGATG
>nme:234_dRS3
CCTAGATTCCCGCCTGCGCGGGAATGACGAATCC
>nme:235_dRS3
CTTGGATTCCCACTTTCGTGGGAATGACGCGATT
>nme:236_dRS3
CCGCCTGCGCGGGAATGACGAAGTG
>nme:237_dRS3
ACCGGATTCCCACTTTCGTGGGAATGACGAATTT
>nme:238_dRS3
CCTAGATTCCCGCCTGCGCGGGAATGACGGCGGA
>nme:239_dRS3
CCTGGATTCCCACTTTCGTGGGAATGACG
>nme:240_dRS3
TCTAGATTCCCGCCTGCGCGGGAATGACGGCGGA
>nme:241_dRS3
ACTGGATTCCCACTTTCGTGGGAATGACGTGGTG
>nme:242_dRS3
TCTAGATTCCCGCCTGCGCGGGAATGACGAATCC
>nme:243_dRS3
ACTGGATTCCCACTTTTGTGGGAATGACGCGATT
>nme:244_dRS3
ACTGGATTCCCGCCTGCGCGGGAATGACGAAGTG
>nme:245_dRS3
ACTGGATTCCCACTTTCGTGGGAATGACGGAATG
>nme:246_dRS3
CCTAGATTCCCGCCTGCGCGGGAATGACGGGATT
>nme:247_dRS3
CCTGGATTCCCACTTTCGTGGGAATGACGGAATG
>nme:248_dRS3
TTCGTGGGAATGACGGGATA
>nme:249_dRS3
TTCGGATTCATGACTGCGCGGGAATGACGGGATT
>nme:250_dRS3
ACTGGATTCCCGCCTGCGCGGGAATGACGGGTTT
>nme:251_dRS3
ACTAGATTCCCGCCTGCGCGGGAATGACGTTATA
>nme:252_dRS3
CCTGGATTCCCGCCTGCGCGGGAATGACGAAATT
>nme:253_dRS3
CCTAGATTCCCACTTCCGTGGGAATGACGGGATG
>nme:254_dRS3
TTCGGATTCACGACTGCGCGGGAATGACGGGATT
>nme:255_dRS3
TCTGGATTCCCGCCTGCGCGGGAATGACGCGGTT
>nme:256_dRS3
TCTGGATTCCCGCCTGCGCGGAAAGGACGGTTTA
>nme:257_dRS3
ACTGGATTCCCGCCTGCGCGGGAATGACGAAATA
>nme:258_dRS3
CCCGGATTCCCGCCTGCGCGGGAATGACGGCGGA
>nme:259_dRS3
TCCAGATTCCCACTTGCGTGGGAATGACGGCGGC
>nme:260_dRS3
ACCGAATTCCCGTCTTTACGGGAATGACGGGACT
>nme:261_dRS3
TCCAGATTCCCGCCCGCGTGGGAACGGCGGCGGG
>nme:262_dRS3
ACTGGATTCCCGCTTTTGCGGGAATGACGGCGAC
>nme:263_dRS3
TCTAGATTCCCACTTTCGTGGGAATGACGGCGGA
>nme:264_dRS3
TCCAGATTCCCGCCTGCGCGGGAATGACGATTCA
>nme:265_dRS3
TCTAGATTCCCACTTTCGTGGGAATGACGGTTCA
>nme:266_dRS3
TCTGGATTCCCGCTTGCGCGGGAATGACGAATCC
>nme:267_dRS3
TCTAGATTCCCACTTTCGTGGGAATGACGGGATT
>nme:268_dRS3
ACTAGATTCCCGCCTGCGCGGGAATGACGAATCC
>nme:269_dRS3
TCTAGATTCACACTTTCGCGGGAATGACGAATTT
>nme:270_dRS3
ACTAGATTCCCGCCTGCGCGGGAATGACGGCTGC
>nme:271_dRS3
TTCAGATTCCCGCCTTCGCTGGAATGACGGCGGA
>nme:272_dRS3
ACCGGATTCCCGCCTGCGCGGGAATGACGATTTA
>nme:273_dRS3
TCTAGATTCCCGCCTGCGCGGGAATGACGATTCA
>nme:274_dRS3
TCTAGATTCCCACTTTCGTGGGGATGACGGGATA
>nme:275_dRS3
TTCAGATTCCCGCTTTCGCGGGAATGACGGCGGA
>nme:276_dRS3
TCTAGATTCCCGCCTGCGCGGGAATGACGATTCA
>nme:277_dRS3
TCTAGATTCCCACTTTCGTGGGAATGACGGGATA
>nme:278_dRS3
TTCAGATTCCCGCTTTCGCGGGAATGACGGCGGA
>nme:279_dRS3
CTTAGATTCCCGCCTGCGCGGGAATGATGGCGCG
>nme:280_dRS3
TCTGGATTCCTGCCTTCGTGGGAATGGCGAAATT
>nme:281_dRS3
ACCGGATTCCCGCCTGCGCGGGAATGACGAGATT
>nme:282_dRS3
ACCAAATTCCCACCTGCGTGGGAATGACGAAACA
>nme:283_dRS3
ACTAGATTCCCGCCTGCGCGGGAATGACGGCTGC
>nme:284_dRS3
TCTAGATTCCCACTTTCGTGGGAATGACGCGATT
>nme:285_dRS3
ATTGGATTCCCGCCTGCGCGGGAATGACGAATTT
>nme:286_dRS3
TCTAGATTCCCGCCTACGCGGGAATGACGGATTT
>nme:287_dRS3
ACTGGATTCCCACTTTCGTGGGAATGACGAAGTG
>nme:288_dRS3
ACCGGATTCCCACTTTCGTGGGAATGACGGGATG
>nme:289_dRS3
CCTAGATTCCCGCCTGCGCGGGAATGACGAATCC
>nme:290_dRS3
CCTGGATTCCCACTTTCGTGGGAATGACGCGATT
>nme:291_dRS3
ACTGGATTCCCGCCTGCGCGGGAATGACGAATTT
>nme:292_dRS3
TCTAGATTCCCGCCTACGCGGGAATGACGGATTT
>nme:293_dRS3
ACTGGATTCCCACTTTCGTGGGAATGACGAAGTG
>nme:294_dRS3
ACCGGATTCCCACTTTCGTGGGAATGACGGGATG
>nme:295_dRS3
CCTAGATTCCCGCCTGCGCGGGAATGACGAATCC
>nme:296_dRS3
CCTGGATTCCCACTTTCGTGGGAATGACGCGATT
>nme:297_dRS3
ACCGGATTCCCGCCTGCGCGGGAATGACGAAGTG
>nme:298_dRS3
GCCGGATTCCCGCTTGCGCGGGAATGACGGGATT
>nme:299_dRS3
TTTGGATTCCCGCTTTTGCGGGAATGACGGGATT
>nme:300_dRS3
CCTAGATTCCCGCTTTCGTGGTAATGACGAGATG
>nme:301_dRS3
TCTAGATTCCCGCCTGCGCGGGAATGACGAATCC
>nme:302_dRS3
TCTGGATTCCCACTTTCGTGGGAATGACGGGATT
>nme:303_dRS3
TCTAGATTCCCGCCTGCGCGGGAATGACGGCAGA
>nme:304_dRS3
TCTAGATTCCCGCTTTCGCGGGAATGACGAAAAG
>nme:305_dRS3
TCTAGATTCCCGCCTGCGCGGGAATGACGATTCA
>nme:306_dRS3
CCTAGATTCCCACTTTCGTGGGAATGACGGGATT
>nme:307_dRS3
CCTAGATTCCCGCTTTCGTGGTAATAACGGGATG
>nme:308_dRS3
TCCGAATTCCCGCCTGTGTGGGAATGACGAAAAA
>nme:309_dRS3
TCCGGATTCCCACCCTTGCGGGGATGACGGGCGT
>nme:310_dRS3
ATTGGATTCCCGACTTCGTGGGAATGAGGGGCGT
>nme:311_dRS3
AATGGATTCCCGCCTGCGCGGGAATGACGCCAAA
>nme:312_dRS3
AATGGATTCCCGCCTGCGCGGGAATGACGGCTGA
>nme:313_dRS3
TGGATTCCCGCCTGCGCGGGAATGACGGTAGC
>nme:314_dRS3
AATGGATTCCCGCCTGCGCGGGAATGACGGTAAC
>nme:315_dRS3
CCTAGATTCCCGCTTTTGCGGGAATGACGGAAAG
>nme:316_dRS3
TCTAGATTCCCGCTTTCGCGGGAATGACGGAAAG
>nme:317_dRS3
TCTAGATTCCCGCCTGCGCGGGAATGACGATTCA
>nme:318_dRS3
TCTAGATTCCCACTTTCGTGGGAATGACGGTTCA
>nme:319_dRS3
TCTAGATTCCCACTTTCGTGGGAATGACGGGATG
>nme:320_dRS3
TCTAGATTCCCGCCTGCGCGGGAATGACGAATCC
>nme:321_dRS3
ACTAGATTCCCACTTTCGTGGGAATGACGGGATG
>nme:322_dRS3
TCTAGATTCCCGCCTGCGCGGGAATGACGAACCT
>nme:323_dRS3
ACTAGATTCCCACTTTCGTGGGAATGACGGGATG
>nme:324_dRS3
TCTAGATTCCCGCCTGCGCGGGAATGACGGATTT
>nme:325_dRS3
TCTAGATTCCCACTTTCGTGGGAATGACGGCGGA
>nme:326_dRS3
ACTAGATTCCCGCCTGCGCGGGAATGACGAATCC
>nme:327_dRS3
ACTAGATTCCCACTTTCGTGGGAATGACGGGATG
>nme:328_dRS3
TCTAGATTCCCGCCTGCGCGGGAATGACGGATTT
>nme:329_dRS3
TCTAGATTCCCACTTTCCTGGGAATGACGGCGGA
>nme:330_dRS3
ACTAGATTCCCGCCTGCGCGGGAATGACGGATTT
>nme:331_dRS3
ACTGGATTCCCACTTTCGTGGGAATGACGGCGGA
>nme:332_dRS3
TCTAGATTCCCGCCTGCGCGGGAATGACGAACCT
>nme:333_dRS3
ACTGGATTCCCACTTTCGTGGGAATGACGCGGTG
>nme:334_dRS3
TCTAGATTCCCGCCTGCGCGGGAATGACGAATCC
>nme:335_dRS3
ACTGGATTCCCACTTTCGTGGGAATGACGTGGTG
>nme:336_dRS3
TCTAGATTCCCGCCTGCGCGGGAATGACGGATTT
>nme:337_dRS3
ACTAGATTCCCACTTTCGTGGGAATGACGGCGGA
>nme:338_dRS3
TCTAGATTCCCGCCTGCGCGGGAATGACGATTCA
>nme:339_dRS3
ACTGGATTCCCTCTTTTGCGGGAATGACGGCGAC
>nme:340_dRS3
TCTAGATTCCCGCTTTTGCGGGAATGATGACGGA
>nme:341_dRS3
TCCAGATTCCCGCCTGCGCGGGAATGACGATTCA
>nme:342_dRS3
TCTAGATTCCCACTTTCGTGGGAATGACGGTTCA
>nme:343_dRS3
TCTGGATTCCCGCCTGCGCGGGAATGACGAATCC
>nme:344_dRS3
TCTAGATTCACACTTTCGCGGGAATGACGAATTT
>nme:345_dRS3
ACTAGATTCCCGCCTGCGCGGGAATGACGGCTGC
>nme:346_dRS3
TCTAGATTCCCACTTTCGTGGGAATGACGGTTCA
>nme:347_dRS3
TCTGGATTCCCGCCTGCGCGGGAATGACGAATCC
>nme:348_dRS3
TCTAGATTCCCACTTCCGTGGGAATGACGTGGTG
>nme:349_dRS3
TCTGGATTCCCGCCTGCGCGGGAATGACGGGTTT
>nme:350_dRS3
TCTAGATTCCCACTTTCGTGGGAATGACGGTTCA
>nme:351_dRS3
TTTGGATTCCCGCCTGCGCGGGAATGACGAATCC
>nme:352_dRS3
TCTAGATTCCCACTTTCGTGGGAATGACGTGGTG
>nme:353_dRS3
TCTGGATTCCCGCCTGTGCGGGAATGACGAATTT
>nme:354_dRS3
TCTAGATTCCCACTTCCGTGGGAATGACGGTTCA
>nme:355_dRS3
TCTGGATTCCCGCCTGCGCGGGAATGACGAATCC
>nme:356_dRS3
TCTAGATTCCCACTTCCGTGGGAATGACGTGGTG
>nme:357_dRS3
GCTGGATTCCCGCCTGCGCGGGAATGACGAATTT
>nme:358_dRS3
TCTAGATTCCCACTTCCGTGGGAATGACGTGGTG
>nme:359_dRS3
TCTGGATTCCCGCCTGCGCGGGAATGACGAATCC
>nme:360_dRS3
TCTAGATTCCCACTTCCGTGGGAATGACGTGGTG
>nme:361_dRS3
TCTGGATTCCCGCCTGCGCGGGAATGACGGGTTT
>nme:362_dRS3
CCTAGATTCCCACTTCCGTGGGAATGACGGTTCA
>nme:363_dRS3
TCTGGATTCCCGCCTGCGCGGGAATGACGGGTTT
>nme:364_dRS3
TCTAGATTCCCACTTTCGCGGGAATGACGGCTGC
>nme:365_dRS3
ACTGGATTCCCGCCTGCGCGGGAATGACGGGATT
>nme:366_dRS3
TCTAGATTCCCGCCTGCGCGGGAATGACGAATCC
>nme:367_dRS3
TCTAGATTCCCACTTTCGTGGGAATGACGGTTCA
>nme:368_dRS3
TCTAGATTCCCGCCTGCGCGGGAATGACGATTCA
>nme:369_dRS3
CCTGGATTCCCACTTTCGTGGGAAT
>nme:370_dRS3
CCTAGATTCCCGCCTGCGCGGGAATGACGGGATT
>nme:371_dRS3
TCTAGATTCCCGCCTGCGCGGGAATGACGAATCC
>nme:372_dRS3
TCTAGATTCCCGCTTTCGCGGGAATGACGAAAAG
>nme:373_dRS3
ACTAGATTCCCGCCTGCGCGGGAATGACGATTCA
>nme:374_dRS3
TCTAGATTCCCGCTTTTGCGGGAATGACGGCGAC
>nme:375_dRS3
TCTAGATTCCCACTTTCGTGGGAATGACGGTGTG
>nme:376_dRS3
ACTGGATTCCCGCCTGCGCGGGAATGACGACTTA
>nme:377_dRS3
CCCGGATTCCCACTTTCGTGGGAATGACGCGGAA
>nme:378_dRS3
ATTGGATTCCCGCCTGCGCGGGAATGACAACTCA
>nme:379_dRS3
CCCGGATTCCCACTTTCGTGGGAATGACGGCGTA
>nme:380_dRS3
ATTGGATTCCCGCCTGCGCGGGAATGACAACTCA
>nme:381_dRS3
TCTAGATTCCCACTTTCGTGGGAATGACGGCGTA
>nme:382_dRS3
ATTGGATTCCCGCCTGCGCAGGAATGACAACTCA
>nme:383_dRS3
TCTAGATTCCCACTTTCGTGGGAATGACGGTGTA
>nme:384_dRS3
ATTGGATTCTCGCCTGCGCGGGAATGACGACCCA
>nme:385_dRS3
TCTAGATTCCCACTTTCATGGGAATGACGCGGAA
>nme:386_dRS3
ATTGGATTCCCGCCTGCGCGGGAATGACGGGATC
>nme:387_dRS3
TCTAGATTCCCGCTTTCGCGGGAATGACGAAAAG
>nme:388_dRS3
TCTAGATTCCCGCCTGCGCGGGAATGACGATGCA
>nme:389_dRS3
CCCAGATTCCCGCCTTCGCGGGAATGACGAGATT
>nme:390_dRS3
TCTGGATTCCCGCTTTTGCGGGAATGACGGCGGT
>nme:391_dRS3
CCTAGATTCCCGCTTTCGCGGGAATGACGAGATT
>nme:392_dRS3
TCTGGATTCCCGCTTTTGCGGGAATGACGGTCGG
>nme:393_dRS3
GCTGGATTCCCGCCTGCGCGGGAATGACGGCGGT
>nme:394_dRS3
CCTAGATTCCCGCCTTCGCGGGAATGACGAGATT
>nme:395_dRS3
TCTGGATTCCCGCTTTTGCGGGAATGACGGCGGT
>nme:396_dRS3
TTTGGATTCCCGCTTTTGCGGGAATGACGCGGTG
>nme:397_dRS3
CCTAGATTCCCGCCTTCGCGGGAATGACGAGATT
>nme:398_dRS3
TCTGGATTCCCGCTTTTGCGGGAATGATGGCGGT
>nme:399_dRS3
TCTGGATTCCCGCTTTTGCGGGAATGACGCGGTG
>nme:400_dRS3
CCTAGATTCCCGCCTTCGCGGGAATGACGAGATT
>nme:401_dRS3
TCTGGATTCCCGCTTTCGCGGGAATGACGGCGGT
>nme:402_dRS3
GCTGGATTCCCGCTTTTGCGGGAATGACGGCGGT
>nme:403_dRS3
TTTGGATTCCCGCTTTTGCGGGAATGACGGTCGG
>nme:404_dRS3
GCTGGATTCCCGCCTGCGCGGGAATGACGGCCGC
>nme:405_dRS3
ACTGGATTCCCACTTCCGTGGGAATGACGGTTTG
>nme:406_dRS3
GCTGGATTCCCGCTTTTGCGGGAATGACGGTTTG
>nme:407_dRS3
GCTGGATTCCCGCTTTTGCGGGAATGACGGTTTG
>nme:408_dRS3
GCTGGATTCCCGCTTTTGCGGGAATGACGGTTTG
>nme:409_dRS3
GCTGGATTCCCGCTTTTGCGGGAATGACGGTTTG
>nme:410_dRS3
GCTGGATTCCCGCTTTCGCGGGAATGACGCGGTG
>nme:411_dRS3
TCTGGATTCCCGCCTGCGCGTGAATGACGGAAAT
>nme:412_dRS3
TCTAGATTCCCGCCTGCGCGGGAATGACGGCGGC
>nme:413_dRS3
TCTAGATTCCCGCCTGCGCGGGAATGACGATGAA
>nme:414_dRS3
CCTAGATTCCCGCCTGCGCGGGAATGACGGGATT
>nme:415_dRS3
CCTAGATTCCCGCTTTCGCGGGAATGACGGCAGG
>nme:416_dRS3
TCTGGATTCCCGCCTGCGCGGGAATGACGGGACT
>nme:417_dRS3
TCTAGATTCCCGCCTGCGCGGGAATGACGAAATT
>nme:418_dRS3
CCTAGATTCCCACTTTCGTGGGAATGACGGGATG
>nme:419_dRS3
AGATTCCCACTTTCGTGGGAATGACGGTGGA
>nme:420_dRS3
TCTGGATTCCCGCTTTCGCGGGAATGACGAAAGC
>nme:421_dRS3
GCTGGATTCCCGCTTTCGCGGGAGTGACGGTGGC
>nme:422_dRS3
TCTGGATTCCCGCCTGCGCGGGAATGACGGCGGC
>nme:423_dRS3
TCTGGATTCCCGCCTGCGCGGGAATGACGGCGGC
>nme:424_dRS3
TCTGGATTCCCGCCTGCGCGGGAATGACGGTGGC
>nme:425_dRS3
ACTGGATTCCCGCCTGCGCGGGAATGACGGCGGC
>nme:426_dRS3
TCGGGATTCCCGCCTTCGCGGGAATGACGGAAAG
>nme:427_dRS3
ACCGGATTCCCGCCAGCGCGGGAATGACGAATTA
>nme:428_dRS3
TCCGGATTCCCGCTTTTTCAGGAATGACGAATTA
>nme:429_dRS3
ACTGGATTCCCGCTTTCGCGGGAATGACGGCGGC
>nme:430_dRS3
TCTAGATTCCTTCCTGCACGGGAATGAC
>nme:431_dRS3
TCTAGATTCCCGCTTTCGCGGGAATGACGGTTCA
>nme:432_dRS3
TCTAGATTCCCGCTTTCGCGGGAATGACGAAAAG
>nme:433_dRS3
TCTAGATTCCCACTTTCGTGGGAATGACGAAAAG
>nme:434_dRS3
ACTAGATTCCCGCCTGCGTGGGAATGAC
>nme:435_dRS3
TCTAGATTCCCGCCTGCGCGGGAATGACGGCTGT
>nme:436_dRS3
TCTAGATTCCCACTTTCGTGGGAATGACGGCGGA
>nme:437_dRS3
ACTGGATTCCCGCCTGCGCGGGAATGACGGGATT
>nme:438_dRS3
TCTAGATTCCCGCCTGCGCGGGAATGACGAATCC
>nme:439_dRS3
TCTAGATTCCCACTTTCGTGGGAATGACGGCGGA
>nme:440_dRS3
ACTGGATTCCCGCCTGCGCGGGAATGACGGGATT
>nme:441_dRS3
CCTAGATTCCCACTTTCGTGGTAATGACGGGATG
>nme:442_dRS3
TCTAGATTCCCGCCTGCGCGGGAATGACGAATCC
>nme:443_dRS3
TCTAGATTCCCGCTTTCGCGGGAATGACGAAAAG
>nme:444_dRS3
TCCAGATTCCCGCCTGCGCGGGAATGACGATTCA
>nme:445_dRS3
TCTAGATTCCCACTTTCGTGGGAATGACGGCGGA
>nme:446_dRS3
ACTGGATTCCCGCTTTTGCGGGAATGACGGGATT
>nme:447_dRS3
CCTAGATTCCCGCTTTTGCGGGAATGACGGGATG
>nme:448_dRS3
TCTGGATTCCCGCCTGCGCGGGAATGACGAATCC
>nme:449_dRS3
TCTGGATTCCCGCTTTCGCGGGAATGACGAAAAG
>nme:450_dRS3
TCCAGATTCCCGTCTGCGCGGGAATGACGATTCA
>nme:451_dRS3
TCTAGATTCCCACTTTCGTGGGAATGACGGCGGA
>nme:452_dRS3
ACTGGATTCCCGCCTGCGCGGGAATGACGAATTT
>nme:453_dRS3
CCTAGATTCCCGCTTTTGCGGGAATGACGGCGAC
>nme:454_dRS3
TCTAGATTCCCGCCTGCGTGGGAATGACGGTCGG
>nme:455_dRS3
TCTGGATTCCCGCCTTCGCGGGAATGACGGCATC
>nme:456_dRS3
GTTGGATTCCCGCTTTCACGGGAATGACGAAGTT
>nme:457_dRS3
ACTGGATTCCCGCGTTCGCGGGAATGACGGGGTG
>nme:458_dRS3
ACTGGATTCCCGCGTTCGCGGGAATGACGGTCGA
>nme:459_dRS3
TCTAGATTCCCGCGTTCGCGGGAATGACGGTCGG
>nme:460_dRS3
TCTGGATTCCCGCCTTCGCGGGAATGACGGCATC
>nme:461_dRS3
GCTGGATTCCCGTTTTCATGGGAATGACGAAATT
>nme:462_dRS3
ACTGGATTCCCGCGTTCGCGGGAATGACGGGGTG
>nme:463_dRS3
ACTAGATTCCCGCGTTCGCGGGAATGACGGCGGC
>nme:464_dRS3
TCTAGATTCCCGCGTTCGCGGGAATGACGGTCGG
>nme:465_dRS3
TCTGGATTCCCGCCTTCGCGGGAATGACGGCATC
>nme:466_dRS3
GCTGGATTCCCGTTTTCACGGGAATGACGAAATT
>nme:467_dRS3
ACTGGATTCCCGCTTTTGCGGGAATGACGGGGTG
>nme:468_dRS3
TCTAGATTCCCGCGTTCGCGGGAATGACGGCGGC
>nme:469_dRS3
TCTGGATTCCCGCGTTCGCGGGAATGACGGCATA
>nme:470_dRS3
TCTAGATTCCCACTTTCGTGGGAATGACGGTTCA
>nme:471_dRS3
TCTGGATTCCCGCCTGCGCGGGAATGACGGGTTT
>nme:472_dRS3
TCTAGATTCCCACTTCCGTGGGAATGACGTGGTG
>nme:473_dRS3
TCTAGATTCCCGCCTGCGCGGGAATGACGGGTTT
>nme:474_dRS3
TCTAGATTCCCACTGTCGTGGGAATGACGGTTCA
>nme:475_dRS3
TCTAGATTCCCGCCTGCGCGGGAATGATGGGTTT
>nme:476_dRS3
TCTAGATTCCCACTTTCGTGGGAATGACGTGGTG
>nme:477_dRS3
TCTGGATTCCCGCCTGCGCGGGAATGACGAATTT
>nme:478_dRS3
TCCGGATTCCCACTTTTGTGGAAATGATGAGATA
>nme:479_dRS3
TCTAGATTCCCGCCTGCGCGGGAATGACGAAAAG
>nme:480_dRS3
TCTAGATTCCCGCCTGCGCGGGAATGACGAATCC
>nme:481_dRS3
TCTGGATTCCCACTTTCGTGGGAATGACGGGATG
>nme:482_dRS3
ACTAGATTCCCGCCTGCGCGGGAATGACGATTCA
>nme:483_dRS3
TCTAGATTCCCACTTTCGTGGGAATGACGGTTCA
>nme:484_dRS3
ACTAGATTCCCGCCTGCGCGGGAATGACGGCTGC
>nme:485_dRS3
GATTCCCGCTTTTGCGGGAATGACGACTCA
>nme:486_dRS3
TCCGGATTCCCACTTTCGTGAGAATGACGTGGTG
>nme:487_dRS3
TCTAGATTCCCGCCTGCGCGGGAATGACGAATCC
>nme:488_dRS3
TCTAGATTCCCACTTTCGTGGGAATGACGGCGGA
>nme:489_dRS3
TCTAGATTCCCGCCTGCGCGGGAATGACGGATTT
>nme:490_dRS3
ACTAGATTCCCACTTTCGTGGGAATGACGTGGTG
>nme:491_dRS3
ACTAGATTCCCGCCTGCGCGGGAATGACGAATCC
>nme:492_dRS3
TCTAGATTCCCACTTTCGTGGGAATGACGGCGGA
>nme:493_dRS3
ACTAGATTCCCGCCTGCGCGGGAATGACGGATTT
>nme:494_dRS3
TCTAGATTCCCACTTTCGTGGGAATGACGGCGGA
>nme:495_dRS3
TCTAAATTCCCGCCTGCGCGGGAATGACGGATTT
>nme:496_dRS3
ACTGGATTCCCTCTTTCGTGGGAATGACGTAGTG
>nme:497_dRS3
TCTAGATTCCCGCCTGCGCGGGAATGACGAATCC
>nme:498_dRS3
ACTGGATTCCCGCTTTCGTGGGAATGACGCGATT
>nme:499_dRS3
ACTGGATTCCCGCCTGAGCGGGAATGACGAAGTG
>nme:500_dRS3
ACTGGATTCCCACTTTCGTGGGAATGACGGAATG
>nme:501_dRS3
TCTAGATTCCCGCCTGCGCGGGAATGACGAATCC
>nme:502_dRS3
ACTGGATTCCCACTTTTGTGGGAATGACGCGATT
>nme:503_dRS3
ACTGGATTCCCGCCTGAGCGGGAATGACGAATTT
>nme:504_dRS3
ACTAGATTCCCGCCTGCGCGGGAATGACGGCGGA
>nme:505_dRS3
TCTAGATTCCCACTTTCGTGGGAATGACGGGATG
>nme:506_dRS3
TCTGGATTCCCGCCTGCGCGGGAATGACGGCTGC
>nme:507_dRS3
CCTAGATTCCCGCCTGCGCGGGAATGACGGGATT
>nme:508_dRS3
TCCGGATTCCCGCTTTCGCGGGAACGACGAATCC
>nme:509_dRS3
CCTAGATTCCCGCCTGCGCGGGAATGACGGCGGA
>nme:510_dRS3
TCTGGATTCCCACTTTCGTGGGAATGACGGGATG
>nme:511_dRS3
ACTGGATTCCCACTTTCGTGGGAATGACGAATTT
>nme:512_dRS3
CCTGGATTCCCACTTTCGTGGGAATGACGCGATT
>nme:513_dRS3
TCTAGATTCTCGCCTGCGCGGGAATGACGAATCC
>nme:514_dRS3
ACTGGATTCCCACTTTCGTGGGAATGACGGGATG
>nme:515_dRS3
TCTAGATTCCCGCCTGCGCGGGAATGACGGGATT
>nme:516_dRS3
ACTGGATTCCCACTTTCGTGGGAATGACGGCAGA
>nme:517_dRS3
TCTAGATTCCCGCCTGCGCGGGAATGACGAATCC
>nme:518_dRS3
ACTGGATTCCCACTTTCGTGGGAATGACGGAATG
>nme:519_dRS3
TCTAGATTCCCGCCTGCGCGGGAATGACGAATCC
>nme:520_dRS3
ACTGGATTCCCACTTTCGTGGGAATGACGGAATG
>nme:521_dRS3
TCTAGATTCCCGCCTGCGCGGGAATGACGAATCC
>nme:522_dRS3
ACTGGATTCCCACTTTCGTGGGAATGACGTGGTG
>nme:523_dRS3
TCTAGATTCCCGCCTGCGCGGGAATGACGAATTC
>nme:524_dRS3
ACTGGATTCCCACTTTCGTGGGAATGACGGAATG
>nme:525_dRS3
TCTGGATTCCCGCCTGCGCGGGAATGACGAATTC
>nme:526_dRS3
ACTGGATTCCCACTTTCGTGGGAATGACGGGATG
>nme:527_dRS3
TCTAGATTCCCGCCTGCGCGGGAATGACGGCGGA
>nme:528_dRS3
ACTGGATTCCCACTTTCGTGGGAATGACGTGGTG
>nme:529_dRS3
CCTGGATTCCCACTTTCGTGGGAATGACGGGATG
>nme:530_dRS3
CCTAGATTCCCGCCTGCGCGGGAATGACGGGATT
>nme:531_dRS3
ACTGGATTCCCACTTTCGTGGGAATGACGGCAGA
>nme:532_dRS3
ACTGGATTCCCACTTTCGTGGGAATGACGAAGTG
>nme:533_dRS3
TCTAGATTCCCGCCTGCGCGGGAATGACGGATTT
>nme:534_dRS3
ACTGGATTCCCACTTTCGTGGGAATGACGGCGGA
>nme:535_dRS3
ACTGGATTCCCACTTTCGTGGGAATGACGGAATG
>nme:536_dRS3
CCTGGATTCCCACTTTAGTGGGAATGACGGGATG
>nme:537_dRS3
CTGCGCGGGAATGACGGGATT
>nme:538_dRS3
ACTAGATTCCCACTTTCGTGGGAATGACGGCGGA
>nme:539_dRS3
ACTGGATTCCCACTTTCGTGGGAATGACGAAGTG
>nme:540_dRS3
TCTAGATTCCCGCCTGCGCGGGAATGACGAATCC
>nme:541_dRS3
ACTGGATTCCCACTTTCGTGGGAATGACGGAATG
>nme:542_dRS3
TCTAGATTCCCGCCTGCGCGGGAATGACGGGATT
>nme:543_dRS3
ACTGGATTCCCACTTTCGTGGGAATGACGGCGGA
>nme:544_dRS3
TCTAGATTCCCGCCTGAGCGGGAATGACGAATCC
>nme:545_dRS3
ACTGGATTCCCGCTTTCGTGGGAATGACGGGATG
>nme:546_dRS3
ACTGGATTCCCGCCTGCGCGGGAATGACGAAGTA
>nme:547_dRS3
ACTGGATTCCCACTTTCGTGGGAATGACGCGATT
>nme:548_dRS3
TCTAGATTCCCGCCTGCGCGGGAATGACGAATCC
>nme:549_dRS3
ACTAGATTCCCACTTTCGTGGGAATGACGTGGTG
>nme:550_dRS3
ACTGGATTCCCACTTTCGTGGGAATGACGAAGTG
>nme:551_dRS3
TCTAGATTCCCGCCTGCGCGGGAATGACGAATCC
>nme:552_dRS3
GCTGGATTCCCACTTTCGTGGGAATGACGGGATG
>nme:553_dRS3
TCTAGATTCCCGCCTGCGCGGGAATGACGGATTT
>nme:554_dRS3
ACTGGATTCCCACTTTCGTGGGAATGACGGCGGA
>nme:555_dRS3
ACTGGATTCCCGCCTGCGCGGGAATGACGAAGTG
>nme:556_dRS3
GCTGGATTCCCACTTTCGTGGGAATGACGCGATT
>nme:557_dRS3
TCTAGATTCCCGCCTGCGCGGGAATGACGAATCC
>nme:558_dRS3
ACTAGATTCCCACTTTCGTGGGAATGACGGGATG
>nme:559_dRS3
ACTGGATTCCCGCCTGCGCGGGAATGACGAAGTG
>nme:560_dRS3
TCTAGATTCCCGCCTGCGCGGGAAT
>nme:561_dRS3
ACTGGATTCCCACTTTCGTGGGAATGACGCGATT
>nme:562_dRS3
TCTAGATTCCCGCCTGCGCGGGAATGACGGCGGA
>nme:563_dRS3
ACTGGATTCCCACTTTCGTGGGAATGACGGGATG
>nme:564_dRS3
TCTGGATTCCCGCCTGCGCGGGAATGACGGCGGA
>nme:565_dRS3
ACCAGATTCCCGCCTGCGCGGGAATGACGAATTT
>nme:566_dRS3
ACTGGATTCCCGCCTGCGCGGGAATGACGAAGTG
>nme:567_dRS3
ACTGGATTCCCACTTTCGTGGGAATGACGGGATT
>nme:568_dRS3
TCTAGATTCCCGCCTGCGCGGGAATGACGGCTGC
>nme:569_dRS3
ATCGGATTCCCACTTCTGTGGGAATGAC
>nme:570_dRS3
TCTAGATTCCCACTTCCGTGGGAATGACGGTTTG
>nme:571_dRS3
ACTAGATTCCCGCCTACGCGGGAATGACGGGGCG
>nme:572_dRS3
TCTAGATTCCCGTTTTCACGGGAATGACGGAATT
>nme:573_dRS3
TCTGGATTCCCACCTGCGCGGGAATGACGAGGTT
>nme:574_dRS3
TCTGGATTCCCACTTCCGTGGGAATGACGGAGGA
>nme:575_dRS3
ACTAGATTTCCGACTGCGCGGGAATGACGGGGCG
>nme:576_dRS3
TCTAGATTCCCGTTTTCACGGGAATGACGGAATT
>nme:577_dRS3
TTTGGATTCCCGCCTGCGCGGGAATGACGATGTA
>nme:578_dRS3
TCTGGATGCCCGCTTACGCGGGAATGACGGGGAG
>nme:579_dRS3
TCTGGATTCCCGCCTGCGCGGGAATGACGGGTCT
>nme:580_dRS3
TCTAGATTCCCGCTTTCGCGGGAATGACGAAAAG
>nme:581_dRS3
TCTAGATTCCCGCTTTCGCGGGAATGACGAAGTT
>nme:582_dRS3
TCTAGATTCCCGCTTTTGCGGGAATGACGAAAAA
>nme:583_dRS3
TCTGGATTCCCGCCTGCGCGGGAAGGACGGCAGA
>nme:584_dRS3
TCTAGATTCCCGCTTTTGCGGGAATGACGAAGTT
>nme:585_dRS3
TCTGGATTCCCGCTTTCGTAGGAATGACGGAATT
>nme:586_dRS3
TTTGGATTCCCGCTTGCGCGGGAATGACGGTGGA
>nme:587_dRS3
TCTAGATTCCCGTTTTCACGGGAATGACGAAAAG
>nme:588_dRS3
TTTAGATTCCCGCTTTCGCGGGAATGACGGGGCG
>nme:589_dRS3
ACTGGATTCCCGCCTGCGCGGGAATGACGGGATT
>nme:590_dRS3
ACTGGATTCCCGCTTTCGTGGGAATGACGGGATG
>nme:591_dRS3
TCTAGATTCCCACTTTCGTGGGAATGACGGCGGA
>nme:592_dRS3
TCTAGATTCCCGCCTGCGCGGGAATGACGATTCA
>nme:593_dRS3
CTGCGCGGGAATGACGGGATT
>nme:594_dRS3
TCTAGATTCCCACTTTCGTGGGAATGACGGCGGA
>nme:595_dRS3
TCCAGATTCCCGCCTGCGCGGGAATGATGAATTC
>nme:596_dRS3
TCTAGATTCCCACTTTCGTGGGAATGACGGGATG
>nme:597_dRS3
TCTAGATTCCCGCCTGCGCGGGAATGACGAATCC
>nme:598_dRS3
ACTGGATTCCCGCTTTCGTGGGAATGACGGGATG
>nme:599_dRS3
TCTAGATTCCCACTTTCGTGGGAATGACGGCGGA
>nme:600_dRS3
TCTAGATTCCCGCCTGAGCGGGAATGACGATTCA
>nme:601_dRS3
TCTAGATTCCCACTTTCGTGGGAATGACGGTTCA
>nme:602_dRS3
TCTAGATTCCCGCCTGCGCGGGAATGACGGCTGC
>nme:603_dRS3
ACTGGATTCCCGCTTTTGCGGGAATGACGGCGAC
>nme:604_dRS3
TCTAGATTCCCACTTTCGTGGGAATGACGGCGGA
>nme:605_dRS3
TCTAGATTCCCGCCTGAGCGGGAAT
>nme:606_dRS3
TCTAGATTCCCACTTTCGTGGGAATGACGGCGGA
>nme:607_dRS3
TCCAGATTCCCGCCTGCGCGGGAATGACGGCTGC
>nme:608_dRS3
TTCCCGTTTTCGCGGAAATGGCGGGATT
>nme:609_dRS3
ACTAGATTCCCGCTTTTGCGGGAATGACGGTATT
>nme:610_dRS3
TCTAGATTCCCGCCTGCGCGGGAATGACGGCGGA
>nme:611_dRS3
ACTAGATTCCCGCTTTTGCGGGAATGACGGGATT
>nme:612_dRS3
TCTAGATTCCCGCCTGCGCGGGAATGACGGCGGA
>nme:613_dRS3
ACTAGATTCCCGCTTTTGCGGGAATGACGGGATT
>nme:614_dRS3
TCTAGATTCCCGCCTGCGCGGGAATGACGGCGGA
>nme:615_dRS3
ACTGGATTCCCGCCTGCGCGGGAATGACGGCATT
>nme:616_dRS3
TCTGGATTCCCACTTTTGTGGGAATGACGGCGGA
>nme:617_dRS3
CCTAGATTCCCGCCTGCGCGGGAATGACGGGGTT
>nme:618_dRS3
TCTAGATTCCCACTTTCGTGGGAATGACGGGATA
>nme:619_dRS3
TTCGGATTTCCGCCTGCGCGGGAATGACGGCGAC
>nme:620_dRS3
ACTGGATTCCCGCTTTTGCGG
>nme:621_dRS3
TCTAGATTCCCACTTTCGTGGGAATGACGGCGGA
>nme:622_dRS3
ACCGGATTCCCGCTTTTGCGGGAATGACGAGGTT
>nme:623_dRS3
TCTAGATTCCCACTTTTGTGGGAATGACGGCGGA
>nme:624_dRS3
ACTGGATTCCCGCTTTTGCGGGAATGACGGCGAC
>nme:625_dRS3
TCTAGATTCCCACTTTCGTGGGAATGACGGCGGA
>nme:626_dRS3
TCCAGATTCCCGCCTGCGCGGGAATGACGGCTCA
>nme:627_dRS3
GGATTCCCGCCTGCGCGGGAATGACGGAATC
>nme:628_dRS3
TCTGGATTCCCGCCTGCGCGGGAATGACGGCATA
>nme:629_dRS3
TCCGGATTCCCGCCTGCGCGGGAATGACGATATG
>nme:630_dRS3
TCTGGATTCCCGCCTACGCGGGAATGACGGGTTT
>nme:631_dRS3
TATAGATTCCCACTTCCGTGGGAATGACGGTTCA
>nme:632_dRS3
TAGATTCCCGCCTGCGCGGGAATGACGGATTT
>nme:633_dRS3
TCTAGATTCCCACTTTCGTGGGAATGACGGTTCA
>nme:634_dRS3
TCTGGATTCCCGCCTGCGCGGGAATGACGGATTT
>nme:635_dRS3
TCTAGATTCCCACTTTCGTGGGAATGACGGTTCA
>nme:636_dRS3
TCTGGATTCCCGCCTGTGTGGGAATGACGGATTT
>nme:637_dRS3
TCTAGATTCCCACTTTCGTGGGAATGACGGTTCA
>nme:638_dRS3
TCTGGATTCCCGCCTGTGCGGGAATGACGGATTT
>nme:639_dRS3
TCTAGATTCCCACTTTCGTGGGAATGGCGGTTCA
>nme:640_dRS3
TCTGGATTCCCGCCTGCGCGGGAATGACGGGTTT
>nme:641_dRS3
TCTAGATTCCCACTTTCGTGGGAATGACGGTTCA
>nme:642_dRS3
TAGATTCCCGCCTGTGCGGGAATGACGGATTT
>nme:643_dRS3
TCTAGATTCCCACTTTCGTGGGAATGACGGTTCA
>nme:644_dRS3
TCCGGATTCCCGCCTGCGCGGGAATGACGGCGGA
>nme:645_dRS3
TCTAGATTCCCACTTTCGTGGGAATGACGGTTCA
>nme:646_dRS3
TCTAGATTCCCGCCTGAGCGGGAATGACGAGTTT
>nme:647_dRS3
TCCGGATTCCCGCCTGCGCGGGAATGACGGCATT
>nme:648_dRS3
TCCGGATTCCCGCCTGCGCGGGAATGACGAATTT
>nme:649_dRS3
TCTAGATTCCCGCCTGCGCGGGAATGACGGCGGA
>nme:650_dRS3
TCTAGATTCCCACTTTCGTGGGAATGACGGGATG
>nme:651_dRS3
TCTAGATTCCCGCCTACGCGGGAATGACGAATCC
>nme:652_dRS3
TCTAGATTCCCACTTTCGTGGGAATGACGGGATG
>nme:653_dRS3
TCTAGATTCCCGCCTGCGCGGGAATGACGAATCC
>nme:654_dRS3
TCTGGATTCCCACTTTCGTGGGAATGACGGGATT
>nme:655_dRS3
TCTGGATTCCCGCCTGCGCGGGAATGACGGCGGA
>nme:656_dRS3
TCTGGATTCCCGCCTGCGCGGGAATGACGGGTCT
>nme:657_dRS3
TCTGGATTCCCGCCTGCGCGGGAATGACGAGTCT
>nme:658_dRS3
TCTAGATTCCCGCCTGCGCGGGAATGACGGCATC
>nme:659_dRS3
ACTGGATTCCCACTTTCGTGGGAATGACGGGATG
>nme:660_dRS3
TCTGGATTCCCGCCTGCGCGGGAATGACGAATCC
>nme:661_dRS3
ACTGGATTCCCACTTTCGTGGGAATGACGGGATT
>nme:662_dRS3
ACTGGATTCCCGCCTGCGCGGGAATGACGAAGTG
>nme:663_dRS3
ACCGGATTCCCACTTTCGTGGGAATGATGGGATT
>nme:664_dRS3
ACTGGATTCCCGCCTGCGCGGGAATGACGAATTT
>nme:665_dRS3
CCTAGATTCCCGCCTGCGCGGGAATGACGGCGGA
>nme:666_dRS3
CCTAGATTCCCGCCTGCGCGGGAATGACGGTTCA
>nme:667_dRS3
TCTAGATTCCCGCCTGCGCGGGAATGACGGTATC
>nme:668_dRS3
ACTGGATTCCCACTTTCGTGGGAATGACGATTCG
>nme:669_dRS3
CCTAGATTCCCGCCTGCGCGGGAATGACGGCTGC
>nme:670_dRS3
TCTGGATTCCCGCCTGCGCGGGAATGACGATTCG
>nme:671_dRS3
CCTAGATTCCCGCCTGCGCGGGAATGACGGCGCA
>nme:672_dRS3
TCTGGATTCCCGCCTGCGCGGGAATGATGGTTCG
>nme:673_dRS3
TCCGGATTCCCGCCTGTGCGGGAATGACGGGCGT
>nme:674_dRS3
TCTGGATTCCCGCCTGCGCGGGAATGACGGGCGT
>nme:675_dRS3
TCTAGATTCCCGCTTTCGCGGGAATGACGACACG
>nme:676_dRS3
TCTAGATTCCCGCTTTTGCGGGAATGACGGCGGA
>nme:677_dRS3
TCTAGATTCCCGCCTGCGCGGGAATGACGGCGGA
>nme:678_dRS3
TCTAGATTCCCGCCTGCGCGGGAATGACGGCGGA
>nme:679_dRS3
ACTGGATTCCCGCCTGCGCGGGAATGACGAGATT
>nme:680_dRS3
TCTAGATTCCCGCTTTTGCGGGAATGACGGCGGG
>nme:681_dRS3
TCTAGATTCCCGCTTTCGCGGGAATGACGGCGGA
>nme:682_dRS3
ACTGGATTCCCGCCTGCGCGGGAATGACGAATTT
>nme:683_dRS3
TCTAGATTCCCGCTTTCGCGGGAATGACGGCGGG
>nme:684_dRS3
ACTGGATTCCCGCCTGCGCGGGAATGACGAATTT
>nme:685_dRS3
TCTAGATTCCCGCTTTTGCGGGAATGACGGTGGG
>nme:686_dRS3
ACTGGATTCCCGCCTGCGCGGGAATGACGAAGTG
>nme:687_dRS3
ACTAGATTCCCGCCTGCGCGGGAATGACAGTGTA
>nme:688_dRS3
TCTAGATTCCCGCTTTCGCGGGAATGACGAAAAG
>nme:689_dRS3
TCTAGATTCCCGCCTGCGCGGGAATGAC
>nme:690_dRS3
TCTAGATTCCCACTTCCGTGGGAATGACGGGATG
>nme:691_dRS3
CCTAGATTCCCGCCTGCGCGGGAATGACGGCTGC
>nme:692_dRS3
TCTAGATTCCCGCTTTCGCGGGAATGACGGAAAG
>nme:693_dRS3
TCTAGATTCCCGCCTGCGCGGGAATGACGAATCC
>nme:694_dRS3
TCTAGATTCCCACTTTCGTGGGAATGACGGGATG
>nme:695_dRS3
ACTAGATTCCCGCCTGCGCGGGAATGACGGCTGC
>nme:696_dRS3
ATTCCCGCTTTTGCGGGAATGACGGCGAC
>nme:697_dRS3
TCTGGATTCCCACTTTCGTGGGAATGACGTGGTG
>nme:698_dRS3
CCTAGATTCCCGCTTTCGCGGGAATGACGGCGGA
>nme:699_dRS3
TCTAGATTCCCACTTTCGTGGGAATGACGAAAAG
>nme:700_dRS3
ACTAGATTCCCACCTGCGTGGGAATGAC
>nme:701_dRS3
TCTAGATTCCCGCCTGCGCGGGAATGACGGTTCA
>nme:702_dRS3
TCTAGATTCCCGCTTTCGCGGGAATGACGAAAAG
>nme:703_dRS3
CCTGGATTCCCGCCTGCGCGGGAATGACGAATTT
>nme:704_dRS3
CCTGGATTCCCACTTTCGTGGGAATGACGGTGGA
>nme:705_dRS3
TCTAGATTCCCGCCTGCGCGGGAATGACGATATT
>nme:706_dRS3
TCTAGATTCCCACTTTCGTGGGAATGACGAATTT
>nme:707_dRS3
GCCTGTGCGGGAATGACGGCGGA
>nme:708_dRS3
TCTAGATTCCCGCCTGCGCGGGAATGACGGCTGC
>nme:709_dRS3
TCTAGATTCCCGCTTTCGCGGGAATGACGAAAGG
>nme:710_dRS3
TCTAGATTCCCACTTTCGTAGGAATGACGGCGGT
>nme:711_dRS3
ACTGGATTCCCACTTTCGTGGGAATGACGGGATG
>nme:712_dRS3
TCTAGATTCCCGACTGCGCGGGAATGACGAATCC
>nme:713_dRS3
CCTGGATTCCCACTTTCGTGGGAATGACGCGGTG
>nme:714_dRS3
CCTAGATTCCCGCCTGCGCGGGAATGACGAATCC
>nme:715_dRS3
TCTGGATTCCCACTTTCGTGGGAATGACGGAATG
>nme:716_dRS3
TCTAGATTCCCGCCTGCGCGGGAATGACGGGATT
>nme:717_dRS3
ACTAGATTCCCACTTTCGTGGGAATGACGGGATG
>nme:718_dRS3
CCTAGATTCCCGCCTGCGCGGGAATGACGATTCG
>nme:719_dRS3
TCTAGATTCCCGCCTGCGCGGGAATGACGGCTGC
>nme:720_dRS3
CCTAGATTCCCGCCTGCGCGGGAATGACGGGATT
>nme:721_dRS3
TCTAGATTCCCGCCTGCGCGGGAATGACGAATCC
>nme:722_dRS3
TTTGGATTCCCGCCTGCGCGGGAATGACGGGATT
>nme:723_dRS3
TCTAGATTCCCGCCTGCGCGGGAATGACGAATCC
>nme:724_dRS3
TCTAGATTCCCGCCTGAGCGGGAATGACGAAAAG
>nme:725_dRS3
TCTGGATTCCCGCCTGCGCGGGAATGACGGCTGC
>nme:726_dRS3
TCTAGATTCCCGCCTGAGCGGGAATGACGAAAAG
>nme:727_dRS3
ACTAGATTCCCGCCTGCGCGGGAATGACGGCATA
>nme:728_dRS3
CCTGGATTCCCACTTTCGTGGGAATGACGGGATT
>nme:729_dRS3
CCTAGATTCCCGCCTGCGCGGGAATGACGGGATT
>nme:730_dRS3
ACTAGATTCCCACTTTCGTGGGAATGACGGCAGA
>nme:731_dRS3
ACTGGATTCCCGCCTGCGCGGGAATGACGAAGTG
>nme:732_dRS3
ACTAGATTCCCACTTTCGTGGGAATGACGGGATT
>nme:733_dRS3
TCTAGATTCCCGCCTGCGCGGGAATGACGGCGGA
>nme:734_dRS3
TCTAGATTCCCGCCTGCGCGGGAATGACGATGAA
>nme:735_dRS3
CCTAGATTCCCGCCTGCGCGGGAATGACGGATTT
>nme:736_dRS3
TCTAGATTCCCGCTTTTGCGGGAATGACGGCAGG
>nme:737_dRS3
TCTGGATTCCCGCCTGCGCGGGAATGACGATGAA
>nme:738_dRS3
CCTAGATTCCCGCCTGCGCGGGAATGACGGGATT
>nme:739_dRS3
TCTAGATTCCCGCTTTTGCGGGAATGACGGCAGG
>nme:740_dRS3
CCTAGATTCCCGCCTGCGCGGGAATGACGGGATT
>nme:741_dRS3
TCTAGATTCCCGCTTTCGCGGGAATGACGGCAGA
>nme:742_dRS3
TCTAGATTCCCGCCTGCGCGGGAATGACGATGAA
>nme:743_dRS3
CCTAGATTCCCGCCTGCGCGGGAATGACGGGATT
>nme:744_dRS3
TCTAGATTCCCGCTTTCGCGGGAATGACGGCAGA
>nme:745_dRS3
TCTAGATTCCCGCCTGCGCGGGAATGACGATGAA
>nme:746_dRS3
CCTAGATTCCCGCCTGCGCGGGAATGACGGATTT
>nme:747_dRS3
GGATTCCCGCTTACGCGGGAATGACGGAATT
>nme:748_dRS3
AATGGATTCCCGCCCGTGCGGGAATGACGGCAAC
>nme:749_dRS3
CCTAGATTCCCGCTTTCGCGGGAATGACGGAAAG
>nme:750_dRS3
TCTAGATTCCCACTTTCGCGGGAATGACGGGATG
>nme:751_dRS3
ACTAGATTCCCGCCTGCGCGGGAATGACGGCTGC
>nme:752_dRS3
TCTAGATTCCCGCTTTTGCGGGAATGACGGAAAG
>nme:753_dRS3
TCTAGATTCCCGCCTGCGCGGGAATGACGATTCA
>nme:754_dRS3
TCTAGATTCCCACTTTCGTGGGAATGACGGTTCA
>nme:755_dRS3
ACTAGATTCCCGCCTGCGCGGGAATGACGGCTGC
