# Supplementary material for: Systematic identification of stem-loop containing sequence families in bacterial genomes
Source: BMC Genomics. 2008 Jan 17;9:20. doi: 10.1186/1471-2164-9-20 (PMC2267715; doi:10.1186/1471-2164-9-20)
Supplement: Additional file 1 — Family sequences. A zipped archive of files corresponding to families described in Table 3. Each file contains all the family members as sequences in FASTA format. [file 1471-2164-9-20-S1.zip › suppl_data1/N.meningitidis_ATR.txt]

>nme:1_ATR
TTGATATATAACCTGAGACCTTTGCAATAACATAGGTTACTAAAATTTTATGCTCAATCT
CATTTTCAAAATGCAAAACTTTTCTGATTTTTCCTACTTTTTGCTCAATATTAGGAAGGT
TTTAGGCAATTGAAAATTTTTTGGCGCATTTTTATGCGTCAAATTTCGTTAACAGATTAT
TTTTGCAAAGGTCTCAACCTG
>nme:2_ATR
TGACGGTAAAGATTGAGACCTTTGCAATAACATAGGTTACTAAAATTTTATGCTCAATCT
CATTTTCAAAATGCAAAACTTTTCTGATTTCTCCTACTTTTTGCTCAATATTAGGAAGGT
TTTAGGCAATTGAAAATTTTTTGGCGCATTTTTATGCGTCAAATTTCGTTAACAGATTAT
TTTTGCAAAGGTCTCAGATTG
>nme:3_ATR
GAGACCTTTGCAATAACATAGGTTACTAAAATTTTATGCTCAATCTCATTTTCAAAATGC
AAAACTTTTCTGATTTTTCCTACTTTTTGCTCAATATTAGGAAGGTTTTAGGCAATTGAA
AATTTTTTGGCGCATTTTTATGCGTCAAATTTCGTTAACAGACTATTTTTGCAAAGGTCT
CAAGGAA
>nme:4_ATR
TTGAGACCTTTGCAATAACATAGGTTACTAAAATTTTATGCTCAATCTCATTTTCAAAAT
GCAAAACTTTTCTGATTTTTCCTACTTTTTGCTCAATATTAGGAAGGTTTTAGGCAATTG
AAAATTTTTTGGCGCATTTTTATGCGTCAAATTTCGTTAACAGACTATTTTTGCAAAGGT
CTCAGGTTC
>nme:5_ATR
GCGGCGGTTGAAATGGGAATGGCGTGAAGAAGCTTGACCGTTTCCAGTTGAATCTGTTTA
GATATTTTACTACAAGAG
>nme:6_ATR
GAGACCTTTGCAATAACATAGGTTACTAAAATTTTATGCTCAATCTCATTTTCAAAATGC
AAAACTTTTCTGATTTTTCCTACTTTTTGCTCAATATTAGGAAGGTTTTAGGCAATTGAA
AATTTTTTGGCGCATTTTTATGCGTCAAATTTCGTTAACAGACTATTTTTGCAAAGGTCT
CAAGAGA
>nme:7_ATR
TGGATTGAGACCTTTGCAATAACATAGGTTACTAAAATTTTATGCTCAATCTCATTTTCA
AAATGCAAAACTTTTCTGATTTTTCCTACTTTTTGCTCAATATTAGGAAGGTTTTAGGCA
ATTGAAAATTTTTTGGCGCATTTTTATGCGTCAAATTTCGTTAACAGACTATTTTTGCAA
AGGTCTCGGATTA
>nme:8_ATR
TCATTTCTCATACTGAGACCTTTGCAATAACATAGGTTACTAAAATTTTATGCTCAATCT
CATTTTCAAAATGCAAAACTTTTCTGATTTTTCCTACTTTTTGCTCAATATTAGGAAGGT
TTTAGGCAATTGAAAATTTTTTGGCGCATTTTTATGCGTCAAATTTCGTTAACAGACTAT
TTTTGCAAAGGTCTCGGATTA
>nme:9_ATR
AGATATTTAGCATTGAGACCTTTGCAATAACATAGGTTACTAAAATTTTATGCTCAATCT
CATTTTCAAAATGCAAAACTTTTCTGATTTTTCCTACTTTTTGCTCAATATTAGGAAGGT
TTTAGGCAATTGAAAATTTTTTGGCGCATTTTTATGCGTCAAATTTCGTTAACAGACTAT
TTTTGCAAAGGTTTCAATTCA
>nme:10_ATR
GGGAATGACAATTCGAGACCTTTGCAATAACATAGGTTACTAAAATTTTATGCTCAATCT
CATTTTCAAAATGCAAAACTTTTCTGATTTTTCCTACTTTTTGCTCAATATTAGGAAGGT
TTTAGGCAATTGAAAATTTTTTGGCGCATTTTTATGCGTCAAATTTCGTTAACAGACTAT
TTTTGCAAAGGTCTCACTATA
>nme:11_ATR
TAAAAATACATATTGAGACCTTTGCAATAACATAGGTTACTAAAATTTTATGCTCAATCT
TATTTTCAAAATGCAAAACTTTTCTGATTTTTCCTACTTTTTGCTCAATATTAGGAAGGT
TTTAGGCAATTGAAAATTTTTTGGCGCATTTTTATGCGTCAAATTTCGTTAACAGACTAT
TTTTGCAAAGGTCTCATATTC
>nme:12_ATR
CCGCTATACCCACTGAGACCTTTGCAATAACATAGGTTACTAAAATTTTATGCTCAATCT
CATTTTCAAAATGCAAAACTTTTCTGATTTTTCCTACTTTTTGCTCAATATTAGGAAGGT
TTTAGGCAATTGAAAATTTTTTGGCGCATTTTTATGCGTCAAATTTCGTTAACAGACTAT
TTTTGCAAAGGTCTCCCACTG
>nme:13_ATR
GGGAATGACAATTCGAGACCTTTGCAATAACATAGGTTACTAAAATTTTATGCTCAATCT
CATTTTCAAAATGCAAAACTTTTCTGATTTTTCCTACTTTTTGCTCAATATTAGGAAGGT
TTTAGGCAATTGAAAATTTTTTGGCGCATTTTTATGCGTCAAATTTCGTTAACAGACTAT
TTTTGCAAAGGTCTCAATTCA
>nme:14_ATR
GAAGATGATTATTTGAGACCTTTGCAATAACATAGGTTACTAAAATTTTATGCTCAATCT
CATTTTCAAAATGCAAAACTTTTCTGATTTTTCCTACTTTTTGCTCAATATTAGGAAGGT
TTTAGGCAATTGAAAATTTTTTGGCGCATTTTTATGCGTCAAATTTCGTTAACAGACTAT
TTTTGCAAAGGTCTCTATTTG
