# Supplementary material for: Systematic identification of stem-loop containing sequence families in bacterial genomes
Source: BMC Genomics. 2008 Jan 17;9:20. doi: 10.1186/1471-2164-9-20 (PMC2267715; doi:10.1186/1471-2164-9-20)
Supplement: Additional file 1 — Family sequences. A zipped archive of files corresponding to families described in Table 3. Each file contains all the family members as sequences in FASTA format. [file 1471-2164-9-20-S1.zip › suppl_data1/N.meningitidis_Nem-3.txt]

>nme:1_Nem-3
TTTATGGTATAATTTACCTTAGCTGGCATCACTTGCGTCGCGGCAGGTTGACGGCAGGTG
CTTGGTGTCAATCTTCTTACCGTTGGCGGCGGCGGCGGCGGTAACGTCGTCGTTGGCGGC
TTTGGCTTTGT
>nme:2_Nem-3
TAGGTGGTGTTTCTATGCAAACGACAGATGAATCATCGCGGCAGGTTGACGGCAGGTGCT
TGGTGTCGATTTTGTCGGTGCCGGTGGCGGCGGCGGTAACGGCGTCGTCTTTGGCGTTGT
CGGCGC
>nme:3_Nem-3
AAAAAGGTTTCTCTAGTTTGGTGTCGATTTTCTTGTCGATGCTGTTGACGGCAGGTGCTT
GGTGTCGATCTGCTTGCCGTTGGCGGCGGTGTCGGCTTTGACGGCGTCGGCGCTGGCGTT
GTCGCGC
>nme:4_Nem-3
AAAACGGTTTCTCTAGTTTGGTGTCGATTTTCTTGTCGGTGCTGTTGACGGCAGGTGCTT
GGTGTTGATGTTGGCGGTGCCCTTGCCGGTGGCGGCGGTGACGGCGTCGTCTTTGGCTTT
GTCGCGC
>nme:5_Nem-3
TTGGTGTCGATTTTGTCGGTGCCGGTGGCGGCGGCAACGTCGTCTTTGGCGTTGTCGGCG
CGCGTAACCGG
>nme:6_Nem-3
TAGGTGGTGTTTCTATGCAAACGACAGATGAAGCGTCGCGGCAGGTTGACGGCAGGTGCT
TGGTGTTGATGTTGTCGGCGGTCTTGGCGGCGGCGGCGACGGTGTCGGCTTTGGCGTCGG
TGCGCGT
>nme:7_Nem-3
CGCGTGGTGTTTCTATGCAACCGGTAGATGAATCATCGCGGCAGGTTGACGGCAGGTGCT
TGGTGTTGATTTTGTCGTCGGTCTTGCCGTTGGCGGCGGCGACGTCGGTGGCGGTGGCGG
TGGCGGTGT
>nme:8_Nem-3
AAAAAGGTTTCTCTAGTTTGGTGTCGATTTTCTTGTCGGTGCTGTTGACGGCAGGTGCTT
GGTGTTGATTTTGTCGGTGTCGGGTGTGGCGGCGGTGACTTCGTCGGTGCCGGCTTTGGC
GTTGGCGGCGT
>nme:9_Nem-3
TACTCGGGTGTTTTTGTGCAAACGGCAGATGCTGCGTCGCGGCAGGTTGACGGCAGGTGC
TTGGTGTTGGTTTTCTTGTTGCCGGTGTTGTCGGCGGCGACGGTGTCGTCGGTGCCGGCG
CGCGTAA
>nme:10_Nem-3
TACTCGGGTGTTTTGTGCAAACGGCAGATGCTGCGTCGCGGCAGGTTGACGGCAGGTGCT
TGGTGTCAATCTTCTTACCGTTGGCGGCGGCGGCGGCGGTAACGTCGTCGTTGGCGGCTT
TGGCGTTGT
