# Supplementary material for: Systematic identification of stem-loop containing sequence families in bacterial genomes
Source: BMC Genomics. 2008 Jan 17;9:20. doi: 10.1186/1471-2164-9-20 (PMC2267715; doi:10.1186/1471-2164-9-20)
Supplement: Additional file 1 — Family sequences. A zipped archive of files corresponding to families described in Table 3. Each file contains all the family members as sequences in FASTA format. [file 1471-2164-9-20-S1.zip › suppl_data1/N.meningitidis_Nem-4.txt]

>nme:1_Nem-4
AAATGCCGTCTGAACCCTGCCTGCGGATAAAGTTTCAGACGGCATTTTCCTTG
>nme:2_Nem-4
GGATGCCGTCTGAAGCCGCTTCAGATGGCATTTTTCTTT
>nme:3_Nem-4
AAATGCCGTCTGAAAACGGGTTCGGACGGCATTTTTGACG
>nme:4_Nem-4
AAATGCCGTCTGAAACGAAATGGTTTCAGACGGCATTTTTGTGT
>nme:5_Nem-4
CGATGCCGTCTGAAGCCTTCAGACGGCAT
>nme:6_Nem-4
AAATGCCGTCTGAACCGTTCAGACGGCATTTGTTTTG
>nme:7_Nem-4
AAATGCCGTCCGAAAGGTTTTCGGACGGCATTTTTTGCG
>nme:8_Nem-4
AAATGCCGTCTGAACCCTTGAGGCGTTCAGACGGCATTTTTTTCC
>nme:9_Nem-4
AAATGCCGTCTGAAGCCTGAAAAATCGGGCTTCAGACGGCATTTTTGCCA
>nme:10_Nem-4
CAATGCCGTCTGAAGCGGCTTCAGACGGCAT
>nme:11_Nem-4
AAATGCCGTCTGAAACCCGAAACGTTTCAGACGGCATTTTTTATC
>nme:12_Nem-4
AAATGCCGTCCGAAAGGTTTTCGGACGGCATTTTTTGCG
>nme:13_Nem-4
ATGCCGTCTGAAAACGGGGATGCGGTTTTCAGACGGCATTGGGTTTT
>nme:14_Nem-4
AAATGCCGTCTGAACGTTTCAGACGGCATTTTTTCCG
>nme:15_Nem-4
AAATGCCGTCTGAAACCGATAACAGGGTTTCAGACGGCATTTCCGTCA
>nme:16_Nem-4
CAATGCCGTCTGAAACGGAAATCTGTTTCAGACGGCATTGTTACAT
>nme:17_Nem-4
AAATGCCGTCTGAAGCCGATGCCCGAGGCTTCAGACGGCATTTTTTGCG
>nme:18_Nem-4
AAATGCCGTCTGAAACGGAAGGTGTTTCAGACGGCATTTTTGTCG
>nme:19_Nem-4
ATATGCCGTCTGAAAAAAGTTTTCAGACGGCATATTCTTTG
>nme:20_Nem-4
AAATGCCGTCTGAAGTTTCAGACGACATTTGTTTAA
>nme:21_Nem-4
CTATGCCGTCTGAAAATTCAAAACGCTTCAGACGGCATATTGAAGA
>nme:22_Nem-4
TGATGCCGTCTGAAACCCCGAAAGCGTTTCAGACGGCATCGGTTTTT
>nme:23_Nem-4
AAATGCCGTCTGAAGCCCTTCAGACGGCATTTCGCGGC
>nme:24_Nem-4
CTATGCCGTCTGAAAACGCTTCAGACGGCAT
>nme:25_Nem-4
GGATGCCGTCTGAAGCGACAGGCGTTTCAGACGGCATCGTGTCCG
>nme:26_Nem-4
AAATGCCGTCTGAAACCCGACACGCGGTTTCAGACGGCATGTTTTTCC
>nme:27_Nem-4
AAATGCCGTCTGAAGGCTTCAGACGGCATTTTTGTGC
>nme:28_Nem-4
CGATGCCGTCTGAAACCCTTTTCAGACGGCATT
>nme:29_Nem-4
CGATGCCGTCTGAAGGCTTCAGACGGCATCGGGGTTC
>nme:30_Nem-4
AAATGCCGTCTGAACAATATCTTTTCAGACGGCATTTTGTATG
>nme:31_Nem-4
AAATGCCGTCTGAAACTTGAAAACATCGGGTTTCAGATGGCATTTTGTTTG
>nme:32_Nem-4
ATATGCCGTCTGAAGCCGCTTCAGACGGCATTTTATCAA
>nme:33_Nem-4
AAATGCCGTCTAAAAAACTGTTTTCAGACGGCATTTTCGTTT
>nme:34_Nem-4
AAATGCCGTCTGAAACGGTCAAACAACGCTTCAGACGGCATTTTATAGT
>nme:35_Nem-4
GAATGCCGTCTGAAACGGTCGGACAATGTTTCAGACGGCATTTTTATGC
>nme:36_Nem-4
AAATGCCGTCTGAAACCGTTTCAGACGGCATTTTTATAG
>nme:37_Nem-4
AAATGCCGTCTGAACGGCAAAACGTGCGTTCAGACGGCATTTTGGGCG
>nme:38_Nem-4
CGATGCCGTCTGAAGCATTATCCGGCCTTCAGACGGCATTTTGTTTT
>nme:39_Nem-4
AAATACCGTCTGAAACCCAGATTGTCAGGCTTCAGACGGCATTTTTTGTT
>nme:40_Nem-4
GAATGCCGTCTGAAACCCTTTCAGACGGCATTTGTTTCA
>nme:41_Nem-4
GGATGCCGTCTGAAACCCGAATCCGGCTTCAGACGGCATTTTTTCCG
>nme:42_Nem-4
TGCCGTCTGAAGCCCAAACCGGTTTCAGACGGCATTTTGCACC
>nme:43_Nem-4
AAATGCCGTCTGAAACCTGGAAACGGCTTCAGACGGCATCTGCACAT
>nme:44_Nem-4
CAATGCCGTCTGAAACTTGGTAACGGGCTTCAGACGGCATTTCGTTCC
>nme:45_Nem-4
AAATGCCGTCTGAAAACCAAGTTTCAGACGGCATTTTTCAAA
>nme:46_Nem-4
CGATGCCGTCTGAACGCGCGTTCAGACGGCATTTTTAAGA
>nme:47_Nem-4
CAATGCCGTCTGAAACGGAAGTTCAGACGGCATTTGTTTTA
>nme:48_Nem-4
AAATGCCGTCTGAACAGGGTTCAGACGGCATTTTTTTGA
>nme:49_Nem-4
AAACGCCGTCTGAAATTTCAGACGGCGTTTTTGTTT
>nme:50_Nem-4
AAATGCCGTCTGAAAATCGGTTTCAGACGGCATTTTCTGTT
>nme:51_Nem-4
AAATGTCGTCTGAAGCGTTCAGACGGCATTTTTGTGG
>nme:52_Nem-4
GAATGCCGTCTGAAGCCGTTTCAGACGGCATTTTTCCAG
>nme:53_Nem-4
CAATGCCGTCTGAAGCCCGAATCGGGTTTCAGACGGCATTTTACCTC
>nme:54_Nem-4
AAATGCCGTCTGAAAACCTGTTTGCAGGTTTTCAGACGGCATTGTTTTCG
>nme:55_Nem-4
AAATGCCGTCTGAAAATACTGGAAATATGTTCGGACGGCATTTTGAATG
>nme:56_Nem-4
AAATGCCGTCTGAAACGTTTCAGACGGCATTTTTGTGT
>nme:57_Nem-4
AAATGCCGTCTGAAACAAACACGCTTCAGACGGCATTTTCATTC
>nme:58_Nem-4
CAATGCCGTCTGAAATCCGCTTCAGACGGCATTGCCGTTT
>nme:59_Nem-4
AAATGCCGTCTGAAACGCCAAACGGGTTTCAGACGGCATTTTTTATT
>nme:60_Nem-4
CAATGCCGTCTGAAGCCTTTAGGGGTTTCAGACGGCATTTTGTTGC
>nme:61_Nem-4
CAATGCCGTCTGAAAGGCTTCAGACGGCATCGGTATTG
>nme:62_Nem-4
AAATGCCGTCTGAAGGCTTCAGACGGCATTTGTGCGT
>nme:63_Nem-4
CGATGCCGTCTGAAAGCCTTTCAGACGGCAT
>nme:64_Nem-4
ATATGCCGTCTGAATGATATTTCAGACGGCATTTTATATT
>nme:65_Nem-4
CGATGCCGTCTGAAACCGCCTTCAGACGGCATCGTTTCCT
>nme:66_Nem-4
CAATGCCGTCTGAACACAGTTTCAGACGGCATTTTGCATT
>nme:67_Nem-4
CAATGCCGTCTGAAAACCGGTTTCAGACGGCATTTGCGTTC
>nme:68_Nem-4
CGATGCCGTCTGAAAGCCGGATATCGCTTCAGACGGCATTTTGATTG
>nme:69_Nem-4
AAATGCCGTCTGAAAGCTGAATACCGCTTCAGACGGCATTTTGGTGG
>nme:70_Nem-4
AAATGCCGTCTGAGCGGCGGAAATGGCTTTCAGACGGCATTTGCGCTC
>nme:71_Nem-4
TGATGCCGTCTGAACCCGTGTTCAGACGGCATTTTGTTGA
>nme:72_Nem-4
AAATGCCGTCTGAAAGGCTTTTTCAGACGGCATTTTGCTGC
>nme:73_Nem-4
AAATGCCGCCTGAAAGCCTTTCAGACGGCATTGTTTCGG
>nme:74_Nem-4
AAATGCCGTCTGAAAGATTCTTCAGACGGCATTTTTCGTA
>nme:75_Nem-4
TGCCGTCTGAACGTTTCAGACAGCATTTTTCGGA
>nme:76_Nem-4
CAATGCCGTCTGAAAACCTTTCAGACGGCATTTTTATAA
>nme:77_Nem-4
AAATGCCGTCTGAAAGATGTTCAGACGGCATAGGTTCAG
>nme:78_Nem-4
CCATGCCGTCTGAACGGCTTTTCAGACGGCATGGTTCGGC
>nme:79_Nem-4
AAATGCCGTCTGAAAGGTTTTCAGACGGCATTTTGTTTG
>nme:80_Nem-4
AAATGCCGTCTGAAACCCCAAACGCCCGATTAGGCTGATGAGGATTTTAGACGGCATTGT
TCATT
>nme:81_Nem-4
CAATGCCGTCTGAACAGCCGATGCTTCAGACGGCATCGGTTTCC
>nme:82_Nem-4
GGATGCCGTCTGAAGGTTCAGACGGCATCGGTGCCG
>nme:83_Nem-4
AAATGCCGTCTGAAACGGTTTCAGACGGCATTTTCCGTT
>nme:84_Nem-4
AAATGCCGTCTGAACATTTTTCAGACGGCATTTTTGTAC
>nme:85_Nem-4
AAATGCCGTCTGAAAGGCTTCAGACGGCATTTTTTACA
>nme:86_Nem-4
AAATGCCGTCCGAACATCGTTCGGACGGCATTTTTAATG
>nme:87_Nem-4
AAATGCCGTCTGAAGCGTTCAGACGGCATTTTGCCTG
>nme:88_Nem-4
CAATGCCGTCTGAAAAGCTCACAATTTTTCAGACGGCATTTGTTATG
>nme:89_Nem-4
ATATGCCGTCTGAAAAGCTCAATTTTTTCAGACGGCATTTGTTATG
>nme:90_Nem-4
CAATGCCGTCTGAAAAGCTCACAATTTTTCAGACGGCATTTGTTATG
>nme:91_Nem-4
CAATGCCGTCTGAAAAGCTCACAATTTTTCAGACGGCATTTGTTATG
>nme:92_Nem-4
AAATGCCGTCTGAAACAGCATTCTGTTTCAGACGGCATTTTTCTGT
>nme:93_Nem-4
CTATGCCGTCTGAAGCCGACAAAATGCGCTTCAGACGGCATT
>nme:94_Nem-4
AAATGTCGTCTGAACATCTTTCAGACGGCATTTTTGCGT
>nme:95_Nem-4
AAATGCCGTCTGAAACTTGCAACGGTTTCAGACGGCATTTTTATGT
>nme:96_Nem-4
AAATGCCGTCCGAACCTTAACCAGTTCAGACGGCATCTGTTTTT
>nme:97_Nem-4
AAATGCCGTCTGAAACCGAAAAAGGCTTCAGACGGCATTTTTCCGC
>nme:98_Nem-4
CGATGCCGTCTGAAGCCTTCAGACGGCATTTTTAACG
>nme:99_Nem-4
AAATGCCGTCTGAACGCTGTTCAGACGGCATTTTTTATG
>nme:100_Nem-4
ATATGCCGTCTGAACACGGAAACGGTTTCAGACGGCATTTGTTATT
>nme:101_Nem-4
CGATGCCGTCTGAAAACCGTTTCAGACGGCATTTTTATTC
>nme:102_Nem-4
TGATGCCGTCTGAACGTTCAGACGGCATTTTTACTT
>nme:103_Nem-4
AAATGCCGTCTGAAGCCCGACAGGCGGGTTCAGACGGCATTGCCGCTT
>nme:104_Nem-4
AAATGCCGTCTGAATGTTCAGACGGCATAGCGTTTA
>nme:105_Nem-4
AAATGCCGTCTGAAGAGGTTTCAGACGGCATTTTTTTGT
>nme:106_Nem-4
CAATGCCGTCTGAACCTTCAGACGGCATTTCTTATT
>nme:107_Nem-4
CAATGCCGTCTGAAGCCGGTTCAGACGGTATT
>nme:108_Nem-4
AAATGCCGTCTGAAACGCTCAGACGGCATTTTCCAAC
>nme:109_Nem-4
ATATGCCGTCTGAACATTGCCGTCTCAAGCAGACAATGCTTCAGACGGCATTTTTAACG
>nme:110_Nem-4
CTATGCCGTCTGAAGCCTGAAAATCGGGTTTCAGACGGCATTTTTCACG
>nme:111_Nem-4
AAATGCCGTCTGAAGCCTGAAAATCGGGTTTCAGACGGCACTTTCATTC
>nme:112_Nem-4
TGCCGTCTGAAATCAGGTTTCAGACGGCAGTTTTATAG
>nme:113_Nem-4
CGATGCCGTCTGAAAGCCGCCGAGGCTTCAGACGGCATTTTTACGC
>nme:114_Nem-4
AAATGCCGTCTGAACCCGAAAAAAGGCTTTCAGACGGCATTTTTGCCT
>nme:115_Nem-4
AAATGCCGTCTGAACCCGAAAAAAGGCTTTCAGACGGCATTTTTGCCT
>nme:116_Nem-4
CTATGCCGTCTGAAGACAGACTCCCGTTTTCAGACGGCATTTTTATCA
>nme:117_Nem-4
AAATGCCGTCTGAAGAAATGTTCAGACGGCATTTTTAAAA
>nme:118_Nem-4
CCATGCCGTCTGAACGCCGTTTCAGACGGCATTTTTCCAA
>nme:119_Nem-4
AAATGCCGTCTGAAAACCGTTCAGATGGCATCTCTTTAT
>nme:120_Nem-4
AAATACCGTCTGAAAGCCGAATATCGTTTCAGACGGCATTTTGACTG
>nme:121_Nem-4
AAATGCCGTCTGAGCGGCGGAAATGGCTTTCAGACGGCATTTTGACTG
>nme:122_Nem-4
AAATGCCGTCTGAAAATTAAACACGGTTTCAGACGGCATTTTGATTG
>nme:123_Nem-4
AAATACCGTCTGAAAGCCGAATATCGTTTCAGACGGTATTTTGATTG
>nme:124_Nem-4
ATATGCCGTCTGAAAAGTTTTCAGACGGCATTTTTTATT
>nme:125_Nem-4
CAATGCCGTCTGAAGGCGGTTCAGACGGCATGGGTTCAG
>nme:126_Nem-4
AAATGCCGTCTGAAGACGAGGCGGCGCAAGGTTCAGACGGCAT
>nme:127_Nem-4
AAATGCCGTCTGAAAACCACAGATTTCAGACGGCATTTCGGAAA
>nme:128_Nem-4
AAATGCCGTCTGAACTGTTTTCAGGCGGCATTTTGCTGT
>nme:129_Nem-4
CCGTCTGAAACCGATGTTTCAGACGGTATTTTTGTGT
>nme:130_Nem-4
AAATGCCGTCTGAAAGCCCTCCCTTCAGACGGCATTTTGTTTC
>nme:131_Nem-4
AAATGCCGTCCGAACAGGTTTCAGACGGCATTTTGTTTC
>nme:132_Nem-4
CGATGCCGTCTGAAATCCGAACGCCGGGTTTTCAGACGGCATTTCCCATA
>nme:133_Nem-4
AAATGCCGTCTGAACTCAGGCTTCAGACGGCATTTTTATAG
>nme:134_Nem-4
AAATGCCGTCTGAATCCGTTTCAGACGGCATTTTATGTT
>nme:135_Nem-4
GGATGCCGTCTGAAGCCCTTTCAGACGGCATTTCCCCTT
>nme:136_Nem-4
CGATGCCGTCTGAAAACCAATCTCCACTTTCAGACGGCATTGTTTAGG
>nme:137_Nem-4
ATATGCCGTCTGAAACGCCAACAGGCTTCAGACGGCATTT
>nme:138_Nem-4
AAATTCCGTCTGAAAGCCCTTTCAGACGGCATTTTTTCAG
>nme:139_Nem-4
GAATGCCGTCTGAAGCCGGATTGCCGGTTTCAGACGGCATTTTGTCTG
>nme:140_Nem-4
AAATGCCGTCTGAACGCCGTGTTCAGACGGCATTTTCCCGC
>nme:141_Nem-4
CAATGCCGTCTGAAGCCGCTTCAGACGGCATTTTGCCGC
>nme:142_Nem-4
GAATGCCGTCTGAAGGTTCAGACGGCATTTTTCCGG
>nme:143_Nem-4
AAATGCCGTCTGAAACGGAGGACGGGGTTTCAGACGGCAT
>nme:144_Nem-4
CAATGCCGTCTGAAGCAATGTGCGTTTCAGACGGCATTTGGAATT
>nme:145_Nem-4
CAATGCCGTCTGAACACGTTTCAGACGGCATTTTTGTGT
>nme:146_Nem-4
GGATGCCGTCTGAAAGCCTTTCAGACGGCATTTTTCCTT
>nme:147_Nem-4
AAATGCCGTCTGAATCTTCTTCAGACGGCATGGTTCACA
>nme:148_Nem-4
AAATGCCGTCTGAACTGTTCAGACGGCATTTTTACTG
>nme:149_Nem-4
AAATGCCGCCTGAAGTCCTGCTTCAGACGGCATTTTTTTAC
>nme:150_Nem-4
AAGTGCCGTCTGAACAGGTTTCAGACGGTATTTTTTACG
>nme:151_Nem-4
GAATGCCGTCTGAAAATAGTTTCAGACGGCATTTGCTATT
>nme:152_Nem-4
TGCCGTCTGAAACGGTTTCAGACGGCA
>nme:153_Nem-4
CAATGCCGTCTGAACGTGTTTCAGACGGCATTTTCTTTT
>nme:154_Nem-4
CCATGCCGTCTGAAATCCGTTTCAGACGGCATTTTGTCGG
>nme:155_Nem-4
AAATGCCGTCTGAAATCGGGTTTCAGACGGCATTTGGTTTG
>nme:156_Nem-4
GTATGCCGTCTGAAAGCCTGTCCTTTCAGACGGCATTGCGTCAT
>nme:157_Nem-4
CGATGCCGTCTGAAACGCCGACGGCTTCAGACGGCAT
>nme:158_Nem-4
CGATGCCGTCTGAAACCATTTTTCAGACGGCATTTTCCCGT
>nme:159_Nem-4
CTATGCCGTCTGAAAACCGGACGCAAGCCTTCAGACGGCAT
>nme:160_Nem-4
CGATGCCGTCTGAAGCCCTTTCAGACGGCATGTTCCCGA
>nme:161_Nem-4
GAATGCTGTCTGAAGGCTTCAGACGGCATGGTTATTC
>nme:162_Nem-4
AAATGCCGTCTGAAACCATGGTTTCAGACGGCATTTTTACAG
>nme:163_Nem-4
CAATGCCGTCTGAAAACGCAAGGATTTTCAGACGGCATTTTTTAAT
>nme:164_Nem-4
AAATGCCGTCTGAAATTTCAGACGGCATTTTTGATT
>nme:165_Nem-4
AAATGCCGTCTGAAAGCTTTTCAGACGGCATTGCTGTTC
>nme:166_Nem-4
AAATGCCGTCTGAACCCTTATCGTCGGGTTTCAGACGGCATTTGCCGTT
>nme:167_Nem-4
AAATGCCGTCTGAAGAGAGGGTGGCATTTCAGACGGCATTTATTTCA
>nme:168_Nem-4
ATGCCGTCTGAAAGCCGTTTCAGACGGCATTTTGTTTT
>nme:169_Nem-4
GAATGCCGTCTGAAGCGGATTTGCGTTTCAGACGGCATTTATTTTT
>nme:170_Nem-4
ATGCCGTCTGAACCGTGTTTCAGACGGCATTTCTTTAT
>nme:171_Nem-4
CAATGCCGTCTGAAAGGCTTTCAGACGGCATTGTGCTTT
>nme:172_Nem-4
GAATGCCGTCTGAAAGACACGTCAGGTTCAGACGGCATATCTTCCG
>nme:173_Nem-4
AAATGCCGTCTGAACTTTTGTTCAGACGGCATTTTTCAAT
>nme:174_Nem-4
ATGCCGTCTGAAAGCCCTTCAGACGGCATTGGTTTAC
>nme:175_Nem-4
CAATGCCGTCTGAAATTCAGACGGCATTTTTATTG
>nme:176_Nem-4
GAATGCCGTCTGAAGTGTTTTCGGACGGCATTTCCCAAG
>nme:177_Nem-4
TAATGCCGTCTGAACGACGAATGTTCAGACGGCATTTTTACCT
>nme:178_Nem-4
AAATGCCGTCTGAAGTCTTCAGACGGCATTGTTTTGT
>nme:179_Nem-4
AAATGCCGTCTGAAGACAGTTTCAGACGGCATTTTTACGG
>nme:180_Nem-4
CGATGCCGTCTGAACCTTCAGACGGCATTTTTTACA
>nme:181_Nem-4
GAATGCCGTCTGAAACAGAATCCCTGTTTCAGACGGCATTGTTTTTG
>nme:182_Nem-4
AAATGCCGTCTGAAAACGTTTCAGACGGCATTTTTTTTA
>nme:183_Nem-4
ATATGCCGTCTGAAACAGAAAAATGCGTTTCAGACGGCATTTTTTCCG
>nme:184_Nem-4
AAATACCGTCTGAAAGCCTTTCAGACGGTATTTTGTCCT
>nme:185_Nem-4
CAATGCCGTCTGAAATTTTTTCAGACGGCATTTTGTTTT
>nme:186_Nem-4
AAATGCCGTCTGAAACCGGAAATCGGGTTTCAGACGGCATTTTGTTTG
>nme:187_Nem-4
GGATGCCGTCTGAAGCCGCGTTCAGACGGCATTTGCCAGC
>nme:188_Nem-4
TGATGCCGTCTGAAGCCCTTCAGACGGCATTTTCGTCC
>nme:189_Nem-4
TAATGCCGTCTGAAGGGCTTTCAGACGGTATTTTGCGCT
>nme:190_Nem-4
ATGCCGTCTGAAAAATGTTCAGACGGCATTTCTTATA
>nme:191_Nem-4
CAATGCCGTCTGAAGGCAAGACACCGTTCAGACGGCATTGTCGGGT
>nme:192_Nem-4
CGATGCCGTCTGAAAGCCGTTCAGACGGCATTTTCTTTA
>nme:193_Nem-4
AAATGCCGTCTGAACGCCGAAAGCCTTCAGACGGCATTGTTTGAA
>nme:194_Nem-4
AAATGCCGTCTGAAAACCTTTCAGACGGCATTTGTTGTC
>nme:195_Nem-4
AAATGCCGTCTGAACTTTTCAGACGGCGTTTGTTTTT
>nme:196_Nem-4
CTATGCCGTCTGAACCGCCTTTCAGACGGCATTT
>nme:197_Nem-4
GCCGTCTGAAACGCCAAACGGGCTTCAGACGGCATTTTTGACG
>nme:198_Nem-4
CGATGCCGTCTGAAGCCCTTCAGACGGCATTGCCGCCC
>nme:199_Nem-4
AAATGCCGTCTGAAGCAGGGATGCTGCTTCAGACGGCATTTTGTTAT
>nme:200_Nem-4
AAATGCCGTTTGAAGGACGTTCAGACGGCATTTGTGCTG
>nme:201_Nem-4
GAATGCCGTCTGAACGGCCTTCAGACGGTATAGGTTTTA
>nme:202_Nem-4
CGATGCCGTCTGAAGCGGTTTCAGACGGCAT
>nme:203_Nem-4
AGATGCCGTCTGAAGCGGAAATCCGGTTCAGACGGCATTTCGGATA
>nme:204_Nem-4
CGATGCCGTCTGAAGGTTCAGACGGCATCGGGTTCG
>nme:205_Nem-4
CAATGCCGTCTGAAAACCGTTCAGACGG
>nme:206_Nem-4
CGATGCCGTCTGAAGCCCTTCAGACGGCAT
>nme:207_Nem-4
AAATGCCGTCTGAACCGCTTTCAGACGGCATTTTTGCAA
>nme:208_Nem-4
CGATGCCGTCTGAAACTTTTCAGACGGCATTTTTCCAA
>nme:209_Nem-4
AAATGCCGTCTGAAATGTGTTCAGACGGCATTTTTGTCA
>nme:210_Nem-4
GGATGCCGTCTGAAGCGGGGTTCAGACGGCAT
>nme:211_Nem-4
AAATGCCGTCTGAAGACTGTTTCAGACGGCATTTTTATAG
>nme:212_Nem-4
CGATGCCGTCTGAAGCATAAAAAGGCTTCAGACGGCATTGCGGCGA
>nme:213_Nem-4
AAATACCGTCTGAAACATGGAAATCCGGTTTCAGACGGTATTTTTACGT
>nme:214_Nem-4
AAATGCCGTCTGAAAGGCATGATGCTTCAGACGGCATTTCTGCAA
>nme:215_Nem-4
GGATGCCGTCTGAAGATTGTTTCAGACGGCGTTTGGCGTT
>nme:216_Nem-4
CAATGCCGTCTGAACGCCGAATCGGGCTTCAGACGGCATTGCGTCAT
>nme:217_Nem-4
CGATGCCGTCTGAAGCCGTTTTCAGACGGCATCGTTCAAA
>nme:218_Nem-4
ATATGCCGTCTGAAGCTCGGAGAGGTTCAGACGGCATATGCTTAT
>nme:219_Nem-4
GCCGTCTGAAGCCGGCACGCTTCAGACGGCATTGTTGCGC
>nme:220_Nem-4
CGATGCCGTCTGAAGGGCTTTCAGACGGCAT
>nme:221_Nem-4
AAATGCCGTCTGAAACCCGGAAAAAGGCTTTCAGACGGCATTTGTCCGG
>nme:222_Nem-4
ATATGCCGTCTGAAGCTCGGAGAGGTTCAGACGGCATATGCTTAT
>nme:223_Nem-4
GCCGTCTGAAGCCGGCACGCTTCAGACGGCATTGTTGCGC
>nme:224_Nem-4
CGATGCCGTCTGAAGGGCTTTCAGACGGCAT
>nme:225_Nem-4
AAATGCCGTCTGAAACCCGGAAAAAGGCTTTCAGACGGCATTTGTCCGG
>nme:226_Nem-4
CTATACCGTCTGAAAGGCAAGGGCTTCAGACGGCATCTTCATTT
>nme:227_Nem-4
CGATGCCGTCTGAAAAATTTCAGACGGCATTTTTTATT
>nme:228_Nem-4
AAATGCCGTCTGAAACCCGAAAATCAGGTTTCAGACGGCATTTTTCCTT
>nme:229_Nem-4
CTATGCCGTCTGAAAGCCCTTCAGACGGCATAATTTATT
>nme:230_Nem-4
AAATGCCGTCTGAACCCCGAAAACTGGACTTCAGACGGCATTTTCATCA
>nme:231_Nem-4
CCATGCCGTCTGAAGCCGGAATGTTTCAGACGGCAT
>nme:232_Nem-4
AAATGCCGTCTGAAGGCGTGGGGCTTCAGACGGC
>nme:233_Nem-4
AAATGCCGTCTGAAGCCTTCAGACGGCATTTTTCCGG
>nme:234_Nem-4
CAATGCCGTCTGAAGCCGCTTCAGACGGCATTGTTGATA
>nme:235_Nem-4
CAATGCCGTCTGAAACAGAGCTAATTTTCAGACGGCATTTCTATTT
>nme:236_Nem-4
TAATGCTGTCTGAAGGCATTTCAGACGGCATTTTTCGCG
>nme:237_Nem-4
CAATGCCGTCTGAAGCCACGAATCCGGCTTCAGACGGCATCTGTTTAC
>nme:238_Nem-4
AAATGCCGTCTGAAAGCCTTTCAGACGGCATTTTGTTTG
>nme:239_Nem-4
CGATGCCGTCTGAAGCGGAAACCCTTTCAGACGGCATCGGTCGGT
>nme:240_Nem-4
AAATGCCGTCTGAAGGGCGGGAGGGGCTTCAGACGGCATCGTGCGGT
>nme:241_Nem-4
AAATGCCGTCTGAACCACGTTTCGGTTCGGACGGCATTTTTGCAT
>nme:242_Nem-4
CAATGCCGTCTGAAAGGGGAAGTGCCTTCAGACGGCATTTTCGGCG
>nme:243_Nem-4
AAATGCCGTCTGAAACATCCGGCTTCAGACGGCATTTTTTCAA
>nme:244_Nem-4
AAATGCCGTCTGAACCTGTGTTCAGACGGCATATTTTATA
>nme:245_Nem-4
CGATGCCGTCTGAAACGTTCAGACGGCATTTGTTTCA
>nme:246_Nem-4
AAATGCCGTCTGAACGGCGGAATTGGCGTTTCAGACGGCATATTATGTT
>nme:247_Nem-4
AAATGCCGTCTGAACATCTTTCAGACGGCATTTTCCGTT
>nme:248_Nem-4
AGATGCCGTCTGAAACCCTGCCGATTGTCGGAATGTGGTTTCAGACGGTATTTGTTTTG
>nme:249_Nem-4
AAATGCCGTCTGAAACATGTTTGCTTACAGACGGCATTTTTTCAA
>nme:250_Nem-4
ATATGCCGTCTGAAATCCTTTCAGACGGCATCGTCAAAA
>nme:251_Nem-4
GAATGCCGTCTGAAAATAATTTCAGACGGCATTTTTACTT
>nme:252_Nem-4
CGATGCCGCCTGAAGCAGCTTTCAGACGGCAT
>nme:253_Nem-4
AAATGCCGTCTGAAATGTTCAGACGGCATTTTCTATT
>nme:254_Nem-4
AAATGCCGTCTGAAATGTTCAGGCGGCATTTTGTTGT
>nme:255_Nem-4
AAATGCCGTCCGAACAGGTTTCAGACGGCATTTCTTTTA
>nme:256_Nem-4
GTATGCCGTCTGAAGTATCGCGCCGATATTTCAGACGGCATTTTTACTG
>nme:257_Nem-4
AAATGCCGTCTGAACGCTTTGAAAAGGGTTCAGACGGCATTTTGTTCA
>nme:258_Nem-4
ATATGCCGTCTGAAAACCGGAATCGGGTTTCAGACGGCATTTTTTCAC
>nme:259_Nem-4
AAATGCCGTCTGAAACAGCAGATGTTTCAGACGGCATTTTTGTGT
>nme:260_Nem-4
AAATGCCGTCTGAAACGGAAAACCGTATTTCAGACGGCAT
>nme:261_Nem-4
AAATGCCGTCTGAAACTCGAAATCGGTTTCAGACGGCATTGGTTTAT
>nme:262_Nem-4
CAATGCCGTCTGAAGAGCTTTCAGACGGCATTTTTGCAT
>nme:263_Nem-4
TGATGCCGTCTGAAGCCTTCCCGCCTTCAGACGGCATTTGAGTTT
>nme:264_Nem-4
CGATGCCGTCTGAAGATTCAGACGGCATTTATTTTA
>nme:265_Nem-4
AAATGCCGTTTGAAACGGTCGGCGTTCAGACGGCATTTTTCCGC
>nme:266_Nem-4
AAATGCCGTCTGAAACGGGAAAGGTTTTTCAGACGGCATTTTTACGA
>nme:267_Nem-4
GGATGCCGTCTGAATGCGTTTCAGACGGCATTTTTTCAG
>nme:268_Nem-4
AAATGCCGTCTGAAGGGCTTTCAGACGGCATTTGTGCTT
>nme:269_Nem-4
AAATGCCGTCTGAAACGGGAAATGTTCAGACGGCATTTGATTTT
>nme:270_Nem-4
CAATGCCGTCTGAACCCGATTGGATTCAGACGGCATTTTGTATG
>nme:271_Nem-4
CGATGCCGTCTGAAACCGCAAACCGCTTTCAGACGGCATTGTCGCGT
>nme:272_Nem-4
CAATGCCGTCTGAAGGGCTTTCAGACGGCATTTTTTGCG
>nme:273_Nem-4
AAATACCGTCTGAAAATCTTTCAGACGGTATTTGCTGTC
>nme:274_Nem-4
AAATGCCGTCTGAAACCCGAAACAGGGCTTCAGACGGCATTTGTATAG
>nme:275_Nem-4
CAATGCCGTCTGAAGGCTTCAGACGGCATATTTTTTG
>nme:276_Nem-4
GGATGCCGTCTGAAACAGGGTATGTTTCAGACGGCATTTTTATGG
>nme:277_Nem-4
AGATGCCGTCTGAATTTTTTCAGACGGCATTTTTGCCG
>nme:278_Nem-4
AAATGCCGTCTGAAGGGCTTTCAGACGGCGTTTTTCAGG
>nme:279_Nem-4
AAATGCCGTCTGAAGCCCTAATTGGTTTCAGACGGCATTTGTTTAG
>nme:280_Nem-4
AAATGCCGTCCGAACGAGGTTTCAGACGGCATTTTATTTG
>nme:281_Nem-4
CGATGCCGTCTGAACCTTCAGACGGCATTTTTGATT
>nme:282_Nem-4
AAATGCCGTCTGAAACGCGGCAGGCGGAGGTTCGGACGGCATCGGGTTCA
>nme:283_Nem-4
AAATGCCGTCTGAAACGGGAATCTCCGTTTCAGACGGCATTTTTTATC
>nme:284_Nem-4
AAATGCCGTCTGAAGGCTTCAGACGGCATTTTTTGTT
>nme:285_Nem-4
CGATGCCGTCTGAAGGTTTCAGACGGCATTTTGTTTA
>nme:286_Nem-4
AAATGCCGTCTGAAAGGTTTTCAGACGGCATTTTTGTTT
>nme:287_Nem-4
AAATTCCGTCTGAACGCCGCTTCAGACGGAATTTTTATAA
>nme:288_Nem-4
CAATGCCGTCTGAAAGCCCTTCAGACGGCATTTGTTTCC
>nme:289_Nem-4
GGATGCCGTCTGAAAACCGTTCAGACGGCATTTTGTCAA
>nme:290_Nem-4
AAATGCCGTCTGAATCCTGTTTCAGACGGCATTGCTTATT
>nme:291_Nem-4
CAATGCCGTCTGAACGCACCAACAGCCTTCAGACGGCATTTTGCAGA
>nme:292_Nem-4
AGATGCCGTCTGAAAGACTTTCAGACGGCATAGCTTTTT
>nme:293_Nem-4
AAATGCCGTCTGAAGTTCTCAGACGGCATTTTTGTCA
>nme:294_Nem-4
GAATGCCGTCTGAAAGGGGTTGTTCCGCTTCAGACGGCATTTTGCAGG
>nme:295_Nem-4
TGATGCCGTCTGAAAAGGGTTTGTTCCGTTTCAGACGGCATTTTGTTTG
>nme:296_Nem-4
AAATGCCGTCTGAAACGGGAGCGGGATGTTCAGACGGCATTTGCGTTC
>nme:297_Nem-4
AAATGCCGTCTGAAAGCCTGAATGAAGACTTTCAGACGGCATTTTCGCAA
>nme:298_Nem-4
GGATGCCGTCTGAACGATGGACGGCTGTTTTCAGACGGCATCTTTTCTT
>nme:299_Nem-4
TAATGCCGTCTGAAACGGTTTTCAGACGGCATTGTTCCGC
>nme:300_Nem-4
AAATGCCGTCTGAAAAAGCCCGGGCTTTCAGACGGCATTTTTATGC
>nme:301_Nem-4
GGATGCCGTCTGAACCGCTGTTTGGTGGTTTCAGACGGCATTTGCCGTA
>nme:302_Nem-4
CAATGCCGTCTGAAGCCTTTCAGACGGCATTATCCTGC
>nme:303_Nem-4
CAATGCCGTCTGAACCTCTCTTCAGACGGCATTTGTTTTC
>nme:304_Nem-4
CAATGCCGTCTGAAGGTTGTTCAGACGGCATTGCGGTCA
>nme:305_Nem-4
AAATGCCGTCTGAAATATGTTCAGACGGCATTGTGTTTG
>nme:306_Nem-4
AAATGCCGTCTGAAGCGTGTTCAGACGGCATTTTTCAAG
>nme:307_Nem-4
AAATGCCGTCTGAAATATTTTCAGACGGCATTTCTTATC
>nme:308_Nem-4
AAATGCTGTATGAAAGCCTTTTCAGACGGCATTTGCGTTT
>nme:309_Nem-4
ATATGCCGTCTGAAGGATGTTCGGACGGCATTTTTTATC
>nme:310_Nem-4
AAATGCCGTCTGAAACGCTGGGATTCAGACGGCATTTTTTATT
>nme:311_Nem-4
CCATGCCGTCTGAAAGCCGTTTCAGACGGCATTTGCATTC
>nme:312_Nem-4
CAATGCCGTCTGAAGCCCTTTCAGACGGCATTGTTCATC
>nme:313_Nem-4
AAATGCCGTCTGAAACAAAATGTTCAGACGGCATTTTTGAGG
>nme:314_Nem-4
CGATGCCGTCTGAAGCCCATTAGCGGTTTCAGACGGCATTTTTGCCG
>nme:315_Nem-4
AAATGCCGTCTGAAGGCTTCAGACGGCATTTGTCCGT
>nme:316_Nem-4
ATGCCGTCTGAAGCACGTTTCAGATGGCATCGGTTTAC
>nme:317_Nem-4
CGATGCCGTCTGAACCTTCAGACGGCAT
>nme:318_Nem-4
CAATGCCGTCTGAAAGGCTTTCAGACGGCATTTTTCCAT
>nme:319_Nem-4
ATATGCCGTCTGAAGCCTTCGGACGGCATATGTGTCC
>nme:320_Nem-4
GTATGCCGTCTGAACGCTTCAGACGGCATTTTATTTG
>nme:321_Nem-4
CAATGCCGTCTGAAAGGTTCAGACGGCATTTTATTGT
>nme:322_Nem-4
AAATGCCGTCTGAAAGGCTTCAGACGGCATTTTCGTTT
>nme:323_Nem-4
TGATGCTGTCTGAAATAGTTTCAGACGGCATTTTGTATG
>nme:324_Nem-4
AAATGCCGTCTGAAGACGATTTGTTTTCAGACGGCATTTTTACGA
>nme:325_Nem-4
ATGCCGTCTGAAACATTTTTCAGACGGCATTTTTAATC
>nme:326_Nem-4
AAATGCCGTCTGAAAAATGTTTCAGACGGCATTTTTTGGT
>nme:327_Nem-4
AAATGCCGTCTGAAAATGTTTCAGACGGCATTTTTTAAG
>nme:328_Nem-4
AAATGCCGTCTGAAAACCGATTTGGTTTCAGACGGCATTTTTTCGT
>nme:329_Nem-4
AAATGCCGTCTGAAACCTGTTTCAGACGGCATTTCCTTTA
>nme:330_Nem-4
ATGCCGTCTGAAAAGGACGGGGCGGTTTCAGACGGCAT
>nme:331_Nem-4
TGCCGTCTGAAGCGCGGGGGTGTTTCAGACGGCATTTTTGTAC
>nme:332_Nem-4
AAATGCCGTCTGAAAGCCTTTCAGACGGCATTTTTGCTT
>nme:333_Nem-4
AAATGCCGTCTGAACAGCATTTGCGGTTCGGACGGCATTTTGTTTG
>nme:334_Nem-4
CAAGGCCGTCTGAAACGATAAGGTTTCAGACGGCATTTCTTTCT
>nme:335_Nem-4
TGATGCCGTCTGAAAACCCGTGGGCGTTCAGACGGCATGGTTGCTT
>nme:336_Nem-4
CAATGCCGTCTGAAACGAACAAACCCTTTCAGACGGCAT
>nme:337_Nem-4
AAATGCCGTCTGAAAGCGTTTAAGCATTTCAGACGGCATTTTGTTTA
>nme:338_Nem-4
AAATGCCGTCTGAAAGGTTCAGACGGCATTTTGTTTG
>nme:339_Nem-4
GAATGCCGTCTGAAAGTCTTTCAGACGGCATTTCTTATG
>nme:340_Nem-4
AAATGCCGTCTGAAAGCCGAATAACGCTTCAGACGGCATTTTGATTG
>nme:341_Nem-4
CAATGCCGTCTGAAAAGCTCACAATTTTTCAGACGGCATTTGTTATG
>nme:342_Nem-4
ATATGCCGTCTGAAAAGCTCAATTTTTTCAGACGGCATTTGTTATG
>nme:343_Nem-4
CAATGCCGTCTGAAAAGCTCACAATTTTTCAGACGGCATTTGTTATG
>nme:344_Nem-4
CGATGCCGTCTGAATCCGTTTCAGACGGCATTTTTGTTT
>nme:345_Nem-4
AGATGCCGTCTGAAGGCTTCAGACGGCATTTTTTACA
>nme:346_Nem-4
AAATGCCGTCTGAACTGTTCAGACGGCATTTTTGATT
>nme:347_Nem-4
AAATGCCGTCTGAAATTGTTCAGACGGCATTTTTATTT
>nme:348_Nem-4
CGATGCCGTCTGAACGGTCTTCAGACGGCATGTTCCGTT
>nme:349_Nem-4
AAATGCCGTCTGAAAGACTTTTCAGACGGCATTTTAGATT
>nme:350_Nem-4
ATGCCGTCTGAAGGTTCAGACGGCATTTTTTCTG
>nme:351_Nem-4
AAATGCCGTCTGAAAACTTTTCAGACGGCATTTTTTGCG
>nme:352_Nem-4
AAATGCCGTCTGAACAGGCTTCAGACGGCATTTTTGCCG
>nme:353_Nem-4
AAATGCCGTCTGAAACCGCCGAACAGCATTTCAGACGGCATTTTTTGTG
>nme:354_Nem-4
GGATGCCGTCTGAAGCCGTTTCAGACGGCATTTTTTCGG
>nme:355_Nem-4
AAATGCCGTCCGAAAGGTTTTCGGACGGCATTTTTTGCG
>nme:356_Nem-4
AAATGCCGTCTGAAACCGCAAAACGGCTTCAGACGGCATTTTCAACC
>nme:357_Nem-4
AAATGCCGTCTGAACGCGGACGGGCGGCTTCAGACGGCATATCGGCGG
>nme:358_Nem-4
AAATGCCGTCTGAAATGCAAACTGCGTTTCAGACGGCATTGTTTGTT
>nme:359_Nem-4
AAATGCCGTCTGAAACGCTTCAGACGGCATTTTTTCGG
>nme:360_Nem-4
AAATGTCGTCCGAACGGCGGTTCAGACGGCATTTTGTTTA
>nme:361_Nem-4
AAATGCCGTCTGAAACGGGGTTCAGACGGCATTTCTGCGG
>nme:362_Nem-4
ATGCCGTCTGAAAGCGGGTTTGGGGCTTCAGACGGCATTTTGCTTG
>nme:363_Nem-4
AGATGCCGTCCGAAATCCGTTTTGGATTCAGACGGCATTTTTTTGA
>nme:364_Nem-4
CCATGCCGTCTGAAACGGAAAGGTTTCAGACGGCATGGTTTTTG
>nme:365_Nem-4
AAATGCCGTCTGAACAGGTTTCAGACGGCATTTTTCATG
>nme:366_Nem-4
ATGCCGTCTGAAAGGCTCAGACGGCATTTTTAACC
>nme:367_Nem-4
GGATGCCGTCTGAAAGGGGCGGGGGCGTTCAGACGGCATCGTGTGTG
>nme:368_Nem-4
AAATGCCGTCTGAAAGCCCAAGCTGCTTCAGACGGCATTTTGATTG
>nme:369_Nem-4
CGATGCCGTCTGAAACAGGCTTTCAGACGGCATTTCCCATA
>nme:370_Nem-4
AAATGCCGTCTGAAAGGGCTTCAGACGGCATGGTTGAAA
>nme:371_Nem-4
AAATGCCGTCTGAACGTTCAGACGGCATTTTTATGC
>nme:372_Nem-4
AAATGCCGTCTGAACGGGTTTCAGACGGCATTTCTGTTT
>nme:373_Nem-4
AAATGCCGTCTGAAGCCTTCAGACGGCATCGTGCCTA
>nme:374_Nem-4
AAATGCCGTCTGAACACGGATACAGTTCAGACGGCATCATTTTAT
>nme:375_Nem-4
CGATGCCGTCTGAAACCCGCCCGGTCTTTCAGACGGCATTTTTATCC
>nme:376_Nem-4
AAATGCCGTCTGAACCTGCGATACGGGCTTCAGACGGCATTTTGTCCG
>nme:377_Nem-4
CTATGCCGTCTGAACGGAATCGTGTTTCAGACGGCATTTTGTCCG
>nme:378_Nem-4
AAATGCCGTCTGAACCTGAAAACGGGTTCAGACGGCATTTTCTATC
>nme:379_Nem-4
CGATGCCGTCTGAAACGGCAAACCGCCTTCAGACGGCAT
>nme:380_Nem-4
AAATGCCGTCTGAAGCGGTTCAGACGGCATTTTTAACG
>nme:381_Nem-4
AAATGCCGTCTGAAACCCTTGTTCAGACGGCATTTTTGGCG
>nme:382_Nem-4
AGATGCCGTCTGAAAGGCTTTCAGACGGCATTTTTTCGG
>nme:383_Nem-4
GCCGTCTGAAATATTCTTCAGACGGCATTGGTTTGA
>nme:384_Nem-4
AAATGCCGTCTGAAACGCGGGTTCCAGACGGCATTTTTATCG
>nme:385_Nem-4
AAATGCCGTCTGAAGCAGCTTCCGCTTCAGACGGCATTTTTGCGC
>nme:386_Nem-4
CAATGCCGTCTGAACGACAGAATGCGGTTTTCAGACGGCATTTCCCCAT
>nme:387_Nem-4
TAATGCCGTCTGAAGATGTTTTCAGACGGCATTTTGTTTC
>nme:388_Nem-4
CTATGCCGTCTGAAAATGCTTCAGACGGCATTTTACTTT
>nme:389_Nem-4
CGATGCCGTCTGAACCTTCAGACGGCATTTTCCTGT
>nme:390_Nem-4
ATATGCCGTCTGAAGCCCGACACAGGATGGGTTTCAGACGGCAT
>nme:391_Nem-4
AAATGCCGTCTGAAAGGGTTTCAGACGGCATTTTTATGG
>nme:392_Nem-4
CAATGCCGTCTGAAGCCGCCGGCGGGCTTCAGACGGCATTTTGCCTT
>nme:393_Nem-4
CCATGCCGTCTGAAAGGGTGTGGACAAAGGCGGTCATGCGGTTTCAGACGGCATTTTGGC
GG
>nme:394_Nem-4
AAATGCCGTCTGAAAGGTTTTCGGACGGCATTTTTTTTG
>nme:395_Nem-4
AAATGCCGTCTGAAAACCGGAAAAAAGGCTTCAGACGGCATTCTTTCGC
>nme:396_Nem-4
AAATGCCGTCTGAAAACCTTTCAGACGGCATTTTTTTAC
>nme:397_Nem-4
CGATGCCGTCTGAACAGCCTTCAGACGGCAT
>nme:398_Nem-4
GTATGCCGTCTGAAGGCTTCAGACGGCATCTGTCTGT
>nme:399_Nem-4
AAATGCCGTCTGAAAGGCGTTCAGACGGCATTTTGCCCC
>nme:400_Nem-4
CGATGCCGTCTGAAAGGTTTTCAGGCGGCCTTTTACATT
>nme:401_Nem-4
CGATGCCGTCTGAAGCCTTCAGACGGCATTTTTGCTG
>nme:402_Nem-4
AAATGCCGTCTGAAAGCCTTTCAGACGGCATTTTTATCT
>nme:403_Nem-4
AAATGCCGTCTGAAGCCTGTTTCAGACGGCATTTTCCTTG
>nme:404_Nem-4
CAATGCCGTCTGAAGGCGGTTCAGACGGCATTGCCGAGT
>nme:405_Nem-4
TGATGCCGTCTGAAGCGAGGGCGTTCAGACGGCATTGTGATGT
>nme:406_Nem-4
CTATGCCGTCTGAAGCCCGTTTGGCGTTCAGACGGCATATTTTTAC
>nme:407_Nem-4
CGATGCCGTCTGAACCCTTCAGACGGCATTTTTCCGC
>nme:408_Nem-4
AAATGTCGTCTGAAACCTGAAATATGGTTCAGACGGCATTTTTATTT
>nme:409_Nem-4
GTATGCCGTCTGAAACCTGTACCGTTTCAGACGGCATTTTTGTGT
>nme:410_Nem-4
AAATGCCGTCTGAAAAGGCTTCAGACGGCAT
>nme:411_Nem-4
AAATGCCGTCTGAAATACTGAAATATCAGCATTTCAGACGGCATTTTGCCAT
>nme:412_Nem-4
AAATGCCGTCTGAACACATTGCGTTCAGACGGCATTGTTTATC
