# Supplementary material for: Systematic identification of stem-loop containing sequence families in bacterial genomes
Source: BMC Genomics. 2008 Jan 17;9:20. doi: 10.1186/1471-2164-9-20 (PMC2267715; doi:10.1186/1471-2164-9-20)
Supplement: Additional file 1 — Family sequences. A zipped archive of files corresponding to families described in Table 3. Each file contains all the family members as sequences in FASTA format. [file 1471-2164-9-20-S1.zip › suppl_data1/N.meningitidis_Rep2.txt]

>nme:1_Rep2
CCTTCCGAATCAGGACGGCACATAGGGCGACGTTTTTTGTATCGTCCTGTGTGTTGAAAC
ATCAG
>nme:2_Rep2
CCTTCCGAATCAGGGCAACACATAGGGCGACGCTTTATGTGTCGTCCTGTGTGTTGAAAC
ATTGA
>nme:3_Rep2
CTTTCCAAATCAGGGCAATACATAGGGCGGTGCTTTATGTGCCGTCCTGTGTGTTGGAAC
ATAGT
>nme:4_Rep2
CATAGGGCGACGCTTTATGTACCGTCCTGTGTGTTGAAACGTCGG
>nme:5_Rep2
CTTTCCAAATCAGGATGGCACATAGGGCGGTGCTTTATGTGTCGTCCTGTGTGTTGAAAC
ATAAA
>nme:6_Rep2
TAGTCTCGTTCGGGCAACACGCAGTGCGGTGCTTGATGTGCCGTCCCCTGTTGAAACATA
TA
>nme:7_Rep2
CCTTCCAAATTAGGGCAACACATAGGGCGGCGCTTTATGTGTCGTCCTGTGTGTTGAAAC
ATCAT
>nme:8_Rep2
CTTTCCAAATCAGGGCAACACATAGGGCGGTGCTTTATGTGTCGT
>nme:9_Rep2
CCTTACAAATCAGGATAATGCATAGAACGGCACTTTATGCTTCATCCCATGTGTTGAAAC
TTCA
>nme:10_Rep2
CCGCCCCGTTCGGGATAACGCGAAGGGCGGCGTTTTATGCGCCGTTCCGAGTGTTGGAAC
AAACC
>nme:11_Rep2
CCTCCCAGATCAGGACGACACATAGGCTGGTGCTTGATGTGTTGTCCGGCGAGTTGAAAC
ATTCA
>nme:12_Rep2
CCTCCCAGATCAGGACGACACATAGGCTGGTGCTTGATGTGTTGTCCGGCGAGTTGAAAC
ATTCA
>nme:13_Rep2
GTTTCCGATTCGGTGCGGAACAAATGGCGGCACTTTATGTACCGTTCTGCGTGTTGAAAC
ATATA
>nme:14_Rep2
ACCCCTCAATCAGGGCAACACATAGGGGAAGGCTTTATGTGCCGTCCGTGTGTTGAAACA
TTTC
>nme:15_Rep2
CCTTCCAAATCAGGGCAACACATAGGGCGGTGCTTTATGTGTCGTCCTGTGTGTTGAAAC
ATCTG
>nme:16_Rep2
GAGAAAGGAATGTTTCAACACACAGGACGACACATAAAGCGCCGCCCCATGAAAAATTTC
>nme:17_Rep2
CCTTCCAAAACAGGGCAACACACGATTGACGCTTTATGTGTCATCCTGTGTGTTGAAACA
TTCA
>nme:18_Rep2
CCTTCCAAATCAGGACGACACATAGGGAGGTGCTTTATGTGTCGTCCTGTGTGTTGAAAC
ATATC
>nme:19_Rep2
CCTTCCGAATCAGGGCAACATATAGGGCGACGCTTTATGTGTCGTCCTGTGTGTTGAAAC
AT
>nme:20_Rep2
CAGGGCGGCGCCTTATGTGCCGCCCTGCGTGTTGGAACATATT
>nme:21_Rep2
CCTTCCGAATCAGGACGGCACACAGGGCGGTGCTTTATGTGCCATCCCGTGTGTTGGAAC
ATCTG
>nme:22_Rep2
CTTTCCAAATCAGGGCGACACATAGGGCTGTGCTTTATGTGCCGCCCTGTGTGTTGAAAC
ATATT
