# Supplementary material for: Systematic identification of stem-loop containing sequence families in bacterial genomes
Source: BMC Genomics. 2008 Jan 17;9:20. doi: 10.1186/1471-2164-9-20 (PMC2267715; doi:10.1186/1471-2164-9-20)
Supplement: Additional file 1 — Family sequences. A zipped archive of files corresponding to families described in Table 3. Each file contains all the family members as sequences in FASTA format. [file 1471-2164-9-20-S1.zip › suppl_data1/P.multocida_Pam-1.txt]

>pmu:1_Pam-1
TTAAGCATTATTTACAACTAACATTTTAAGTGCGGTCAATTTTGAAAAAGTTTTATCTTT
GAAAAATTGACCGTTTTTTACATGAGAGCGTTAAGACACACCACCTTAGGCAATGTGATT
GTGGATAAGGTGATTAAGGAATACCCAAATGGGGTTTATGAAGCGAGGG
>pmu:2_Pam-1
GCATAAATATCAAGCAGCCTGAAAATAAAGTGCGGTCAATTTCAAAAACGTTTTGCTTTG
AGGAATTGACCGTTTTTGTATCATGAATATGATGTGAGCAATTGATATCTTGCTTGTGTT
AACTGGCGTGTGGTTTGATTAAAGCACTCGTCAGAGACGAGCGCTAGCG
>pmu:3_Pam-1
ATTTTCTGAGATTTTATTTATCTCAAAAGCTCGGTCAATTTTGAAAAAGTTTTATCTTTG
AAACATTGACCGTTTTTTACATGAGAGAGTGAAGGCACACCACCTTAGGCATATTCGGGT
GGACCGAGTAATACAAATCTATAAAAATGGCGTGTATATTGCACAAATTTC
>pmu:4_Pam-1
TTAGAAATATTGTTCTTATTATTCCTAAAGTGCGGTCAATTTTAAAAAAGTTTTACTTTG
AAAAATTGACCGTTTTTGTACGATGGATGTGATGTAAGTAATTGATATATTGCTTTTTTA
AAAGATACATTGTTTGATTAAAGTACTCGTCAGAGATGAGAGCTAAGT
>pmu:5_Pam-1
TTTTTAAGCGTTATTTAATAACGTTTTAAGTGCGGTCAATTTTGAAAAAGTTTGGGCTTT
GAGAATTGGGTATATTTTTTGTTGAAGCCTCACCAGAGATAAGTATTAGCTGTAGGGGAT
CGTATTTTAAAGACGAAAAAGGAAATCACTATGATTATAAATGATGTTGTTG
>pmu:6_Pam-1
GCTTTAGCTTTTCCTTATTCATTTCTAAAGCGCGGTCAATTTTGAAAACGTTTTACTTTG
AAAAATTGACCGTTTTTTTACATGAGAGAGTAAAGGCATACCACCTTAGGCAATGTGATT
GTTGATAAGGTGATCAAGGAATACCCAAATGGGGTTTATGAAGCGAGGG
>pmu:7_Pam-1
CTTTTCTAACCAACGGAAACAGCAACAAAGTGCGGTCAATTTTGAAAAAGTTTTGGGCTT
TTTGAGGAATTGACCGTTTTTTGTGCTTAATTGAAGCTTGTTGGTTTGAAAAGTTTGTGG
GTCTAATTCAAACTCGTGTTAAAGAGGTATGCGGGGCAAGACCAGAAAAATTCA
>pmu:8_Pam-1
TTTCCAAAAAGGCGCCACTAAACGAAAAAGTGCGGTCAATTTTGAAAATGTTTTGCACAT
TGAAATTGACCGTTTTTTGTGTCAGAGAGATGTGTCAACTCGGTGTACAGGGCAGAGAAC
GATGTTCCAACCAATTGCGTAATAGCCGTTCGCCATGTTCCGTCATAAAGG
>pmu:9_Pam-1
TATGAAGAATGGACCTAACTAGATAAAAAGTGCGGTCAATTTTGAAAAAGTTTTATGCTT
TGAGGAATTGACCGTTTTTTTGTATATGATGACGTTAACCGTCGATGGAGCTTACGCTCG
TGTTCACACGAGTGCATTTTTCATTTTGTTGTTAAAGCACTCGTCAGAGACG
>pmu:10_Pam-1
TATGAAGATTGGACCTAACTAGATAAAAGTGCGGTCAATTTTGAAAAAGTTTTACGCTTG
GAGGAATTGACTGTTTTTTTGTGTAAGATGACGTTATACCGTCAATTGAGCTCGCGCTCA
TCTCCAGACGAGCGCTATCAAAGGGGATGCTATATGTTATACAGCCTACAGAAGGA
>pmu:11_Pam-1
CTATGAGGAATGGACTTAGCGAGATAAAAGTGCGGTCAATTTTGAAAAAGTTTTACGCTT
GGAGGAATTGACCGTTTTTTTGTGTAAGATGATGTTATATCGTCGATGGAGTTCGCGCTC
ATCTCCAGACGAGCGCTATCAAAGGGATAAGGAGGTGAACATGTTAGAGAAAATG
>pmu:12_Pam-1
CTATGAAGAATGGACTTAGCGAGATAAAAGTGCGGTCAATTTTGAAAAAGTTTTACGCTT
GGAGGAATTGACTGTTTTTTTGTGTAAGATGATGTTATATCGTCGATGGAGCTTACGCTC
GTGTTCACACGAGTGCATTTTTCATTTTGTTGTTAAAGCACTCGTCAGAGACG
