# Supplementary material for: Systematic identification of stem-loop containing sequence families in bacterial genomes
Source: BMC Genomics. 2008 Jan 17;9:20. doi: 10.1186/1471-2164-9-20 (PMC2267715; doi:10.1186/1471-2164-9-20)
Supplement: Additional file 1 — Family sequences. A zipped archive of files corresponding to families described in Table 3. Each file contains all the family members as sequences in FASTA format. [file 1471-2164-9-20-S1.zip › suppl_data1/N.meningitidis_Nem-2.txt]

>nme:1_Nem-2
TTAAGCACGCATGCGGTTCTCAAGGTCTAAGCCAAGAGGCCGTCTAAAAACAGAAAAACC
GTTTCAGACGGCCTT
>nme:2_Nem-2
AGCAAGCCGTAGCTCATGTGAAACCTAAACTCAATACGTAGGATGTGCGGAACGCACATA
TGTAGTTTTCAAGGTTTGAGCCAGGAGGCTGTCTGAAACAACAAATACGTTTCAGACAGC
CTTTCTT
>nme:3_Nem-2
TCACAATTTTTATTAAAAACCCCTTTAACCATTCCAATGAAACGTGATGAATTTAAATAA
ACAAGCCGTAGCCTGCATGAACCCTAAAATCCACGTGTAGCGTGTGTGCGCCAGCACGCA
TGCGTTCCATGATTTACGGCTCAATGCCGTCTGAAAAGCTCACAATTTTTCAGACGGCAT
TTGTTATGCAAGTAAATATTCAGATTCCCTGTATGCTGTACAGACGCGGGAGTGTTAAGC
CCCCCTTGTTTGAAGCTCCGCGGCTCCTGCCGAGCTTCACCGACCCCGTTGTGCCCAAGC
TCTCTGCTCCCGGCGGCTACATTGTCGACATCCCCAAAGGCAATCT
>nme:4_Nem-2
TTATTGAGTGCTGAGTATAAAAAGAATAGTTTTTCATGGCCATCTCTTGATGAATAGAAA
GCAAGTTGTAGCCTGCATGAAATCTAAAACCCATGCATAAGGTGTGGGCTTCAGTATACG
CGTTCCATGATTTACGGCCATATGCCGTCTGAAAAGCTCAATTTTTTCAGACGGCATTTG
TTATGAAAGTAAATATTTAGATTCCCTGTATACTGTTTAGACTCGTGTGTGCTGAGTAAG
CTGTAGTCTGCATGAAACCTAAAACTCGCTCAAAATTAAGCTAAGACATTAGCAGGGCAA
GGGCGAAAATTGAATCTTAAATAAGGTGATTCAGATGAAAAATTTTA
>nme:5_Nem-2
CTGTTGAGAGGTGAAAGTAAAACAACAGACTTTCAATGGCCGCAATTTGATGAATAGCAG
CAAGCTGTAGCCTGCATGAAACCTAAAATCCATGCGTAAGGTGTGTGCTTCAGCACGCAC
GCGTTCCATGATTTACGGCTCAATGCCGTCTGAAAAGCTCACAATTTTTCAGACGGCATT
TGTTATGCAAGTAAATATTCAGATTCCCTATATACTGCCCAGATGCGTGCGTGCTGAAGA
CACCCCCTACGCTTGCTATTTGAAACAGCTCCAAGTCACCAAAGACGTCAACTGGAACCA
GGTACAACTGGCGTACGACAAATGGGACTATAAACAGGAAGGCTTA
>nme:6_Nem-2
TTAATAGCTCACCCTGAATATCAAAAAAAGTGTAAAGAAATACAAAAAACATATTCTCAA
ACAAACTGTAGCCTGCATGAAACCTAAAATCCATGCGTAAGGTGTGTGCTTCAGCACGCA
CGCGTTCCATGATTTACGGCTCAATGCCGTCTGAAAAGCTCACAATTTTTCAGACGGCAT
TTGTTATGCAAGTAAATATTCAGATTCCCTATATACTGCCCAGACGCGTGCGTGCTGAAG
ACACCCCCTACGCTTGCTGCAGAACTTTCGGGTAAAACCGGTGTGAGCATTAGCGCACCG
TATGCCAATGAGAACAGTCGCATCCTGCTCAGCACCACGGATATCA
>nme:7_Nem-2
GAAATGTAGTTTCCCCTAATATAAATAATCTGATGTATGAAATAAAAGCATATTTGGAAA
GCAAGCCGTGGCCCATATGAAACCTAAACTCAACAAGTAGGATGTGTGCGGAACGCACGT
ATGCGGTTCTCAAGGTTTGAGCTAAGAGGCCGTCTGAAAACAGAAAAACTGTTTCAGACG
ACCTTTCTTTT
>nme:8_Nem-2
TAAGTAAACCCTAATTACATTACGTACACAGGCTTAAAACTCCCCAGAGCCAATTAAGCA
AGCCGTAACCCATATAAAACTTAAACTCAACAAGTAGCATGTGTGCGGAACGTACGCATG
CGGTTCTTAAAGTTTGAGCTAAGAGGCCGTCTAAAAACAGAAAAACCGTTTCAGACGGTC
TTTGTT
>nme:9_Nem-2
CTGTTGAGAGGTGAAAGTAAAACAACAGACTTTCAATGGCCGCAATTTGATGAATAGCAG
CAAGCTGTAGCCTGCATGAAACCTAAAATCCATGCGTAAGGTGTGTGCTTCAGCACGCAC
GCGTTCCATGATTTACGGCTCAATGCCGTCTGAAAAGCTCACAATTTTTCAGACGGCATT
TGTTATGCAAGTAAATATTCAGATTCCCTATATACTGCCCAGATGCGTGCGTGCTGAAGA
CACCCCCTACGCTTGCTATTTGAAACAGCTCCAAGTCACCAAAGACGTCAACTGGAACCA
GGTACAACTGGCGTACGACAAATGGGACTATAAACAGGAAGGCTTA
>nme:10_Nem-2
TTATTGAGTGCTGAGTATAAAAAGAATAGTTTTTCATGGCCATCTCTTGATGAATAGAAA
GCAAGTTGTAGCCTGCATGAAATCTAAAACCCATGCATAAGGTGTGGGCTTCAGTATACG
CGTTCCATGATTTACGGCCATATGCCGTCTGAAAAGCTCAATTTTTTCAGACGGCATTTG
TTATGAAAGTAAATATTTAGATTCCCTGTATACTGTTTAGACTCGTGTGTGCTGAGTAAG
CTGTAGTCTGCATGAAACCTAAAACTCGCTCAAAATTAAGCTAAGACATTAGCAGGGCAA
GGGCGAAAATTGAATCTTAAATAAGGTGATTCAGATGAAAAATTTTA
>nme:11_Nem-2
GTTACGCCGCTAAAGGCGGCTAACCGTACCTACGAGCTCTGATAAAAATGATTTATGGAA
GCAAGCTGTAGCCTGCATGAAACCTAAAATCCATGCGTAAGGTGTGTGCTTCAGCGCGCA
CGCGTTCCATGATTTACGGCTCAATGCCGTCTGAAAAGCTCACAATTTTTCAGACGGCAT
TTGTTATGCAAGTAAATATTCAGATTCTCTGTATACTGTTCAGACGCGTGCGTGCTGAAG
ACACCTCCTACGCTTGCTGCAGAACTTTCGGGTAAAACCGGTGTGAGCATTAGCGCGCCG
TATGCCAATGAAAACAGCCGCATCCTGCTGAGCACCACGGATATCA
