# Supplementary material for: Systematic identification of stem-loop containing sequence families in bacterial genomes
Source: BMC Genomics. 2008 Jan 17;9:20. doi: 10.1186/1471-2164-9-20 (PMC2267715; doi:10.1186/1471-2164-9-20)
Supplement: Additional file 1 — Family sequences. A zipped archive of files corresponding to families described in Table 3. Each file contains all the family members as sequences in FASTA format. [file 1471-2164-9-20-S1.zip › suppl_data1/N.meningitidis_NEMIS.txt]

>nme:1_NEMIS
AAGGCGAGGCAATACCGTACTGGTTTTTGTTAAT
>nme:2_NEMIS
CGAGGCAACGCCGTACTGGTTTTTGTTCAT
>nme:3_NEMIS
AAGGCGAGGCAACGCCGTACTGGTTTTTGTTAAT
>nme:4_NEMIS
AAATAGTACGGCAAGGCAAGGCGAGGCAATGCCGTACTGGTTTTTGTTAAT
>nme:5_NEMIS
AAGGCGAGGCAACGCCGTACTGGTTTTTGTTAAT
>nme:6_NEMIS
AAGGCGAGACAACGCCGTACCGGTTTTTGTTAAT
>nme:7_NEMIS
AGATAGTACGGCAAGGCGAGGCAACGCTGTACTGGTTTAAATTTAA
>nme:8_NEMIS
AAGGCGAGGCAACGCCGTACTGGTTTTTGTTAAT
>nme:9_NEMIS
AAATAGTACGGCAAGGCGAGGCAACGCCGTACTGGTTTTTGTTAAT
>nme:10_NEMIS
AAGGCGAGGCAACGCCGTACTGGTTTTTGTTAAT
>nme:11_NEMIS
AAGGCGAGGCAACGCCGTACTGGTTTTTGTTAAT
>nme:12_NEMIS
AAGGCGAGGCAACGCTGTACTGGTTTTTGTTAAT
>nme:13_NEMIS
AAATAGTACGGCAAGGCGAGGCAACGCCGTACTGGTTTTTGTTAAT
>nme:14_NEMIS
AAGGCGAGGCAACGCTGTACTGGTTTTTGTTAAT
>nme:15_NEMIS
CAAGGCGAGGCAACGACGTACTGGTTTTTGTTAAT
>nme:16_NEMIS
AAGGCGGGGCAACGCCGTACCGGTTTTTGTTAAT
>nme:17_NEMIS
AAGGCGAGGCAACGCCGTACTGGTTTTTGTTAAT
>nme:18_NEMIS
AAGGCGAGGCAACGCTGTACTGGTTTAAATTTAA
>nme:19_NEMIS
AAGGCGAGGCAACGCCGTACTGGTTTTTGTTAAT
>nme:20_NEMIS
AAGGCGAGGTAACGCCGTACTGGTTTTTGTTAAT
>nme:21_NEMIS
AAGGCGAGGCAACGCCGTACTGGTTTTTGTTAAT
>nme:22_NEMIS
AAGGCGAGCCAACGCCGTACTGGTTTTTGTTAAT
>nme:23_NEMIS
AAGGCGAGCCAACGCCGTACTGGTTTTTGTTAGG
>nme:24_NEMIS
AAGGCGAGGCAACGCCGTACTGATTTTTGTTAAT
>nme:25_NEMIS
AAGGCGAGGCAACGCCGTACTGGTTTTTGTTAAT
>nme:26_NEMIS
AAATAGTACGGCAAGGCGAGGCAACGCCGTACTGGTTTAAATTTAA
>nme:27_NEMIS
AGATAGTACGGCAAGGCGAGGCAACGCCGTACTGGTTTAAATTTAA
>nme:28_NEMIS
AAGGCGAGGCAACGCCGTACTGGTTTTTGTTAAT
>nme:29_NEMIS
AGATAGTACGGCAAGGCGAGACAACGCCGTACTGGTTTTTGTTAAT
>nme:30_NEMIS
AGCTAGTACGGCAAGGCGAGGCAACGCTGTACTGGTTTTTGTTAAT
>nme:31_NEMIS
CAAGGCGAGGCAACGCCGTACTGGTTTAAATTTAA
>nme:32_NEMIS
AAGGTGAGGCAACGCTGTACTGGTTTAAATTTAA
>nme:33_NEMIS
AAGGCGAGGCAACGCCGTACTGGTTTTTGTTAAT
>nme:34_NEMIS
CGAGGCAACGCCGTACCGGTTTTTGTTAAT
>nme:35_NEMIS
AAGGCGAGGCAACGCCGTACCGGTTTTTGTAAAA
>nme:36_NEMIS
AAATAGTACGGCAAGGCGAGGCAACGACGTACTGGTTTAAATTTAA
>nme:37_NEMIS
GGCAACGCTGTACTGGTTTAAATTTAA
>nme:38_NEMIS
AAGGCGAGGCAACGCCGTACTGGTTTTTGTTCAT
>nme:39_NEMIS
AGATAGTACGGCAAGGCGAGCCAACGCTGTACCGGTTTAAATTTAA
>nme:40_NEMIS
AAGGCGAGGCAACGCCGTACTGGTTTTTGTTAAT
>nme:41_NEMIS
AAGGCGAGGCAACGCTGTACTGGTTTTTGTTAAT
>nme:42_NEMIS
AAGGCGAGGCAACGCTGTACTGGTTTTTGTTAAT
>nme:43_NEMIS
AAGGCGAGGCAACGCCGTACTGGTTTTTGTTCAT
>nme:44_NEMIS
AAGGCAAGGCAACGCTGTACTGGTTTTTGTTAAT
>nme:45_NEMIS
AAATAGTACGGCAAGGCAAGCCAACGCCGTACTGGTTTAAATTTAA
>nme:46_NEMIS
AAGGCGAGGCAACGCCGTACTGGTTTTTGTTAAT
>nme:47_NEMIS
AAGGCGAGCCAACGCCGTACTGGTTTTTGTTAAT
>nme:48_NEMIS
AAGGCGAGCCAATGCCGTACTGGTTTTTGTTAAT
>nme:49_NEMIS
AAGGCGAGGCAACGCCGTACTGGTTTTTGTTAAT
>nme:50_NEMIS
AAGGCGAGGCAACGACGTACTGGTTTTTGTTAAT
>nme:51_NEMIS
AAGGCGAGGCAACGCTGTACTGGTTTAAATTTAA
>nme:52_NEMIS
AAGGCGAGACAACGCCGTACTGGTTTTTGTTAAT
>nme:53_NEMIS
AAGGCGAGGCAACGCTGTACTGGTTTTTGTTAAT
>nme:54_NEMIS
AAATAGTACGGCAAGGGCGAGGCAACGCCGTACTGGTTTAAATTTAA
>nme:55_NEMIS
AGATAGTACGGCAAGGCGAGGCAACGCTGTACTGGTTTAAATTTAA
>nme:56_NEMIS
AGATAGTACGGCAAGGCGAGGCAACGCCGTACTGGTTTAAATTTAA
>nme:57_NEMIS
AGATAGTACGGTAAGGCGAGGCAACGCTGTACTGGTTTTTGTGAAT
>nme:58_NEMIS
AAGGCGAGGCAACACCGTACTGGTTTTTGTTAAT
>nme:59_NEMIS
AAATAGTACGGCAAGGCAACGCAACGCTGTACTGGTTTAAATTTAA
>nme:60_NEMIS
AAGGCGAGGCAACGCCGTACTGGTTTTTGTTAAT
>nme:61_NEMIS
AAGGCGAGGCAACGCCGTACTGGTTTTTGTTAAT
>nme:62_NEMIS
AAGGCGAGGCAACGCCGTACTGGTTTTTGTTAAT
>nme:63_NEMIS
AAGGCGAGGCAACACCGTACTGGTTTTTGTTAAT
>nme:64_NEMIS
AAGGCGAGGCAACGCCGTACTGGTTTTTGTTAAT
>nme:65_NEMIS
AAGGCGAGGCAACGCCGTACTGGTTTTTGTTAAT
>nme:66_NEMIS
AGATAGTACGACAAGGCGAGGCAACGCCGTACTGGTTTAAATTTAA
>nme:67_NEMIS
AAGGCGAGGCAACGCCGTACTGGTTTTTGTTCAT
>nme:68_NEMIS
AAGGCGAGGCAACGCCGTACTGGTTTTTGTTAAT
>nme:69_NEMIS
AAGGCGAGGCAACGCCGTACTGGTTTTTGTTAAT
>nme:70_NEMIS
AAATAGTACGGCAAGGCGAGGCAACGCCGTACTGGTTTAAATTTAA
>nme:71_NEMIS
AGATAGTACGGCAAGGCGAGGCAACGCCGTACTGGTTTTTGTTAAT
>nme:72_NEMIS
AGTACGACAAGGCGAGGCAACGCTGTACTGGTTTTTGTTAAA
>nme:73_NEMIS
AAATAGTACGGCAAGGCGAGGCAACGCCGTACTGGTTTAAATTTAA
>nme:74_NEMIS
AAGGCGAGGCAACGCCGTACTGGTTTTGGTTAAT
>nme:75_NEMIS
AAGGCGAGGCAACGCCGTACTGGTTTAAATTTAG
>nme:76_NEMIS
AAATAGTACGGCAAGGCGAGGCAACGCCGTACTGGTTTAAATTTAA
>nme:77_NEMIS
AGATAGTACGGCAAGGCGAGGCAACGCCGTACTGGTTTAAATTTAA
>nme:78_NEMIS
AAGGCGAGGCAACGCTGTACTGGTTTTTGTTAAT
>nme:79_NEMIS
AAGGCGAGGTAACGCCGTACTGGTTTTTGTTAAT
>nme:80_NEMIS
AAATAGTACGGCAAGGCGAGGTAACGCCGTACTGGTTTAAATTTAA
>nme:81_NEMIS
AAGGCGAGGCAACGCCGTACTGGTTTTTGTTAAT
>nme:82_NEMIS
AAATAGTACGGCAAGGCGAGGCAACGCCGTACTGGTTTTTGTTAAT
>nme:83_NEMIS
AAGGCGAGGCAACGCCGTACTGGTTTTTGTTAAT
>nme:84_NEMIS
AAGGCGAGGCAACGCCGTACTGGTTTTTGTTAAT
>nme:85_NEMIS
AAGGCGAGACAACGCCGTACCGGTTTAAAGTTAA
>nme:86_NEMIS
AAGGCGAGGCAACGCCGTACTGGTTTAAATCTAA
>nme:87_NEMIS
AGATAGTACGGCAAGGCGAGGCAACGCTGTACTGGTTTAAATTTAA
>nme:88_NEMIS
AAATAGTACGGCAAGGCGAGGCAACGCCGTACTGGTTTAAATTTAA
>nme:89_NEMIS
AGTACGGCAAGGCGAGGCAACGCCGTACTGGTTTTTGTTAAT
>nme:90_NEMIS
AAGGCGAGGCAACGCCGTACTGGTTTGAATTTAA
>nme:91_NEMIS
AAGGCGAGGCAACGCCGTACTGGTTTTTGTTAAT
>nme:92_NEMIS
AAGGCGAGGCAACGCTGTACTGGTTTTTGTTAAT
>nme:93_NEMIS
AGATAGTACGGCAAGGCGAGGCAACGCTGTACTGGTTTAAATTTAA
>nme:94_NEMIS
AAGGCGAGACAACGCCGTACCGGTTTTTGTTCAT
>nme:95_NEMIS
AAGGCGAGGCAACGCCGTACTGGTTTTT
>nme:96_NEMIS
AGTACGACAAGGCGAGGCAACGCTGTACTGGTTTAAATTTAA
>nme:97_NEMIS
AAGGCGAGGCAACGCCGTACTGGTTTTTGTTAAT
>nme:98_NEMIS
AAGGCGAGGCAACACCGTACTGGTTTTTGTTAAT
>nme:99_NEMIS
AAGGCGAGGCAACACCGTACTGGTTTTTGTTAAT
>nme:100_NEMIS
AAATAGTACGGCAAGGCGAGGCAACGCCGTACTGGTTTAAAGTTAA
>nme:101_NEMIS
AGATAGTACGGCAAGGCGAGGCAACGCCGTACTGGTTTAAATTTAA
>nme:102_NEMIS
AAGGCGAACCAACGCTGTACTGGTTTAGATTTAA
>nme:103_NEMIS
AAGGCGAGGCAACGCCGTACTGGTTTTTGTTAAT
>nme:104_NEMIS
AAATAGTACGGCAAGGCGAGGCAACGCCGTACTGGTTTAAATTTAA
>nme:105_NEMIS
AAGGCGAGGCAACGCCGTACTGGTTTTTGTTAAT
>nme:106_NEMIS
AAGGCGAGGCAACGCCGTACCGGTTTTTGTTAA
>nme:107_NEMIS
AGATAGTACGGCAAGGCGAGGTAACGCCGTACTGGTTTAAATTTAA
>nme:108_NEMIS
AAATAGTACGGCAAGGCGAGGCAACGCTGTACTGGTTTAAATTTAA
>nme:109_NEMIS
AAGGCGAGGCAACGCCGTACCGGTTTTTGTTAAT
>nme:110_NEMIS
AAATAGTACGGCAAGGCGAGGCAACGCCGTACTGGTTTTTGTTAAT
>nme:111_NEMIS
AGGCGAGAACGCTGTACTGGTTTTTGTTAAT
>nme:112_NEMIS
AAGGCGAGCCAACGCCGTACTGGTTTTTGTTAAT
>nme:113_NEMIS
AAATAGTACGGCAAGGCGAGCCAACACTGTACCGGTTTAAATTTAA
>nme:114_NEMIS
AAGGCGAGGCAACGCCGTACTGGTTTTTGTTAAT
>nme:115_NEMIS
AAATAGTACGGCAAGGCGAGGCAACGCCGTACTGGTTTAAATTTAA
>nme:116_NEMIS
AAGGCGAGGCAACGCCGTACTGGTTTTTGTTAAT
>nme:117_NEMIS
AAGGCGAGGCAACGCCGTACCGGTTTAAAGTTAA
>nme:118_NEMIS
AAGGCGAGGCAACGCCGTACTGGTTTTTGTTAAT
>nme:119_NEMIS
AAGGCGAGGCAACGCCGTACTGGTTTTTGTTAAT
>nme:120_NEMIS
AGATAGTACGGCAAGGCGAGGCAACGCTGTACTGGTTTAAATTTAA
>nme:121_NEMIS
AAGGCGAAGCAACGCTGTACTGGTTTAAATTTAA
>nme:122_NEMIS
AGATAGTACGGCAAGGCGAGGTAACGCTGTACCGGTTTAAATTTAA
>nme:123_NEMIS
AGATAGTACGGCAAGGCGAGGCAACGCTGTACTGGTTTAAATTTAA
>nme:124_NEMIS
AAGGCGAGGCAACGATGTACTGGTTTTTGTTAAT
>nme:125_NEMIS
AGATAGTACGGCAAGGCGAGGTAACGCTGTACCGGTTTAAATTTAA
>nme:126_NEMIS
AGATAGTACGGCAAGGCGAGGCAACGCTGTACTGGTTTAAATTTAA
>nme:127_NEMIS
AAGGCGAGGCAACGATGTACTGGTTTTTGTTAAT
>nme:128_NEMIS
GGCAACGCCGTACTGGTTTTTGTTAAT
>nme:129_NEMIS
AGATAGTACGGCAAGGCGAGGCAACGCTGTACTGGTTTTTGTTAAT
>nme:130_NEMIS
AAGGCGAGGCAACGCTGTACTGGTTTTTGTTAAT
>nme:131_NEMIS
AGATAGTACGGCAAGGCGAGGCAACGCCGTACCGGTTTTTGTTAAT
>nme:132_NEMIS
AAGGCGAGGCAACGCTGTACTGGTTTTTGTTAAT
>nme:133_NEMIS
AAGGCGAGGCAACGCCGTACTGGTTTAAACTTAA
>nme:134_NEMIS
AAGGCGAGGCAACGACGTACTGGTTTTTGTTAAT
>nme:135_NEMIS
AAATAGTACGGCAAGGCGAGGCAACGCCGTACTGGTTTAAATTTAA
>nme:136_NEMIS
AAGGCGAGGCAACGCTGTACTGGTTTTTGTTAAT
>nme:137_NEMIS
AAATAGTACGGCAAGGCGAGGCAACGCTGTACTGGTTTAAATTTAA
>nme:138_NEMIS
AAGGCGAGGCAACGCCGTACTGGTTTTTGTTAAT
>nme:139_NEMIS
AGATAGTACGGCAAGGCGAGGCAACGCTGTACTGGTTTAAATTTAA
>nme:140_NEMIS
AAATAGTACGGCAAGGCGAGGCAACGCCGTACTGGTTTAAATTTAA
>nme:141_NEMIS
AAATAGTACGGCAAGGCGAGGCAACGCCGTACTGGTTTTTGTTAAT
>nme:142_NEMIS
AAGGCGAGGCAACGCCGTACTGGTTTAAATTTAA
>nme:143_NEMIS
AAGGCGAGGCAACACCGTACTGGTTTTTGTTAAT
>nme:144_NEMIS
AAGGCGAGGCAACGCCGTACTGATTTTTGTTAAT
>nme:145_NEMIS
AAATAGTACGGCAAGGCGAGGCAACGCCGTACTGGTTTAAATTTAA
>nme:146_NEMIS
AAATAGTACGGCAAGGCGAGGCAACACCGTACTGGTTTAAATTTAA
>nme:147_NEMIS
AAGGCGAGCCAACGCTGTATCGGTTTAAATTTAA
>nme:148_NEMIS
AAATAGTACGGCAAGGCGAGGCAACGCTGTACTGGTTTAAATTTAA
>nme:149_NEMIS
AAGGCGAGGCAACGCCGTACTGGTTTTTGTTAAT
>nme:150_NEMIS
AGATAGTACGGTAAGGCGAGGCAACGCTGTACTGGTTTTTGTGAAT
>nme:151_NEMIS
AAGGCGAGGCAACGCCGTACTGGTTTTTGTTAAT
>nme:152_NEMIS
AAGGCGAGGCAACGCCGTACTGGTTTAAATTTAA
>nme:153_NEMIS
AAGGCGAGGCAACGCCGTACTGGTTTTTGTTAAT
>nme:154_NEMIS
AAGGCGAGGCAACGCCGTACTTGTTTTTGTTAAT
>nme:155_NEMIS
AAGGCGAGACAACCCCGTACTGGTTTTTGTTCAT
>nme:156_NEMIS
AAGGCGAGGCAACGTCGTACTGGTTTTTGTTAAT
>nme:157_NEMIS
AAATAGTACGGCAAGGCGAGGTAACGCCGTACTGGTTTAAATTTAA
>nme:158_NEMIS
AAGGCGAGGCAACGCCGTACTGGTTTTTGTTAAT
>nme:159_NEMIS
AAATAGTACGGCAAGGCGAGGCAACGCCGTACTGGTTTAAAGTTAA
>nme:160_NEMIS
AAGGCGAGGCAACGCTGTACTGGTTTTTGTTAAT
>nme:161_NEMIS
AGTACGGCAAGGCGAGGCAACGCTGTACTGGTTTAAATTTAA
>nme:162_NEMIS
AAGGCGAGGCAACGCCGTACTGGTTTTTGTTAAT
>nme:163_NEMIS
AAGGCGAGGCAACGCCGTACTGGTTTTTGTTAAT
>nme:164_NEMIS
AAGGCGAGGCAACGCCGTACTGGTTTGAATTTAA
>nme:165_NEMIS
AAGGCGAGGCAACGCCGTACTGGTTTTTGTTAAT
>nme:166_NEMIS
AAGGCGAGGCAACGCTGTACTGGTTTTTGTTAAT
>nme:167_NEMIS
AAGGCGAGACAACGCCGTACTGGTTTTTGTTAAT
>nme:168_NEMIS
AAGGCGAGGCAACGCCGTACTGGTTTTTGTTAAT
>nme:169_NEMIS
GCGAGACAACGCTGTACTGGTTTTTGTTAAT
>nme:170_NEMIS
AAGGCGAGGCAACGCCGTACTGGTTTTTGTTAAT
>nme:171_NEMIS
AAGGCGAGGCAACGCCGTACTGGTTTTTGTTAAT
>nme:172_NEMIS
AAGGCGAGGCAACGCCGTACTGGTTTTTGTTAAT
>nme:173_NEMIS
AGATAGTACGGCAAGGCGAGGCAACGCCGTACTGATTTAAATTTAA
>nme:174_NEMIS
AAATCGTACGGCAAGGCAAGGCAACGCCGTACTGGTTTAAATTTAA
>nme:175_NEMIS
AAGGCGAGGCAACGCCGTACTGGTTTTTGTTAAT
>nme:176_NEMIS
AAGGCGAGGCAACGCTGTACTGGTTTTTGTTAAT
>nme:177_NEMIS
AAGGCGGGGCAACGCCGTACAGGTTTTTGTTAAT
>nme:178_NEMIS
CAAGGCGAGGCAACGCCGTACTGGTTTTTGTTAAT
>nme:179_NEMIS
AAATAGTACGGCAAGGCGAGGCAACGCCGTACTGGTTTAAATTTAA
>nme:180_NEMIS
AAGGCGAGGCAACGCCGTACTGGTTTAAATTTAA
>nme:181_NEMIS
AAGGCGAGGCAACGCCGTACTGGTTTTTGTTAAT
>nme:182_NEMIS
AAGGCGAGGCAACGCTGTACTGGTTTAAATTTAA
>nme:183_NEMIS
AAGGCGAGGCAACGTCGTACTGGTTTTTGTTAAT
>nme:184_NEMIS
AAATAGTACGGCAAGGCGAGGCAACGCCGTACTGGTTTTTGTTAAT
>nme:185_NEMIS
AAGGCGAGGCAACGCCGTACTGGTTTAAATTTAA
>nme:186_NEMIS
AGTACGGCAAGGCGAGGCAACGCCGTACTGGTTTTTGTTAAT
>nme:187_NEMIS
AAGGCGAGGCAACGCCGTACTGGTTTTTGTTAAT
>nme:188_NEMIS
AAATAGTACGGCAAGGCGAGGCAACGCCGTACTGGTTTTTGTTAAT
>nme:189_NEMIS
AAGGCGAGGCAACGCCGTACTGGTTTTTGTTAAT
>nme:190_NEMIS
AAGGCGAGGCAACGCCGTACTGGTTTTTGTTAAT
>nme:191_NEMIS
AAGGCGAGGCAACGCTGTACTGGTTTTTGTTAAT
>nme:192_NEMIS
AGACAGTACGGCAAGGCGAGGCAACGCTGTACTGGTTTTTGTTAAT
>nme:193_NEMIS
AAGGCGAGGCAACGCTGTACTGGTTTTTGTTAGT
>nme:194_NEMIS
AAGGCGAGGCAACGCCGTACTGGTTTTTGTTAAT
>nme:195_NEMIS
AAGGCGAGGCAACGCCGTACTGGTTTTTGTTCAT
>nme:196_NEMIS
AAGGCGAGCCAACGCTGTACTGGTTTTTGTTAAT
>nme:197_NEMIS
AAGGCGAGGCAACGCCGTACTGGTTTTTGTTAAT
>nme:198_NEMIS
AAGGCGAGGCAACGCCGTACTGGTTTTTGTTAAT
>nme:199_NEMIS
AAATAGTACGGCAAGGCGAGGCAACACCGTACTGGTTTAAATTTAA
>nme:200_NEMIS
AAATGGTACGGCAAGGCGAGGCAACGCTGTACTGGTTTAAATTTAA
>nme:201_NEMIS
AGATAGTACGACAAGGCGAGGCAACGCCGTACTGGTTTTTGTTAAT
>nme:202_NEMIS
AAGGCGAGGCAACGCCGTACTGGTTTTTGTTAAT
>nme:203_NEMIS
AAGGTGAGGCAACGCCGTACTGGTTTAAATTTGG
>nme:204_NEMIS
CAAGGCGAGGCAACGCCGTACTGGTTTTTGTTAAT
>nme:205_NEMIS
AAGGCGAGACAACGCCGTACCGGTTTTTGTTCAT
>nme:206_NEMIS
CAAGGCGAGCCAACGCTGTACCGGTTTAAATTTAA
>nme:207_NEMIS
AAATAGTACGGCAAGGCGAGGCAATGCCGTACTGGTTTGAATTTAA
>nme:208_NEMIS
AGATAGTACGGCAAGGCGAGGCAACGCCGTACTGGTTTTTGTTAAT
>nme:209_NEMIS
AAATAGTACGGCAAGGCGAGCCAACGCTGTACCGGTTTAAATTTAA
>nme:210_NEMIS
AAATAGTACGGCAAGGCGAGGCAACGCTGTACTGGTTTTTGTTAAT
>nme:211_NEMIS
AAGGCGAGGCAACGCCGTACTGGTTTAAAGTTAA
>nme:212_NEMIS
AAGGCGAGGCAACGCCGTACTGGTTTTTGTTAAT
>nme:213_NEMIS
AGATAGTACGGCAAGGCGAGGCAACGCTGTACTGGTTTTTGTTAAT
>nme:214_NEMIS
AAATAGTACGGCAAGGCGAGGCAACGCTGTACTGGTTTAAATTTAA
>nme:215_NEMIS
AAGGCGAGGCAACACCGTACTGGTTTTTGTTAAT
>nme:216_NEMIS
AAATAGTACGGCAAGGCGAGCCAACGCTGTACCGGTTTAAATTTAA
>nme:217_NEMIS
AAGGCGAGGCAACGCCGTACTGGTTTTTGTTCAT
>nme:218_NEMIS
AAGGCGAGGCAACGCCGTACTGGTTTAAAGTTAA
>nme:219_NEMIS
AGTACGGCAAGGCGAGGCAACGCCGTACTGGTTTTTGTTAAT
>nme:220_NEMIS
AAATAGTACGGCAAGGCGAGGCAACGCCGTACTGGTTTAAATTTAA
>nme:221_NEMIS
AAGGCGAGGCAACGCCGTACTGGTTTTTGTTAAT
>nme:222_NEMIS
AAGGCGAGGCAACGCTGTACTGGTTTAAATTTAA
>nme:223_NEMIS
AAGGCGAGGCAACGCCGTACTGGTTTTTGTTAAT
>nme:224_NEMIS
AAGGCGAGGCAACGCCGTACTGGTTTTTGTTAAT
>nme:225_NEMIS
AAGGCGAGGCAACGCCGTACTGGTTTTTGTTAAT
>nme:226_NEMIS
AGATAGTACGGCAAGGCGAGGCAACGCTGTACTGGTTTTTGTTAAT
>nme:227_NEMIS
AAGGCGAGGCAACGCCGTACTGGTTTTTGTTAAT
>nme:228_NEMIS
AAGGCGAGGCAACGCTGTACTGGTTTTTGTTAAT
>nme:229_NEMIS
AAGGCGAGGCAACGCCGTACTGGTTTTTGTTCAT
>nme:230_NEMIS
AAGGCGAGGCAACGCCGTACTGGTTTTTGTTAAT
>nme:231_NEMIS
AAGGCGAGGCACCGCTGTACTGGTTTTTGTTAAT
>nme:232_NEMIS
AGGCGAGGCAACGCCGTACTGGTTTTTGTTAAT
>nme:233_NEMIS
AAGGCGAGACAACGCTGTACTGGTTTTTGTTAAT
>nme:234_NEMIS
AGATAGTACGGTAAGGCGAGGCAACGCTGTACTGGTTTAAATTTAA
>nme:235_NEMIS
AAATAGTACGGCAAGGCGAGGCAACGCCGTACTGGTTTAAATTTAA
>nme:236_NEMIS
AAGGCGAGGCAACGCCGTACTGGTTTTTGTTAAT
>nme:237_NEMIS
CAAGGCAACGCTGTACTGGTTTTTGTTAAT
>nme:238_NEMIS
AAGGCGAGGCAACGCCGTACTGGTTTTTGTTAAT
>nme:239_NEMIS
AAGGCGAGGCAACGCCGTACTGGTTTTTGTTAAT
>nme:240_NEMIS
AGATAGTACGGCAAGGCGAGGCAACGCTGTACTGGTTTTTGTTAAT
>nme:241_NEMIS
AAGGCGAGGCAACGCCGTACTGGTTTTTGTTAAT
>nme:242_NEMIS
AAGGCGAGGCAACGCTGTACTGGTTTTTGTTAAT
>nme:243_NEMIS
GCGAGGCAACGCTGTACTGGTTTTTGTTAAT
>nme:244_NEMIS
AAGGCGAGGCAACACCGTACTGGTTTAAAGTTAA
>nme:245_NEMIS
AAGGCGAGGCAACGCCGTACTGGTTTTTGTTAAT
>nme:246_NEMIS
AGATAGTACGGCAAGGCGAGGCAACGCCGTACTGGTTTAAATTTAA
>nme:247_NEMIS
AAATAGTATGGCAAGGCGAGGCAACGCCGTACTGGTTTTTGTTAAT
>nme:248_NEMIS
AAGGCGAGCCAACGCTGTACTGGTTTTTGTTAAT
>nme:249_NEMIS
AAATAGTACGGCAAGGCGAGGCAACACCGTACTGTTTTTTGTTAAT
>nme:250_NEMIS
AAGGCGAGGCAACACCGTACTGGTTTTTGTTAAT
>nme:251_NEMIS
AAGGCGAGGCAACGCCGTACTGGTTTTTGTTAAT
>nme:252_NEMIS
AAATAGTACGGCAAGGCGAGGCAACGCCGTACTGGTTTTTGTTAAT
>nme:253_NEMIS
AAGGCGAGGCAACGCTGTACTGGTTTTTGTTAAT
>nme:254_NEMIS
AGTACGGCAAGGCGAGGCAACGCCGTACTGGTTTAAATTTAA
>nme:255_NEMIS
AAGGCGAGGCAACGCCGTACTGGTTTTTGTTAAT
>nme:256_NEMIS
CAAGGCGAGGCAACGCCGTACCGGTTTTTGTTAAT
>nme:257_NEMIS
CAAGGCGAGGCAACGCCGTACCGGTTTTTGTTAAT
>nme:258_NEMIS
AAGGCGAGGCAACGCCGTACTGGTTTTTGTTAAT
>nme:259_NEMIS
AAGGCGAGGCAACGCCGTACCGGTTTTTGTTAAT
>nme:260_NEMIS
AAATAGTACGGCAAGGCGAGGCAACGCCGTACTGGTTTAAATTTAA
>nme:261_NEMIS
AAATAGTACGGCAAGGCGAGGCAACGCCGTACTGGTTTAAATTTAA
>nme:262_NEMIS
AAATAGTACGGCAAGGCGAGATAACGCCGTACTGGTTTAAATTTAA
