# Supplementary material for: Systematic identification of stem-loop containing sequence families in bacterial genomes
Source: BMC Genomics. 2008 Jan 17;9:20. doi: 10.1186/1471-2164-9-20 (PMC2267715; doi:10.1186/1471-2164-9-20)
Supplement: Additional file 1 — Family sequences. A zipped archive of files corresponding to families described in Table 3. Each file contains all the family members as sequences in FASTA format. [file 1471-2164-9-20-S1.zip › suppl_data1/E.coli_Eco-1.txt]

>eco:1_Eco-1
GAAAGAACACCACAAACTCCCCCCGTACATGCTCCAGATCTGGCATCATCCCAAGTCTGC
AATAATCCCATAGGGTCAATTTGTTGTAGTGGATTTAAAGGATACTGATATAAATTCCAT
CCCCCTTTCAACCCCATCGGGTCCTGAGTAATATACCGCCCCTGCAACGGATCGTAGTAC
CGGTGACGGTTATAGTACAGCCCTGATTCCTCATCATGCTGCTGCCCTGGCAGACGGTAC
GGCTGATACACATGATGCGGGTTCTCCTCATTAAGCTGGTTGCCCCATTCATCATATTCC
GCGCTCCACGCCGTATTGCCGTCTTCGCTGATAAGCGCCAGCGGCAGTCCCCGGTGGTCG
CAGTGATAAAGATGAGCTTTTCGCGCCGGTGTGTATTCCGGCTCCACCTGTCTGGCCAGT
TGCTCCACCGTCAGCCCGCACTGCGCAAGCCACGCCCGGCTTTCACTGCTCACGCGGTCT
GCCCGGATTTCTTCCTCCAGCCTGTCCAGCAGCCGCACCAGTTCAGCCGGGAACACCACG
CCGTGGCCGTTCTCACTCCCTTCCTGCTGGAGCGTCTCTGCCAGGCTGCGCCGCTGCGCT
TTTTCCCGCTCGCCGTTCTCTGTCTCGACCCGGATGAGCGGCGTGAAGCTTCCCGGCTCG
TATACCGTCTGGATACGTGTGGTGTCAGTCTGCACCGTCGTCAGCCTGTCTCCGTCCCAG
CCATACCACGTCACCTCCGGTTTA
>eco:2_Eco-1
CCATGCTCTTTGATGGTTTAGTTGATCTTTTCTTCTTATTAGCGCTACATCTGCGGGACT
TAACCCTAATGGATCAATACCATTCACCGGATTCAGCGGATACGCATACAGACTCCATCC
CCCCTCCAGCCCTATCGGGTCCTGAGTGATATACCGCCCCTGCAACGGATCGTAGTACCG
GTTCCGGTTGTAGTACAGCCCCGACTCCTTATCATACTGCTGCCCCGGCAGCCGGTACGG
CTGGTGCAGGTGATGCGGGTTCTCTTCATTCAGCTGGTTGCCCCACTCATCATACTCCCC
GCTCCACGCAATGTTTCCATCCGCATCCATCAGCGCCAGC
>eco:3_Eco-1
CTTCTTTCACCAGTTCCGCCCATTGAATGCAGTGGCTTAATGCATTTTAGTGTTTCTAAT
CCTAATGGATCTATATTTGAGATCGGATTCAACGGATACTGATAAAAATTCCATCCCCCT
TTCAGCCCAATCGGATCCTGAGTGATATATCGCCCCTGCAGCGGGTCATAATAGCGGTGG
CGGTTGTAATACAGGCCGGACTCCTCATCATACTGCTGCCCCGGCAGGCGGATAAGCTGC
TGCAGCTGATGCGGGTTCTCTTCATTCAGCAGGTTACCCCATTCATCGTATTCTGCGTAC
CACGCTGTTGTCCCTTCCGTGCTGATAAGGGCCAGCGGCAGGCCGCGATGGTCGCAGTGG
TACAGGTGAATTTTTCGCGCCGGCGTGTATACCGGGTCCATCTGGCTTTGCATCTGCGCC
ACCGTCAGGCCGCACGATGCCAGCCAGCGGCGGCTTTCCTCACTCACCCGGTCAGCCAGG
ATTTCACTTTCCAGCCGGTCGAGCATCTGCACCAGCACCGGCGGGAACACCACACTGCCA
CCGTCTTCGCCACCGGACTGCTGAAGGGTATCCGCCAGGCTGCGGCGCTGCGTTTTCGCC
AGCTCACCGGTGGCGGTTTCAACCCTGATGAGTGGCGTGAAGCTCCCCGGCTGATAAATC
GTCTGGATGCGGGTTCTGTCGTTCTGTATCGTGGTCAGGCGGTCGCCGTCCCAGCCGTAC
CAGGTCACTTGCGGTTTC
>eco:4_Eco-1
TTTGTTGGGTCTCGCTCCATATCCGCCATTATTTAAGTGTCCATATTTTGATGCCAGTCC
CATTGAATCTATATACTGAACCGGATTCAGCGGATACTGATAAAAATTCCATCCCCCCTT
CAGCCCAATCGGATCCTGAGTGATATACCTCCCCTGCAGCGGGTCATAATAGCGGTGGCG
GTTGTAATACAGGCCGGACTCCTCATCATACTGCTGCCCCGGCAGGCGGATAAGCTGCTG
CAGCTGATGCGGGTTCTCTTCATTCAGCAGGTTGCCCCATTCATCGTATTCTGCGCACCA
TTCTGTTGCCCCTTCCGTGCTGACAAGCGCCAGCGGCAGGCCGCGATGGTCGCAGTGGTA
CAGGTGGATTTTTCGCGCCGGCGTGTACACCGGGTCCATCTGGTTTTGCATCTGCTCCAC
CGTCAGGCCGCACGATGCCAGCCAGCGGCGGCTTTCCTCACTCACCCGGTCAGCCAGGAT
TTCACTTTCCAGCCGGTCGAGCATCTGCACCAGCACCGGCGGGAACACCACACTGCCACC
GTCTTCGCCGCCGGACTGCTGAAGGGTATCCGCCAGGCTGCGGCGCTGCGTTTTCGCCAG
CTCACCGGTGGCGGTTTCAACCCTGATGAGTGGCGTGAAGCTCCCCGGCTGATAAATCGT
CTGGATGCGGGTTCTGTCGTTCTGTATCGTGGTCAGGCGGTCGCCGTCCCAGCCGTACCA
GGTCACTTGCGGTTTC
>eco:5_Eco-1
CCAGGTACACCAGATACGGCATAAATTAGTCCACCTGATGTCATATTCTCAATCGCATCT
AACCCCATTGGGTCTATCACTTGTATGGGATTCAACGGATACTGATACATATTCCATCCA
CCTCTCAACCCAATCGGGTCCGGGGTGATATACCGCCCCTGCAACGGATCGTAGTGCCGG
TGACGGTTATAGTACAGCCCCGACTCCTCATCATGCTGCTGCCCTGGCAGACGGTACGGC
TGGTGCAGGTGATGCGGGTTCTCCTCATTAAGCTGGTTGCCCCATTCATCATACTCCCCG
CGCCACGCCGTATTGCCGTCTTCGCTGATGAGCGCCAGCGGCAGGCCCCGGTGGTCGCAG
TGGTAAAAATGAACTTTTCGCGCCGGTGTGTATTCCGGCTCCACCTGTCTGGCCAGTTGC
TCCACCGTCAGCCCGCACTGCGCAAGCCACGCCCGGCTTTCACTGCTCACGCGGTCTGCC
CGGATTTCTTCCTCCAGCCTGTCCAGCAGCCGCACCAGTTCAGCCGGGAACACCACGCCG
TGGCCGTTCTCACTCCCTTCCTGCTGGAGCGTCTCTGCCAGGCTGCGCCGCTGCGCTTTT
TCCCGCTCGCCGTTCTCTGTCTCGACCCGGATGAGCGGCGTGAAGCTTCCCGGCTCGTAT
ACCGTCTGGATACGTGTGGTGTCAGTCTGCACCGTCGTCAGCCTGTCTCCGTCCCAGCCA
TACCACGTCACCTCCGGTTTA
>eco:6_Eco-1
GATAGTGTGCCGCAAAGACCATTAGTACATGCCCCCGATTTTGCATCCTCCCACATAGAT
AAACCCAGGGGGTCGATGTCTGATATCGGATTCAATTGATATCCATACAGGTTCCATCCC
CCCTTCAGTCCAATCGGATCCTGAGTGATATATCGCCCCTGCAGCGGGTCATAATAGCGG
TGGCGGTTGTAATACAGGCCGGACTCCTCATCATACTGCTGCCCCGGCAGCCGGATAAGC
TGCTGCAGCTGATGCGGGTTCTCTTCATTCAGCAGGTTGCCCCATTCATCATATTCTGCG
CACCACGCTGTTGCCCCTTCCGTGCTGATGAGCGCCAGCGGCAGGCCGCGATGGTCGCAG
TGGTACAGGTGGATTTTTCGCGCCGGCGTGTACACCGGGTCCATCTGGTTTTTCATCTGC
TCCACGGTCAGGCCGCACGATGCCAGCCAGCGGCGGCTTTCCTCACTCACCCGGTCAGCC
AGGATTTCACTTTCCAGCCGGTCGAGCATCTGCACCAGCACCGGCGGGAACACCACACTG
CCACCGTCTTCGCCGCCGGACTGCTGAAGGGCATCCGCCAGGCTGCGGCGCTGCGTTTTC
GCCAGCTCACCGGTGGCAGTTTCGACCCTGATGAGTGGCGTGAAGCTCCCCGGCTGATAA
ATCGTCTGGATGCGGCTCCTGTCGTTCTGTATCGTGGTCAGCCGGTCGCCGTCCCAGCCG
TACCAGGTCACTTGCGGTTTC
>eco:7_Eco-1
CTGTGCAGGGCTTTTGGGCCATGGAATTGGCAAGGGGAATGGTCTAGGAAAAACTTCTAA
CCCCAGAGGATCTGTATTCGTAACTGGATTCAACGGATACTGATAAAAATTCCATCCCCC
CTTCAGCCCAATCGGATCCTGAGTGATATACCGCCCCTGCAGCGGGTCATAATAGCGGTG
GCGGTTGTAATACAGGCCGGACTCCTCATCATACTGCTGCCCCGGCAGGCGGATAAGCTG
CTGCAGCTGATGCGGGTTCTCTTCATTCAGCAGGTTGCCCCATTCATCGTATTCTGCGCA
CCATTCTGTTGTCCCTTCCTTGCTGATAAGGGCCAGCGGCAGGCCGCGATGGTCGCAGTG
GTACAGGTGGATTTTTCGCGCCGGCGTGTACACCGGGTCCATCTGGTTTTGCATCTGCTC
CACGGTCAGGCCGCACGATGCCAGCCAGCGGCGGCTTTCCTCACTCACCCGGTCAGCCAG
GATTTCACTTTCCAGCCGGTCGAGCATCTGCACCAGCACCGGCGGGAACACCACACTGCC
ACCGTCTTCGCCGCCGGACTGCTGAAGCGCATCCGCCAGGCTGCGGCGCTGCGTTTTCGC
CAGCTCACCGGTGGCGGTTTCAACTCTGATGAGTGGCGTGAAGCTCCCCGGCTGATAAAT
CGTCTGGATGCGGGTTCTGTCGTTCTGTATTGTGGTCAGCCGGTCGCCGTCCCAGCCGTA
CCAGGTCACTTGCGGTTTC
>eco:8_Eco-1
TTAATCTCATCAGCTACAGAATGGATAAGATCACTTTCGGGGTATAAATTTATATCAACC
AAACCTTGCGGATCTACATTTATGACCGGATTCAACGGATACTGATAAAAATTCCATCCC
CCCTTCAGCCCAATCGGATCCTGAGTGATATACCGCCCCTGCAGCGGGTCATAATAGCGG
TGGCGGTTGTAATACAGGCCGGACTCCTCATCATACTGCTGCCCCGGCAGGCGGATAAGC
TGCTGCAGCTGATGCGGGTTCTCTTCATTCAGCAGGTTGCCCCATTCATCGTATTCTGCG
CACCATTCTGTTGTCCCTTCCTTGCTGATAAGGGCCAGCGGCAGGCCGCGATGGTCGCAG
TGGTACAGGTGGATTTTTCGCGCCGGCGTGTACACCGGGTCCATCTGGTTTTTCATCTGC
TCCACGGTCAGGCCGCACGATGCCAGCCAGCGGCGGCTTTCCTCACTCACCCGGTCAGCC
AGGATTTCACTTTCCAGCCGGTCGAGCATCTGCACCGTGCCGGCGGGAATCCCCCACTGT
GCATAGGCAACTCACGCTATGAACGCTTCAGCTTATCAATAGCGGAAGTTATAATTTCAT
TGTCATCAAACTTGTACAACATAGTATCTAAAACAGGAAGTAGCGTTTTATCACCTAATT
CACCCGCAGCTTCAATGATATCATCATAAACAGTATTTTTTTTTAACTCATCGCATAAAA
CAGATAAAACCCTTTTATCTTT
>eco:9_Eco-1
CATGGTATATCTGAAACACACGAAAGCATACCTAAAGTTATGCTGTATAAACAGGTGGCT
AATCCCAAGGGGATCGATTCCAGAAATCGGGTTCAACGGATACTGATAAAAATTCCACCT
ACCTTCCAGCCCAATCGGAGCCTGAGTGTTATACCGCCCCTGCTGCGGTTAATGTTACCG
ATAATAGTTATAGTACAGCCCTGATTCATCATCATACTACTGCTGCGGCAGTCTGATGAA
CTATTGCTTTTACGGATTCTCCTTATTC
