# Supplementary material for: Systematic identification of stem-loop containing sequence families in bacterial genomes
Source: BMC Genomics. 2008 Jan 17;9:20. doi: 10.1186/1471-2164-9-20 (PMC2267715; doi:10.1186/1471-2164-9-20)
Supplement: Additional file 1 — Family sequences. A zipped archive of files corresponding to families described in Table 3. Each file contains all the family members as sequences in FASTA format. [file 1471-2164-9-20-S1.zip › suppl_data1/E.coli_BoxC.txt]

>eco:1_BoxC
GTTCACCCTCACCCTAACCCTCTCCCTCAAGGGAGAGGGGACCGATCGAG
>eco:2_BoxC
ATTGCCCCTCACCCCGGCCCTCTCCCCAAAGGGGCGAGGGGGAAAAGATGGC
>eco:3_BoxC
CCCCTCACCCTAACCCTCTCCCCAAGGGGGCGAGGGGACCGTC
>eco:4_BoxC
TGTTCCCCTCACCCTAACCCTCTCCCCGAGGGGGCGAGGGGACTGTCCGTG
>eco:5_BoxC
TGTTCCCCTCACCCTAACCCTCTCCCCAAAGGGGCGAGGGGACGGATTGTG
>eco:6_BoxC
ATTAACCCTCACCCCAGCCCTCACCCTGGAAGGGAGAGGGGGCAGAACGGCG
>eco:7_BoxC
GTTCCCTCTCACCCTAACCCTCTCCCCGGTGGGGCGAGGGGACTGACCGAG
>eco:8_BoxC
TGCGCCCCTCACCCTAATCCTCTCCCCATAGGGGAGAGGGAACTGCCAGTG
>eco:9_BoxC
TTTTCCCCTCACCCTAACCCTCTCCCCAGAGGGGCGAGGGGACCGTATTGTG
>eco:10_BoxC
ATTTACCCTCACCCCGGCCCTCTCCCTGAAAGGGCGAGGGGGAAAAGCGTG
>eco:11_BoxC
TGTTCCCCTCACCCTAACCCTCTCCCCAAAGGGGCGAGGGGACTGTCTGAG
>eco:12_BoxC
TGTTCCCCTCACCCTAACCCTCTCCCCAAACGGGGCGAGGGGACTGACCGAG
>eco:13_BoxC
GGTTCCCCTCACCCTAACCCTCACCCCAAAGGGGCGAGGGGACCGTTCGTG
>eco:14_BoxC
CGTTCCCCTCACCCTAACCCTCTCCCCAAAGGGGCGAGGGGACCGTTCAGTA
>eco:15_BoxC
TTTTCCCCTCACCCTAACCCTCTCCCCAGAGGGGCGAGGGGACCGATCGCG
>eco:16_BoxC
CCCCTCACCCTAACCCTCTCCCTCAGGGAGAGGGGACCGTTCGGCG
>eco:17_BoxC
TTTTCCCCTCACCCCGGCCCTCTCCCCGGAGGGGCGAGGGAGAAAAAAAGAG
>eco:18_BoxC
TTTTCCCCTCACCCTAACCCTCTCCCCAGAGGGGCGAGGGGACCGACCGAG
>eco:19_BoxC
TTTTCCCCTCTCCCTAACCCTCTCCCCAAAGGGGCGAGGGGACCGTCCGGTG
>eco:20_BoxC
TTTTCCCCTCACCCTAACCCTTTTCCCGAAGGGGCGAGGGGACTGTCCGGG
>eco:21_BoxC
TGGCCCCCTCACCCTAACCCTCTCCCCAGAGGGGCGAGGGGACCGATTGTG
>eco:22_BoxC
TGTTCCCCTCACCCTAACCCTCTCCCCGGAGGGGCGAGGGGACTGTCCGGG
