# Supplementary material for: Systematic identification of stem-loop containing sequence families in bacterial genomes
Source: BMC Genomics. 2008 Jan 17;9:20. doi: 10.1186/1471-2164-9-20 (PMC2267715; doi:10.1186/1471-2164-9-20)
Supplement: Additional file 1 — Family sequences. A zipped archive of files corresponding to families described in Table 3. Each file contains all the family members as sequences in FASTA format. [file 1471-2164-9-20-S1.zip › suppl_data1/E.coli_ERIC.txt]

>eco:1_ERIC
CATACCCTATGGATTTCTGGGTGCAGCAAGGTAGCAAGCGCCAGAATCCCCAGGAGCTTA
CATAAGTAAGTGACTGGGGTGAGGGCGTGAAGCTAACGCCGCTGCGGCCTGAAAGACGAC
GGGTATGACCGCCGGAGATAAATATATAGA
>eco:2_ERIC
CTCCCCCAAAATAGTTCGAGTTGCAGAAAGGCGGCAAGCTCGAGAATTCCCGGGAGCTTA
CATCAGTAAGTGACCGGGATGAGCGAGCGAAGATAACGCATCTGCGGCGCGAAATATGAA
GGGGGAGAGCCCTTATAGACCAGGTAGTACA
>eco:3_ERIC
TATACTCTAAATAATTCGAGTTGCAGGAAGGCGACAAGCGAGTGAATCGCCAGGAGCTTA
CATAAGTAAGTGACTGGGGTGAACGAACGCAGTCGCAGTACATGCAACTTGAAGTATGAC
GAGTATAAATGGAATGGTACATGGGCAAATA
>eco:4_ERIC
TAGACTCTAAATAATTCGAGTTGCAGGAAGGCGGCAAACGAGTGAAGCCCCAGGAGCTTA
CATAAGTAAGTGACTGGGGTGAACGAATGCAGCCGCAGCACATGCAACTTGAAGTATGAC
GAGTATAGCAGGAGTGGCAGCATGCAATACA
>eco:5_ERIC
CATACTCTAAATAATTCGAGTTGCAGGAAGGCGACAAGCGAGTGAATCCCCAGGAGCTTA
CATAAGTAAGTGACTGGGGTGAGCGAACGCAGACGCAGCACATGCAACTTGAAGTATGAC
GAGTATATTGCTGTCAACCGCCACCAAGTGCG
>eco:6_ERIC
AATTTCCGAAGTATTTCGCGTCAGAGCAAGGCGGCTAGCCTGTGAATCCCCGGGAGCTTA
CACAAGTAAGTGACCGGGGTGAGCGGGCGACGCCAACGCCGCTATGGCGTGAAAGACGAA
GGAAATTTAGATTTTACCAACCAGGTCCAGAGA
>eco:7_ERIC
TATACTCTAAATAATTCGAGTTGCAGGAAGGCGACAAGCGAGTGAATCCCCAGGAGCTTA
CATAAGTAAGTGACTGGGGTGAGCGAACGCAGACGCAGCACATGCAACTTGAAGTATGAC
GAGAATATTTACAGCATGTTCCAGCCGATCA
>eco:8_ERIC
TTTACTCTATATAATTCGGTTTACAGGAAGGCGGCAAGTGAATGAATCCCAGGAGCTTAC
TAAAGTAAGTGACTGGGGTGAATGAACGCAGCCGCAGCACATGTAACCCGAAGTATGACG
AGTAACGGTTTATTTTTTAGAATGCCGACCA
>eco:9_ERIC
TATACACAAAATCATTCAAGTTGCATCAAGGCGGCAAGTGAGCGAATCCCGATGAGCTTA
CTCAGGTAAGTGATTCGGGGGAGCGAACGCAGCCAAGGCAGAGGCGGCTTGAAGGATGAA
GTGTATATAAAGAATGTCGCCAGAAATAAA
>eco:10_ERIC
TTTACTCTATGGATTTCGTGTTGCAGGAAGGCGGCAAGCGAGTGAACTCCAGGAGCTTAC
AATAGTAAGTGACTGGGGTGAACGAACGTAGCCGCAGCACATGCAACTTGAAATACGACG
AGTAAATCGTTTGCGTGTTGCCTGAGTTGT
>eco:11_ERIC
AATACACGAAATCATTCGCGTTGCATCGAGGCGGCAACTGAGTGAACTCCCATGAGCATA
GATAACTATGTGAATGGGATGAGCGAAGGCAGTCAACGAAGAGGCAGCGTGAAGGATAAA
GTGTATAAGCGTCCCGTTTCGATCTTAGTGGT
>eco:12_ERIC
TTTCCGCTAAATGATTCGCGTTGCAGGAAGGCGGCAAGTGAGTGAAGCCCCAGGAGCATA
GATAACTATGTGACTGGGGTGAACGAGCGCAGCCAACGCATCTGCGGCGTGAAGCATGAC
GCGGAAATTATTCGGCCTCGTCCAGCCAGACT
>eco:13_ERIC
CATACTCTAAATAATTCGAGTTGCAGGAAGGCGACAAGAGAGTGAATCCCCAGGAGCTTA
CATAAGTAAGTGACTGGGGTGAGCGAACGCAGACGCAGCACATGCAACTTGAAGTATGAC
GAGTATAAGGCCCGACGATACAGGACAAGAG
>eco:14_ERIC
TTTACCCTGAAATTTCATGTTGCAGGGCGGCAGCAAAATGGAGTGTCCCCAGAAGCTTAT
AACAATAAGTCGCTGGGGGCCTAATTGCAGCTAACGGCCTGCATCATGAAAGACGACAGG
TAAATTATTTGCCGCGCACCAAAGGCA
>eco:15_ERIC
CATACTCAAAATCATTCAAACTGTATCAAGATGGCAAGAGAATGAATCCCGATGAGCTTA
CTGTAGTAAGTGATTCAGGTGAAAGAATGCAGCCAACACAGAGACAGATTGAAGGATGAA
GAGTATGGGTTCCACCTCGTCGCTGTATGCAGCCA
>eco:16_ERIC
TAAATCCTATGGATTTTGAATTTAGGGAAGGCGGCAAGTTTATTCATCCCCGGGAGCTTA
CTGAAGTAAGTGACCGGGGTGGAGAAACGCAGCCAACGCACCATAAATTTAAAAGACGAA
GGATTTTAGCCGTCCAGATGTTTACACATCCA
>eco:17_ERIC
TATATCCGAGATATTCGGGTTGTGGCAAGGCGGCAACTGAGTGAGTCGCCAGGAGCATAG
CTAACTATGTGACTGGTGCGAATGAAGGAAGCCAACGCCGTCACAAGCTGAATAGCGACG
GATAGAAAAGATTTGTTCGTTGGAGCCTGGCC
>eco:18_ERIC
ATTACACAAAATCATTCGCACTGCATCGAGACGGAAAGTGAATGAGGGCCGGGGAGCGTA
CTCGCAGTACGTGACCCGGTCGAATGAGCGTAGTCGTCGATGAGGCAGTGTGAAGGATGA
AGTGTAAATAAAAAAGGAACTATTCTTGCA
>eco:19_ERIC
TATACACAAAATCATTCAGGTTGCATCAAGGCGGCAAGTGAGTGAATCCCCGGGAGCGTA
CAGAAGTACGTGACCGGGGTGAACGAGCGCAGCCAACGCAGAGGCAGCCTGAAGGATGAA
GTGTATACGTGTCAGGCCAGCTCGTCCCAGA
