# Supplementary material for: Systematic identification of stem-loop containing sequence families in bacterial genomes
Source: BMC Genomics. 2008 Jan 17;9:20. doi: 10.1186/1471-2164-9-20 (PMC2267715; doi:10.1186/1471-2164-9-20)
Supplement: Additional file 1 — Family sequences. A zipped archive of files corresponding to families described in Table 3. Each file contains all the family members as sequences in FASTA format. [file 1471-2164-9-20-S1.zip › suppl_data1/E.coli_PU-BIME.txt]

>eco:1_PU-BIME
GCCGGATGCGGCGTGAACGCCTTATCCTGCCTACAAAAGCATGCAGATTCAATATATTGC
AGAATTAACGTAGGCCTGATAAGACGCGCCAGCGTCGCATCAGGCG
>eco:2_PU-BIME
GCCGGATGCGGCGTAAACGCCTTATCCGGCCTACGATTTCGCAGCAATCTGTAGGCCGGA
TAAGATGCGTCAGCATCGCATCCGGCA
>eco:3_PU-BIME
GCCGGATGCGGCGTAAACGCTTTATCCGGCCTACATTCGTGCTCCCGTAGGCCTGATAAG
ACGCATCAGCGTCGCATCAGGCA
>eco:4_PU-BIME
AGGCCGGATAAGACGCGACCGGCGTCGCATCCGGCG
>eco:5_PU-BIME
GCCGGATGCGCTTTGCTTATCCGGCCTACAAAATCGCAGCGTGTAGGCCTGATAAGACGC
GCCAGCGTCGCATCAGGCG
>eco:6_PU-BIME
GCCGGATGCGCTTTGCTTATCCGGCCTACAAAATCGCAGCGCGTAGGCCTGATAAGACGC
GCCAGCGTCGCATCAGGCG
>eco:7_PU-BIME
GCCGGATGCGCTTTGCTTATCCGGCCTACAAAATCGCAGCGTGTAGGCCAGATAAGACGC
GTCAGCGTCGCATCAGGCG
>eco:8_PU-BIME
GTCGGATGCGGCGTGAACGCCTTATCCGACCTACGGGTAGTGCGTTTTGTAGGCCTGATA
AGACGCGGCAAGCGTCGCATCAGGCA
>eco:9_PU-BIME
GTCGGATGCGGCGAAAACGCCTTATCTGACCTACAGA
>eco:10_PU-BIME
GTCGGATGCGGCGTGAACGCCTTATCCGACCTACAAAAACAAATTTATCAATGAGTTAGA
AATCCCTTTAGGCCTGATAAGACGCGCCAGCGTCGCATCAGGCA
>eco:11_PU-BIME
CGTAGGCCTGATAAGACGCGGACAGCGTCGCATCAGGCA
>eco:12_PU-BIME
GCCGGATGCGGCGTGAACGCCTTATCCAGCCTACAAAATTGTGCAAAATCAATGGATTGC
ACAGCTAGCGTAGGCCTGATAAGCGTAGCGCATCAGGCA
>eco:13_PU-BIME
GTCGGATGCGGCGTGAACGCCTTATCCGACCTACGATTCGGGGCCGTTTGTAGGCCCGAT
AAGACGCGCCAGCGTCGCATCGGGCA
>eco:14_PU-BIME
GCCGGATGCGGCGTAAACGCCTTATCCGGCCTACAAAAAACGTGCAAATTCAAAATGTTG
>eco:15_PU-BIME
GTAAATGCCTTATCCGCCTTAAGGTATGAGGGGGGTTGTAGGCATGATAAGACGCGCCAG
CGTCGCATCAGGCG
>eco:16_PU-BIME
GCCGGATGCGGCGTAAACGTCTTATCCGGCCTACG
>eco:17_PU-BIME
GTCGGATGCGGCGTGAACGCATTATTCGGCCTACGGTTCGCGTACAGATTTGTAGGCATG
ATAAGACGCGTCAGCGTCGCATCAGGCA
>eco:18_PU-BIME
GCCGGATGCGGCGTAAACGCCTTATCCGTCCTACAAAATCGT
>eco:19_PU-BIME
CTCGTAGGCATGATAAGACGCGCCAGCGTCGCATCAGGCA
>eco:20_PU-BIME
GCCGGATGCGGCATAAACGCCTTATCCGGCCTACCGATCCGGCACAAGTTTGTAGGCATG
ATAAGACGCGCTAGCGTCGCATCAGGCA
>eco:21_PU-BIME
GCCGGATGCGGCGTGAACGCCTTATCCGTCCTACCGTTCAGGCACAAGTTTGTAGGCATG
ATAAGACGCGCCAGCGTCGCATCAGGCA
>eco:22_PU-BIME
GCCGGATGGCGGCACAAGCGCCTTATCCGGCCTACAAAACCACAAAA
>eco:23_PU-BIME
GCCGGATGCGGCGTGAACGCCTTATCCGGCCTACGAATGGCGCAAGAATCTGTAGGCCTG
ATAAGCGTAGCGCATCAGGCA
>eco:24_PU-BIME
GCCGGATGCGGCGTGAACGCCTTATCCGGCCTACGAATGGCGCAAGAATCTGTAGGCCTG
ATAAGCGTAGCGCATCAGGCA
>eco:25_PU-BIME
GCCGGATGCGGCGTGGACGCCTTATCCGGCCTACGAGTGGCGCGAGAATCTGTAGGCCTG
ATAAGCGTAGCGCATCAGGCA
>eco:26_PU-BIME
GCCGGATGCGGCGTGAACGCCTTATCCGGCCTACGAGTGGCGCGAGAATTGTAGGCCTGA
TAAGCGTAGCGCATCAGGCA
>eco:27_PU-BIME
GTCGGATGCGACGCCATCCGTCTTATCCGACCTACAGTTCAGTGCACCTCGTAGGCCTGA
TAAGTCGCGTCAGCGACGCATCAGGCA
>eco:28_PU-BIME
GTCGGATGCGACGCTATGCGTCTTATCCGACCTACAGTTCAGTGCACCCCGTAGGCCTGA
TAAGTCACGTCAGCGGCGCATCAGGCA
>eco:29_PU-BIME
GTCGGATGCGACGCTATGCGTCTTATCCGACCTACAGTTCAGTGCACCCCGTAGGCCTGA
TAAGTCGCGTCAGCGGCGCATCAGGCA
>eco:30_PU-BIME
GTCGGATGCGACGCTATGCGTCTTATCCGACCTACAGTTCAGTTCACCCCGTAGGCCTGA
TAAGTCGCGTCAGCGGCGCATCAGGCA
>eco:31_PU-BIME
GTCGGATGCGACGCGAGCGCCTTATCCGACCTACGGTTCAGGTCCGTAGGCATGATAAAA
CGCGTCAGCGTCGCATCAGGCA
>eco:32_PU-BIME
GTAGGCCTGATAAGACGCGTCAGCGTCGCATCAGGCA
>eco:33_PU-BIME
GCCGGATGCGGCGTGAACGCCTTATCCGGCCTACGTAGAGCACTGAACTCGTAGGCCTGA
TAAGCGTAGCGCATCAGGCA
>eco:34_PU-BIME
GCCGGATGCGGCGTGAACGCCTTATCCGGCCTACGTAGAGCACTGAACTCGTAGGCCTGA
TAAGCGTAGCGCATCAGGCA
>eco:35_PU-BIME
GTCGGATGCGGCGCGAGCGCCTTATCCGACCAACATATCATAACGGAGTGATCGCATTG
>eco:36_PU-BIME
GCCGGATGCGGCGTGAACGCCTTATCCGGCCTACGGATGGCGTGAGAATTTGTAGGTCTG
ATAAGACGCGTTAGCGTCGCATCAGGCA
>eco:37_PU-BIME
GCCGGATGCGGCGTGAACGCCTTATCCGGCCTACGGATGGCGCGGGAATTTGTAGGCCTG
ATAAGACGCGTTAGCGTCGCATCAGGCA
>eco:38_PU-BIME
GCCGGATGCGGCGTGAACGCCTTATCCGGCCTACGGGTGGCGCGAGAATTTGTAGGCCTG
ATAAGACGCGTTAGCGTCGCATCAGGCA
>eco:39_PU-BIME
GCCGGATGCGGCGTAAACGCCTTATCCGGCCTACGGATGGCGCGGGAATTTGTAGGCCTG
ATAAGACGCGTTAGCGTCGCATCAGGCA
>eco:40_PU-BIME
GCCGGATGCGGCGTGAACGCCTTATCCGGTCTACACTTCGCCCATAAACCGTAGGCCTGA
TAAGACGCGCATAGCGTCGCATCAGGCA
>eco:41_PU-BIME
GCCGGATGCGGCGTGAACGCCTTATCCGGCCTACACTTCGCCCGTAAGCCGTAGGCCTGA
TAAGACGCGCAAAGCGTCGCATCAGGCA
>eco:42_PU-BIME
CTTCGTACGCCGGATAAGACGCGGCAGGCGTCGCATCCGGCA
>eco:43_PU-BIME
GCCGGATGCGGCGTGAACGCCTTATCCGGCCTACGGTTCTGGCACCTTTTGTAGGCCTGA
TAAGACGCGGCAAGCGTCGCATCAGGCA
>eco:44_PU-BIME
GCCGGATGCGGCGTGAACGCCTTATCCGCCCTACGCGGTTCTGGCACATTTTGCAGGCCT
GATAAGACGCGGCAAGCGTCGCATCAGGCA
>eco:45_PU-BIME
GCCGGATGCGGCGTAAACGCTTTGTCCGGCCAACAAAAGCACGTAAATTCAATATATTGC
TGAAATAACGTAGGCCTGATAAGCGTAGCGCATCAGGCA
>eco:46_PU-BIME
GTCAGATGCGGCATGAACGCCTGATTCGGCCTACAAAGGTTTGTAATTCAGAAACTTTGT
AGGCCTGATAAGCGTAGCGCAGCAGGCAATTCGCCG
>eco:47_PU-BIME
GCCGGATGCGGCGTGACCGCCTTATCCGGCCTACGAAACCGCAAGAATTCAATATATTGC
AGGAGCGGTGTAGGCCTGATAAGCGTAGCGCATCAGGCA
>eco:48_PU-BIME
GCCAGATGCGGCGTGAACGCCTTATCTGGCCTACGAACCGACGATAACTTAACGA
>eco:49_PU-BIME
TAAAATATGAAAAATATGTAGGCATGATAAGACGCGCCAGCGTCGCATCAGGCA
>eco:50_PU-BIME
GCCGGATGCGGCGTGAACGCCTTATCCGGCCTACGAGATGAAGC
>eco:51_PU-BIME
GCCGGATGCGGCGTAAACGCCTTATCCGGCCTACGGTTCAGGCACAAGTTTGTAGGCCTG
ATAAGACGGGTAAGCGTCGCATCAGGCA
>eco:52_PU-BIME
GCCGGATGCGGCGTAAACGCCTTATCCGGCCTACGGTTCAGGCACAGGTTTGTAGGCCTG
ATAAGACGCGTAAGCGTCGCATCAGGCA
>eco:53_PU-BIME
GCCGGATGCGGCATGAGTACCATATCCTTCCTGAAAATCGCGCAAATTCTATATATTGCA
GAGATCATGTAGGCCTGATAAGCGAAGCGCATCAGGCA
>eco:54_PU-BIME
TGCGGCACCGGTTGTAGGCCTGATAAGACGCGTCAAGCGTCGCATCAGGCA
>eco:55_PU-BIME
GCCGGATGCGGCGTAAACGCCTTATCCGGCCTACCGATCCGGTACCCATTGTAGGCCTGA
TAAGATGCGTCAAGCATCGCATCAGGCA
>eco:56_PU-BIME
GCCGGATGCGGCGTGAACGCCTTATCCGGCCTACAAAAATCTTGCCAATTCAATATATTG
CAGGACCATGTAGGCCTGATAAGCGTAGCGCATCAGGCA
>eco:57_PU-BIME
GCCGGATGCGGCGTGAACGCCTTATCCGGCCTACAAATGCTATCAA
>eco:58_PU-BIME
CGGATGCGTGCCAACCGTAGGTCGGATAAGACGCGGCAGCGTCGCATCCGACA
>eco:59_PU-BIME
GCCGGATGCGGCGTGAACGCCTTATCCGGCCTACAAAAGCATGAAAATTCAATATATTGC
AGGAGCTGCGTAGGCCTGATAAGCGTAGCGCATCAGGCA
>eco:60_PU-BIME
GCCGGATGCGGCGTGAACGCCTTATCCGGCCTACAAAAGCACGCAAACTCAATATATTGC
AGAGATCATGTAGGCCTGATAAGCGTAGCGCATCAGGCA
>eco:61_PU-BIME
GCCGGATGCGGCGTGAACGCCTTATCCGGCCTACAAAATCGCTTAAATTCAATATATTGC
ACCATCCTCGTAGGCCTGATAAGCGTAGCGCATCAGGCA
>eco:62_PU-BIME
GCCGGATGCGGCGTGAACGCCTTATCCAGCCTACAAATTTGTGCAAATTCAATAAATTGC
AGGAAATACGTAGGCCTGATAAGACGCGTCAAGCGTCGCATCAGGCA
>eco:63_PU-BIME
CAAGTCGATGTTGTTGCAACGTAATGCGTAAACCGTAGGCCTGATAAGACGCGCAAGCGT
CGCATCAGGCA
>eco:64_PU-BIME
GCCGGATGCGGCGTGAACGCCTTATCCGGCCTACAAGTCATTACCCGTAGGCCTGATAAG
CGCAGCGCATCAGGCG
>eco:65_PU-BIME
GTCGGATGCGGCGCTTGCGCCTTATCCGACCTACATTGGTGGTCCCGTAGGCCTGATAAG
ACGCGTCAGCGTCGCATCAGGCT
>eco:66_PU-BIME
ATTGTCGGTCACCCGTAGGCCTGATAAGACACGTTAAACGTCACATCAGGCA
>eco:67_PU-BIME
GCCGGATACGGCATGAACGCTTTATTCGGTCTACAAAAGCAGGCAAATTCAATATATTGC
AGAGATGATGTAGACACTGGCAAGCGTAGCGCATCAGGTAATTTTGCG
>eco:68_PU-BIME
AGGCCTGATAAGTCGCGCAGCGTCGCATCAGGCA
>eco:69_PU-BIME
GCCGGATGCTGCGAAAATGCCTTATCTGGCCTACAGATTCGATGCGATTCGTAGGTCGGA
TAAGATGCGCAAGCATCGCATCCGACA
>eco:70_PU-BIME
GCCGGATGCGGCGTAAACGCCTTATCCGGCCTACGGTTCGATGCGATTTGTAGGTCGGAT
AAGATGCGCAAGCATCGCATCCGACA
>eco:71_PU-BIME
GCCGGATGCGGCGTGAACGCCTTATCCGGCCTACAAACCGCGCAAATTCAATATATTGCG
GAGAAAATGTAGGCCTGATAAGCGTAGCGCATCAGGCT
>eco:72_PU-BIME
GCCGGATGCGGCGTAAACGCCTTATCCGGCCTACAAAAGCATGCAAATTCAATATATTGC
AGAGTTCACGTAGGCCTGATAAGCGTAGCGCATCAGGCA
>eco:73_PU-BIME
GCTGGACGTAGCGTAAACGCCTGATCCGTCCAACGGTTCGGATTTTGTAGGCCTGATAAG
ACGCGGTAGCGTCGCATCAGGCA
>eco:74_PU-BIME
GCCGGATGCGGCGTAAACGCCTTATCCGTCCTACGAATTACTTATAAATTA
>eco:75_PU-BIME
GCCGGATGCGGCGTGAACGCCTTATCCGTCCTACAAGTTCATGCAATTTTAATAAGTTGC
CAGATATCCTGTAGGCCTGATAAGCGTAGCGCATCAGGCA
>eco:76_PU-BIME
GCCTGATGCGGCGTTAACGCCTTATCCGGCCTACAAAGTCCTGCAGATTCAATATATTGC
AGGTACTGCGTAGGCCTGATAAGCGTAGCGCATCAGGCT
>eco:77_PU-BIME
GCCGGATGCGGCGTAAACGCCTTATCCGGCCTACAAAAGCGTGCAAATTCAATACATTGC
ATGGGCCATGTAGGCCTGATAAGCGTAGCGCATCAGGCA
>eco:78_PU-BIME
GCCGGATGCGGCGGGGACGCCTTATCCGGCCTACATAGTGCATAAATTCTTATAA
>eco:79_PU-BIME
TTTTGTAGGTCTGATAAGACGCGCCAGCGTCGCATCAGACA
>eco:80_PU-BIME
GCCGGATGCGGCACGAGCGCCTTATCCGGCCTACAAAATCGTGCAAATTCAAAATATTGC
AGGGGACGCGTAGGCCTGATAAGCGTAGCGCATCAGGCA
>eco:81_PU-BIME
GCCGGATGCGGCGTGAACGCCTTTTCCGGTCTACG
>eco:82_PU-BIME
GCCGGATGCGGCGTGAACGTCTTATCCGGCCCACAGGAACTGTAATCTTTGTAGACCGGT
TAAGATGCGTCATCGCATCCGGCA
>eco:83_PU-BIME
GCCGGATGCGGCGTAAACGCCTTATCCGGCCTACAAAACAGTGCAAATTCAATATATTGC
AATCTTCTGGTAGGCCTGATAAGCATCGCGCATCAGGCA
>eco:84_PU-BIME
GCCGGATGCCGCGTAAACGCCGTATCCAGCCGACAAAACTGTCCAGACTCAATGCATCAG
AGCTTCCATGTAAAACTGATAAGCGG
>eco:85_PU-BIME
GCCGGATGCGGCGTGAACGCCTTATCCAGCCTACCAAACCCGCACTGATTGTAGGCATGA
TAAGACGCGCAAGCGTCGCATCAGGCA
>eco:86_PU-BIME
GCCGGATGCGGCGTGAACGCCTTATCCGACCCACAAAGTCTTGCAAAATCAATAAATTGC
AGGAACGATGTAGGCCTGATAAGCGTAGCGCATCAGGCA
>eco:87_PU-BIME
GCCGGATGCGGCGTAAACGCCTTATCCGGCCTACAAGTGCTCGCAAAATCGATAAATTGC
GATTGCCCCCATAGACCCGATAA
>eco:88_PU-BIME
GCCTGATGCGGCGTAAACGCCTTATCAGGCCAAC
>eco:89_PU-BIME
GTCGGATGCGGCGTGGACGCCTTATCCGACCCACAGAAT
>eco:90_PU-BIME
TCCGGATGGGGCGCGAACGCCTTATCCGGCCCACAAAACCCGCAAATTCAATTAATTGCG
TCCCCTTGCAGGCCTGATAAGCGTAGTGCATCAGGCA
>eco:91_PU-BIME
GCCGGATGCGGCGTGAATGCTTTATTCGGCATACATAATCAATACGTCGTTTGCAGGCCT
GATAAGCGCAGCGCATCAGACA
>eco:92_PU-BIME
GCCGGATGCGGCGCGAGTACTTTATCCGATCTATAAATGTAGGCCGGATAAGATGCGCTA
GCATCGCATCTGGCA
>eco:93_PU-BIME
AGGCCGGATAAGACGCGGCCAGCGTCGCATCCGGCA
>eco:94_PU-BIME
GCCGGATGCGGCGTAACGCCTTACCCGGCAGGCAATATCATGCAGATTCAATAAGTTG
>eco:95_PU-BIME
GCCGGATGCGGCGTAAACGCCTTATCCGGCATACATTAGCCCGGTTGTAGACCTGACAGG
CGAAGCGCATCAGACA
>eco:96_PU-BIME
GCCGGATGCGGCGTGAACGCCTTATCCGGCATGAAAACCCTTCAAATCCAATAGATTGCA
GTGAACGTGTAGGCCTGATAAGCGTAGCGCATCAGGCA
>eco:97_PU-BIME
GCCGGATGCGGCGTGAACGCCTTATCCGGCATGAAAACCCTTCAAATCCAATAGATTGCA
GTGAACGTGTAGGCCTGATAAGCGTAGCGCATCAGGCA
>eco:98_PU-BIME
GCCGGATGCGGCGTAAACGCCTTATCCAGCCTACAAAAACTCATAAATTCAAAGTGTTGC
AGGAAAAGGTAGGCCTGATAAGCGTAGCGCATCAGGCA
>eco:99_PU-BIME
GCCGGATGCGGCGAGTGCCTTATCCGACCTACATCGATGATCCGCGTAGGCCTGATAAGC
GTAGCGCTTCAGGCAATGCTGCA
>eco:100_PU-BIME
GCCGGATGCGGCGTGAACGCCTTATCCGGCCTACAAAACTGTGCAAATTCAATATATTGC
AGGAAACACGTAGGCCTGATAAGCGAAGCGCATCAGGCA
>eco:101_PU-BIME
GCCGGATGCGGCGTGAACGCCTTATTCGACCTATAAAACTATGCAAATTCAATACATTGC
AGGAGTCGAATAGGCCTGACAGGCGTAGCACGTCAGACG
>eco:102_PU-BIME
GCCGGGGGCGCTGCGCTTGCCCGGCCTACATTAGAGCGTAACTGCAATGAATTGTGCCCA
TTTGTAGGCCTGATAAGCGTAGCGCCATCAGGCA
>eco:103_PU-BIME
GGCGGATGCGGCGCGAGTGCCTTGTCCGCCCCAGAACGCACCACAATCGTAGGCCTGAGA
AGACGCAACAGCGTCGCATCGGGCA
>eco:104_PU-BIME
GCCGGATGCGGCGAAAACGCCACATCCGGCCTACAGTTCAATGATAGTTCAACAGATTTC
GAATATTCTG
>eco:105_PU-BIME
GTCGGATGCGGCGCGAGCGCCTTATCCGACCTACGGTTCGGTATCTCTGGTAGTCCTGGT
AAGACGCGAACAGCGTCGCATCAGGCA
>eco:106_PU-BIME
GCCGGATGCGGCGTGAACGCCTTATCCGGCCTACAAAACCTTGCTAATTCAATATATTGC
AGGGACTATGTAGGCCTGATAAGCATAGCGCATCAGGCA
>eco:107_PU-BIME
GCCGGATGCGGCGTAAACGCCTTATCCGGCCTACAAAAATGTGCAAATTCAATAAATTGC
AATTCAACTTGTAGGCCTGATAAGCGCAGCGCATCAGGCA
>eco:108_PU-BIME
GCCGGATGCGGCGTGAACGCCTTATCCGTCCTACGGTTCTGTGCTCGGGTCTTGTAGGCC
TGATAAGACGCGTCAGCGTCGCATCAGGCA
>eco:109_PU-BIME
GCCGGATGCGGCGTAAAACGCCTTATCCGTCCTACGGTTCTGTGCTCGGGACCTGTAGGC
CTGATAAGACGCGTCAGCGTCGCATCAGGCA
>eco:110_PU-BIME
GCCGGATGCGGCGTGAACGCCTTATCCGGCCTACGGGGCGGTGCGAATGCA
>eco:111_PU-BIME
TCCTGTAGGCCTGATAAGACGCGTAAAGCGTCGCATCAGGCG
>eco:112_PU-BIME
GCCGGATGCGGTGCGAGCGCCTTATCCGGCCTGGGGAATGAGCGATTTGTAGGCATGATA
AGACGCGTTAGCGTCGCATCAGGCG
>eco:113_PU-BIME
GCCGGATGCGGTGTAAACACCTTATCCGGCATACAGAACAATACTA
>eco:114_PU-BIME
ATACGTGGCAGTGCTATGTAGGCATGATAAGACGCTTCAGCGTCGCATCAGGCA
>eco:115_PU-BIME
GCCGGATGCAGCGTAAACGCCTTATCCGTCCTACGG
>eco:116_PU-BIME
GCCGGATGCGGCGCGAGCGCCTTATCCGGCCTACAAA
>eco:117_PU-BIME
GCCGGATGCGGCGTGAACGCCTTGTCCGGC
>eco:118_PU-BIME
GCCGGATGCGGCTTGAACGCCTTATCCGGCCTACAAAACCATACAAATCAGTATGTTGAG
CTTATTGTAGGCCGGATAAAACGCGCCAGCGTTGCATCCGGCA
>eco:119_PU-BIME
GCCGGATGCGGCGTGAACGCCTTATCCGGCCTACAAAACCACACAGAT
>eco:120_PU-BIME
GCCTGATGCGCAAGCTTATCAGGCCTACATTTACTTGCTGAAATTGCCTGATTTGTAGGC
CGGATAAGACGCGTTAAGCGTCGCATCCGGCA
>eco:121_PU-BIME
GCCAGATGCGGCGTGAACGCCTTATCTGGCCTGCAAAAAATAGCAA
>eco:122_PU-BIME
GCCGGATGCGGCGTGAACGCCTTATCCGGCCTACAAAATTGTGTAAATTCAATAAATTGA
TCGATCCACGTAGGCCTGATAAGCGTAGCGCATCAGGCA
>eco:123_PU-BIME
GTCGGATGCGGCGTGACCGCCTTGTCTGACCTACGGGGTGCCGCACTTCACAGCGGTGTA
GGCCTGATAAGACGCGCCAGCGTCGCATCAGGCA
>eco:124_PU-BIME
GTCGGATGCGGCGTAACCGCCTTATCCGACCTACGGGGTGGAGCACTTCACAGCGGTGTA
GGCCTGATAAGACGCGCCAGCGTCGCATCAGGCA
>eco:125_PU-BIME
GTCGGATGCGGCGTAACCGCCTTATCCAACCTACGGGGTGGAGCACTTCACAGCGGTGTA
GGCCTGATAAGACGCGCCAGCGTCGCATCAGGCA
>eco:126_PU-BIME
GTCGGATGCGGCGTAACCGCCTTATCCGACCTACGGGGTGGAGCACTTCACAGCGGTGTA
GGCCTGATAAGACGCGCCAGCGTCGCATCAGGCA
>eco:127_PU-BIME
GTTGGATGCGGCGTAACCGCCTTATCCAACCTACGGGGTGGAGCACTTCACAGCGGTGTA
GGCCTGATAAGACGCGCCAGCGTCGCATCAGGCA
>eco:128_PU-BIME
CTGATAAGACGCGCCAGCGTCGCATCAGGCA
>eco:129_PU-BIME
GCCGGATGCGGCGTAAACGCCTTATCCGGCCTACGATTCCCATTATTTCAACAAATTACA
TTAAAGTAGGCCAGATAAGACGCGTCAGCGTCGCATCTGGCA
>eco:130_PU-BIME
GCCGGATGCGGCGTAAACGCCTTATCCGTCCTACGAATCC
>eco:131_PU-BIME
GCCGGATGCGGCGTAAACGCCTTATCCGGCCTACGGGGAGCATTTGTAGGCCTGATAAGA
CGCGGCAAGCGTCGCATCAGGCA
>eco:132_PU-BIME
GCCGGATGCGGCGTAAACGCCTTATCCGGCCTACGGCTCGGTTTGTAGGCCTGATAAGAC
GCGCCAGCGTCGCATCAGGCT
>eco:133_PU-BIME
GCCGGATGCAGCGTGAACGCCTTATCCGGCCTACGGCTCGGATTTGTAGGCCTGATAAGA
CGCGCCAGCGTCGCATCAGGCA
>eco:134_PU-BIME
GTCGGATGCGGCGTAAACGCCTTATCCGACCTACGGTTCTACCCCTGCGTAGGCCTGATA
AGACGCGCCAGCGTCGCATCAGGCA
>eco:135_PU-BIME
GCCGGATGCGGCGTGAACGCCTTATCCGACCTACGTGTGACGTGTAGGCCTGATAAGACG
CGATAAGCGTCGCATCAGGCA
>eco:136_PU-BIME
GGCGGATGCGGCGTAAACGCCTTATCCGCCCTACGCGTTAAAGAGCCGGTTTGTAGGCCT
GATAAGACGCACTAGCGTCGCATCAGGCA
>eco:137_PU-BIME
GCCGGATGCGGCGTAAACGCCTTATCCGGCCTACAAAATCGTGCTAATTCAATATATTGC
AGAAACCTTGTAGGCCTGATAAGCGTAGCGCATCAGGCA
>eco:138_PU-BIME
CCTGTAGACCTGATAAGACGCGCAAGCGTCGCATCAGGCA
>eco:139_PU-BIME
GCCGGATGCGGCGTGAACGCCTTATCCGGCCTACGAAATCGTGCTAATTCAATATATTGT
GGGCTCCACGTAGGCCTGATAAGCGTAGCGCATCAGGCA
>eco:140_PU-BIME
GGCGGATGCGGCGTAAACGCCTTATCCGCCCTACATGTGCAATCCCGTAGGCTGGATAAG
ACGCGGCAAGCGTCGCATCCGGCA
>eco:141_PU-BIME
GGCGGATGCGGCGTGAACGCCTTATCCGCCCTACATGTGCAATCCCGTAGGCTGGATAAG
ATGCGGCAAGCGTCGCATCCGGCA
>eco:142_PU-BIME
TGTAGGCCGGATAAGACGCGTCAGCGTCGCATCCGGCA
>eco:143_PU-BIME
GCCGGATGCGGCGTTAACGCCTTATCCGGCCTACGGTTGAGCAC
>eco:144_PU-BIME
GGCCTGATAAGACGCGTGAGCGTCGCATCAGGCA
>eco:145_PU-BIME
GTCGGATGCGGCGTGAACGCCTTATCCGAACTACG
>eco:146_PU-BIME
GTCGGATGCGGCGCGAACGCCTTATCCGAACTACGCGAAGTTAATCCATAGTATTCGTAG
GCCGGATAAGACGTGGCAAGCGTCGCATCCGGCA
>eco:147_PU-BIME
GCCGGATGCGGCGTAAACGCCTTATCCGGCCTACAAATTCTGCAAATTCAACAAATTGCG
AATCCCTTGTAGGCCTGATAAGCGTAGCGCATCAGGCA
>eco:148_PU-BIME
GTCGGATGCGGCGTGAACGCCATATCCGCCCTGGGGTTCTGTACACTGTAGGCCTGATAA
GACGCATTACGCGTCGCATCAGGCA
>eco:149_PU-BIME
GTCGGATGCGGCGTGAACGCCTTATCCGACCTACGGTTCTGTTCACTGTAGGCCTGATAA
GACGCATTACGCGTCGCATCAGGCA
>eco:150_PU-BIME
GTCGGATGCGGCGTGAACGCCTTATCCGACCTACGGTTCTGTTCACTGTAGGCCTGATAA
GACGCATTACGCGTCGCATCAGGCA
>eco:151_PU-BIME
GCCGGATGCGGCGTGAACGCCTTATCCGGC
>eco:152_PU-BIME
GCCGGATGCGGCGTGAACGCCTTATCCGGCCTACAAAACTTTGCAAATTCAATATATTGC
AATCTCCGTGTAGGCCTGATAAGCGTAGCGCATCAGGCA
>eco:153_PU-BIME
GCCGGATGCGGCGTGAACGCCTTATCCGGCCTACAAGATCGTGCAAATTCAATATATTGC
ATGAGCCACGTAGGCCTGATAAGCGTAGCGCATCAGGCA
>eco:154_PU-BIME
GTCGGATGCGGCGTAAACGCCTTATCCGACCTGGATCCCCGTAGGCCGGACAAGACGCGC
AGCGTCGCCTCCGGCA
>eco:155_PU-BIME
TGCGATGTGGTTTGTAGGCATGATAAGACGCGCCAGCGTCGCATCAGGCA
>eco:156_PU-BIME
GCCGGATGCGGCGTAAACGCCTTATCCGGCCTACACATGCGTCCCCGTAGGTCGGATAAG
ACGCGCCAGCGTCGCATCCGACA
>eco:157_PU-BIME
GCCGGATGCGGCGTGAACGCCTTATCCGGCCTACATGTCGCACGAACCATGAAGGCCCGA
TAAGCGCAGCGCATCGGGCA
>eco:158_PU-BIME
TCTTGTAGGCCTGATAAGAACGCGTGAGCGTCGCATCAGGCA
>eco:159_PU-BIME
ATCCTGCCTACGGTTCTGGCCTGGGGACTTGTAGGCCTGATAAGACGCGTCAAGCGTCGC
ATCAGGCG
>eco:160_PU-BIME
GCCGGATGCGGCGTTAACGCCTTATCCGGCCTACAAAACCAATTAAATTCAATGAATTAA
AAAATGATGTAGACCTGATA
>eco:161_PU-BIME
GCCGGATGCGGCGTGAACGCCTTATCCGGCCTACAAATCATGCAAATCCAAAATATTGCA
GGAGTTATGTAGGCCTGATAAGCGTAGCGCATCAGGCA
>eco:162_PU-BIME
GCCGGATGCGGCGCGAGCGCCTTATCCGTCCTACAAAACATCGCAAATTCAATAGATTGC
AATGCACTTGTAGGCCTGATAAGCGTAGCGCATCAGGCAATTTGGCG
>eco:163_PU-BIME
GCCGGATTCGGCGTGAACGCCTTATCCGATCTACGGGCCTCGTCCCTGTTGTGATAAAGG
CATCAAATCCCAGACATGATAAGACGCGCCAGCGTCGCATCAGGCG
>eco:164_PU-BIME
CTTTGTAGGCCTGATAAGACGCGCCAGCGTCGCATCAGGCA
>eco:165_PU-BIME
GCCGGATGCGGCGTGAACGCCTTATCCGGCCTACAAAAACCTGCAAATTCAATATATTGC
AGGATACGTGTAGGCCTGATAAGCGTAGCGCATCAGGCA
>eco:166_PU-BIME
GTCAGATGCGGCGTGAACGCCTTATCTGACCTACG
>eco:167_PU-BIME
GTCGGATGCGGCGTGAACGCCTTATCCGACCTACGTTCGGCACCCGTAGGCCGGATAAGA
TGCGCCAGCATCGCATCCGGCA
>eco:168_PU-BIME
GCCGGATGCGGCGTGAACACCTTATCCAGCACACATCTGGCAGCGGCTATAGGTCTGATA
AGACGCGTTAGCGTCGCATCAGACA
>eco:169_PU-BIME
GCCGGATGCGGCGTGAACGCCTTATCCAGCCGACATGTGGCAGCGGTTGTAGGTCTGATA
AGACGCGCAAGCGTCGCATCAGACG
>eco:170_PU-BIME
GCCGGATGCGGCGTAAACACCTTATCCCGCCTACTCGATCGTGCATCTTTCCAGGCCTGA
TAAGCGTAGCGCATCAGGCA
>eco:171_PU-BIME
GCTGGATGCGGCGTAAAACGCCTTATCCGTCCTACGGGTGTCTGCCAGCGCAAATAATCG
CGGCTTTCCCCGTCTGTAGGCCCGATAAGCAGGCGCATCGGGCA
>eco:172_PU-BIME
GCCGGATGCGGCGCGAGCGCCTTATCCGGCCTACGG
>eco:173_PU-BIME
GCCGGATGCGGCGTGAACGCCTTATCCGGCCT
>eco:174_PU-BIME
TTTCGTAGGCCTGATAAGACGCGGCAGCGTCGCATCAGGCA
>eco:175_PU-BIME
ACCTGATGTGGCGAAAACGCCTTATCCGCCTACAAACGCATGAAGATTCAACATGTTGCA
ATAGATTTTGTAGGCCTGATAAGCGTAGCGCATCAGGCA
>eco:176_PU-BIME
GCCGGATGCGTCGTGAACGCCTTATCCGGCCTACAAACGCACGAAGATTCAACATGTTGC
AATAGATTTTGTAGGCCTGATGAGCGTAGCGCATCAGGCA
>eco:177_PU-BIME
GCCGGATGCGGCGTAAACGCCTTATCCGGCTACATGTCAACGACAGTTGTAGGCCTGATA
AGACGCGCAAGCGTCGCATCAGGCG
>eco:178_PU-BIME
GCCGGATGCGGCGTGAACGCCTTATTCGGCCTACGCAATCGT
>eco:179_PU-BIME
GCCGGATGCGGCGTGAACGCCTTATCCGGCCTACGTGT
>eco:180_PU-BIME
GCCGGATGCGACGCTTGACGCGCCTTATCCGGCCTACACCCGCTACACACCCCGCAGGCC
TGATAAGATGCGCCAGCATCGCATCAGGCA
>eco:181_PU-BIME
GGCGGATGCGGCGTAAACGCCTTATCCGCCCTACATGTGCAATCCTCCTGGCCGGATAAA
ACGCGGCAAGCGTTGCATCCGGCA
>eco:182_PU-BIME
GGCGGATGCGGCGTGAACGCCTTATCCGCCCTACATGTGTGTTCCCGTAGGTCGGATAAG
ACGCGACAAGCGTCGCATCCGGCA
>eco:183_PU-BIME
GGCGGATGCGGCGTGGACGCCTTATCCGCCCTACATGTGCAATTCCGTAACCTGGATAAA
ACGCGACAAGCGTCGCATCCGGCG
>eco:184_PU-BIME
GCCGGATGCGGCGTAAACGCCTTATCCGGCCTACGTTCAGCACGTTACTCCAGGCCGGAT
AAGACGCGGCAAGCGTCGCATCCGGCA
>eco:185_PU-BIME
GTCGGATGTGGCATGAACGCCTTATCTGACATACAAAACATTGTACATTCAATAGATTGC
ATAACCCGCGCAGACCAGATAAGCGTAGCGCATCTGGCG
>eco:186_PU-BIME
GCCGGATGCGGCGAAAACGCCTTATCCGGCCTACAAAATCCAACAACATTAACGAATTAA
ACAACCCGTAGGCCGGACAAGATGCGCCAGCATCGCATCCGGCA
>eco:187_PU-BIME
GCCGGATGCGGCGTGAACGCCTTATCCTGCCTACAAAAGCACGCAAATTCAATATATTGC
AGAGATGGCGTAGGCCTGATAAGCGTAGCGCATCAGGCA
>eco:188_PU-BIME
GCTGGATGCGGCGCAAACGCTTTATCCGGCCTTGCGGTCACCAACTGTAGGTCGGATAAG
ACGCGTTAGCGTCGCATCCGACA
>eco:189_PU-BIME
GTCGGATGCGGCGTAAACGCCTTATCTGACCTACGGTTTGTATCGTTGTAGGCCTGATAA
GACGCGGCAAGCGTCGCATCAGGCA
>eco:190_PU-BIME
GCCGGATGCGGCGTAAACGCCTTATCCGGCCTACAAAATCGTGCAAATTCAACATATTGC
AATTCTCTTGTAGGCCTGATAAGCGTAGCGCATCAGGCT
>eco:191_PU-BIME
GCCGGATGCGGCGTGAACGCCCTATCCAGCCTACGGTTATGTTCCGGTTTGTAGGCCTGA
TAAGACGCACAGCGTCGCATCAGGCA
>eco:192_PU-BIME
GTCGGATGCCGGCGTAAACGCCTTATCCGACCTACGGTTATGTTCCGTTTGTAGGCCTGA
TAAGACGCACAGCGTCGCATCAGGCA
>eco:193_PU-BIME
GCCGGATGCGGCGTAAACGCCTTATCCGACCTACGGTTATGTTCCGTTTGTAGGCCTGAT
AAGACGCACAGCGTCGCATCAGGCA
>eco:194_PU-BIME
GCCGGATGCGGCGTGAACGCCCTATCCGACCTACGGTTATGTTCTGGCTCGTTGGCCT
>eco:195_PU-BIME
AATAAAAGACATTAACCGTAGGCCGGATAAGATGCGCCAGCATCGCATCCGGCG
>eco:196_PU-BIME
GCCGGATGCGGCGTGAACGCCTTATCCGGCCTACAAAGTAATGCACATATTGCAAGGAAA
TGTAGGCCTGATAAGCGTAGCGCATCAGGCA
>eco:197_PU-BIME
GCCGGATACGGCGTGAACGCGTTATCCGGCTAACAAAATCGTGAAAACTCAATAAATTGC
AGAAACCCCATAAGCCTGATAAACATTGTGCATCAGGCA
>eco:198_PU-BIME
GCCAGATGCGGTGAACGCCTTATCTGCCCTACGATTTCGTGCAAATTCGAACCGTAGGCC
>eco:199_PU-BIME
GCCGGATGCGGCGTGACCGCCTTATCCGGCCTACGATTCGGGATGAATTAGTAGGCCGGA
TAAGACGCGTCAAGCATCGCATCCGGCA
>eco:200_PU-BIME
GCCGGATGCGACGTGAACGTCTTATCTGGCCTACAAGACCATGCAAATTCAATATATTGC
ATAAACCACGTAGGCCTGATAAGCGTAGCGCATCAGGCA
>eco:201_PU-BIME
GCCGGATGCGGCGTAAACGCCTTATCAGGCCTACAAGATCGTGCAAATTCAACATATTGC
CACTCACCCAGTAGGCCTGATAAGCGCAGCGCATCAGGCA
>eco:202_PU-BIME
GCCGGATGCGGCGTAAACGCCTTATCCGGCCTACAAGATCCAAAGAAATCAGTAAATTGC
AACACACATTGTAGGCCTGATAAGCGTAGCGCATCAGGCA
>eco:203_PU-BIME
CATAAACGCCTTATCCGGCCTAAAAACAACTAAAATTCAATAAATTGCACCGATGCGTAG
>eco:204_PU-BIME
GCCGGATGCGGCGTGAACGCCTTATCCGGCCTACAAAAACATGCAAATTCAATAGATTGC
AGAGATTATGTAGGCCTGATAAGCGTAGCGCATCAGGCA
>eco:205_PU-BIME
GCCTGATGCGCTACGCCTGTCAGGCCTACAAATAACATACTATTCATCGAATTTTCATAA
CTTTGTAGGTCGGATAAGACGCGCCAGCGTCGCATCCGACA
>eco:206_PU-BIME
GCCGGATGCGGCGTAAACGCCTTATCCGGCATACGATTTTATTCGGCCTGGCTCCCCGTA
GGCCGGATAAGATGCGCCAGCATCGCATCCGGCT
>eco:207_PU-BIME
GCCGGATGCGGCGTGAACGCCTTATCCGGCCTACAAATCCTTGCGAATTCAATATATTGT
ATGGAAATTCAGGCCTGATAAGCGTAGCGCATCAGGCT
>eco:208_PU-BIME
GCCGGATGCGCGGTTAACGCCTTATCCGGCCTACAAAATCGTGCAAATTCAATACATTGC
AGAATTTTCGTAGGCCTGATAAGCGGAGCGCATCAGGCA
>eco:209_PU-BIME
GTCGGATGCGGCGCGACCGCCTTATTCGACCTACA
>eco:210_PU-BIME
CGTAGGCCTGATAAGACGCGTCAGCGTCGCATCAGGCA
>eco:211_PU-BIME
GTCGGATGCGGCGTGAACGCCTTATCCGACCTACCCGCCAGGCATGATAAAACGCACCAA
CAACGCTTCAGGCT
>eco:212_PU-BIME
GCCAGATGCGGCGTAAACGCCTTATCCGGCCTACAAATTCTTCCAAATTCAATATATTGC
AGAAATCATGTAGGCCTGATAAGCGTAGCGCATCAGGCA
>eco:213_PU-BIME
GCCGGATGCGGCGTGTACGCCTTATCCGGCCTACGGTCAGGTTCCCGTAGGCATGATAAG
ACGCGTAAGCGTCGCATCAGGCA
>eco:214_PU-BIME
GCCGGATGCGGCGTAAGCGCCTTATCCGGCCTACAAGAACGTGCAAATTCAACAAATTGT
GATGCATCCTGTAGGCCTGATAAGCGTAGCGCATCAGGCA
>eco:215_PU-BIME
GCCGGATGCGGCGTGAACACCTTACTCGGCCTATAGGAATGTGCAGAATCA
>eco:216_PU-BIME
ACCGGATGCGGCGTGAACGTCTTATCCACCCGACAGGTCAGGCGCGGTCTGTAGGCTGAT
AAGACGA
>eco:217_PU-BIME
GCCGGATGCGGCGTGAACGCCTTATCCGGCCTACAAAATCATGAAAATTCAATACATTGC
AAGATTTTCGTAGGCCTGATAAGCGTAGCGCATCAGGCA
>eco:218_PU-BIME
GCCGGATGCGGCGTGAACGCCTGATCCGGCCTACGGTAAGCCTGATTAGCGAAGTGCATC
AGGCA
>eco:219_PU-BIME
GCCGGATGCGGCGTAAACGCCTTATCCGGCCTACATGATCGTGCAAATTCAATAAATTGC
AGCGTTCTGTAGGCTGGATAAGATGCGTCAGCATCGCATCCGGCA
>eco:220_PU-BIME
GCCGGATGCGGTGCTGCGCACCTTATTTGGCCTAAAAAATCATTCAGATTCAATAAATTG
CAACGTCATGTAGGCCGGATAGGGCGTTTACGCCGCATCCGGCA
>eco:221_PU-BIME
GTCGGATGCGGCGTAAACGCCTTATCCGACTTAC
>eco:222_PU-BIME
GCCGGATGCGGCGTAAACGCCTTATCCGGCCTACGGTTCGGACTATTTGTAGGCACGATA
AGACGCGACAGCGTCGCATCGGGCA
>eco:223_PU-BIME
GCCGGATGCGGCGTAAACGCCTTATCCGGCCTACGGTTCGGACTATTTGTAGGCACGATA
AGACGCGACAGCGTCGCATCAGGCA
>eco:224_PU-BIME
GCCGGATGCGGCGTGAACGCCTTATCCGGTCTACCGATCCGGCACCAATGTAGGCCTGAT
AAGACGCGCCAGCGTCGCATCAGGCA
>eco:225_PU-BIME
GTAGGCTGGATAAGACGCGCCAGCGTCGCATCCGGCA
>eco:226_PU-BIME
GCCGGATGTGGCGTATCCGGCCCGTAAATTCAATAGATTACAATTCTACCGTTGGCCTGA
TAAACATAGCGCATCAGGCA
>eco:227_PU-BIME
GCCTGATGCGGCGTAAACGCCTTATCCGGCCTACAAAAGCAATAATTTCAACAGGTT
>eco:228_PU-BIME
TGCGGAGAAAGTCGTAGGCCTGATAAGACGCGACCACGCCGCATCAGGCA
>eco:229_PU-BIME
TCCGGCCTACCACATCATCACCGTGTAGGCCGGATAAGACGCATTTGCGTCGCATCCGGC
G
>eco:230_PU-BIME
GCCGGATGCGGCGTAAACGCCTTATCCGGCCTACGGTTGATACGGTTTTCGTTGGCCGGA
T
>eco:231_PU-BIME
GCCGGATGCGGCGTGAACGCCTTATCCGGCCTACAAAGTCGTATAAATTCAATGTATTGC
AGTTTATTGGTAGGCCTGATAAGCGCAGCGCATCAGGCA
>eco:232_PU-BIME
GCCGGATGCGCACAAGTCGCTTATCAGGCCTACAGGTCGGCAATAGTTGTAGGCCTGATA
AGACGCGACAGCGTCGCATCAGGCA
>eco:233_PU-BIME
GCCGGATGCGGCACAAGTGCCTTATCCGGCCTACAGGTCGGCAACAGTTGTAGGCCTGAT
AAGACGCGACAGCGTCGCATCAGGCA
>eco:234_PU-BIME
GCCGGATGCGGCACAAGTGCCTTATCCGGCCTACAGGTCGGCAATAGTTGTAGGCCTGAT
AAGACGCGACAGCGTCGCATCAGGCA
>eco:235_PU-BIME
GCCGGATGCGGCGCGAGCGCCTTATCCGGCCTACGGGTCGGCAACAGTTGTAGGCCTGAT
AAGACGCGACAGCGTCGCATCAGGCA
>eco:236_PU-BIME
TGTAGGCCTGATAAGACGCTATCAGCGTCGCATCAGGCA
>eco:237_PU-BIME
GCCGGATGCGGCGTAAACGCCTTATCCTGCCTGCAAATGCG
>eco:238_PU-BIME
GCCGGATGCGGCGCGAACGCCTTATCCGGCCTACAAAAGTTTGCAAATTCAATAAATTGC
AGAATTCATGTAGGCCTGATAAGCGAAGCGCATCAGGCA
>eco:239_PU-BIME
GCCGGATGCGGCGTGAACGCCTTATCCGGCCTACAAGTTCGTGCAAATTCAATAAATTGC
AATATGACGTAGGCCTGATAAGCGTAGCGCATCAGGCG
>eco:240_PU-BIME
GCCGGATGCGGAGTGAACGCCTTATCCGGCCTACAAAAGCACGCAAATTCAATATATTGC
AGAGATTGCGTAGGCCTGATAAGCGTAGCGCATCAGGCA
>eco:241_PU-BIME
GCCGGATGTGGCGTAAACGCCTTATCCAGCCTACCGCCGCGATCTGTAGGCCGGATAAGA
CGCGTCAAGCGTCGCATCCGGCA
>eco:242_PU-BIME
GCCGGATGCGGCGCGAGCGCCTTATCCGGCCTACAGTTGGGCATCGTTTGAGTCACTGTC
GGTCGGATAAGATGCGCAAGTATCGCATCCGACA
>eco:243_PU-BIME
GCCGGATGCGGCGCGAGCGCCTTATCCGGCCTACGGTTGGGCATCGTTTGAGTCACTGTA
GGTCGGATAAGATGCGCAAGCATCGCATCCGACA
>eco:244_PU-BIME
GCCGGATGCGGCGCGAGCGCCTTATCCGGCCTACGTTTTAATGCCA
>eco:245_PU-BIME
GCCGGATGCGGCGTGAACGCCTTATCCGGCCTACAG
>eco:246_PU-BIME
GCCGGATGCGGCGTAAACGCCTTATCCAGCCTACGTTCGGCAACGGCTGTAGGCATGATA
AGACGCGCAAGCGTCGCATCAGGCA
>eco:247_PU-BIME
GTGAATCCTGTAGGCCTGATAAGACGCGTCAAGCGTCGCATCAGGCA
>eco:248_PU-BIME
GCCGGATGCGGCGTGAACGCCTTATCCGGCCTACATATCGACGATGATT
>eco:249_PU-BIME
GCATCGACCTGTAGGCCTGATAAGACGCGACCGCGTCGCATCAGGCA
>eco:250_PU-BIME
CCCGTAGGCCGGATAAGCCGCGCCTGGCGGCGCATCCGGCA
>eco:251_PU-BIME
GCCGGATGCGGCGTGAACGCCTTGTCCGGCCTACAAAACCGAAACGTATGTAGGCCTGAT
AAGACGCGTCAGCGTCGCATCAGGCA
>eco:252_PU-BIME
GCCGAATGCGGCGTAAACGCCTTATCCGGCC
>eco:253_PU-BIME
GCCGGATGCGGCGTAAACGCCTTATCCGGCCTACATTTGACAGCCGTTGTAGGCCTGATA
AGACGCGCAAGCGTCGCATCAGGCG
>eco:254_PU-BIME
GCCGGATGCGGCGAAAACGCCTTATCCGGCCTTCCATAATCTGCAAATTCAATAAATTGC
GATGTGTTGTGTAGGCCTGAGAAGCGCCGCGCATCAGGCA
>eco:255_PU-BIME
GCCGGATGCGGCGTGAATGCCTTATCCGGCCAATAAAATCCTAAAAATTCAATAAGTTG
>eco:256_PU-BIME
GCCGGATGCGGCGTAAACGCCTTATCCGGCCTACA
>eco:257_PU-BIME
TTTGTAGGCCTGATAAGACGCGACAGCGTCGCATCAGGCA
>eco:258_PU-BIME
GTCGGATGCGGCATAAACGCCTTATCCGACCTACAAAATCACGCTAAATCAGGCTATTGC
GCTGTCTGGCGTAGGCCTGATAAGACGCGGCAAGCGTCGCATCAGGCA
>eco:259_PU-BIME
GTCGGATGCGGCGTAAACGCCTTATCCGACCTACAAAATCACGCTAAATCAGGCTATTGC
GCTGTCTGGCGTAGGCCTGATAAGACGCGTTAAGCGTCGCATCAGGCG
>eco:260_PU-BIME
GTCGGATGCGGCATAAACGCCTTATCCGACCTACAAAATCACGCTAAATCAGGCTATTGC
GCTGTCTGGCGTAGGCCTGATAAGACGCGGCAAGCGTCGCATCAGGCG
>eco:261_PU-BIME
GTCGGATGCGGCATAAACGCCTTATCCGACCTACAAAATCACGCTAAATCAGGCTATTGC
GCTGTCTGGCGTAGGCCTGATAAGACGCGTTAAGCGTCGCATCAGGCG
>eco:262_PU-BIME
GTCGGATGCGGTAAACGCCTTATCCGACCTACAAAATCACGCTAAATCAGGCTATTGCGC
TGTCTGGCGTAGGCCTGATAAGACGCGTTAAGCGTCGCATCAGGCG
>eco:263_PU-BIME
TAGGCCTGATAAGACGCGGCAAGCGTCGCATCAGGCA
>eco:264_PU-BIME
GCCGGATGCGGCGTAAACGCCTTATCCGGCCTACAAATGCGCTCCCCGTAGGTCGGATAA
GACGCGTCAGCGTCGCATCCGACA
>eco:265_PU-BIME
GCCGGATGCGGTGCAAGCACCTTATCCGGCCTACAGACCGGAGCCAA
>eco:266_PU-BIME
TGCAGTAAATCGTAGGTCGGATAAGACGCCCCGGCGTCGCATCCGACA
>eco:267_PU-BIME
GGCCTGATAAGACGCGCGAGCGTCGCATCAGGCA
>eco:268_PU-BIME
GCCGGATGCGGCGTAAACGCCTTATCCGGCCTACGGAGGGTGCGGGAATTTGTAGGCCTG
ATAAGACGCGCAAGCGTCGCATCAGGCA
>eco:269_PU-BIME
GCCGGATGCGGCGTAAACGCCTTATCCGGCCTACGGAGGGTGCGGGAATTTGTAGGCCTG
ATAAGACGCGCAAGCGTCGCATCAGGCA
>eco:270_PU-BIME
GCCGGATGCGGCGTAAACGCCTTATCCGGCCTACGGATGGTGCGGGAATTTGTAGGCCTG
ATAAGACGCGCAAGCGTCGCATCAGGCA
>eco:271_PU-BIME
GCCGGATGCGGCGTAAACGCCTTATCCGGCCTACGGAGGGTGCGGGAATTTGTAGGCCTG
ATAAGACGCGCAAGCGTCGCATCAGGCA
>eco:272_PU-BIME
GCCGGATGCGGCGTAAACGCCTTATCCGGCCTACGGAGGGTGCGGGAATTTGTAGGCCTG
ATAAGACGCGCAAGCGTCGCATCAGGCA
>eco:273_PU-BIME
GCCGGATGCGGCGCGAGCGCCTTATCCGGCTTACCGATCACAATACAATCA
>eco:274_PU-BIME
GCCGGATGCGGCGTGAATTCCTTATCCGGTCTACAAAATTTGCAAATCCAAAGCATTACA
TTAAGACGTGGCCTGATAAACATATCGCATCAGGCC
>eco:275_PU-BIME
GCCGGATGCGGCGTAAACGCCTTATCCGGCCTACAAATTCTCAAGCATTCAATCAGTTGC
AATGCCTTATGTAGGCCTGATAAGCGAAGCGCATCAGGCA
>eco:276_PU-BIME
GCCGGATGCAGCGTAAACGCCTTATCCGGCCTACAGTTCATTGCAAATCCATTCAATTTC
AATGCACGATGTAGGCCTGATAAGCGTAGCGAATCAGGCA
>eco:277_PU-BIME
GCCGGATGCGGCGTGAACGCCTTATCCGGCCTACATAATCACGCAAATTCAATATATTGC
AGAGATCATGTAGGCCGGATAAACGTAGTGCATCAGGCA
>eco:278_PU-BIME
GCCGGATGCGGCGCGAGCGCCTTGTCCGGCCTACAATTTTCACATATTTCATTTAGTT
>eco:279_PU-BIME
GCCGGATGCGCTGAGCTTATCTGGTCTACGGTGCATGGCTTGTAGGGCGGATAAGATGCG
CCAGCATCGCATCCGCCA
>eco:280_PU-BIME
GCCTGATGCGGCGTAAACGACTTACCAGGCCTACAAAATCGTCCAAATTCAATATATTGC
AAGGACTGCGTAGGCCTGATCGGCATAGCGTATCAGGCA
>eco:281_PU-BIME
GCCGGATGCGCCGAGCGCCTTATCCGGCCTACGAATC
>eco:282_PU-BIME
GTAGGCATGATAAGACGCGGTAAGCGTCGCATCAGGCT
>eco:283_PU-BIME
GCCGGATGCGGCGTGAACGCCTTATCCGGCCTACG
>eco:284_PU-BIME
TACGGTGCACCTGTAGGCCTGATAAGACGCATCAAGCGTCGCATCAGGCA
>eco:285_PU-BIME
GCCGGATGCGGCGTAAACGCCTTATCCGGCCTACATTTGGCAATTGCTCCAGGTCTGATA
AGACGCGACAGCGTCGCATCAGGCA
>eco:286_PU-BIME
GCCGGATGCGGCGTAAATGCCTTATCCGGCCAACAAATTCAATAAATTGCAGGAATCACG
TAGGCCTGATAAGCGTAGCGCATCAGGCG
>eco:287_PU-BIME
GCCGGATGTGACATGAATGCCTTATCCGGGCTACAAATTCACCAGGTTGCAGGAACTACC
TGGGCCTGAT
>eco:288_PU-BIME
GCCGGATGCGGCGTGAACGCCTTATCCGACCTACACAGCACTGAACTCGTAGGCCTGATA
AGACACAACAGCGTCGCATCAGGCG
>eco:289_PU-BIME
CCTGAAAAATAATTAAAATTCAATATATTGCAGTGGGGTGGGCATGATAAGACGCGCCAG
CGTCGCATCAGGCA
>eco:290_PU-BIME
CTTTGTAGGCCAGATAAGACGCGTCAGCGTCGCATCTGGCA
>eco:291_PU-BIME
GCCGGATGCGGCGTGAACGCCTTATCCGGCCTACAA
>eco:292_PU-BIME
GCCTGATGCGCTATGCTTATCAGGTCTACATAACCCATTAAATATATTGAACTTTAAAGA
TTTTTGTAGACCTGGTCAGGCGTTCACATGGCATCCGGCA
>eco:293_PU-BIME
GTCGGATGCGGCGTGAACGCCTTATCCGACCTACAAAACCTGCACGTTAGCCCTTCGTAG
GCCAGATAAGACGCGCCAGCGTCGCATCTGGCA
>eco:294_PU-BIME
GCCGGATGCGGCGTGAACGCCTTATCCGGCCTACGG
>eco:295_PU-BIME
GCCGGATGCGGCGTGAACGCCTTATCCGGCCTACGGTTCGGCACAAACCTGTAGGCATGA
TAAGACGCGTTAAGCGTCGCATCAGGCA
>eco:296_PU-BIME
GCCGGATGCGGCGTGAACGCCTTATCCGGCCTACGGTTCGGCACAGACTTGTAGGCATGA
TAAGACGCGACAAGCGTCGCATCAGGCA
>eco:297_PU-BIME
GCCGGATGCGGCGCGAACGCCTTATCCGGCCTACGGTTCGGCACAAACCTGTAGGCATGA
TAAGACGCGACAAGCGTCGCATCAGGCA
>eco:298_PU-BIME
CGGCCTACGGTTCGGCACAGACTTGTAGGCCTGATAAGACGCGTCAAGCGTCGCATCAGG
CA
>eco:299_PU-BIME
GCCGGATGCGTCTACGCCTTATCCGGCCTACGGGTAGATACGTCTCGTAGGCCTGATAAG
CGCAGCGCATCAGGCG
>eco:300_PU-BIME
GCCGGATGCGGCGCGAACGCCTTATCCGGCCTACAAAACCAGCAATTTCAATACGTTGTA
AAACTGTAGGCCTGATAAGACGCGGTAAGCGTCGCATCAGGCA
>eco:301_PU-BIME
GCCGGATGCGGCGTGAACGCCTTATCCGTCCTACAAATACCCGTAATTTCAATATGTTTG
GTAGGCATGATAAGACGCGGCAGCGTCGCATCAGGCG
