# Supplementary material for: Systematic identification of stem-loop containing sequence families in bacterial genomes
Source: BMC Genomics. 2008 Jan 17;9:20. doi: 10.1186/1471-2164-9-20 (PMC2267715; doi:10.1186/1471-2164-9-20)
Supplement: Additional file 1 — Family sequences. A zipped archive of files corresponding to families described in Table 3. Each file contains all the family members as sequences in FASTA format. [file 1471-2164-9-20-S1.zip › suppl_data1/H.influenzae_Hin-1.txt]

>hin:1_Hin-1
AAAAGTGCGGTTAAAATTGACCGCACTTTTTATTA
>hin:2_Hin-1
AAAAGTGCGGAGAAAATTGACCGCACTTTTGTGGC
>hin:3_Hin-1
TAAAGTGCGGTAAAAAATAACCGCACTTTTTAGAT
>hin:4_Hin-1
AAAAGTGCGGTGAAAAATAACCGCACTTTTTGTAA
>hin:5_Hin-1
AAAAGTGCGGTTAAAAATAACCGCACTTTTCCTTT
>hin:6_Hin-1
AAAAGTGCGGTTAAAATTAACCGCACTTTTTTGCA
>hin:7_Hin-1
AAAAGTGCGGTGAAAAATGACCGCACTTTTTGTTG
>hin:8_Hin-1
AAAAGTGCGGTGAAATTTTACCGCACTTTTTTATA
>hin:9_Hin-1
TAAAGTGCGGTAAAAATTGACCGCACTTTTTGTGT
>hin:10_Hin-1
AAAAGTGCGGTAAAAACCAACCGCACTTTATTAGT
>hin:11_Hin-1
GAAAGTGCGGTGAAAATTAACCGCACTTATTAAAG
>hin:12_Hin-1
CAAAGTGCGGTAAAAATTTACCGCACTTGTTCTAT
>hin:13_Hin-1
AAAAATGCGGTAAAAACTTACCGCACTTTTGGAGG
>hin:14_Hin-1
AAAAATGCGGTGAAAATTCACCGCACTTTTATCTC
>hin:15_Hin-1
GAAAGTGCGGTAAAAAATGACCGCACTTTTTGGCG
>hin:16_Hin-1
AAAAATGCGGTCAAAATTGACCGCACTTTTTCACA
>hin:17_Hin-1
AAAAGTGCGGTAAAAATTTACCGCACTTTTATATG
>hin:18_Hin-1
AAAAGTGCGGTAAAAAATGACCGCACTTTATTCAT
>hin:19_Hin-1
AAAAGTGCGGTAAAAATTAACCGCACTTTTTATTA
>hin:20_Hin-1
AAAAGTGCGGTTAAAAATGACCGCACTTTATATCA
>hin:21_Hin-1
GAAAGTGCGGTAGAATTTGACCGCACTTTTTCCAA
>hin:22_Hin-1
AAAAGTGCGGGGAAAATTCTCCGCACTTTTTTATT
>hin:23_Hin-1
AAAAGTGCGGTAAAAATTTACCGCACTTTTGATTT
>hin:24_Hin-1
AAAAGTGCGGTAAAAATTTACCGCACTTTTGTTGT
>hin:25_Hin-1
AAAAGTGCGGTGAAAATTAACCGCACTTTTTCCTT
>hin:26_Hin-1
AAAAGTGCGGTTAAAAATGACCGCACTTTTTGTTA
>hin:27_Hin-1
AAAAGTGCGGTTAAAAATGACCGCACTTT
>hin:28_Hin-1
TAAAGTGCGGTCAAATTTCACCGCACTTTTTTGAA
>hin:29_Hin-1
AAAAGTGCGGTAAATTTCACCGCACTTTTTTACT
>hin:30_Hin-1
AAAAGTGCGGTAAAAATTCACCGCACTTTTCTTTA
>hin:31_Hin-1
AAAAGTGCGGTAAAAATTCACCGCACTTTTTTCTT
>hin:32_Hin-1
AAAAGTGCGGTTAAAATTCACCGCACTTTTTACTT
>hin:33_Hin-1
AAAAGTGCGGTAAAAATTCACCGCACTCTTCAAAG
>hin:34_Hin-1
GAAAGTGCGGTTAAAAATCAACCGCACTTTTTTATT
>hin:35_Hin-1
AAAAGTGCGGTGAAAAATAACCGCACTTTTCAGCC
>hin:36_Hin-1
AAAAGTGCGGTCAAAATTCACCGCACTTTCTCAAT
>hin:37_Hin-1
AAGAATGCGGTGAAATTTCACCGCACTTTTTTATG
>hin:38_Hin-1
AAAAGTGCGGTGAAATTTCACCGCAGTTTTTTACT
>hin:39_Hin-1
AAAAGTGCGGTAGAAATTCACCGCACTTTTTGTTG
>hin:40_Hin-1
AAAAGTGCGGTGGAAAATTACCGCACTTTCTTAAA
>hin:41_Hin-1
AAAAGTGCGGTTAAAAATGACCGCACTTTTGTTGT
>hin:42_Hin-1
AAAAGTGCGGTGGAAAATAACCGCACTTTTGCACA
>hin:43_Hin-1
AAAAGTGCGGTCAAAATTAACCGCACTTTCTGAAC
>hin:44_Hin-1
TAAAGTGCGGTTAAAAATTACCGCACTTTTTGATG
>hin:45_Hin-1
TAAAGTGCGGTGAAAATTGACCGCACTTTCTTACA
>hin:46_Hin-1
AAAAGTGCGGTAAAATTTCACCGCACTTTTTACAT
>hin:47_Hin-1
AAAAGTGCGGTTAAAATCATCCGCACTTTTTAGTT
>hin:48_Hin-1
AAAAGTGCGGTCGAATATCACCGCACTTTTTGATA
>hin:49_Hin-1
CAAAGTGCGGTCAAAATTAACCGCACTTTTGATGA
>hin:50_Hin-1
AAAAGTGCGGTTAAAATTGACCGCACTTTTAGATC
>hin:51_Hin-1
AAAAGTGCGGTTAAAATTAACCGCACTTTTTATTG
>hin:52_Hin-1
TAAAGTGCGGTGAAAAATCACCACACTTTTTCTTT
>hin:53_Hin-1
AAAAATGCGGTCAAAATTGACCGCACTTTT
