# Supplementary material for: Systematic identification of stem-loop containing sequence families in bacterial genomes
Source: BMC Genomics. 2008 Jan 17;9:20. doi: 10.1186/1471-2164-9-20 (PMC2267715; doi:10.1186/1471-2164-9-20)
Supplement: Additional file 1 — Family sequences. A zipped archive of files corresponding to families described in Table 3. Each file contains all the family members as sequences in FASTA format. [file 1471-2164-9-20-S1.zip › suppl_data1/P.aeruginosa_Pae-1.txt]

>pae:1_Pae-1
TAGGGCGAATGGCGTCGCAGGCGTTATCCGCCGATACCCCGAGGGCCAACGGCGGTTATC
CGTCCTGCGCGT
>pae:2_Pae-1
TGGGGCGGATAACGCCACCGGCGTTATCCGCCGATACACCGAAGCCCGGCGGCGGATAAC
CGCGAGCGGTTATGCGCCCTACGCGA
>pae:3_Pae-1
TAGGGCGAATAACGCCACCGGCGTTATCCGCCGATACACCGAAGCCCGGCGGCGGATAAC
CGCAAGCGGTTATGCGCCCTACGCGA
>pae:4_Pae-1
TAGGGCGAATAACGCCATCGGCGTTATCCGCCGATACACCGAAGCCCGGCGGCGGATAAC
CGCGAGCGGTTATACGCCCTACGCGA
>pae:5_Pae-1
TAGGGCGAATAACGCCACCGGCGTTATCCGCCGATACACCGAAGCCCGACGGCGGATAAC
CGCAAGCGGTTATGCGTCCTACGCGA
>pae:6_Pae-1
TAGGGCGACGCCCGAGGCGTTATCCGCCGATACCCCGTTGTACCCGGCGGACAACCACCA
TGCGGCTACTCGCCCGACCCCA
>pae:7_Pae-1
CAGGGCGCATACGCCACCGGCGTTATCCGCCGACATGCGGCGCAG
>pae:8_Pae-1
GGCGGATAATCGCAAGCGGTCATTCGCCCTACCGCT
>pae:9_Pae-1
TAGGGCGAATGACGCCAGGGGCGTTATCCGCCGATGCTCGGCTGGCCGGCGGATAACCGC
GTTGCGGTTATGCG
>pae:10_Pae-1
TAGGGCGAATAACGCCAGGGGCGTTATCCGCCGATGCTCGGCTGGCCGGCGGATAACCGC
GTTGCGGTTATGCGCCCTACGTCG
>pae:11_Pae-1
CGCCAGCGGATCGGCGGATAACCGCGCTGCGGTTATTCGCCCTACGAAG
>pae:12_Pae-1
TAGGGCGAATAACGCCCCCGGCGTTATCCGCCGCCGCGCCATGGAAACGGCGGATAACCG
CGTTGCGGTTATTCGCCCTACGAGG
>pae:13_Pae-1
TAGGGCGAATAACGCCCCCGGCGTTATCCGCCCGCCGTGGAAACGGCGGATAACCGCGTT
GCGGTTATTCGCCCTACGAGA
>pae:14_Pae-1
GCGTAACGGCGGATAACCGCTTCGCGGTTATTCGCCCTACCGCA
>pae:15_Pae-1
GGCGGATAACGCCGTTGGCGTTATGCGCCCTACGGCTCCTCGCGCAGGGTGGGCGGTAGG
GCGAATAACCGCTTGCGGTTATCCGCCATTCCCGT
>pae:16_Pae-1
GCCGCCCAGCGCTGCCGCAACGGCGGATGAGCGCCAGCGCTCATTCGCCCTACCCCT
>pae:17_Pae-1
TAGGGCGGATTACGCCAGCGGCGTTATCCGCCGATACC
>pae:18_Pae-1
GGCGGATGACGTCCGCGCCGTTATCCGTCCTACACCACTCCCGGTAGGGCGAATAACCGC
CTGCGGTTATCCGCC
>pae:19_Pae-1
TAGGGCGAATAACGCCAACGGCGTTATCCGCCGGATGCACCGGACCGGATATCGGCG
>pae:20_Pae-1
TAGGGCGAATAACGCCACAGGCGTTATCCGCCGAACCTCTCTGAACCGGGC
>pae:21_Pae-1
GCCGCGCACTCCCGCCGAGGCGGCGGATAACCGCGTTGCGGTTATTCGCCCTACCGCA
>pae:22_Pae-1
TAGGGCGGATAACGCCCCTGGCGTTATCCGCGGGGCTCCGGAGAATCGGCGGACAACCGC
CAGGCGGTTATCCGCCCTACGACT
>pae:23_Pae-1
TAGGGCGAATAACGGCACAGCCGTTATCCGCC
>pae:24_Pae-1
TAGGGCGGATAGCGCCAACGGCGCTATCCGCCATCCAGGCTCCCAGGCG
>pae:25_Pae-1
TAGGGCGGATAACGCCCCCGGCGTTATCCGCCGA
>pae:26_Pae-1
GTCATCCGCCGCTGTCACGGGTATCCGGCGGATAACCGCCAGGCGGTTATTCGCCCTACG
GGG
>pae:27_Pae-1
CGGATAATTCCACGGCATTATCCGCCGATACCGCGCCGAACCGGCGGATAACCGCGCTGC
GGTTATTCGCCCTACGCCA
>pae:28_Pae-1
CAGGGCGAACGACGCCCCGGCGTCATCCGCCGATACCCCGCAGGACCGGCGGATGGCCGC
>pae:29_Pae-1
TACGCCGCCCAAACGGCGGATAACCGCAGGCGGTTATTCGCCCTACCGCA
>pae:30_Pae-1
TAGGGCGAATAGCGCCATGGGCGCTATCCGCCGATATGCCGAGGTTCGGCGGATAACCGC
GATGCGGTTATCCGCCCTACGCCG
>pae:31_Pae-1
CCGCTGCGCCGGCGTTTCATGGCGGATAACCGCAAGCGGTTATTCGCCCTACGCGG
>pae:32_Pae-1
CAGGGCGGATAACGCCGCAGGCGTTATCCGCCG
>pae:33_Pae-1
TAGGGCGGATAACGCCACAGGCGTTATCCGCCGATACCTCGTTTCCCGGCGCGGCTACCC
>pae:34_Pae-1
AGCGGCGAAAGCGTTGCTGGCCAAGGCCTGAGAAGCGGCGGATAACCGCGAGCGGTTATC
CGCCCTACCCGA
>pae:35_Pae-1
GGACCGGCGGATAGCCGCAAGCGGCTATTCGCCCTACACGG
>pae:36_Pae-1
TAGGGCGAATAACGCCGGAGGCGTTATCCGCCGCTATGCCTATTCGCCCGCG
>pae:37_Pae-1
CGCCGAAGCCAGGGGCTGCGGATAACCGCGAAGCGGTTATTCGCCCTGCGGCT
>pae:38_Pae-1
TAGGGCGAATAACGCCACAGGCGTTATCCGCCGCCGACGTCGTGGATAGGCGGCGGATAA
CCGCGAGCGGTTATTCGCCCTACGGCC
>pae:39_Pae-1
TAGGGCGAATAACGCCACAGGCGTTATCCGCCGCCGACGTCACGGATAGGCGGCGGATAA
CCGCGAGCGGTTATTCGCCCTACGGAT
>pae:40_Pae-1
TAGGGCGAATAGCGCCGCAGGCGCTATCCGCCGTTACGACGGGTTTCACGGCGGATAACC
GCGAGCGGTTATTCGCCCTACGGGG
>pae:41_Pae-1
TAGGGCGAATAGCGCCGCAGGCGCTATGCGCCGTTACGCCGGGTTTCACGGCGGATAACC
GCGAGCGGTTATTCG
>pae:42_Pae-1
TAGGGCGAATAGCGCCGCAGGCGCTATCCGCCGTTACGCCGGGTTTCACGGCGGATAACC
GCGAGCGGTTATTCGCCCTACGGGG
>pae:43_Pae-1
TAGGGCGAATAGCGCCGCGGGCGCTATGCGCCGTTACGCCGGGTTTCACGGCGGATAACC
GCGAGCGGTTATTCGCCCTACGGGG
>pae:44_Pae-1
TAGGGCGAATAGCGCCGCAGGCGCTATCCGCCGTTACGCCGGGTTTCACGGCGGATAACC
GCGAGCGGTTATTCGCCCTACGGGG
>pae:45_Pae-1
TAGGGCGGATAGCGCGCAGGCGCTATCCGCCGTTACGCCGGATTTCACGGCGGATAACCG
CGAGCGGTTATTCGCCCTACGGGG
>pae:46_Pae-1
TAGGGCGAATAGCGCCCCGGCGCTATCCGCCAGCGCACCGGTACCCCGCCCGGCGGATAG
CCGCGAGCGGCTATTCGCCCTACCCGA
>pae:47_Pae-1
TAGGGCGAATAGCGCCCTGGCGCTATCCGCCAGCGCACCGGTACCCCGTCCGGCGGATAG
CCGCGAGCGGCTATTCGCCCTACCCGA
>pae:48_Pae-1
TAGGGCGAATAGCGCCCCAGCGCTATCCGCCAGCGCACCGGAACCCCAGCCGGCGGATAG
CCGCGAGCGGCTATTCGCCCTACCCGA
>pae:49_Pae-1
TAGGGCGAATAGCGCCCCAGCGCTATCCGCCAACGCACCGGTACCCCACCCGGCGGATAG
CCGCGAGCGGCTATTCGCCCTACCCGA
>pae:50_Pae-1
TAGGGCGAATAACGCCATGGGCGTTATCCGCCGATGTCGCGGATAAGCGGCGGATAACCG
CGAGCGGTTATTCGCCCTACGGAC
>pae:51_Pae-1
TAGGGCGAATACCGCCACAGGCGGTATCCGCCGATACCCCGGATAAGCGGCGGATAACCG
CGAGCGGTTATTCGCCCTACGGAG
>pae:52_Pae-1
GGCGGATAACGCCTGCGGCGCTATTCGCCCTGCGGAGGGTCGCATTGGGGTAGGACGGAT
AACCGCTTGCGGTTATCCGCCTTGCGTCT
>pae:53_Pae-1
CCACCTCCAGGCCGCGGCACGGCGGATAACCGCAAGCGGCTATCCGCCCCACGCCA
>pae:54_Pae-1
TAGGGCGGATAACGCCAACGGCGTTATCCGCCGATGCCTGGGCCTCGGTCCGGCGGATAG
CCGCGGGCGGCTATTCGCCCTACGGGA
>pae:55_Pae-1
TAGGGCGGATACCGCCACAGGCGGTATCCGCCGAAACCCCGGATAAGCGGCGGATAACCG
CAAGCGGTGATTCGCCCTACAACC
>pae:56_Pae-1
CATGGCGGATAGCGCCACAACGCTATCCGCCATGACCCCCCGTTGGAGCGGCGGATAATC
GCGTTGCGGTTGTCCGCCTTACCTCA
>pae:57_Pae-1
TAGTGCGGATAACGCCATAGGCGTGATCCGCGATGTCAGGGATAGGCGGCGGAT
>pae:58_Pae-1
CAGGACGGATAGCGCCTGGGGCGTTATCCGCCGATACCCCACCGGACC
>pae:59_Pae-1
TGGAACGGCTAACGTCATCGGCGTTATTCGCCGATGCGCCGGCGTTCCCGCAGATAGTCG
C
>pae:60_Pae-1
TAGAGCGCATAACGCCAACGGCGTTATCCGCCGATACCCCGCCGCAACGGCGGA
>pae:61_Pae-1
TAGGGCGCATAACGCCGGAGGCGTTATCCGCCGATACCTGCCGCGACGGC
>pae:62_Pae-1
TAGGGCGAATAACGCCCCCAGGCGTTATCCGCCGTAGCCTCTGCCGAGCTGGCGGTTATT
CGTCCTACGCCG
>pae:63_Pae-1
TAGGGCGAATAACGCCCCAGGCGTTATCCGCCGAAACGCCTGCCGAGGTGGCGGATAACC
GCGTAGCGGTTATTCGCCCTACACGG
>pae:64_Pae-1
CGAATAACGCCCCAGGCGTTATCCGCCGAAACGCCTGCCGAGGTGGCGGATAACCGCGTA
GCGGTTATTCGCCCTACACGG
>pae:65_Pae-1
TAGGGCGAATAACGCCCCAGGCGTTATCCGCCGAAACGCCTGCCGAGGTGGCGGATAACC
GCGTGGCGGTTATTCGCCCTGCGCGG
>pae:66_Pae-1
TAGGGCGAATAACGCCCCAGGCGTTATCCGCCGAAACGCCTGCCGAGGTGGCGGATAACC
GCGTAGCGGTTATTCGCCCTACACGG
>pae:67_Pae-1
TACCCCGCCGAGGCGGCGGATAACCGCGTGGCGGTTATTCGCCCTACACGG
>pae:68_Pae-1
CGCCCCCACGGCGGATAACCGCGAGCGGTTATTCGCCCTACCGAC
>pae:69_Pae-1
TAGGGCGAATAACGCCAGCGGCGTTATCCGCCGATGCGCCGCCCCGCAAGGCG
>pae:70_Pae-1
CCGGCGGATAACCGCGAGCGGTTGTTCGCCCTACGGCC
>pae:71_Pae-1
TAGGGCGAATAACGCCATGGGCGTTATCCGCCGATGTCGCGGATGAGCGGCGGATGACCG
CGAGCGGTTATTCGCCCTGCGGAG
>pae:72_Pae-1
TAGGGCGAATAACGCCATGGGCGTTATCCGCCGATGTCGCGGATGAGTGGCGGATAACCG
CGAGCGGTTATTCGCCCTACGGAG
>pae:73_Pae-1
TAGGGCGAATAACGCCATGGGCGTTATCCGCCGATGTCGCGGATGAGCGGCGGATGACCG
CGAGCGGTTATTCGCCCTACGGAG
>pae:74_Pae-1
TAGGGCGAATAACGCCACGGGCGTTATCCGCCGATGTCGCGGATGAGCGGCGGATGACCG
CGAGCGGTTATTCGCCCTACGGAG
>pae:75_Pae-1
TAGGACGAATAACGCCACGGGCGTTATCCGCCGATGTCGCGGATGAGCGGCGGATGACCG
CGAGCGGTTATTCGCCCTACGGAG
>pae:76_Pae-1
CAGGGCGGATAACGCCATGGGCGTTATCCGCCGATGTCGCGGATGAGCGGCGGATGACCG
CGAGCGGTTATTCGCCCTACGGAG
>pae:77_Pae-1
GCGGCGGATAAGCGGCGGATAACCGCGAGCGGTTATTCGCCCTACGGAG
>pae:78_Pae-1
CGGGGCGGACAGCGCCAGCGGCGTTATCCGCCATCCAACGCCGGCGCGGCGGATAACAGC
AAACGGTTATCCGCCCTCCGAAG
>pae:79_Pae-1
TAGGGCGAATAACGCCGCAGGCGTTATCCGCCGAGACTCCGGAGAACCGGCGGATAACCG
CAAGCGGTTATTCGCCCCAGCGGT
>pae:80_Pae-1
GGCGGATAGCCGCGAGGCGGTCATGCGCCCTACGCCA
>pae:81_Pae-1
TAGGGCGAATACCGCCACAGGCGGTATCCGCCGATGCCCCGGACAGCCGGCGGATAACCG
CAAGCGGTTATTCGCCCTACGGAT
>pae:82_Pae-1
TAGGGCGAATACCGCCACAGGCGGTATCCGCCGATGCCCTGGAGAGCCGGCGGATAACCG
CAAGCGGTCATTCGCCCTACGGAT
>pae:83_Pae-1
CAGGGCGAATAACGCCACAGACGTTATCCGCCGATACGCAGCCGAACTCAGCG
>pae:84_Pae-1
ACCTCGGCCAATCGGCGGATAACCGCCAAGCGGTTATTCGCCCCACGCCA
>pae:85_Pae-1
CGGGACGAACCAGGCCGCCGGCGTTGACCGCCGATTCCCTGTCGTGGCGACGAATGATCG
CGAGGTGGTTATTCGTCCTGCGCCA
>pae:86_Pae-1
CGCAGGGGCTGTCCGCCGATATCGCGCTGGAGCGACGGATAGCCGCGATAGGGTTATCCG
CCCTGCGCCG
>pae:87_Pae-1
TGGGGCGAATACGCCACCGGCGTTATCCGCCGGTATCCCGCCGCAACGGCGGATAACCGC
AGGCGGTTATTCGCCCTACCAGG
>pae:88_Pae-1
TGGGACGAATACGCCACCGGCGTTATCCGCCGATATCCCGCCGCAACGGCGGATAGCCGC
AAGCGGTTATTCGCCCCACCAGG
>pae:89_Pae-1
TGGGGCGAATAACGCCACCGGCGTTATCCGCCGAGATCCCGCCACGACGGCGGATAACCG
CAAGCGGTTATTCGCCCTACCAGG
>pae:90_Pae-1
TGGGGCGAATACGCCACCGGCGTTATCCGCCGAGATCCCGCCACAACGGCGGATAACCGC
AAGCGGTTATTCGCCCTACAGGC
>pae:91_Pae-1
TAGGGCGAATAACGACGCAGGCGTTATCCGCCGATTCGCC
>pae:92_Pae-1
CCAGGCCGGTTCGGCGGATAGCCGCGCTGCGGTTATCCGCCCTACGGGA
>pae:93_Pae-1
CGGATAACGCCATGGGCGTTATCCGCCGCTGCGGCGTCCAGGAC
>pae:94_Pae-1
GCGCCGGCGGATGACCGCAAGCGGTTGTTCGTCCTACGTCC
>pae:95_Pae-1
CGCCAAACCCAGCGACAACGGCGGATAACCGCGTTGCGGTTATTCGCCCTACCCCC
>pae:96_Pae-1
TAGGGCGAATAACCGCAACGCGGTTATCGCTGCCAGTCGGCGGGGCATGTCGGTATGGTG
GTGTATCGGCGGATAACGCCGGTGGCGTTATTCGCCCTACGGCA
>pae:97_Pae-1
TAGGGCGAATAACCGCAACGCGGTTATCGCTGCCAGTCGGCGGGGCATGTCGGTATGGTG
GTGTATCGGCGGATAACGCCGGTGGCGTTATTCGCCCTACGGCA
>pae:98_Pae-1
TAGGGCGAACAACGCCGCCGGCGTTATCCGCCGATACAGCGC
>pae:99_Pae-1
TAGGGCGAATAGCGCCAACGGCGCTATTCGCCGATACACCGGACCCACCCCGGCGGATAA
CCGCAAGCGGTTATCCGCCCTACACCA
>pae:100_Pae-1
TAGGGCGGATAGCGCCAAAGGCGCTATCCGCCGATGC
>pae:101_Pae-1
TAGGGCGAATAACGCCATGGGCGTTATCCGCCGATAC
>pae:102_Pae-1
GGCGGATGACCGCGCGCGGTTATCCGCCCTACGCCG
>pae:103_Pae-1
GCGCACCGGCGGATAACCGCGCAGCGGTTATTCGCCCTACGCCC
>pae:104_Pae-1
TAGGGCGCATAACGCCAACGGCGTTATCCGCCGTCTATCCCGCGCAATGGTTATTCGCCC
CACGCCC
>pae:105_Pae-1
TAGGGCGCATAACGCCAACGGTGTTATCCGCCGTTTATCCCGCGCAATGGTTATTCGCCC
CACGCCT
>pae:106_Pae-1
GCGCTGTCCGCCGACAGCCCGCGATAACGGCGGATAACCGCGAAGCGGTTATTCGCCCTA
CGACG
>pae:107_Pae-1
ATCCGCCGATACGCCGCTGGGCCGGCGGATCGGCGCTAAGCGGTCATCCGCACTACGGAG
>pae:108_Pae-1
TAGGGCGAATAACGCCAGGGGCGTTATCCGCCGCTGTCCCGGAGAACCGGCGGATAACCG
CAAGCGGTTATTCGCCCTACGGAA
>pae:109_Pae-1
CCGCTGCGCCGGCGTTTCATGGCGGATAACCGCAAGCGGTTATTCGCCCTACGCGG
>pae:110_Pae-1
TAGGGCGAATGACGCCACCGGCGTTATCCGCCGCTGCGCCG
>pae:111_Pae-1
CGCCGAACCGGCGGACAACCGCGATGCGGTTATCCGCCCTGCCGAC
>pae:112_Pae-1
CCGAGCCGTAGCCGAACCGGCGGATAATCGCGCCGCGGCTATCCGCCCTGCCCCC
>pae:113_Pae-1
TAGGGCGGATAACGCCGCGGGCGTTATCCGCCGCGACGTGC
>pae:114_Pae-1
GACGGCGAATAACGCCAGGGGCGTTATCCGCCCTACGGGACCGAGC
>pae:115_Pae-1
TAGGGCGAATAACCGCAGAGCGGTTATCCGCCATTTCGGCTGGGTGTCGGCGGATGACGC
CGTCATGCGCCCCACGGAG
>pae:116_Pae-1
GAGGACGGATAACGCCCCAGGCGTTATCGCCGATACGCCGCTGTCGGGGC
>pae:117_Pae-1
TAGGGCGAACAGCGCCAGCGGCGCTATCCGCCGCTTCTGCGGAGCATGGCCCGGCGGATA
ACCGCGAGTGGTTATTCGCCCTACCGAG
>pae:118_Pae-1
TAGGGCGAATAGCGCCAGCGGCGCTATCCGCCGCTTCTGCGGAGCATGGCCCGGCGGATG
ACCGCGAGCGGTTATTCGCCCTACCGGT
>pae:119_Pae-1
TAGGGCGCATAACGCCAACGGCGTTATCCGCCGCAGCGGCACTCCCGGCCGATAGC
>pae:120_Pae-1
TAGGGCGGATAACGCCAACGGCGTTATCTGCCCCTGCACCGGGAAACCACCGG
>pae:121_Pae-1
GGCAGCGACGTGCTCCGGCGCTGCACCCGGCCTCCGCCACGGCGGATAACCGCACGCGGC
TATTCGCCCTACGCCC
>pae:122_Pae-1
TAGGGCGCATGACGCCAACGGCGTTATCCGCCGATACCGCCACTTCCGCCACGGCGGATA
ACCGCACGCGGTTATTCGCCCTACGCCC
>pae:123_Pae-1
TAGGGCGCATAACGCCAACGGCGTTATCCGCCGATACCGCCACTTCCGCCACGGCGGATA
ACCGCACGCGGTTATTCGCCCTACGCCC
>pae:124_Pae-1
TAGGGCGCATGACGCCAACGGCGTTATCCGCCGACATCCGGCCTCG
>pae:125_Pae-1
CGATTCCCAACCTGGCTCGGCGGATAACCGCGAGCGGTCATTCGCCCTACGCGA
>pae:126_Pae-1
CACACCGGGCCCGCCATGGCGGATAACCGCGAGCGGTTATTCGCCCTACGCCA
>pae:127_Pae-1
CAGGGCGGATAACGCCACAGGCGCTATCCGCCGCCACACCGAGCCCGACTAGGGCGG
>pae:128_Pae-1
CCCGGTGCTTCGGCGGATAGCCGCTGGGCGGTTATTCGCCCTACCGGA
>pae:129_Pae-1
TAGGGCGAATAACGCCATAGGCGTTATCCGCCGCGGCCCTGCACAATCGGCGGATAACCG
CGATGCGGTTATTCGCCCTACGCTA
>pae:130_Pae-1
GCCGCTGCCCTGCACAGCCGGCGGATAACCGCGATGCGGTTATTCGCCCTACGCCA
>pae:131_Pae-1
TACGGCGGATAACGTCGCAGGCGTTATCCGTCGATGGCCTGCAGAAGCGGCGGATAACCG
CGACGCGGTTATCCGCCCTGCGCGG
>pae:132_Pae-1
TAGGGCGAATAACGCAGAGCGTTATCCGCCGTCTGCGAGGCGCTGGAAGAGCGCTCGGGA
CCATGCGTCCTGCAGGC
>pae:133_Pae-1
TAGGGCGCGCAACGCCGGCGGAGTAATCCGCCGGTGCCCCTGCGTTCCACGGCGGATAAC
CGCAAGCGGTTATTCACCCTGCGGCT
