# Supplementary material for: Systematic identification of stem-loop containing sequence families in bacterial genomes
Source: BMC Genomics. 2008 Jan 17;9:20. doi: 10.1186/1471-2164-9-20 (PMC2267715; doi:10.1186/1471-2164-9-20)
Supplement: Additional file 1 — Family sequences. A zipped archive of files corresponding to families described in Table 3. Each file contains all the family members as sequences in FASTA format. [file 1471-2164-9-20-S1.zip › suppl_data1/P.aeruginosa_Pae-2.txt]

>pae:1_Pae-2
GTTGCCGGCGTCGTGGACCAGGTCGGCGAACACCGTGCCGATCTCCTTCACCGTGTTGCC
GAAGGCGTTCACCTCG
>pae:2_Pae-2
CTGGACGTAGGCGTCGAGGATGTCGGCGACGGTCTTGCCGGCCTGGTTGCCGAGGTTGCG
CAGCTTGGCGATGCGCTCGGGGCTGGTGAGGATCTTGTGGGTCACGTCGAGCGGCAGCAT
G
>pae:3_Pae-2
TCTGCTGGGTCATGTCGTCCATCTGCGAGACCGCGCTGTTCACCTCTTCGATGCCGGTGC
TCTGCTCGGCGGAGGCGGCGGCGATCTCCGACATGATGTCGGTGACCCGGCGGATCGCT
>pae:4_Pae-2
ACCAGGGTGTTGCCGTTCTCCACCTTGTCCACCGAGTCGGAGATCAGCGTCTTGATCTCC
TTGGCCGCGGCGGCGGAACGCTGGGCGAGGGTGCGCACTTCCCCGGCGACCACCGCGAAG
CCGCGGCCCTGCTCGCCGGCGCGGGCTGCCTCGACCGCGGCGTTGAGGGCGAGGATGTTG
GTCTGGAAGGCGATGCCGTCGATCACCCCGATGATGTCGGCGATCTTGCGCGCCGACTCG
TTGATCGAGGACATGGTGCTGACCACCTTCTGCACCACGGTGCCGCCCTGGGTCGCC
>pae:5_Pae-2
CGCGTCGACGCCCTGGCCGACTTCCAGCGAGAGCCGGTCCAGTTCGTGGATGACCTTCAG
GGTGTGCCGGTTCATCGCCTCCAGGTCATCGAGCATG
>pae:6_Pae-2
ATCGCGCTCTCGGCGTCCTGGATCTCGTGGTGGACCACGTCGACGTGCTTGCGGATGGCG
GCGGAAAACTCCGTGGAGCGGGTCGACAGCGCGCGCACTTCATCGGCGACCACGGCGAAG
CCGCGGCCGCTCTCGCCGGCTCGGGCGGCCTCGATGGCGGCGTTGAGGGCGAGCAGGTTG
GTCTGCTTGGCGATGGCGTCCATGTCCTGGGTCGACTGCAGGATCTCGGTGATCTTCAGC
CGCACCTGGTCCATGCGTTCCACCAGTTGCTGCGAGGTCCGGCTGGTTTCCAGGGTAGCC
>pae:7_Pae-2
TCGGCGATGAACAGGATGTCGTACTTGGCGAGGATCTCGCGGATCTTCGGCCAGTAGGTG
TCCGGCGGGACGATCACGCCGCCGGCGCCCTGGATCGGCTCGGCGATGAAGGCGGCGACG
>pae:8_Pae-2
TCCGCTCGGCGGCGTCCTTCATCGGCACGCTGTCGGAGACGATCGCCGGCGACTTGCCGC
CCAGCTCCAGGGTGACCGGGGTCAGGTTCTCGGCGGCGGCGCGCATCACGTGCTTGCCGA
CG
>pae:9_Pae-2
CCTTGATCACCTCGATCTCGCTCTTGAACTGGTCGACCGGCAGGCTCAGGTGGGCCATGC
GGTCGGCTTCCATCTCCAGCGCTACCGGCAGGCGGTCGCGGGCC
>pae:10_Pae-2
GATGGCGGCGACCATGCGGTTGGCCATGCCGGCCTCGTGCTCGAGGTTGTCGAGGTCGTG
CTCCACCGCGCGGAAGAACGCCAGGATCGCCTGGTTGATG
>pae:11_Pae-2
ATCGAGATCACCGCTTCGTTGGTGTCGGTCTGGATGGTCTTCACCAGCGCCTCGATCTGC
TTGGTCGCCGCCGAGGAACGTTCCGCCAGTCGCTGTACCTCGTCCGCTACCACGGCGAAG
CCGCGGCCCGCGTCCCCGGCCATCGACGCCTGGATCGCGGCGTTCAGGGCGAGGATGTTG
GTCTGGTCGGCGATGTCGTTGATCAGGCTGACGATGTCGCCGATCTCCTGGGACGATTCG
CCGAGGCGCTTGATTCGCTTCGAGGTGTCCTGGATCTGCTCGCGGATGTTGTCCATGCCG
>pae:12_Pae-2
GGTCTGCGAGGTGATCTCCTGAATGACGTTCATGGTGTTGGAAATGTGGCCGGCCGACGA
TGCCTGCTGACGGGCGGCGTTGGAGATGTTCTGGATCAGCGCCGCGAGGGTCTTGGATAC
CT
>pae:13_Pae-2
TCGATGACCTTGACGATCTTCTTGCTGTCGCCGTCGACCAGGGCGATCTGCCCGGCGTCG
CGCAGGGTCACCGAGAACAGGTTGGGCAGGTCGAGG
>pae:14_Pae-2
CGCCGTGGATCTCCACCCCATCCATGCCGATCGCCTGGGCGTCGCGGGCGGCCTGGGCGA
AGGCGGCGATGACCTCCTGGATGTCGGCCTTGCTCATGCCGTGGACCAGC
>pae:15_Pae-2
GGTCGGCTTGGGGATCGAGCCGATGCCGTTGGGGCCGCCGGTGATCTCGGTCATGTTGCG
CAGCAGGATGCGGATGATCTCGCCGAAGCCGAGGGTCACGATCGCCAGGTAGTCGCCGCG
>pae:16_Pae-2
CGTCGTGGTTCTCCTCGATCAACAGGCTGACCAGGTCGACGTAGGTGGTCAGGCCATCCA
TGTTCTTCGCCACCTCGTCGGGACCGGCGGCGAGCACATGACTGCCG
>pae:17_Pae-2
GGGTGGTCTGCACGGCAACGTCGCGGATGTTCACCAGGTTGTGATCGACCTCGCGGGCGA
CGTGGGCCTGCTCCTCGGCAGCGCTGGCGATCACCAGG
>pae:18_Pae-2
ATCGCGGACACCGCGGTGTCGGTGCCCTCGCGGACGCTGGCGATCATGCCTTCGATCTCA
TGGGTCGATTGCTGGGTGCGGTGGGCGAGGGCGCGCACTTCCTCGGCGACCACCGCGAAT
CCGCGGCCCTGCTCGCCGGCGCGGGCGGCCTCGATGGCGGCATTGAGGGCGAGGAGGTTG
GTCTGCTCGGCGATGGCGCGGATCACGTCGAGCACCTTGCCGATGTCCTGCGCCTGGCTG
GCCAGGCCTTCCACCAGGCGCGCGGTCTGGCCGATCTCGGCGTTCATCTGGCGGATCGAG
>pae:19_Pae-2
ATGTCGTCGATGACGCTGCGGGTGCCGGTCTGGATGCGACCGATCATGTCGGCGATCTCC
TTGGTCGACTTGCTGGTGCGTTCCGCCAGTTGCCGCACCTCGTCGGCCACCACGGCGAAG
CCGCGACCCTGGTCGCCGGCGCGGGCGGCCTCGATGGCGGCATTGAGGGCGAGCAGGTTG
GTCTGCTCGGCGATCTCGCGGATGGTGTTGACGATCGAGGTGATCTGTTGCGAGTGCTGT
GACAGTTCGCCGATGTTCAGCGAGGAAGCATCCAGGGTATTCGCGATCTTGAGCATTTCC
>pae:20_Pae-2
GGTCTGCTCGGCCAGGGCGGCGATGGTGCTGATGTTGCGGTTGATTTCCTCGGCCACCGC
GCTCTGTTCCTCCGCGGCGGCGGCGATCTGGGTGGTCATCTCGGTGATGTTGCTGACCGC
C
>pae:21_Pae-2
ATGGTATGTACCGCATCGTTGGCGGTGTTCTGCAACTTGGCGATCAGATGGTGGATCTGC
TCGGTGGAGGCCGCGGTGCGTTGCGCCAGCGAGCGCACTTCGTCGGCCACCACGGCGAAG
CCGCGTCCCTGGTCGCCGGCCCGCGCCGCCTCGATGGCGGCGTTGAGAGCGAGCAGGTTG
GTCTGGTCGGCGATGCCCTTGATCACATCGACCACGCCGCCGATCTCGTTGCTGTCCTGG
GCCAGGCGACTCACCGCGGCCCCGGTCTCGCCCACCGACTCCGACAGGCGCTGGATGGCG
>pae:22_Pae-2
GTCTGCAGCGAGATGTCGCGGATGTTCACCAGGTTGCGGTCGACCTCGCGGGCCACCTGG
GCCTGCTGCTCGGAGGCGCTGGCGATCACCAGG
>pae:23_Pae-2
ATGGCGCCGACCGCGGCGCCGGTGCCTTCCTGGATGTTGGCGATCATCTGCTCGATCTCG
CGGGTGGATTCCTGGGTGCGATGGGCGAGGGCGCGAACCTCGTCGGCGACCACGGCGAAA
CCGCGGCCCTGCTCGCCGGCGCGAGCCGCCTCGATGGCCGCGTTGAGCGCCAGGAGATTG
GTCTGTTCGGCGATACCGCGGATCACGTCGAGGACCTTGGAAATGTCCTGGGCCTTTTCC
GCCAGGCCGCCGACCAGCGCCGAGGTATTGTCCACTTCTTCGCTCATCAGGCGGATCGCC
>pae:24_Pae-2
ATACGCTGCACCGCCTGCTGCGTGCCATTCTGCAAGGCACCGATCAGGGTCTCGATCTCG
GCCGTGGACTGTTGGGTGCGCCGCGCCAGCGCCCGCACCTCGTCGGCGACCACGGCGAAG
CCTCGACCCTGGTCGCCGGCCCGCGCCGCCTCGATGGCGGCGTTCAGCGCCAGCAGGTTG
GTCTGCTCGGCCACGCTCTTGATCACGTCCAGCACGCTGCCGATGCGCTGGCTGTCGGCG
CTCAGCGCCTCGACGCTGGCGGTGGCCGCGCGCACCGCCTCGGCCAGTCGCTCGATCCG
>pae:25_Pae-2
CTGATCGGCCACCTCGCGGATCGCCGTGACACTGCGGTTGATCTCCTCGGCGACCGCGCT
CTGCTGCTCGGAGGCCGCGGCGATCTGCTGGTTCATCTGCTGGATCAGCGCCACC
>pae:26_Pae-2
ATGTTGTGGTTGATCTGCTGGGTCAGCTTGACGTTCTCGGTGACCACGTTCTTGATCTCC
ACCGTGGCGCCGCTGGTGCGCGCCGCCAGTTGCCGCACCTCGTCGGCGACCACCGCGAAG
CCGCGCCCCATGTCGCCGGCGCGAGCCGCCTCGATGGCGGCGTTGAGGGCCAGCAGGTTG
GTCTGTTCGGCGACGCTCTGGATGGTGGTGACGATGTTCTCGATGTCCTTGGTCTGGTGG
GTGAGCTGGGAAATCAGGCCGACGGCGGTGTTGACCATCGACAGGGTCTTGGCCGACA
>pae:27_Pae-2
CCGTTGCTCTTGCCGAGCACCGCGCAGATACGCTGGCCGGCGTCGACCAGGGCGTGCATG
TCGACCCCGGTATGGATCTCCAGGCCGTTCAGCAGGTAGAGGACG
>pae:28_Pae-2
CGGTGCAGCGGAACACGCCGCCGAAGTAGCCGACGTCCTGGCCGAATACCACCACGTCGT
CGTCGCGCTCGAGCATGATGTCCATCGCCGAGCGCAGCGCCTGGATCATG
>pae:29_Pae-2
TCTGGGTGGCGATGCCGACGTGCACCGCGCCGTAGCGGGTGACCACCTCGGCCTCGTCGT
CGTAGCGCGCGTTCAACTGCGGGAAGTCGCGCAGCGCCACGACCATGGCGCGGACCAGG
>pae:30_Pae-2
CTCGGAGGCGCCGTCGATGCCTTGCAGCACCTTGGAGATCTTCTCCGCGGTGTCGTTGAG
CACCTGCATGTCGTCGCCGAAGACCTTCACCGCGACGTCGCTGCGCACCCCG
>pae:31_Pae-2
ATGGCGCGCGCGGCATTCACCGCGCCGTTCTGCACGGTATCGATGATCTGGTGGATCTCG
GCGATGGACTCGGCGGTGCGCTGCGCCAGGGTGCGGACCTCGTCGGCGACCACCGCGAAG
CCACGGCCGGCATCGCCGGCGCGGGCGGCTTCGATGGCCGCGTTGAGAGCGAGCAGGTTG
GTCTGCTCGGCGATGCCACGGATCACGTCGAGGACCTTGCCGATCCTGCCGCTATCGCTT
TCCAATTGGCGGATGACCTCCACCGTATGGTCGATCTCCTTGCGCATCTCGCCGATGCTG
>pae:32_Pae-2
GGCGATCGAGGCGATTTCCGTGAGGTTGCGGGAAATCTCCTCGGCCACGGCGGTCTGTTC
CTCGGCGGCGGTAGCGATCTGGCGGTTCATGTCGCGGATCGATTCGACCGAG
>pae:33_Pae-2
ATGCTGTTGATCGCTTGCCCCGTGCTGGCGCGGATGCGCTCGATCATCGCGGTGATCTCC
TGGGTCGACTGGGTGGTCCGCGCCGCCAGCCCGCGTACCTCGTCGGCGACCACGGCGAAA
CCGCGCCCGGCCTCTCCGGCCCGCGCCGCCTCGATGGCGGCGTTCAACGCCAGCAGGTTG
GTCTGCTCGGCGATCCCCTTGATCACCTGGATGATCGAATGGATCTCGTCCGACGACTGG
CCGAGAGCGGTGATGCTGGTGGAGGACTGGTTGACCACG
>pae:34_Pae-2
GGCCAGCAGGTAGGTCGCCTCGGCGTTGCCGAAGCCGGCGTCGATGTCGGCGATGATCGG
CACCACGTGGGTTTCGAAGTTGTCGATCTGGGCCAGCAGCTCGGCTTCCTTGGCCTTGTC
GCCAGCGGCGCG
>pae:35_Pae-2
ATGGCGTCGACCGCGGCGTTGGTGCCCTGCTGCAGGCGATCGATCATGCCCTGGATTTCC
TGGGTACTCTGCTGGGTGCGGCTGGCCAGCGCCCGCACTTCGTCGGCGACCACCGCAAAG
CCACGTCCGGCCTCGCCGGCACGGGCCGCCTCGATGGCCGCGTTGAGCGCCAGCAGGTTG
GTCTGTTCGGCAATGGAGCGGATCACCCCGAGCACACTGACGATGGATTGCACGTCCTGC
TGCAGGCTATCCAGAGAAGTCCCGCTGTCGCGGATCTCGTCCACCAGCGCGTGGATGCG
>pae:36_Pae-2
TGGGCGGCGGCGGACATCTCGTTGATCGCGGTGGCGACCTGGTCGGTCTCGTGGCGCTGG
CGCTCCATGGCCTGCTCGGAACGCTCGGCCTGGGCCGACATCTGCTCCACC
>pae:37_Pae-2
ATGGCGTCGACCACGTCGCGGGTGCCCTGTTGCAGGCCTTCGATCACCCCGCGGATCTGT
TCCACCGAGTCCTGGGTGCGCCGGGCGAGGTTGCGCACTTCGTCGGCGACCACCGCGAAG
CCGCGGCCGGCGTCGCCGGCGCGGGCCGCCTCGATGGCCGCGTTGAGCGCCAGCAGGTTG
GTCTGCTCGGCGATGGCGCGGATCACTTCCAGCACCGAACCGATTTCCTCGCTGCTGCTG
GCCAGTTGCTCGACCTGGCCCATGGCGCTGGTCAGGTTGGCGGCCAG
>pae:38_Pae-2
CTCGGTGACGTCACGGATCGCCGCGACATTGCGGTTGATCTCCTCGGCTACCGAGCTCTG
TTCCTCGGCGGCGCTGGCAATCTGCAGGTTCATGTCGTTGATCACCGTCACC
>pae:39_Pae-2
TGCCGTCGACCACCGTGAGCACCGACTCGATCCACTTGATGGCCTCTTCCTCGACGCCGA
AGAAGTCCGCCGACAGCGCCGCCAGGTCGGCGAGCTGGCCAACCTTG
>pae:40_Pae-2
GTGGGCCTGCTCGGAGAGTCCGGAGACGTTGGTGATGTTGCGGTCGATGTCCTGGGCCAC
CTGGCTCTGTTCCTCGGCGGCGGTCGCGATCTGCTGGTTGAGGCCGTCCAGTTCTTCCAC
CGTGGCG
>pae:41_Pae-2
ATGGCGGCGACCGCATCGTTGGCGCCGTCCTGCAACTGCTCGATCAACCCCTGGATCTCC
TGGGTCGACTGCTGGGTACGGTTGGCCAGCGAACGCACTTCGTCCGCCACCACGGCGAAG
CCGCGCCCGGCCTCCCCGGCCCGCGCCGCCTCGATGGCGGCATTGAGCGCCAGCAGGTTG
GTCTGCTCGGCGATGCTGCTGATCACCGTAAGCACCTGGCCGACACTGCCGGCATGCTGG
TGCAGGGTGTTCAGCGCCAGGGCGGTCTGTTCCAGTTCCTCCGCCAACGCACCGGTCTGG
>pae:42_Pae-2
ATGAACTCCACGGCGTCGCGGGTACCCGACTGCAGGGCGAGGATCATCTGGGTGATCTCG
TCGGTGGAGTCCTGCACGCGACGGGCGAGGTTGCGCACCTCATCGGCCACCACGGCGAAG
CCGCGGCCCATTTCCCCGGCCCGCGCGGCCTCGATGGCGGCGTTGAGGGCAAGCAGGTTG
GTCTGTTCGGCGATGCCGTGGATCACGTTGACCACGCCGCTGATCTTCTGGCTGTCCTCG
GCCAGCTTCTGGATCATCTCGGCGGTGTCCTGGACGCCCTGGGACAACCCGGCAATCGAC
>pae:43_Pae-2
ATGGCCCGCACGGCGTTCTGCACCCCGGCCTGGAGGCGCTCGATGCGCGCCTGGATGTCC
TTGGTCGAATCCTGGGTACGCGCCGCCAGCGCCCGCACCTCGTCGGCCACCACGGCGAAA
CCGCGACCCTGCTCGCCAGCCCGCGCGGCTTCGATGGCGGCGTTGAGGGCGAGCAGGTTG
GTCTGTTCGGCGATGCCCTTGATCACCGTCAGCACCGCGTCGATGCTGGCGGTTTCCTGG
GCCAGTTGCTGGATGCTCTCGGAACTGCTCTCCACTTCCTGCGCCAACTGGCGGATCACC
>pae:44_Pae-2
GCAGGGCGATGGTCTGCATGCCATCCTGGACCTGGCCGATGTTCTCGAAGATGCCGCCGA
CCACCCACATGATCCAGCCGGACATGTTGTTGATGCGGATCACCAGCCCGGTGGCC
>pae:45_Pae-2
GTTTGGCGCCCTCCTGGATCGCCAGCATCACCTGGCCGACCTCGTTGCCATCCTTCCAGC
CGAACTTCTTCAGGAACTCCCAGACCGGCTTGGCCTTGGCCTCCAGCGCCGGGTTGGCG
>pae:46_Pae-2
CTGCACGGCGATGGGGCCGAAGGCGGCGCCGACGTCGCCGATGTCGGCGCTGGCGTTGTC
CTTCTCGGCCTTGAACTTGGCCAGCTCCTGGGCCG
>pae:47_Pae-2
ATGCCCATCACCCCGGCCGATACCGCCGACTGGATCTCGCGCACCATCTGCTCGATGTCG
TAGGTGGCGACCGCGGTCTGGTCCGCCAGCCGGCGCACCTCGGTGGCCACCACGGCGAAC
CCGCGGCCGTACTCGCCGGCTTTCTCCGCCTCGATGGCGGCGTTCAGCGAGAGCAGGTTG
GTCTGGTCGGCGACCTTGACGATGGTGGTGACCACCTGGTTGATGTTGCCGGCCTTCTCG
TTGAGGATCGCCAGCTTGGCGTTGACCAGGTCGGCCGCGCCCATCACGTGGTGCATG
>pae:48_Pae-2
TGCACGGCGATCAGCGCCTTGTTCGCGGTGACCACGTGCTTGCCGTTCTCGATGGCCTTG
AGCACCAGCTCGTGGGCCAGGGTGTAGCCGCCGATCAACTCGACGACCACGTCGATCTCG
>pae:49_Pae-2
ATCTGCTCGACCACCTCGCTGGTCTGGCGCTGGATCTCGGCGACCATCTGGCCGACTTCC
TCGGTGGCCTCGGCGGTACGTCCGGCCAGGCCGCGCACCTCTTCGGCAACCACCGCGAAG
CCGCGCCCATGCTCGCCGGCGCGGGCCGCCTCGATGGCCGCGTTGAGGGCCAGCAGGTTG
GTCTGGCTGGCGATGCCCTGGATCACCAGGGTGACCCGCTGGATGTCCTCGCTGCGCTGG
TTCAGCGCCTCGATCGCCTCGCGGCTGGCGCCCATCCGCTCGCTGAGCCGATGCATGCG
>pae:50_Pae-2
ATGGTGGCCACCGCCTCGCGGGCGCCGACTTGCAGCTCTTCGATCATCTTCTGGATCTGC
TGGGCCGACTCCTGGGCACGGTGGGCCAGGTTGCGCACCTCGTCGGCGACCACCGCGAAG
CCGCGTCCGGCCTCGCCGGCGCGCGCGGCTTCGATGGCGGCGTTGAGGGCGAGCAGGTTG
GTCTGCTCGGAGATGCCCTTGATCACTTCGAGGATCTGGCCGATGTTCACCGTGCGGCTG
TTGAGGGCCTCGATGTTGGCACAGGAGGCGCTGATCTTCTCGGAAAGCTCGTTCATCGCG
>pae:51_Pae-2
ATGGTGGCCACCGCCTCGCGGGCGCCGACTTGCAGCTCTTCGATCATCTTCTGGATCTGC
TGGGCCGACTCCTGGGCGCGATGGGCCAGGTTGCGCACCTCGTCGGCGACCACTGCGAAG
CCGCGTCCGGCCTCGCCGGCGCGCGCGGCTTCGATGGCGGCGTTGAGGGCGAGCAGGTTG
GTCTGCTCGGAGATGCCCTTGATCACTTCGAGGATCTGGCCGATGTTCACCGTGCGGCTG
TTGAGGGCCTCGATGTTGGCGCAGGAGGCGCTGATCTTCTCGGAAAGCTCGTTCATCGCG
>pae:52_Pae-2
ATGGTACTGACCGCTTCCTGGGCGCCGATCTGCAGTTCCTCGATCATCTTCTGGATCTGC
TGGGCCGACTCCTGGGCGCGGTGGGCCAGGTTGCGCACCTCGTCGGCGACCACCGCGAAG
CCGCGTCCGGCTTCGCCGGCGCGCGCGGCTTCGATGGCGGCGTTGAGGGCGAGCAGGTTG
GTCTGCTCGGAGATGCCCTTGATCACTTCGAGGATCTGGCCGATGTTCACCGTGCGGCTG
TTGAGGGCCTCGATGTTGGCGCAGGAGGCGCTGATCTTCTCGGAAAGCTCGTTCATCGCG
>pae:53_Pae-2
CGCCCATCACCAGCAGGTCGGCGCCGATCTCCTCGGCCACCGCGTTGATCACCACCACCG
GATCGCCGACCCGCACGATCGCCTTGGACTCGACGCCGAGGCGCTCC
>pae:54_Pae-2
GCTCGCCGGCCTGGTTGATCTCGACGATGTTCTGGTCGATATCGTGGGCCACGGCGGTCT
GTTGCTCGGCGGCGGCGGCGATCTGCTGGTTCTGGTCGACGATCATGCCCACCGCG
>pae:55_Pae-2
ATCGCCTTCACCGCCGCATCGACGCCGCCCTGCAGGCGCAGGATCATCTGTTCGATCTCG
GCAGTGGATTGCTGGGTGCGCTTGGCCAGCGTGCGCACCTCGTCGGCCACCACCGCGAAA
CCGCGCCCCTGCTCCCCGGCACGAGCGGCCTCGATCGCCGCATTGAGCGCCAGCAGGTTG
GTCTGTTCGGCGATGCCCTTGATCACATCCAGCACCTGGCTGATCGAGGCGCTGTCACTG
GCCAGGCGATTGATCGCCGCCACCGACTGGTCGATCTCGCCGGCCAGGCGCTGGATGCT
>pae:56_Pae-2
ATGACCTTCACCACGTCGCGGGTGCCCTGCTGCAACTGCTGGATCATGCTCTGGATTTCT
TCGGTGGCCTGCTGGGTCTTCTGCGCCAGGTTGCGTACCTCGTCGGCCACCACCGCGAAA
CCGCGACCCTGCTCGCCGGCGCGGGCGGCCTCGATGGCGGCGTTGAGGGCGAGCAGGTTG
GTCTGCTCGGCGATACCGCGGATCGCCACCAGGATCGCGTTGATGTTTTCGCTGTCCTTG
GCCAGGTTCTGCACCACTCCGACCGCGCGGCCAATCTCGCTGGCCAGGGCCTGGATCGCC
>pae:57_Pae-2
CTGGTTGGCGACCTGGCCGATGTTGGCGACGTTGCGGTTGATGTCCTCGGCCACCGCGCT
CTGCTCCTCGGCGGCGCTGGCGATCTGGGTGTTCATGTCGTTGATCACCGATACCG
>pae:58_Pae-2
TTGGTCTGGTCGAGGATCTGCTCGCTGATTTCGGTCAGCTCGCCGTCGCCTTCGCGTTCC
TCGCGCAGGTTCTGCGCCAGGCAGGCGATGCCGGTGATCGGATTGCCGATCTCGTGGGCC
ACC
>pae:59_Pae-2
GACGTCGCGGATCTTGTCCGAGTCGATCTTCATCTGCAGCATGGTCGGGGCGTTCTCGGA
CAGCTCGGCGCGCGGCTTGGCGATGACC
>pae:60_Pae-2
ATGGCCTCCACCGATTGCCGCGCGGCCTGTTGCAGGCGGCCGATGAGCTGCTGGATCTCC
TCGGTGGCGCCGGCGGTGCGCTGGGCCAGCGAGCGGACTTCCTCGGCGACCACGGCGAAG
CCGCGGCCCTGGTCGCCGGCGCGGGCGGCCTCGATGGCGGCATTGAGGGCGAGCAGGTTG
GTCTGTTCGGCGATCGAGCGGATCACCGTCAGCACGCTGCCGATGGTCGCCGACTCCTCG
GCTAGGCGCTCGATCGACTGGGCGTTGCCTTGCACCTCGTCGACCAGCTCGCGCAGGCCG
CCC
>pae:61_Pae-2
ATCACGCTGACCGCGCTGCTGGCGCCTGCCTGCAGGGCTTCGATCATCTCGCGGATGGTT
TCGGTGGCCTTGTGCGTATTGGTGGCCAGGCTGCGCACTTCATCGGCGACCACCGCGAAC
CCACGTCCGGCCTCGCCCGCCCGTGCGGCTTCTATCGCGGCATTGAGGGCGAGCAGGTTG
GTCTGCTGGGCGATGTTCTGGATGACTTCCAGGACGGTGCTGATTTCATCGGTCTTGTTG
CGTAGCGTGTCGATGACGGCTCCCGCCTCTCCGACCATGACCGACAGGCCCTGGATGGCG
>pae:62_Pae-2
AGGCGTTCGGCGGCTTCGCCGGCGCCCTGCTGGAGACGCTGGATCAGGCCCTCGATCTCG
GCGGTGGACTGCTGGGTGCGCTGGGCCAGGCCGCGGACCTCGTCGGCGACCACCGCGAAG
CCGCGTCCGGCGTCGCCGGCGCGTGCCGCTTCGATGGCTGCGTTGAGCGCCAGCAGGTTG
GTTTGCTCGGCCACCGACTTGATCACGTCGAGGACGCTGCCGATCTGCTCGCTCTCGTTC
TTCAGGCGCGCCATGGCTTCGCTGGAAACGTCCATTTCGCTAGCCAGGCGCTCGATGCG
>pae:63_Pae-2
CTGCTCGGCGACGTCGCGTACGCTGAGGACGCTGCGGTTGATCTCCTCGGCCACCGTGCT
CTGTTGCTCCGCGGCAGTGGCGATCTGCAGGTTCATGTTCTGGATGTCGGAGACGGTG
>pae:64_Pae-2
TTGGCCGCCTTGGTGATCGCCTCGATGACGCGGTCCAGCTGGTCGTCGGCGATCGCCACG
TCGATCTTCACCTTGGGCAGGAAGTCGACGACG
>pae:65_Pae-2
CTCGATGACGATGCCGAGCCCGGCGATGCTCGCGCCGGCCTGGCCGATCAGGTCGATCAG
CGCCTTGGCGGCATGGCCGTTGGCGAGGAAGTCGTCGATCACC
