# Supplementary material for: Systematic identification of stem-loop containing sequence families in bacterial genomes
Source: BMC Genomics. 2008 Jan 17;9:20. doi: 10.1186/1471-2164-9-20 (PMC2267715; doi:10.1186/1471-2164-9-20)
Supplement: Additional file 1 — Family sequences. A zipped archive of files corresponding to families described in Table 3. Each file contains all the family members as sequences in FASTA format. [file 1471-2164-9-20-S1.zip › suppl_data1/P.aeruginosa_Pae-3.txt]

>pae:1_Pae-3
GCTGCCGTGGTAGACCGGTTCGTAGTAGCCGGTGATCAGGCCCTGGTCGCCGTTGCTGGA
GGAACGCAGGCTATAGACCTGCATCCGCTCCTGGAGGAACGCGCGCACCGCCGTCGGATC
G
>pae:2_Pae-3
GATGCTCAGCAGGTTGCCCTGGTAGTTGAGCTGGTAGTTGCCGCTGGTGAGGGCAAGCCC
ACCCTGGAGGATGTCGTACTGGCCTACGGCTTCGCCGCCCACCCGACCGAGCCCGCCGGC
GAGCACCTGACCG
>pae:3_Pae-3
CAGGCCGGAAACCTGATAGGTCAGCGCCGGGTCGGCGGTGCCGACCTGCTTGCTCTTGGC
ATCGGCGAATACGTTGAGCAGCGCCTTGGTGATGGTCAGGTCATTACCCTGGTAGGCCAG
GTCATAGTTGCCACTGGTCAGCACCAGGCCGCCCTGGTTGATGCCATACACACCCACGTT
CTCGCCTGCGTCGCGGTTCAGCCCGCCGGTCAGGATCGAGCCG
>pae:4_Pae-3
CAGGCCGCTGACCTGGTAGGTCAGGCTCGGGTCAGCGTCGCCATAGACCTTGGTCTTGCC
GTCGGCGATCACATTGAGCAGCGCCTTGGTGATGGTCAGGTTGTTGCCCTGGTAAGCCAG
GTCATAGTTACCGCTGACCAGGCCCAGTCCACCCTGGTTGATGCCGTACACGCCGACATT
CTCGCCAGCCACGCGGCTCAGGCTGCCACCGTTGAGCACCGCG
>pae:5_Pae-3
CAGGCCGCTGACCTGGTAGGTCAGGCTCGGATCGGCATCGCCGTAGACCTTGGTCTTGGC
GTCGGCGATCACATTCAGCAGTGCCTTGGTGATGGTCAGGTTGTTGCCCTGGTAAGCCAG
GTCATAGTTACCGCTGACCAGACCCAGGCCACCCTGCTGAATCGCATAGTTGCCTACGTT
TTCGCCGGAGACACGAACCAGGCCGCCGCCATTGAGCACCGCG
>pae:6_Pae-3
CAGGCCGCTGACCTGGTAGGTCAGGCTCGGGTCGGCATCGCCATAGACCTTGGTCTTGGC
ATCGGCGATCACATTCAGCAGTGCCTTGGTGATGGTCAGGTTATTGCCCTGGTAGCTCAG
GTCGTAGTTACCGCTGTTCAATGCCAGGTCGCCCTGGTTGATGCCATACACACCCACGTT
CTCGCCTGCGGCGCGGTTCAGCCCGCCGGTCAGGATCGAACCG
>pae:7_Pae-3
CAGGCCGCTGACCTGGTAGGTCAGGCTCGGATCGGCATCGCCGTAGACCTTGGTCTTGGC
ATCAGCGATCACATTCAGCAGTGCCTTGGTGATGGTCAGGTTGTTGCCCTGGTAAGCCAG
GTCATAGTTACCGCTGACCAGACCCAGGCCACCCTGCTGAATCGCATAGTTGCCTACGTT
TTCGCCGGAGACACGAACCAGGCCGCCGCCATTGAGCACCGCG
>pae:8_Pae-3
CAGGCCGCTGACCTGGTAGGTCAGGCTCGGATCGGCATCGCCGTAGACCTTGGTCTTGGC
GTCAGCGATCACATTCAGCAGCGCCTTGGTGATGGTCAGGTTATTGCCCTGGTAGCTCAG
GTCGTAGTTACCGCTGTTCAATGCCAGGTCGCCCTGGTTGATGCCGTACACGCCGACATT
CTCGCCAGCCACGCGGCTCAGGCTGCCACCGTTGAGCACCGCG
>pae:9_Pae-3
CAGGCCGCTGACCTGGTAGGTCAGGCTCGGATCGGCATCGCCGTAGACCTTGGTCTTGGC
GTCGGCGATCACATTCAGCAGTGCCTTGGTGATGGTCAGGTTGTTGCCCTGGTAAGCCAG
GTCATAGTTACCGCTGACCAGACCCAGGCCACCCTGCTGAATCGCATAGTTGCCTACGTT
TTCGCCGGAGACACGAACCAGGCCGCCGCCATTGAGCACCGCG
>pae:10_Pae-3
CAGGCCGCTGACCTGGTAGGTCAGGCTCGGGTCGGCATCGCCATAGACCTTGGTCTTGGC
ATCGGCGATCACATTCAGCAGTGCCTTGGTGATGGTCAGGTTATTGCCCTGGTAGCTCAG
GTCGTAGTTACCGCTGTTCAATGCCAGGTCGCCCTGGTTGATGCCATACACACCCACGTT
CTCGCCTGCGGCGCGGTTCAGCCCGCCGGTCAGGATCGAACCG
>pae:11_Pae-3
CAGGCCGCTGACCTGGTAGGTCAGGCTCGGATCGGCATCGCCGTAGACCTTGGTCTTGGC
ATCAGCGATCACATTCAGCAGTGCCTTGGTGATGGTCAGGTTGTTGCCCTGGTAAGCCAG
GTCATAGTTACCGCTGACCAGACCCAGGCCACCCTGCTGAATCGCATAGTTGCCTACGTT
TTCGCCGGAGACACGAACCAGGCCGCCGCCATTGAGCACCGCG
>pae:12_Pae-3
CAGGCCGCTGACCTGGTAGGTCAGGCTCGGATCGGCATCGCCGTAGACCTTGGTCTTGGC
GTCGGCGATCACATTCAGCAGTGCCTTGGTGATGGTCAGGTTATTGCCCTGGTAGCTCAG
GTCGTAGTTACCGCTGTTCAATGCCAGGTCGCCCTGGTTGATGCCATACACACCCACGTT
CTCGCCTGCGGCGCGGTTCAACCCACCGGTCAGGATCGAACCG
>pae:13_Pae-3
CAGGCCGCTGACCTGGTAGGTCAGGCTCGGATCGGCATCGCCGTAGACCTTGGTCTTGGC
GTCGGCGATCACATTCAGCAGCGCCTTGGTGATGGTCAGGTTATTGCCCTGGTAGCTCAG
GTCGTAGTTCGCGCTGAGCAGGCCCAGTCCACCCTGGTTGATGCCGTACACGCCGACATT
CTCGCCAGCCACGCGGCTCAGGCTGCCGCCGTTGAGCACGGCA
>pae:14_Pae-3
CAGCCCGGACACCTGGTAGGTCAGTGCCGGATCGGCATCGCCATAGACCTTGGTCTTGGC
ATCGGCGATCACATTGAGCAGTGCCTTGGTGATGGTCAGGTTATTGCCCTGGTAGTTCAG
GGTGTAATTGCTGCTGACCAGGCCCAGTCCACCCTGGTTGATGCCGTACACGCCGACGTT
CTCGCCAGCCACGCGGCTCAGGCTGCCGCCGTTGAGCACGGCA
>pae:15_Pae-3
GAGACCGGAGACCTGGTAGGTCAGCGCCGGATCCAGGTCGCCGTAGACCTTGGTCTTGGC
ATCGGCGATCACGTTCAGTTGTGCCGGGGTGATGCGCAGGTCGTTGCCGACGTAGCTGAG
GGTGTAATTGGCCGTGTTGAGGCCCAGCCCGCCCTGGAGTATCCCGTAGTTGCCGACGTT
CTCCCCGGCCACCCGGCCGAGGTTGCCGCTCAGCACGCCA
>pae:16_Pae-3
CAGGCCACTGACCTGGTAGGTGAGGGTCGGATCGGCGTCGCCATAGACCTTGGTCTTGGC
GTCGGCGCTGACGATCAATTGCGCCGGCGTGACGGTCAGCCTGCCGTCCTGGCGCACCAG
TTGGTA
