# Supplementary material for: Systematic identification of stem-loop containing sequence families in bacterial genomes
Source: BMC Genomics. 2008 Jan 17;9:20. doi: 10.1186/1471-2164-9-20 (PMC2267715; doi:10.1186/1471-2164-9-20)
Supplement: Additional file 1 — Family sequences. A zipped archive of files corresponding to families described in Table 3. Each file contains all the family members as sequences in FASTA format. [file 1471-2164-9-20-S1.zip › suppl_data1/P.aeruginosa_Pae-4.txt]

>pae:1_Pae-4
GCGACGAAAAAAGCCCGGTCCCGCGCCGGGCTTTTTCATTCACGCGTACGCGCGCCG
>pae:2_Pae-4
AGAAGCCCGCCATCCGGCGGGCTTTTTCATGGGTGGCGCCACGGTCG
>pae:3_Pae-4
CCACCACGAAAAAGCCCGCCATCCGGCGGGCTTTTTCATCTTCGCGTTCGCGATTCCG
>pae:4_Pae-4
GAAAGAGCCCGCCCTTCGGCGGGCTTTTTCATGCCTGCGATCCGCTGCAT
>pae:5_Pae-4
GCGCGATAAAAAGCCCCGCTTCGGCGGGGCTTTTTCGTTTCCGGCAGGCTCAGCG
>pae:6_Pae-4
CCTGGACGAAAAAGCCCGCCATTCGGCGGGCTTTTTCATGGGCGCTGGTCGGCGCT
>pae:7_Pae-4
CGCCAACGAAGAAGCCGGGCATTGCCCGGCTTTTTCATGCCTGGCCGACCCTCAG
>pae:8_Pae-4
CGGAAACGAAAAAGCCCCGCATCGCGGGGCTTTTTCATGCTTCGGATCAGGCCGCCG
>pae:9_Pae-4
GCCCATGAAAAAGCCCGGCCTGGTGCCGGGCTTTTTCATGGCTGGCCCTCAGAGCAT
>pae:10_Pae-4
CCGGTATGAAGAAGCCCGGCTCCGGCCGGGCTTTTTCATGTCTCGGATTTCAACGC
>pae:11_Pae-4
ACGCGTCGAACAAGCCCCGCCCCGTGCGGGGCTTTTTCTTGCCCGGCGAAAACCCCCG
>pae:12_Pae-4
CCCTGACGAAAAAGCCCCGCAGCCGCGGGGCTTTTTCGTTCCCGAGGCCACGGACG
>pae:13_Pae-4
GCGCAACGCAAAAGCCCCGCATCCGCGGGGCTTTTTCATTCCGGCATGGACGCGCAG
>pae:14_Pae-4
CGAATACGAAGAAGCCCCGCATCGCGGGGCTTTCTCTTGGCCGTTCGACGAGGCCT
>pae:15_Pae-4
CCGCAGCGAAAGAGCCCGGCCATCGAGCCGGGCTTTTTCGTGGGCGCGGTTTCAGATCC
>pae:16_Pae-4
TCGCCGTAGAAAAGCCCCGCCTCGTCGCGGGGCTTTTTCTTTCCCCCGCGCCTCAGCCG
>pae:17_Pae-4
GCAAAAGAAAACGCCCGGCATCTGCCGGGCGTTTTCGTTGCCGCGCTCGGATCAG
>pae:18_Pae-4
CCGAAATGAAAAGCCCCGGCATGGCCGGGGCTTTTTCGTATCCGCGTGTTGCGAGG
>pae:19_Pae-4
GCGATGAACAAAAGCCCCGCTTCGGCGGGGCTTTTTCATGGGCTTGATGTTTGCTG
>pae:20_Pae-4
GCGACGAGAAAAAGCCCGGCATTCGCCGGGCTTTTTCGTTTCCGCTGTCCGCCGCCG
>pae:21_Pae-4
TCGCCAAAAAAAGCCCCGGCATCGCCGGGGCTTTTTCGTTTCTGCGGATCGATCAG
>pae:22_Pae-4
CTGCAACGAAGAAGCCCCGCATCGGCGGGGCTTCTTCA
>pae:23_Pae-4
CCAACCCAAAAAAGCCCGGCTATTGCCGGGCTTTTTCATGCGCGCGCGTCGGTGGCCG
>pae:24_Pae-4
GCGTTGGAAAAAGCCCCGCTTCGGCGGGGCTTTTTCATGGGCTCGCGAGGGCCGG
>pae:25_Pae-4
AAAAGCCCCGCCATCCGGCGGGGCTTTTTCATGGGCGGGGCTTGAGCTT
>pae:26_Pae-4
CCGAAACGAAAAAGCCCGGCATCCGCCGGGCTTCTCCCTGCCCCTTCCACTCAACCG
>pae:27_Pae-4
TCGCCGAAAAGAAGCCCCGCAGCCGCGGGGCTTTTTCATTCTCCCTCGCCGACCGC
>pae:28_Pae-4
TTAAAACGAAAAAGCCCGGCGAATGCCGGGCTTTTTCGTGGTTCTGATCAGACTCAG
>pae:29_Pae-4
CCTTGTCGAAAAAGCCCCGCCTTGGCGGGGCTTTTTCATGGGCGATGAGATCGTCG
>pae:30_Pae-4
GTGGTTGGAAAAGCCCCGCTTCGGCGGGGCTTTTTTATTCCTCAGTGCGGGCAGTCC
>pae:31_Pae-4
CCGCAAGGAAAAAGCCCCGCTATCGCGGGGCTTTTTCGTGCAGGCCGGCTTACCAG
>pae:32_Pae-4
GCCCATGAAAAAGCCCCGCATCCGCGGGGCTTTTTCATGGCTGCGAGACGATCAG
>pae:33_Pae-4
CTGCTACGAAGAGCCCCGCCTCGGCGGGGCTTTTTCATGTCGCTCTGGAAGCCTCG
>pae:34_Pae-4
TCGCATAAAAAAGCCCCGCTTCGGCGGGGCTTTTTTTCGCCTGCGATTCGTTCAG
>pae:35_Pae-4
AAAGCCCCGCTTCGGCGGGGCTTTTTCATGGGCGTCCGGTAGGAGCG
>pae:36_Pae-4
GCAAGACGAAAGAGCCCGGCAAATGCCGGGCTTTTTCATTTCCTCCGAGGGAGGAG
>pae:37_Pae-4
GCGCATGAAAAAGCCCGGCATCCGCCGGGCTTTCTCGTTACCGCCGGCTCATTGC
>pae:38_Pae-4
GTTCCACGAAAAAGCCCGGCATTCGCCGGGCTTTTTCATTTCCGCAGGAAACCCCT
>pae:39_Pae-4
CTGCATGAAAAAGCCCGGCCGCTGCCGGGCTTTTTCATGGGCGCGCGCCGGGCTC
>pae:40_Pae-4
CCGAAACGAAAAAGCCCCGCTTCGGCGGGGCTTTCTCCTAGTCGGCTATCGACAAT
>pae:41_Pae-4
AAAAGCCCGCCACCTGGCGGGCTTTTTCATTTCCGGCGTACGAACCC
