# Supplementary material for: Systematic identification of stem-loop containing sequence families in bacterial genomes
Source: BMC Genomics. 2008 Jan 17;9:20. doi: 10.1186/1471-2164-9-20 (PMC2267715; doi:10.1186/1471-2164-9-20)
Supplement: Additional file 1 — Family sequences. A zipped archive of files corresponding to families described in Table 3. Each file contains all the family members as sequences in FASTA format. [file 1471-2164-9-20-S1.zip › suppl_data1/P.putida_Ppu-1.txt]

>ppu:1_Ppu-1
GTTGCTCAGGGTCACGGTGTAGGTGATCACGCCACCTTCGGTCACGCTTGGCGAGGCGGT
CAGGGTCGCGGTTGTAGTGTCGATTGTATCGGTCACTTG
>ppu:2_Ppu-1
GTTGCTCAGGGTCACGGTGTAAGTGATCACGCCGCCTTCGGTGACCGACGGGCTCGCCGT
CAG
>ppu:3_Ppu-1
TTGCTCAGGGTCACGGTGTAGGTGATCACGCCGCCTTCGGTGACCGACGGGCTCGCCGTC
AG
>ppu:4_Ppu-1
TTGCTCAGGGTCACGGTGTAAGTGATCACGCCGCCTTCGGTGACCGACGGGCTCGCCGTC
AG
>ppu:5_Ppu-1
TTGCTCAGGGTCACGGTGTAGGTGATCACGCCGCCTTCGGTGACCGACGGGCTCGCCGTC
AG
>ppu:6_Ppu-1
TTGCTCAGGGTCACGGTGTAGGTGATCACGCCGCCTTCGGTGACCGACGGGCTCGCCGTC
AG
>ppu:7_Ppu-1
TTGCTCAGGGTCACGGTGTAGGTGATTACGCCGCCTTCGGTGACCGACGGGCTCGCCGTC
AG
>ppu:8_Ppu-1
TTGCTCAGGATCACGGTGTAGGTGATCACGCCGCCTTCGGTGACCGACGGGCTCGCCGTC
AG
>ppu:9_Ppu-1
TTGCTCAGGGTCACGGTGTAGGTGATCACGCCGCCTTCGGTCACGCTTGGCGAGGCGGTC
AG
>ppu:10_Ppu-1
AGGTTTTCGAACTTCCATGCATCTGCGCCGCTGACCGCGTCGATGGCATTGACCACCGGC
TGGTTGGTGCCGACATAGACGTTGTCCGGGGCGGCTACAGTGGCCGAACCGGTGGTGCTG
TTGGCTGCCACGACGACAGTAGTGCCATCGGTCAGCTTGAAGTACAGCTCCGAGTGGTTA
TTGATCGGCAGACCGTCTTTGTTGGTCAGGGTGATGGTGTAGGTGATCTCACCGCCTTCG
GTCACCGAAGGGGTGGCAGTCAGTTTGGCCACCACTTCACTGATAGTGTCCGAGATCTCA
ACGGTAGCCGGGCCACCCAAGGCCAGCTTCTCGAAGGTGGCACCCGGAACTGTAGCGTCG
GTAACACTGAGCGTGATGGAGCCTGCATCAAGATAGACGTCATCGCCCTGAACCGAGGTC
TTGTACTCGACTTCGGTCTTACCGGCTTCGATCGTCACGGTGTCGCCGTTAGACAGGGTT
ACCGTCAACGGACGGTCCAGCGCCTGGCTTACTTTCACAGTAAAGGAAGGCT
>ppu:11_Ppu-1
AGGTTTTCGAACTTCCATGCATCTGCGCCGCTGACCGCGTCGATGGCATTGACCACCGGC
TGGTTGGTGCCGACATAGACGTTGTCCGGGGCGGCTACAGTGGCCGAACCGGTGGTGCTG
TTGGCTGCCACGACGACAGTAGTGCCATCGGTCAGCTTGAAGTACAGCTCCGAGTGGTTA
TTGATCGGCAGACCGTCTTTGTTGGTCAGCGTGATGGTGTAGGTGATCTCGCCGCCTTCG
GTGACCGACGGAGTGGCAGTCAGCTTGGCCACCACCTCGTCGAGGGTGTCGGTGACATCC
ACTTTCGCGGCACCGCCCAACTCGAGGTTCTCGAACGCAGCACCAGTGGCGTCCACCGCC
GAGTTGATGCCCAGGCTGATCTGGCCCGCATCCTGATAGACGTCATCGCCCTGCGCGTCG
TGAGTGTACGGTGCGCTGGTTTCGCCGGCCTTGATGGTGACCTGAGCGTTGTTGCTCAGG
GTCACGACCAGGTCGTGAGCCAGGGCGGTGTTGATGTGCACAGTGAAGGTCGGTTTGACG
TTCTCGGCTACCGAAGTCTGGTCGGCCGTGATGGTGACCTTGACGATATCGCCTTCGTTG
CCTGG
>ppu:12_Ppu-1
AGGTTTTCAAACTTCCACGCATCTGCGCCGCTGACCGCGTCGATGGCATTGATCACCGGC
GCGTTGGTGCCGACATAGACGTTGTCTGGTGCGGTTGCAGTCGCCGAGCCCGTGGTGCTG
TTGGCTGCCACGACGACAGTGGTGCCGTCGGTCAGCTTGAAGTACAGCTCCGAGTGGTTA
TTGATCGGCAGACCGTCTTTGTTGGTCAGGGTGATGGTGTAGGTGATCTCACCGCCTTCG
GTCACCGAAGGGGTGGCAGTCAGCTTGGCCACCACTTCGTCGAGGGTGTCGGTGACTTGA
ACCGAAGCAGCACCGCCCAGCTCAAGGTTCTCGAATGCAGCACCAGTGGCGTCCACCGCC
GAGTTGATGCCCAAGCTGATCTGGCCAGCGTCCTGATAGACGTCATCGCCTTGCGCGTCG
TGGGTGTACGGCGCGCTGGTCTCACCAGCCTTGATGGTGACCTGGGCGTTGTTGCTCAGG
GTCACGACCAGGTCGTGGGCCAGCGGCTGGTTGACGTGCACGGTGAAGGTCGGCTTGACG
TTCTCGGCTACCGAAGTCTGGTCAGCCGTGATGGTGACCTTGACGATGTCGCCTTCGTTG
CCTGG
>ppu:13_Ppu-1
AGGTTTTCGAACTTCCACGCATCTGCGCCGCTGACCGCGTCGATGGCATTGACCACCGGC
GCGTTGGTGCCGACATAGACGTTGTCTGGTGCGGTTGCAGTGGCCGAACCGGTGGTGCTG
TTGGCTGCCACGACGACGGTGGTGCCGTCGGTCAGCTTGAAGTACAGCTCCGAGTGGTTG
TTGATCGGCAGACCGTCTTTGTTGGTCAGGGTGATGGTGTAGGTGATCTCACCGCCTTCG
GTCACCGAAGGGGTGGCAGTCAGCTTGGCCACCACTTCGTCGAGGGTGTCGGTGACTTGA
ACCGAAGCGGAACCGCCCAGCTCAAGGTTCTCGAACGCAGCACCAGTGGCGTCTACTGCC
GAGTTGATGCCCAGGCTGATCTGGCCAGCGTCCTGATAGACGTCATCGCCTTGCGCATCG
TGGGTGTACGGCGCGCTGGTTTCGCCAGCCTTGATGGTGACCTGAGCATTGTTGCTCAGG
GTCACGACCAGGTCGTGGGCCAGCGGCTGGTTGACGTGCACGGTGAAGGTCGGTTTGACG
TTCTCGGCCACCGAAGTCTGGTCGGCCGTGATGGTGACCTTGACGATGTCGCCTTCGTTG
CCTGG
>ppu:14_Ppu-1
AGGTTTTCGAACTTCCACGCATCTGCGCCGCTGACGGCGTCGATGGCATTGACCACCGGC
GCATTAGTGCCGACATAGACGTTGTCTGGTGCGGTTGCAGTGGCCGAGCCCGTGGTGCTG
TTGGCTGCCACGACGACAGTGGTGCCGTCGGTCAGCTTGAAGTACAGCTCCGAGTGGTTG
TTGATCGGCAGACCATCTTTGTTGGTCAGGGTGATGGTGTAGGTGATCTCACCGCCTTCG
GTGACTGAAGGGGTCGCGGTCAGCTTCGCCACCACCTCGTCGAGGGTGTCGGTCACTTGA
ACCGAAGCGTTGCCGCCCAGTTGCAGGTTCTCGAAGGTGTGACCGTCTACATCCACAGCG
GACGTGATGCCGAGGCTGATCTGGCCCGCATCCTGATAGACGTCATCGCCTTGCGCGTCG
TGGGTGTACGGCGCGCTGGTTTCGCCAGCCTTGATGGTGACCTGAGCGTTGTTGCTCAGG
GTCACGACCAGGTCGTGGGCCAGCGGCTGGTTGACGTGCACGGTGAAGGTCGGTTTGACG
TTCTCGGCCACCGAAGCCTGGTCGGCGGTGATGGTGACCTTGACGATATCGCCTTCGTTA
CCTGG
>ppu:15_Ppu-1
AGGTTTTCGAACTTCCACGCATCTGCGCCGCTGACCGCGTCGATGGCATTGACCACCGGC
GCGTTGGTGCCGACATAGACGTTGTCCGGGGCGGCTACAGTGGCCGAACCGGTGGTGCTG
TTGGCTGCCACGACGACAGTAGTGCCATCGGTCAGCTTGAAGTACAGCTCCGAGTGGTTA
TTGATCGGCAGACCGTCTTTGTTGGTCAGCGTGATGGTGTAGGTGATCTCGCCGCCTTCG
GTCACCGAAGGGGTCGCGGTCAGCTTCGCCACGACTTCGTCGAGGGTGTCGGTCACTTGA
ACCGAAGCGTTGCCGCCCAGTTGCAGGTTCTCGAACGCAGCACCAGTGGCGTCCACCGCC
GAGTTGATGCCCAAGCTGATCTGGCCAGCGTCCTGATAGACGTCATCGCCTTGCGCGTCG
TGGGTGTACGGCGCGCTGGTTTCACCGGCCTTGATGGTGACCTGAGCGTTGTTGCTCAGG
GTCACGATCAGGTCGTGGGCCAGCGGCTGATTGACGTGCACAGTGAAGGTCGGTTTGACG
TTCTCGGCTACCGAGGTCTGGTCGGCCGTGATGGTGACCTTGACGATGTCGCCTTCGTTG
CCTGG
>ppu:16_Ppu-1
AGGTTTTCGAACTTCCACGCATCTGCGCCGCTGACGGCGTCGATGGCATTGACCACCGGC
GCGTTGGTGCCGACATAGACGTTGTCCGGGGCGGTTGCAGTGGCCGAACCGGTGGTGCTG
TTGGCTGCCACGACGACGGTGGTGCCGTCGGTCAGCTTGAAGTACAGCTCCGAGTGGTTG
TTGATCGGCAGACCGTCTTTGTTGGTCAGGGTGATGGTGTAGGTGATCTCACCGCCTTCG
GTGACCGAAGGGGTCGCGGTCAGCTTCGCCACCACCTCGTCGAGGGTGTCGGTCACTTGA
ACCGAAGCGTTGCCGCCCAGTTGCAGGTTCTCGAAGGTGTGACCGTCTACATCCACAGCG
GACGTGATGCCCAGGCTGATCTGGCCAGCGTCCTGGTAGACGTCATCGCCTTGCGCGTCG
TGGGTGTACGGCGCACTGGTCTCACCGGCCTTGATGGTGACCTGAGCGTTGTTGCTCAGG
GTCACGACCAGGTCGTGAGCCAGCGGCTGGTTGACGTGCACGGTGAAGGTTGGCTTGACG
TTCTCGGCTACCGAAGTCTGGTCGGCCGTGATGGTGACCTTGACGATGTCGCCTTCGTTG
CCTGG
>ppu:17_Ppu-1
AGTTGCTCGAACTTGCCGACATCCGCACCTTCAACGGTTGCGATCGATTTGATCACAGGG
TCGTTGGTGCCGACGTAGACGTTGTCCGGGGCAGTGACAGTGGCAGTACCCACGGTGCCA
TTAGCCGGCACGGTGATGACGGTTTTGCCGTCGCTCAGCGTGAAGGTCAATGCACTGTGG
TTGTTGATTGGCAGACCGTCTTTGTTGGTCAGCGTGATGGTGTAGGTGATCTCGCCGCCT
TCGGTGACCGACGGGGTGGCGGTCAACTTGGCCACGACTTCGTCGGTGGTGTCGGTGACA
TCCACCTTCGCGGCACCGCCCAGCGCCAGGTTCTCGAAGGTTGCACCAGTGGCGTCCACC
GCCGAGGTGATGCCCAGGCTGATCTGGCCAGCGTCGTTGTAAACGTCATCACCCTGCGCA
GCGTGGGTGTACGGCGCGCTGGTTTCGCCGGCCTTGATGGTGACCTGGGCGTTGTTGCTC
AGGGTCACGACCAGGTCGTGGGCCAAGGCGGTGTTGATATGTACGGTGAAGGTCGGTTTG
ACGTTCTCGGCCACCGAGGTCTGGTCAGCAGTAATAGTGACTTTGACGATATCGCCTTCG
TTGCCTGG
>ppu:18_Ppu-1
AGTTGCTCGAACTTACCGACGTCCGCACCTTCAACGGTTGCGATCGATTTGATCACAGGG
TCGTTGGTACCGACGTAGACGTTGTCCGGGGCAGTCACGGTTGCAGTGCCCACGGTGCCG
TTGGCCGGCACGGTGATGACGGTTTTGCCGTCGCTCAGCGTGAAGGTCAATGCACTGTGG
TTGTTGATCGGCAGACCATCTTTGTTGGTCAGGGTGATGGTGTAAGTGATCTCGCCGCCT
TCGGTGACCGACGGGGTGGCGGTCAACTTGGCCACGACTTCGTCGGTGGTGTCGGTGACA
TCCACCTTCGCGGCACCGCCCAGCTCCAGGTTCTCGAAGGTCGCACCAGTGGCGTCCACC
GCCGAGGTGATGCCCAGGCTGATCTGGCCAGCGTCGTTGTAAACGTCATCACCCTGCGCA
GCGTGGGTGTACGGCGCGCTGGTTTCGCCAGCCTTGATGGTGACCTGGGCATTGTTGCTC
AGGGTCACGACCAGGTCGTGGGCCAGCGGCTGGTTGACGTGCACGGTGAAGGTCGGTTTG
ACGTTCTCAGCCACCGAGGTCTGGTCGGCTGTGATGGTGACCTTGACCAAGTCGCCTTCG
TTGCCTGG
>ppu:19_Ppu-1
AGTTGCTCGAACTTACCGACGTCCGCACCTTCAACGGTTGCGATCGATTTGATCACAGGG
TCGTTGGTACCGACGTAGACGTTGTCCGGGGCAGTCACGGTTGCAGTGCCCACGGTGCCG
TTGGCCGGCACGGTGATGACGGTTTTGCCGTCGCTCAGCGTGAAGGTCAATGCACTGTGG
TTATTGATCGGCAAGCCGTCTTTGTTGGTCAGGGTAATGGTGTAAGTGATCTCACCGCCT
TCGGTCACCGAAGGGGTCGCGGTCAACTTGGCCACCACTTCGTCGGTGGTGTCGGTGACA
TCCACCTTCGCGGCACCGCCCAACTCGAGGTTCTCGAAGGTCGCACCAGTGGCGTCCACC
GCCGAGTTGATACCCAGGCTGATCTGGCCAGCGTCGTTGTAGACGTCATCACCCTGAGCA
GCGTGGGTGTACGGCGCGCTGGTTTCACCGGCCTTGATGGTGACCTGGGCATTGTTGCTC
AGGGTCACGACCAGGTCGTGAGCCAGCGGCTGGTTGACGTGAACAGTGAAGGTCGGTTTG
ACGTTCTCGGCTACCGAAGTCTGGTCGGCCGTGATGGTGACCTTGACCAGGTCGCCTTCG
TTGCTGC
>ppu:20_Ppu-1
AGTTGTTCGAACTTGCCGACATCCGCACCTTCAACGGTTGCGATCGATTTGATCACAGGG
TCGTTGGTACCGACGTAGACGTTGTCCGGGGCAGTCACGGTTGCAGTGCCCACGGTGCCG
TTGGCCGGCACGGTGATGACGGTTTTGCCGTCGCTCAGCGTGAAGGTCAATGCACTGTGG
TTATTGATCGGCAAGCCGTCTTTGTTGGTCAGGGTAATGGTGTAAGTGATCTCACCGCCT
TCGGTCACCGAAGGGGTCGCGGTCAACTTGGCCACCACTTCGTCGGTGGTATCGGTCACT
TGAACCGAAGCCGCACCGCCCAGCTCCAGGTTTTCGAAGGTGCGACCGTCTACATCCACA
GCAGACGTGATACCCAGGCTGATCTGGCCAGCGTCGTTGTAGACGTCATCACCCTGAGCA
GCGTGGGTGTACGGCGCGCTGGTTTCACCGGCCTTGATGGTGACCTGGGCATTGTTGCTC
AGGGTCACGACCAGGTCGTGAGCCAGCGGCTGGTTGACGTGAACAGTGAAGGTCGGTTTG
ACGTTCTCGGCTACCGAAGTCTGGTCGGCCGTGATGGTGACCTTGACCAGGTCGCCTTCG
TTGCTGC
>ppu:21_Ppu-1
AGTTGCTCGAACTTGCCGACGTCCGCACCTTCAACGGTTGCGATCGATTTGATCACAGGG
TCGTTGGTACCGACGTAGACGTTGTCCGGGGCAGTGACGGTAGCAGTGCCCACGGTGCCG
TTGGCCGGCACGGTGATGACGGTTTTGCCGTCGCTCAGCGTGAAGGTCAATGCACTGTGG
TTGTTGATCGGCAGACCGTCTTTGTTGGTCAGCGTGATGGTGTAAGTGATCTCGCCGCCT
TCGGTGACCGACGGGGTCGCGGTCAGCTTGGCCACCACTTCGTCGGTGGTGTCGGTCACT
TGAACCGAAGCGTTGCCGCCCAGTTGCAGGTTCTCGAAGGTCGCACCAGTGGCATCCACC
GCCGAGTTGATACCCAGGCTGATCTGGCCAGCATCGTTGTAGACGTCATCGCCCTGCGCA
GCGTGGGTGTACGGCGCGCTGGTTTCGCCGGCCTTGATGGTGACCTGGGCGTTGTTGCTC
AGGGTCACGACCAGGTCGTGAGCCAGCGGCTGGTTGACGTGAACAGTGAAGGTCGGTTTG
ACGTTCTCGGCTACCGAAGTCTGGTCGGCGGTGATGGTGACCTTGACCAGGTCGCCTTCG
TTGCTGC
>ppu:22_Ppu-1
AGTTGCTCGAACTTGCCGACGTCCGCACCTCCAACGGTTGCGATCGACATCACGACAGGG
TCGTTGGTGCCGACGTAGACGTTGTCCGGGGCAGTCACGGTAGCAGTACCCACGGTACCG
TTGGCCGGCACGGTGATGACGGTTTTGCCGTCGCTCAGCGTGAAGGTCAATGCACTGTGG
TTGTTGATCGGCAGACCGTCTTTGTTGGTCAGCGTGATGGTGTAGGTGATCTCGCCGCCT
TCGGTCACCGACGGGGTCGCGGTCAGCTTGGCCACCACTTCGTCGGTGGTGTCGGTGACT
TGAACCGAAGCGTTGCCGCCCAGTTGCAGGTTCTCGAAGGTGCGACCGTCTACATCCACA
GCAGACGTGATGCCCAGGCTGATCTGGCCAGCGTCGTTGTAGACGTCATCGCCTTGCGCA
GCGTGGGTGTATGGCGCGCTGGTCTCGCCGGCCTTGATGGTGACCTGGGCGTTGTTGCTC
AGGGTCACGACCAGGTCGTGAGCCAGCGGCTGGTTTACGTGCACGGTGAAGATCGGTTTG
ACGTTCTCGGCCACCGAAGTCTGGTCGGCTGTGATGGTGACCTTGACCAGGTCGCCTTCG
TTGCCCGG
>ppu:23_Ppu-1
AGTTGCTCGAACTTGCCGACATCCGCACCTTCAACGGTTGCGATCGATTTGATCACAGGG
TCGTTGGTGCCGACGTAGACGTTGTCCGGGGCAGTGACAGTGGCAGTACCCACGGTGCCA
TTAGCCGGCACGGTGATGACGGTTTTGCCGTCGCTCAGCGTGAAGGTCAATGCACTGTGG
TTGTTGATTGGCAGACCGTCTTTGTTGGTCAGCGTGATGGTGTAGGTGATCTCGCCGCCT
TCGGTGACCGACGGGGTGGCGGTCAACTTGGCCACGACTTCGTCGGTGGTGTCGGTGACA
TCCACCTTCGCGGCACCGCCCAGCGCCAGGTTCTCGAAGGTCGCACCAGTGGCGTCCACC
GCCGAGTTGATGCCCAGGCTGATCTGGCCAGCGTCGTTGTAAACGTCATCACCCTGCGCA
GCGTGGGTGTACGGCGCGCTGGTCTCGCCAGCCTTGATGGTGACCTGGGCGTTGTTGCTC
AGGGTCACGACCAGGTCGTGGGCCAGCGGCTGGTTGACGTGTACGGTGAACGTCGGTTTG
ACGTTCTCGGCCACCGAAGTCTGGTCGGCCGTGATGGTGACCTTGACCAGGTCGCCTTCG
TTGCTGC
>ppu:24_Ppu-1
AGTTGCTCGAACTTGCCGACATCCGCACCTTCAACGGTTGCGATCGATTTGATCACAGGG
TCGTTGGTGCCAACGTAGACGTTGTCCGGGGCAGTCACGGTGGCAGTACCCACGGTGCCA
TTAGCCGGCACGGTGATGACGGTTTTGCCGTCGCTCAGCGTGAAGGTCAATGCACTGTGG
TTGTTGATCGGCAGGCCGTCTTTGTTGGTCAGGGTGATGGTGTAAGTGATCTCGCCACCT
TCGGTGACCGAAGGGGTCGCGGTCAGCTTGGCCACTACTTCGTCGGTGGTATCGGTCACT
TGAACGGTAGCCGCACCGCCCAGTTGCAGGTTTTCGAAGGTGCGACCGTCTACATCCACA
GCGGACGTGATGCCCAGGCTGATCTGGCCAGCGTCGTTGTAGACGTCATCGCCTTGCGCA
GCGTGGGTGTATGGCGCGCTGGTTTCACCGGCCTTGATGGTGACCTGGGCATTGTTGCTC
AGGGTCACGACCAGGTCGTGGGCCAGCGGCTGGTTGACGTGCACGGTGAAGGTCGGTTTG
ACGTTCTCAGCCACCGAGGTCTGGTCGGCTGTGATGGTGACCTTGACCAAGTCGCCTTCG
TTGCCTGG
>ppu:25_Ppu-1
AGTTGCTCGAACTTACCGACGTCCGCACCTCCAACGGTTGCGATCGACATCACGACAGGG
TCGTTGGTGCCGACGTAGACGTTGTCCGGGGCAGTGACGGTAGCAGTGCCCACGGTGCCG
TTGGCCGGCACGGTGATGACGGTTTTGCCGTCACTCAGCGTGAAGGTCAATGCACTGTGG
TTGTTGATCGGCAGGCCGTCTTTGTTGGTCAGGGTGATGGTGTAAGTGATCTCGCCACCT
TCGGTGACCGAAGGGGTCGCGGTCAGCTTGGCCACTACTTCGTCGGTGGTATCGGTCACT
TGAACGGTAGCCGCACCGCCCAGTTGCAGGTTCTCGAACGTAGCGCCAGTGGCGTCTACC
GCCGAGTTGATACCCAGGCTGATCTGGCCAGCATCGTTGTAAACGTCATCGCCCTGCGCA
GCGTGGGTGTATGGCGCGCTGGTCTCGCCGGCCTTGATGGTGACCTGGGCATTGTTGCTC
AGGGTCACGACCAGGTCGTGAGCCAGCGGCTGGTTGACGTGAACAGTGAAGGTCGGTTTG
ACGTTCTCGGCCACCGAAGTCTGGTCGGCTGTGATGGTGACCTTGACCAGGTCGCCTTCG
TTGCCCGG
>ppu:26_Ppu-1
AGTTGCTCGAACTTACCGACGTCCGCACCTCCAACGGTTGCGATCGACATCACGACAGGG
TCGTTGGTGCCGACGTAGACGTTGTCCGGGGCAGTCACGGTGGCAGTGCCGGTTGTACCG
TTAGCCGGGATGGTGATGGTGGTTTTGCCATCGTCCAGGGTAAAGGTCAGCGCCGCATGC
TTGTCGATAGGCAGACCATCTTTGTTGGTCAGCGTGATGGTGTAGGTGATCTCGCCGCCT
TCGGTTACCGAAGGGGTCGCGGTCAGCTTGGCCACCACTTCGTCGGTGGTGTCGGTGACA
TCCACCTTCGCGGCACCGCCCAGCTCGAGGTTCTCGAAGGTCGCACCAGTGGCGTCCACC
GCCGAGTTGATGCCCAGGCTGATCTGGCCAGCATCGTTGTAGACGTCATCGCCCTGCGCA
GCGTGGGTGTACGGCGCGCTGGTTTCGCCGGCCTTGATGGTGACCTGGGCGTTGTTGCTC
AGGGTCACGACCAGGTCGTGAGCCAGCGGCTGGTTGACGTGCACGGTGAAGGTCGGCTTG
ACGTTCTCGGCCACCGAAGTCTGGTCGGCGGTGATGGTGACCTTGACCAGGTCGCCTTCG
TTGCCTGG
>ppu:27_Ppu-1
AGCTGTTCGAACTTGCCGACATCCGCGCCCTCAACGGTTGCGATCGACATCACGACAGGG
TCGTTAGCGCCGACGTAGACGTTGTCCGGAGCAGTCACGGTGGCAGTGCCCACGGTGCCG
TTGGCCGGCACAGTGATGACGGTTTTGCCGTCGCTCAGCGTGAAGGTCAATGCACTGTGG
TTGTTGATCGGCAGACCGTCTTTGTTGGTCAGCGTGATGGTGTAAGTGATCTCACCGCCT
TCGGTCACCGAAGGGGTGGCGGTCAGTTTGGCCACCACTTCGTCGAGGGTGTCGGTCACT
TGGACCGAAGCGGCACCGCCCAGCTCCAGGTTTTCGAAGGTGCGACCGTCTACATCCACA
GCGGACGTGATGCCCAGGCTGATCTGGCCCGCATCGTTGTAGACGTCATCACCCTGCGCA
GCGTGGGTGTACGGCGCGCTGGTCTCGCCAGCCTTGATGGTGACCTGAGCGTTGTTGCTC
AGGGTCACGACCAGGTCGTGAGCCAGCGGCTGGTTGACGTGAACAGTGAAGGTCGGTTTG
ACGTTCTCGGCTACCGAAGTCTGGTCGGCGGTGATGGTGACCTTGACCAGGTCGCCTTCG
TTGCCTGG
>ppu:28_Ppu-1
AGTTGCTCGAACTTACCGACGTCCGCACCGCCAACGGTAGCGATCGACATCACGACAGGG
TCGTTGCTGCCGACGTAGACGTTGTCCGGGGCAGTCACGGTTGCAGTGCCCACGGTGCCG
TTGGCCGGCACGGTGATGACGGTCTTGCCGTCGCTCAGCGTGAAGGTCAATGCACTGTGG
TTGTTGATCGGCAGGCCGTCTTTGTTGGTCAGGGTGATGGTGTAGGTGATCTCGCCGCCT
TCGGTGACCGACGGGGTCGCAGTCAGCTTGGCCACCACTTCGTCGGTGGTGTCGGTCACT
TGAACCGAAGCCGCACCGCCCAGCTCCAGGTTCTCGAAGGTCGCACCAGTGGCGTCCACC
GCCGAGGTGATGCCCAGGCTGATCTGGCCAGCGTCGTTGTAAACGTCATCACCCTGCGCA
GCGTGGGTGTACGGCGCGCTGGTTTCGCCAGCCTTGATGGTGACCTGGGCGTTGTTGCTC
AGGGTCACGACCAGGTCGTGGGCCAGCGGCTGGTTGACGTGCACGGTGAAGGTCGGCTTG
ACGTTCTCGGCCACCGAGGTCTGGTCGGCGGTGATGGTGACCTTGACCAAGTCGCCTTCG
TTGCCCGG
>ppu:29_Ppu-1
AGTTGCTCGAACTTACCGACGTCCGCACCTCCAACGGTTGCGATCGACATCACGACAGGG
TCGTTGGTGCCGACGTAGACGTTGTCCGGGGCAGTGACGGTAGCAGTGCCCACGGTGCCG
TTGGCCGGCACGGTGATGACGGTTTTGCCGTCGCTCAGCGTGAAGGTCAATGCACTGTGG
TTGTTGATTGGCAGACCGTCTTTGTTGGTCAGCGTGATGGTGTAGGTGATCTCGCCGCCT
TCGGTGACCGACGGGGTCGCAGTCAGCTTGGCCACCACTTCGTCGGTGGTGTCGGTCACT
TGAACCGAAGCGTTGCCGCCCAGTTGCAGGTTCTCGAAGGTCGCACCAGTGGCGTCTACC
GCCGAGTTGATGCCCAGGCTGATCTGGCCAGCATCGTTGTAAACGTCATCGCCCTGCGCA
GCGTGGGTGTACGGCGCGCTGGTCTCGCCGGCCTTGATGGTGACCTGGGCATTGTTGCTC
AGGGTCACGACCAGGTCGTGAGCCAGCGGCTGGTTGACGTGAACAGTGAAGGTCGGTTTG
ACGTTCTCGGCCACCGAAGTCTGGTCGGCGGTGATGGTGACCTTGACCAGGTCGCCTTCG
TTGCCTGG
>ppu:30_Ppu-1
AGTTGCTCGAACTTGCCGACATCCGCACCGCCAACGGTAGCGATCGACATCACGACAGGG
TCGTTGCTGCCGACGTAGACGTTATCCGGGGCAGTGACAGTGGCAGTACCCACGGTGCCA
TTAGCCGGCACGGTGATGACGGTTTTGCCGTCGCTCAGGGTGAAGGTCAATGCACTGTGG
TTGTTGATCGGCAGACCATCTTTGTTGGTCAGGGTGATGGTGTAGGTGATCTCACCACCT
TCGGTCACCGAAGGCGTCGCGGTCAGCTTGGCCACCACTTCGTCGGTGGTATCGGTCACT
TGAACCGAAGCCGCACCGCCCAGCTCGAGGTTCTCGAAGGTCGCACCAGTGGCGTCCACC
GCCGAGTTGATGCCCAGGCTGATCTGGCCAGCGTCGTTGTAAACGTCATCACCCTGCGCA
GCGTGGGTGTACGGCGCGCTGGTCTCGCCAGCCTTGATGGTGACCTGGGCGTTGTTGCTC
AGGGTCACGACCAGGTCGTGGGCCAGCGGCTGGTTGACGTGTACGGTGAACGTCGGTTTG
ACGTTCTCGGCCAACGAAGTCTGGTCGGCCGTGATGGTGACCTTGACCAGGTCGCCTTCG
TTGCTGC
>ppu:31_Ppu-1
AGTTGCTCGAACTTGCCGACATCCGCACCGCCAACGGTAGCGATCGACATCACGACAGGG
TCGTTGCTGCCGACGTAGACGTTATCCGGGGCAGTGACAGTGGCAGTACCCACGGTGCCA
TTAGCCGGCACGGTGATGACGGTTTTGCCGTCGCTCAGGGTGAAGGTCAATGCACTGTGG
TTGTTAATCGGCAGACCGTCTTTGTTGGTCAGGGTAATGGTGTAAGTGATCTCACCGCCT
TCGGTCACCGACGGGGTCGCAGTCAGCTTGGCCACTACTTCGTCGGTGGTGTCGGTCACT
TGGACCGAAGCCGCACCGCCCAGCTCGAGGTTCTCGAAGGTCGCACCAGTGGCGTCCACC
GCCGAGTTGATACCCAGGCTGATCTGGCCAGCATCGTTGTAGACGTCATCACCCTGCGCA
GCGTGGGTGTACGGCGCGCTGGTTTCACCGGCCTTGATGGTGACCTGGGCATTGTTGCTC
AGGGTCACGACCAGGTCGTGAGCCAGCGGCTGGTTGACGTGAACAGTGAAGGTCGGTTTG
ACGTTCTCGGCTACCGAAGTCTGGTCGGCCGTGATGGTGACCTTGACCAGGTCGCCTTCG
TTGCCCGG
>ppu:32_Ppu-1
AGTTGCTCGAACTTGCCAACGTCCGCGCCTTCAACGGTTGCGATCGACATCACGACAGGG
TCGTTGGTACCGACGTAGACATTGTCCGGGGCAGTGACGGTGGCAGTGCCCACGGTGCCG
TTGGCCGGCACGGTGATGACGGTTTTGCCGTCGCTCAGCGTGAAGGTCAATGCACTGTGG
TTGTTGATCGGCAGGCCGTCTTTGTTGGTCAGCGTGATGGTGTAGGTAATCTCGCCGCCT
TCGGTGACCGACGGGGTGGCGGTCAACTTGGCCACGACTTCGTCGGTGGTGTCGGTGACA
TCCACCTTCGCGGCACCGCCCAGCTCCAGGTTCTCGAAGGTCGCACCAGTGGCGTCCACC
GCCGAGTTGATACCCAGGCTGATCTGGCCAGCGTCGTTGTAGACGTCATCACCCTGCGCA
GCGTGGGTGTACGGCGCGCTGGTTTCGCCAGCCTTGATGGTGACCTGGGCGTTGTTGCTC
AGGGTCACGACCAGGTCGTGGGCCAGCGGCTGGTTGACGTGCACGGTGAAGGTCGGCTTG
ACGTTCTCGGCCACCGAGGTCTGGTCGGCGGTGATGGTGACCTTGACCAGGTCGCCTTCG
TTGCCCGG
>ppu:33_Ppu-1
AGTTGCTCGAACTTGCCAACGTCCGCACCTTCAACGGTAGCGATCGACATCACGACAGGG
TCGTTGGTACCGACGTAGACGTTGTCCGGAGCAGTCACGGTGGCAGTACCCACGGTGCCG
TTGGCCGGCACGGTGATGACGGTTTTGCCGTCGCTCAGCGTGAAGGTCAATGCACTGTGG
TTGTTGATCGGCAGGCCGTCTTTGTTGGTCAGCGTGATGGTGTAGGTAATCTCGCCGCCT
TCGGTCACCGACGGGGTCGCGGTCAACTTGGCCACTACTTCGTCGGTGGTGTCGGTCACT
TGAACCGAAGCGTTGCCGCCCAGTTGCAGGTTCTCGAAGGTCGCACCAGTGGCGTCCACT
GCCGAATTAATGCCCAGGCTGATCTGGCCAGCATCGTTGTAGACGTCATCGCCTTGCGCA
GCGTGGGTGTATGGCGCGCTGGTTTCGCCAGCCTTGATGATGACCTGGGCATTGTTGCTC
AGGGTCACGACCAGGTCGTGAGCCAAGGCGGTGTTGATGTGCACGGTGAACGTCGGCTTG
ACGTTCTCGGCCACCGAGGTCTGGTCGGCCGTGATGGTGACCTTGACCAAGTCGCCTTCG
TTGCCTGG
>ppu:34_Ppu-1
AGTTGCTCGAACTTACCGACGTCCGCACCTCCAACGGTTGCGATCGACATCACGACAGGG
TCGTTGGTGCCGACGTAGACGTTGTCCGGGGCAGTCACGGTGGCAGTGCCGGTTGTACCG
TTAGCCGGGATGGTGATGGTGGTTTTGCCATCGTCCAGGGTAAAGGTCAGCGCCGCATGC
TTGTCGATAGGCAGACCATCTTTGTTGGTCAGCGTGATGGTGTAGGTGATCTCGCCGCCT
TCGGTTACCGAAGGGGTCGCGGTCAGCTTGGCCACTACTTCGTCGGTGGTGTCGGTCACT
TGAACCGAAGCCGCACCACCCAGTTCCAGGTTCTCGAATGTAGCGCCGGTGGCGTCTACC
GCCGAATTGATGCCCAGGCTGATCTGGCCAGCATCGTTGTAGACGTCATCGCCTTGCGCG
TCGTGGGTGTACGGCGCGCTGGTTTCGCCGGCCTTGATGGTGACCTGGGCGTTGTTGCTC
AGGGTCACGACCAGGTCGTGGGCCAGCGGCTGGTTGACGTGCACAGTGAAGGTCGGTTTG
ACGTTCTCGGCCACCGAGGTCTGGTCGGCGGTGATGGTGACCTTGACCGGGTCGCCTTCG
TTGCCTGG
>ppu:35_Ppu-1
AGCTGTTCGAACTTGCCGACATCCGCGCCCTCAACGGTTGCGATCGACATCACGACAGGG
TCGTTAGCGCCGACGTAGACGTTGTCCGGAGCAGTCACGGTGGCAGTGCCCACGGTGCCG
TTGGCCGGCACAGTGATGACGGTTTTGCCGTCGCTCAGCGTGAAGGTCAATGCACTGTGG
TTGTTGATCGGCAGACCGTCTTTGTTGGTCAGCGTGATGGTGTAAGTGATCTCACCGCCT
TCGGTCACCGAAGGGGTGGCGGTCAGTTTGGCCACCACTTCGTCGAGGGTGTCGGTCACT
TGGACCGAAGCGGCACCGCCCAGCTCCAGGTTTTCGAAGGTGCGACCGTCTACATCCACA
GCGGACGTGATGCCCAGGCTGATCTGGCCCGCATCGTTGTAGACGTCATCACCCTGCGCA
GCGTGGGTGTACGGCGCGCTGGTCTCGCCAGCCTTGATGGTGACCTGAGCGTTGTTGCTC
AGGGTCACGACCAGGTCGTGAGCCAGCGGCTGGTTGACGTGAACAGTGAAGGTCGGTTTG
ACGTTCTCGGCTACCGAAGTCTGGTCGGCGGTGATGGTGACCTTGACCAGGTCGCCTTCG
TTGCCTGG
>ppu:36_Ppu-1
AGTTGCTCGAACTTGCCGACATCCGCACCTTCAACGGTTGCGATCGATTTGATCACAGGG
TCGTTGGTGCCAACGTAGACGTTGTCCGGGGCAGTCACGGTGGCAGTACCCACGGTGCCA
TTAGCCGGCACGGTGATGACGGTTTTGCCGTCGCTCAGCGTGAAGGTCAATGCACTGTGG
TTGTTGATCGGCAGGCCGTCTTTGTTGGTCAGGGTGATGGTGTAAGTGATCTCGCCACCT
TCGGTGACCGAAGGGGTCGCGGTCAGCTTGGCCACTACTTCGTCGGTGGTATCGGTCACT
TGAACGGTAGCCGCACCGCCCAGTTGCAGGTTTTCGAAGGTGCGACCGTCTACATCCACA
GCGGACGTGATGCCCAGGCTGATCTGGCCAGCGTCGTTGTAGACGTCATCGCCTTGCGCA
GCGTGGGTGTATGGCGCGCTGGTTTCGCCGGCCTTGATGGTGACCTGGGCGTTGTTGCTC
AGGGTCACGACCAGGTCGTGGGCCAGCGGCTGGTTGACGTGCACGGTGAAGGTCGGCTTG
ACGTTCTCGGCCACCGAGGTCTGGTCGGCGGTGATGGTGACCTTGACCAAGTCGCCTTCG
TTGCCCGG
>ppu:37_Ppu-1
AGTTGCTCGAACTTACCGACGTCCGCACCTCCAACGGTTGCGATCGACATCACGACAGGG
TCGTTGGTGCCGACGTAGACGTTGTCCGGGGCAGTGACGGTAGCAGTGCCCACGGTGCCG
TTGGCCGGCACGGTGATGACGGTTTTGCCGTCACTCAGCGTGAAGGTCAATGCACTGTGG
TTGTTGATCGGCAGGCCGTCTTTGTTGGTCAGGGTGATGGTGTAAGTGATCTCGCCACCT
TCGGTGACCGAAGGGGTCGCGGTCAGCTTGGCCACTACTTCGTCGGTGGTATCGGTCACT
TGAACGGTAGCCGCACCGCCCAGTTGCAGGTTCTCGAACGTAGCGCCAGTGGCGTCTACC
GCCGAGTTGATACCCAGGCTGATCTGGCCAGCATCGTTGTAAACGTCATCGCCCTGCGCA
GCGTGGGTGTATGGCGCGCTGGTCTCGCCGGCCTTGATGGTGACCTGGGCATTGTTGCTC
AGGGTCACGACCAGGTCGTGAGCCAGCGGCTGGTTGACGTGAACAGTGAAGGTCGGTTTG
ACGTTCTCGGCCACCGAAGTCTGGTCGGCTGTGATGGTGACCTTGACCAGGTCGCCTTCG
TTGCCCGG
>ppu:38_Ppu-1
AGCTGTTCGAACTTGCCAACATCCGCGCCGCCAACGGTTGCGATCGATTTGATCACAGGG
TCGTTGGTACCGACGTAGACGTTGTCCGGGGCAGTGACGGTAGCAGTGCCCACGGTGCCG
TTGGCCGGCACGGTGATGACGGTTTTGCCGTCGCTCAGCGTGAAGGTCAATGCACTGTGG
TTGTTGATTGGCAGACCATCTTTGTTGGTCAGGGTGATGGTGTAGGTGATCTCGCCGCCT
TCGGTTACCGAAGGGGTCGCGGTCAGCTTGGCCACCACTTCGTCGGTGGTGTCGGTGACA
TCCACCTTCGCGGCACCGCCCAGCTCGAGGTTCTCGAAGGTCGCACCAGTGGCGTCCACC
GCCGAGTTGATGCCCAGGCTGATCTGGCCAGCATCGTTGTAGACGTCATCGCCCTGCGCA
GCGTGGGTGTACGGCGCGCTGGTTTCGCCGGCCTTGATGGTGACCTGGGCGTTGTTGCTC
AGGGTCACGACCAGGTCGTGAGCCAGCGGCTGGTTGACGTGCACGGTGAAGGTCGGCTTG
ACGTTCTCGGCCACCGAAGTCTGGTCGGCGGTGATGGTGACCTTGACCAGGTCGCCTTCG
TTGCCTGG
>ppu:39_Ppu-1
ACTTGGACGCGTTGCTCAGCGTCAGGGTGTACTGGCCGGTTTCACCCTCGGTCAGAGAAG
TCGTGCCGGTAATACCGACGGTGGTGACGTCGCCCTTGTTGCCGGTGCCTGGAGTTCCCG
AACCTGGTTCGTCGGTCACGGCGGTGCTGACCGGGGTCTTGTCCAGTGTC
