# Supplementary material for: Systematic identification of stem-loop containing sequence families in bacterial genomes
Source: BMC Genomics. 2008 Jan 17;9:20. doi: 10.1186/1471-2164-9-20 (PMC2267715; doi:10.1186/1471-2164-9-20)
Supplement: Additional file 1 — Family sequences. A zipped archive of files corresponding to families described in Table 3. Each file contains all the family members as sequences in FASTA format. [file 1471-2164-9-20-S1.zip › suppl_data1/P.putida_Ppu-2.txt]

>ppu:1_Ppu-2
TTTTTGTGTGCGCCAGGCATGGCGCGTTGCGCGTAAGCGCAACCCGCTTGGTTGTGGTGG
CCAAGTGGGTGACTTGGAGGTGAAAGTCCTCTACACACCCGGCAAGGGGAAGTGTTAGCC
GGAGGCAAGGGTGTCGCGGGTGACCGCGAATCTGAAGGAAGCCCGAGGCAAAATGCTGGC
CTGACGAACAGGAAGCGGATAGAGGCGGCACAGCGGGGTGAGGTGGCACAAATCGCCAAA
GCCCAATACTTGCACGGAACGCTGTGACGTAGATCCGACAGGCATAAGCAGGAAGGTCGC
GCGAATTACCCTGGGAGATCTGTACGTTTGCCATTGTGCTACCGCGCGTCGAAAGGCGAC
GGGATGAGCGTGCAGAAGTCAGCCGAAGCCGTAGTAAGTGGCGGTTAACCGCGCCACCAA
GGGCCGAACAGGTTATGCCGCCAGTAGGCGTCGCCGTCTCGTTGGTAACCGTAATGCAGA
AATTTCCCACAGCGGAAACTGTCATCCCGAGCTCCGGCCAGAAGCCGAGGGTGACGCCTG
ACAGTGCAAAGGTATCGACGGCGTCCGTGACGTGGACGAACGCGGAGCCGGACACGCTGA
TGGAGCGGGTGCTTGCACCGGCCAACCTCAGGCGTGCGTATCAACGCGTGGTTAGCAACA
AGGGGGCTCCGGGTGCCGATGGCATAACGGTCGCTGACTTGGCGGGCTACGTGAAACAGT
ATTGGCCAACCCTCAAGGCCAGGTTGCTGGCCGGTGAATACCATCCCCAAGCAGTGCGAG
CGGTTGAAATACCCAAGCCGCAGGGCGGCACACGGCAACTGGGTATCCCCAGCGTCGTGG
ATCGCCTGATCCAGCAAGCACTGCAGCAGCAGCTCACACCTATCTTCGACCCACTGTTCT
CGGACTACAGCTATGGTTTTCGTCCGGGCAGAAGTACGCATCAAGCCATCGAGATGGCTC
GTGCTCATGTGACAGCGGGACACCGCTGGTGCGTGGAAATCGATCTGGAGAAGTTCTTCG
ATCGAGTCAACCACGACATCCTGATGGCCTGTATCGAGCGCCGGGTCAAAGATAAGTGCG
TACTCAGGCTTATTCGCCGCTACCTTGAAGCCGGGATCATGTCGGGCGGTGTCGTCAGCC
CACGGCAGGAGGGGACGCCGCAAGGCGGCCCGCTTTCGCCGTTGCTGTCGAATATCCTGC
TCGACGAACTCGACCGCGAGCTGGAGCGGCGGGGCCATCGCTTCGTACGTTATGCCGATG
ATGCGAACATCTATGTACGCAGTCCCCGGGCCGGCGAACGGGTGTTGGTCAGCGTCGAGC
GCTTCCTGAGAGAACGTCTGAAGCTGACGGTGAACAGGAAGAAAAGCCAAGTGGCAAGGG
CGTGGAAGTGCGACTACCTAGGCTATGGGATGAGCTGGCACCAGCAGCCAAGGCTGCGCG
TGGCAAGGATGAGCCTAGACCGCTTACGCGACCGGCTCAGAATGCTGCTGCGCAGCGTAC
GGGCTCGCAAAATGGCGACTGTCATCGAGCGGATCAACCCCGTCCTGAGAGGCTGGGCTA
GCTACTTCAAGCTCAGCCAGAGCAAGCGGCCGCTTGAGGAACTGGATGGTTGGGTCAGGC
ACAAACTCCGCTGCGTCATCTGGCGTCAATGGAAGCAGCCTCCCACGAGGCTGAGAAACT
TGATGCGCCTAGGGTTGAGCGAGGAGCGTGCCAACAAGTCAGCCTTCAATGGCCGAGGTC
CATGGTGGAATTCGGGAGCGCAACATATGAACTACGCGCTGCCAAAGAAACTGTGGGACC
GGCTCGGGCTGGTCTCGATACTGGATACGATTAACCGGCTTAGCCGCGTAACCTGAACCG
CCGTGTACGGAACCGTACGCACGGTGGTGTGAGAGGACGGCGGGTGTGAATCCGCCTCCT
ACTCGATTGCGCGAAATCAGACCTGCCTTGTGTGCCCGCTATGTGAAGCAACCTTCGGTT
GCGTTACATAGCGGACACACAGCGTCGTGACTTGCCGGGGAAACTAC
>ppu:2_Ppu-2
TTTTTGTGTGCGCCAGGCATGGCGCGTTGCGCGTATGCGCAACCCGCTTGGTTGTGGTGG
CCAAGTGGGTGACTTGGAGGTGAAAGTCCTCTACACACCCGGCAAGGGGAAGTGTTAGCC
GGAGGCAAGGGTGTCGCGGGTGACCGCGAATCTGAAGGAAGCCCGAGGCAAAATGCTGGC
CTGACGAACAGGAAGCGGATAGAGGCGGCACAGCGGGGTGAGGTGGCACAAATCGCCAAA
GCCCAATACTTGCACGGAACGCTGTGACGTAGATCCGACAGGCATAAGCAGGAAGGTCGC
GCGAATTACCCTGGGAGATCTGTACGTTTGCCATTGTGCTACCGCGCGTCGAAAGGCGAC
GGGATGAGCGTGCAGAAGTCAGCCGAAGCCGTAGTAAGTGGCGGTTAACCGCGCCACCAA
GGGCCGAACAGGTTATGCCGCCAGTAGGCGTCGCCGTCTCGTTGGTAACCGTAATGCAGA
AATTTCCCACAGCGGAAACTGTCATCCCGAGCTCCGGCCAGAAGCCGAGGGTGACGCCTG
ACAGTGCAAAGGTATCGACGGCGTCCGTGACGTGGACGAACGCGGAGCCGGACACGCTGA
TGGAGCGGGTGCTTGCACCGGCCAACCTCAGACGTGCGTATCAACGCGTGGTCAGCAACA
AGGGAGCACCGGGTGCCGATGGCATGACGGTCGCTGACTTGGCGGGCTACGTGAGACAGT
ATTGGCCAACCCTCAAGGTCAGGTTACTGGCCGGTGAATACCAGCCCCAAGCAGTGCGAG
CGGTTGAAATTCCCAAGCCGCAGGGCGGCACACGGCAACTGGGAATCCCCAGCGTCGTGG
ATCGCCTGATCCAGCAAGCACTGCAGCAGCAGCTCACACCTATCTTCGACCCACTGTTCT
CGGACTACAGCTATGGTTTTCGTCCGGGCAGAAGTACGCATCAAGCCATCGAGATGGCCC
GTGCTCATGTGACAGCGGGACACCGCTGGTGCGTGGAACTCGATCTGGAGAAGTTTTTCG
ATCGGGTCAATCACGACATCCTCATGGCCTGCATCGAACGTCGGATCAGAGACAAGTGCG
TACTCAGGCTTATCCGCCGCTACCTTGAAGCCGGGATCATGTCGGGCGGTGTCGTCAGCC
CACGGCAGGAGGGGACGCCGCAAGGCGGCCCGCTCTCGCCGTTGCTGTCGAATATCCTGC
TCGACGAACTCGACCGCGAGCTGGAGCGGCGGGGCCATCGCTTCGTACGTTATGCCGATG
ATGCGAACATCTATGTACGCAGTCCCCGGGCCGGCGAACGGGTGTTGGTCAGCGTCGAGC
GCTTCCTGAGAGAACGTCTGAAGCTGACGGTGAACAGGAAGAAAAGCCAAGTGGCAAGGG
CGTGGAAGTGCGACTACCTAGGCTATGGGATGAGCTGGCACCAGCAGCCAAGACTGCGCG
TGGCAAGGATGAGCCTAGACCGCTTACGCGACCGGCTCAGAATGCTGCTGCGCAGCGTAC
GGGCTCGCAAAATGGCGACTGTCATCGAGCGGATCAACCCCGTCCTGAGAGGCTGGGCTA
GCTACTTCAAGCTCAGCCAGAGCAAGCGGCCGCTTGAGGAACTGGATGGTTGGGTCAGGC
ACAAACTCCGCTGCGTCATCTGGCGTCAATGGAAACAGCCTCCCACGAGGCTGAGAAACT
TGATGCGCCTGGGGTTGAGCGAGGAGCGTGCCAACAAGTCAGCCTTCAATGGCCGAGGTC
CATGGTGGAATTCGGGAGCGCAACATATGAACTACGCGCTGCCAAAGAAACTGTGGGACC
GGCTCGGGCTGGTCTCGATACTGGATACGATTAACCGGCTTAGCCGCGTAACCTGAACCG
CCGTGTACGGAACCGTACGCACGGTGGTGTGAGAGGACGGCGGGTGTGAATCCGCCTCCT
ACTCGATTTGTGACGTGACAAACTGCCGCTGGGGCAACCGGTCGCCTTGACGCTCCGGCC
TGCAATTTGTTTGTGCTGGCATTTCAGATACAATCGGAAAAACGAT
>ppu:3_Ppu-2
TTTTTGTGTGCGCCAGGCATGGCGCGTTGCGCGTATGCGCAACCCGCTTGGTTGTGGTGG
CCAAGTGGGTGACTTGGAGGTGAAAGTCCTCTACACACCCGGCAAGGGGAAGTGTTAGCC
GGAGGCAAGGGTGTCGCGGGTGACCGCGAATCTGAAGGAAGCCCGAGGCAAAATGCTGGC
CTGACGAACAGGAAGCGGATAGAGGCGGCACAGCGGGGTGAGGTGGCACAAATCGCCAAA
GCCCAATACTTGCACGGAACGCTGTGACGTAGATCCGACAGGCATAAGCAGGAAGGTCGC
GCGAATTACCCTGGGAGATCTGTACGTTTGCCATTGTGCTACCGCGCGTCGAAAGGCGAC
GGGATGAGCGTGCAGAAGTCAGCCGAAGCCGTAGTAAGTGGCGGTTAACCGCGCCACCAA
GGGCCGAACAGGTTATGCCGCCAGTAGGCGTCGCCGTCTCGTTGGTAACCGTAATGCAGA
AATTTCCCACAGCGGAAACTGTCATCCCGAGCTCCGGCCAGAAGCCGAGGGTGACGCCTG
ACAGTGCAAAGGTATCGACGGCGTCCGTGACGTGGACGAACGCGGAGCCGGACACGCTGA
TGGAGCGGGTGCTTGCACCGGCCAACCTCAGACGTGCGTATCAACGTGTGGTCAGCAACA
AGGGAGCACCGGGTGCCGATGGCATGACGGTCGCTGACTTGGCGGGCTACGTGAGACAGT
ATTGGCCAACCCTCAAGGTCAGGTTACTGGCCGGTGAATACCAGCCCCAAGCAGTGCGAG
CGGTTGAAATTCCCAAGCCGCAGGGCGGCACACGGCAACTGGGAATCCCCAGCGTCGTGG
ATCGCCTGATCCAGCAAGCACTGCAGCAGCAGCTCACACCTATCTTCGACCCACTGTTCT
CGGACTACAGCTATGGTTTTCGTCCGGGCAGAAGTACGCATCAAGCCATCGAGATGGCCC
GTGCTCATGTGACAGCGGGACACCGCTGGTGCGTGGAACTCGATCTGGAGAAGTTTTTCG
ATCGGGTCAATCACGACATCCTCATGGCCTGCATCGAACGTCGGATCAGAGACAAGTGCG
TACTCAGGCTTATCCGCCGCTACCTTGAAGCCGGGATCATGTCGGGCGGTGTCGTCAGCC
CACGGCAGGAGGGGACGCCGCAAGGCGGCCCGCTCTCGCCGTTGCTGTCGAATATCCTGC
TCGACGAACTCGACCGCGAGCTGGAGCGGCGGGGCCATCGCTTCGTACGTTATGCCGATG
ATGCGAACATCTATGTACGCAGTCCCCGGGCCGGCGAACGGGTGTTGGTCAGCGTCGAGC
GCTTCCTGAGAGAACGTCTGAAGCTGACGGTGAACAGGAAGAAAAGCCAAGTGGCAAGGG
CGTGGAAGTGCGACTACCTAGGCTATGGGATGAGCTGGCACCAGCAGCCAAGACTGCGCG
TGGCAAGGATGAGCCTAGACCGCTTACGCGACCGGCTCAGAATGCTGCTGCGCAGCGTAC
GGGCTCGCAAAATGGCGACTGTCATCGAGCGGATCAACCCCGTCCTGAGAGGCTGGGCTA
GCTACTTCAAGCTCAGCCAGAGCAAGCGGCCGCTTGAGGAACTGGATGGTTGGGTCAGGC
ACAAACTCCGCTGCGTCATCTGGCGTCAATGGAAACAGCCTCCCACGAGGCTGAGAAACT
TGATGCGCCTGGGGTTGAGCGAGGAGCGTGCCAACAAGTCAGCCTTCAATGGCCGAGGTC
CATGGTGGAATTCGGGAGCGCAACATATGAACTACGCGCTGCCAAAGAAACTGTGGGACC
GGCTCGGGCTGGTCTCGATACTGGATACGATTAACCGGCTTAGCCGCGTAACCTGAACCG
CCGTGTACGGAACCGTACGCACGGTGGTGTGAGAGGACGGCGGGTGTGAATCCGCCTCCT
ACTCGATTGCCAAGCCCAGCGCAACCCTCAGGCTTATCGCCATCCCTGGTAGGAGCGGGT
TCACCCGCGAAGAGGCCTGCACAGGTATCACTGCTGGCGCAGGAT
>ppu:4_Ppu-2
TTTTTGTGTGCGCCAGGCATGGCGCGTTGCGCGTATGCGCAACCCGCTTGGTTGTGGTGG
CCAAGTGGGTGACTTGGAGGTGAAAGTCCTCTACACACCCGGCAAGGGGAAGTGTTAGCC
GGAGGCAAGGGTGTCGCGGGTGACCGCGAATCTGAAGGAAGCCCGAGGCAAAATGCTGGC
CTGACGAACAGGAAGCGGATAGAGGCGGCACAGCGGGGTGAGGTGGCACAAATCGCCAAA
GCCCAATACTTGCACGGAACGCTGTGACGTAGATCCGACAGGCATAAGCAGGAAGGTCGC
GCGAATTACCCTGGGAGATCTGTACGTTTGCCATTGTGCTACCGCGCGTCGAAAGGCGAC
GGGATGAGCGTGCAGAAGTCAGCCGAAGCCGTAGTAAGTGGCGGTTAACCGCGCCACCAA
GGGCCGAACAGGTTATGCCGCCAGTAGGCGTCGCCGTCTCGTTGGTAACCGTAATGCAGA
AATTTCCCACAGCGGAAACTGTCATCCCGAGCTCCGGCCAGAAGCCGAGGGTGACGCCTG
ACAGTGCAAAGGTATCGACGGCGTCCGTGACGTGGACGAACGCGGAGCCGGACACGCTGA
TGGAGCGGGTGCTTGCACCGGCCAACCTCAGACGTGCGTATCAACGCGTGGTCAGCAACA
AGGGAGCACCGGGTGCCGATGGCATGACGGTCGCTGACTTGGCGGGCTACGTGAGACAGT
ATTGGCCAACCCTCAAGGTCAGGTTACTGGCCGGTGAATACCAGCCCCAAGCAGTGCGAG
CGGTTGAAATTCCCAAGCCGCAGGGCGGCACACGGCAACTGGGAATCCCCAGCGTCGTGG
ATCGCCTGATCCAGCAAGCACTGCAGCAGCAGCTCACACCTATCTTCGACCCACTGTTCT
CGGACTACAGCTATGGTTTTCGTCCGGGCAGAAGTACGCATCAAGCCATCGAGATGGCCC
GTGCTCATGTGACAGCGGGACACCGCTGGTGCGTGGAACTCGATCTGGAGAAGTTTTTCG
ATCGGGTCAATCACGACATCCTCATGGCCTGCATCGAACGTCGGATCAGAGACAAGTGCG
TACTCAGGCTTATCCGCCGCTACCTTGAAGCCGGGATCATGTCGGGCGGTGTCGTCAGCC
CACGGCAGGAGGGGACGCCGCAAGGCGGCCCGCTCTCGCCGTTGCTGTCGAATATCCTGC
TCGACGAACTCGACCGCGAGCTGGAGCGGCGGGGCCATCGCTTCGTACGTTATGCCGATG
ATGCGAACATCTATGTACGCAGTCCCCGGGCCGGCGAACGGGTGTTGGTCAGCGTCGAGC
GCTTCCTGAGAGAACGTCTGAAGCTGACGGTGAACAGGAAGAAAAGCCAAGTGGCAAGGG
CGTGGAAGTGCGACTACCTAGGCTATGGGATGAGCTGGCACCAGCAGCCAAGACTGCGCG
TGGCAAGGATGAGCCTAGACCGCTTACGCGACCGGCTCAGAATGCTGCTGCGCAGCGTAC
GGGCTCGCAAAATGGCGACTGTCATCGAGCGGATCAACCCCGTCCTGAGAGGCTGGGCTA
GCTACTTCAAGCTCAGCCAGAGCAAGCGGCCGCTTGAGGAACTGGATGGTTGGGTCAGGC
ACAAACTCCGCTGCGTCATCTGGCGTCAATGGAAACAGCCTCCCACGAGGCTGAGAAACT
TGATGCGCCTGGGGTTGAGCGAGGAGCGTGCCAACAAGTCAGCCTTCAATGGCCGAGGTC
CATGGTGGAATTCGGGAGCGCAACATATGAACTACGCGCTGCCAAAGAAACTGTGGGACC
GGCTCGGGCTGGTCTCGATACTGGATACGATTAACCGGCTTAGCCGCGTAACCTGAACCG
CCGTGTACGGAACCGTACGCACGGTGGTGTGAGAGGACGGCGGGTGTGAATCCGCCTCCT
ACTCGATTTGTGAAGAAAAACCAGTTTCCCCTCCGGTTGCCGGGGCGCATGGCGCCCAGA
CTCTGCCAGGCAAGGCACAATCAAATGTGTACCGCGCTACCCCAGT
>ppu:5_Ppu-2
TTTTTGTGTGCGCCAGGCATGGCGCGTTGCGCGTAAGCGCAACCCGCTTGGTTGTGGTGG
CCAAGTGGGTGACTTGGAGGTGAAAGTCCTCTACACACCCGGCAAGGGGAAGTGTTAGCC
GGAGGCAAGGGTGTCGCGGGTGACCGCGAATCTGAAGGAAGCCCGAGGCAAAATGCTGGC
CTGACGAACAGGAAGCGGATAGAGGCGGCACAGCGGGGTGAGGTGGCACAAATCGCCAAA
GCCCAATACTTGCACGGAACGCTGTGACGTAGATCCGACAGGCATAAGCAGGAAGGTCGC
GCGAATTACCCTGGGAGATCTGTACGTTTGCCATTGTGCTACCGCGCGTCGAAAGGCGAC
GGGATGAGCGTGCAGAAGTCAGCCGAAGCCGTAGTAAGTGGCGGTTAACCGCGCCACCAA
GGGCCGAACAGGTTATGCCGCCAGTAGGCGTCGCCGTCTCGTTGGTAACCGTAATGCAGA
AATTTCCCACAGCGGAAACTGTCATCCCGAATCCCGGCCAGAAGCCGAGGGTGATGCCTG
ACAGTGCAAAGGTGCCGGCGGCGTCAGCGACGTGGACGAACGCGGAGCCGGACACGCTGA
TGGAGCGGGTGCTTGCACCGGCCAACCTCAGGCGTGCGTATCAACGCGTGGTTAGCAACA
AGGGGGCTCCGGGTGCCGATGGCATGACGGTCGCTGACTTGGCGGGCTACGTGAAACAGT
ATTGGCCAACCCTCAAGGCCAGGTTGCTGGCCGGTGAATACCATCCCCAAGCAGTGCGAG
CGGTTGAAATTCCCAAGCCGCAGGGCGGCACACGGCAACTGGGTATCCCCAGCGTCGTGG
ATCGCCTGATCCAGCAAGCACTGCAGCAGCAGCTCACACCTATCTTCGACCCACTGTTCT
CGGACTACAGCTATGGTTTTCGTCCGGGCAGAAGTACGCATCAAGCCATCGAGATGGCCC
GTGCTCATGTGACAGCGGGACACCGCTGGTGCGTGGAACTCGATCTGGAGAAGTTTTTCG
ATCGGGTCAATCACGACATCCTCATGGCCTGCATCGAACGTCGGATCAAAGACAAGTGCG
TACTCAGGCTTATTCGCCGCTACCTTGAAGCCGGGATCATGTCGGGCGGTGTCGTCAGCC
CACGGCAGGAGGGGACGCCGCAAGGCGGCCCGCTTTCGCCGTTGCTGTCGAATATCCTGC
TCGACGAACTCGACCGCGAGCTGGAGCGGCGGGGCCATCGCTTCGTACGTTATGCCGATG
ATGCGAACATCTATGTACGCAGTCCCCGGGCCGGCGAACGGGTGTTGGTCAGCGTCGAGC
GCTTCCTGAGAGAACGTCTGAAGCTGACGGTGAACAGGAAGAAAAGCCAAGTGGCAAGGG
CGTGGAAGTGCGACTACCTAGGCTATGGGATGAGCTGGCACCAGCAGCCAAGGCTGCGCG
TGGCAAGGATGAGCCTAGACCGCTTACGCGACCGGCTCAGAATGCTGCTGCGCAGCGTAC
GGGCTCGCAAAATGGCGACTGTCATCGAGCGGATCAACCCCGTCCTGAGAGGCTGGGCTA
GCTACTTCAAGCTCAGCCAGAGCAAGCGGCCGCTTGAGGAACTGGATGGTTGGGTCAGGC
ACAAACTCCGCTGCGTCATCTGGCGTCAATGGAAGCAGCCTCCCACGAGGCTGAGAAACT
TGATGCGCCTGGGGTTGAGCGAGGAGCGTGCCAACAAGTCAGCCTTCAATGGCCGAGGTC
CATGGTGGAATTCGGGAGCGCAACATATGAACTACGCGCTGCCAAAGAAACTGTGGGACC
GGCTCGGGCTGGTCTCGATACTGGATACGATTAACCGGCTTAGCCGCGTAACCTGAACCG
CCGTGTACGGAACCGTACGCACGGTGGTGTGAGAGGACGGCGGGTGTGAATCCGCCTCCT
ACTCGATTTTCAGGGCCATTGGGGCTGCTGTGCAGCCCATCGCGACACAAGCGGGCTTGC
CCGCGAAGCCAACACCGTGGTGGATGGCACGGGCTTCGCCCGTGT
>ppu:6_Ppu-2
TTTTTGTGTGCGCCAGGCATGGCGCGTTGCGCGTAAGCGCAACCCGCTTGGTTGTGGTGG
CCAAGTGGGTGACTTGGAGGTGAAAGTCCTCTACACACCCGGCAAGGGGAAGTGTTAGCC
GGAGGCAAGGGTGTCGCGGGTGACCGCGAATCTGAAGGAAGCCCGAGGCAAAATGCTGGC
CTGACGAACAGGAAGCGGATAGAGGCGGCACAGCGGGGTGAGGTGGCACAAATCGCCAAA
GCCCAATACTTGCACGGAACGCTGTGACGTAGATCCGACAGGCATAAGCAGGAAGGTCGC
GCGAATTACCCTGGGAGATCTGTACGTTTGCCATTGTGCTACCGCGCGTCGAAAGGCGAC
GGGATGAGCGTGCAGAAGTCAGCCGAAGCCGTAGTAAGTGGCGGTTAACCGCGCCACCAA
GGGCCGAACAGGTTATGCCGCCAGTAGGCGTCGCCGTCTCGTTGGTAACCGTAATGCAGA
AATTTCCCACAGCGGAAACTGTCATCCCGAATCCCGGCCAGAAGCCGAGGGTGATGCCTG
ACAGTGCAAAGGTGCCGGCGGCGTCAGCGACGTGGACGAACGCGGAGCCGGACACGCTGA
TGGAGCGGGTGCTTGCACCGGCCAACCTCAGGCGTGCGTATCAACGCGTGGTTAGCAACA
AGGGGGCTCCGGGTGCCGATGGCATGACGGTCGCTGACTTGGCGGGCTACGTGAAACAGT
ATTGGCCAACCCTCAAGGCCAGGTTGCTGGCCGGTGAATACCATCCCCAAGCAGTGCGAG
CGGTTGAAATTCCCAAGCCGCAGGGCGGCACACGGCAACTGGGTATCCCCAGCGTCGTGG
ATCGCCTGATCCAGCAAGCACTGCAGCAGCAGCTCACACCTATCTTCGACCCACTGTTCT
CGGACTACAGCTATGGTTTTCGTCCGGGCAGAAGTACGCATCAAGCCATCGAGATGGCCC
GTGCTCATGTGACAGCGGGACACCGCTGGTGCGTGGAACTCGATCTGGAGAAGTTTTTCG
ATCGGGTCAATCACGACATCCTCATGGCCTGCATCGAACGTCGGATCAAAGACAAGTGCG
TACTCAGGCTTATTCGCCGCTACCTTGAAGCCGGGATCATGTCGGGCGGTGTCGTCAGCC
CACGGCAGGAGGGGACGCCGCAAGGCGGCCCGCTTTCGCCGTTGCTGTCGAATATCCTGC
TCGACGAACTCGACCGCGAGCTGGAGCGGCGGGGCCATCGCTTCGTACGTTATGCCGATG
ATGCGAACATCTATGTACGCAGTCCCCGGGCCGGCGAACGGGTGTTGGTCAGCGTCGAGC
GCTTCCTGAGAGAACGTCTGAAGCTGACGGTGAACAGGAAGAAAAGCCAAGTGGCAAGGG
CGTGGAAGTGCGACTACCTAGGCTATGGGATGAGCTGGCACCAGCAGCCAAGGCTGCGCG
TGGCAAGGATGAGCCTAGACCGCTTACGCGACCGGCTCAGAATGCTGCTGCGCAGCGTAC
GGGCTCGCAAAATGGCGACTGTCATCGAGCGGATCAACCCCGTCCTGAGAGGCTGGGCTA
GCTACTTCAAGCTCAGCCAGAGCAAGCGGCCGCTTGAGGAACTGGATGGTTGGGTCAGGC
ACAAACTCCGCTGCGTCATCTGGCGTCAATGGAAGCAGCCTCCCACGAGGCTGAGAAACT
TGATGCGCCTAGGGTTGAGCGAGGAGCGTGCCAACAAGTCAGCCTTCAATGGCCGAGGTC
CATGGTGGAATTCGGGAGCGCAACATATGAACTACGCGCTGCCAAAGAAACTGTGGGACC
GGCTCGGGCTGGTCTCGATACTGGATACGATTAACCGGCTTAGCCGCGTAACCTGAACCG
CCGTGTACGGAACCGTACGCACGGTGGTGTGAGAGGACGGCGGGTGTGAATCCGCCTCCT
ACTCGATCGTGTCAGCCCAGTTCAGCCAGCGCCTGCGCGGCATAGGCATGTGACCGCTGC
CGCGCCAGCGGGTCATGGATGCGGCAGTCGATCATCAGCTCGTCCGCCCC
>ppu:7_Ppu-2
TTTTTGTGTGCGCCAGGCATGGCGCGTTGCGCGTAAGCGCAACCCGCTTGGTTGTGGTGG
CCAAGTGGGTGACTTGGAGGTGAAAGTCCTCTACACACCCGGCAAGGGGAAGTGCTAGCC
GGAGGCAAGGGTGTCGCGGGTGACCGCGAATCTGAAGGAAGCCCGAGGCAAAATGCTGGC
CTGACGAACAGGAAGCGGATAGAGGCGGCACAGCGGGGTGAGGTGGCACAAATCGCCAAA
GCCCAATACTTGCACGGAACGCTGTGACGTAGATCCGACAGGCATAAGCAGGAAGGTCGC
GCGAATTACCCTGGGAGATCTGTACGCTTGCCACTGTGCTACCGCGCGTCGAAAGGCGAC
GGGATGAGCGTGCAGAAGTCAGCCGAAGCCGTAGTAAGTGGCGGTTAACCGCGCCACCAA
GGGCCGAACAGGTTATGCCGCCAGTAGGCGTCGCCGTCTCGTTGGTAACCGTAATGCAGA
AATTTCCCACAGCGGAAACTGTCATCCCGAATCCCGGCCAGAAGCCGAGGGTGATGCCTG
ACAGTGCAAAGGTGCCGGCGGCGTCAGCGACGTGGACGAACGCGGAGCCGGACACGCTGA
TGGAGCGGGTGCTTGCACCGGCCAACCTCAGGCGTGCGTATCAACGCGTGGTTAGCAACA
AGGGGGCTCCGGGTGCCGATGGCATGACGGTCGCTGACTTGGCGGGCTACGTGAAACAGT
ATTGGCCAACCCTCAAGGCCAGGTTGCTGGCCGGTGAATACCATCCCCAAGCAGTGCGAG
CGGTTGAAATTCCCAAGCCGCAGGGCGGCACACGGCAACTGGGTATCCCCAGCGTCGTGG
ATCGCCTGATCCAGCAAGCACTGCAGCAGCAGCTCACACCTATCTTCGACCCACTGTTCT
CGGACTACAGCTATGGTTTTCGTCCGGGCAGAAGTACGCATCAAGCCATCGAGATGGCTC
GTGCTCATGTGACAGCGGGACACCGCTGGTGCGTGGAACTCGATCTGGAGAAGTTTTTCG
ATCGGGTCAATCACGACATCCTCATGGCCTGCATCGAACGTCGGATCAAAGACAAGTGCG
TACTCAGGCTTATTCGCCGCTACCTTGAAGCCGGGATCATGTCGGGCGGTGTCGTCAGCC
CACGGCAGGAGGGGACGCCGCAAGGCGGCCCGCTTTCGCCGTTGCTGTCGAATATCCTGC
TCGACGAACTCGACCGCGAGCTGGAGCGGCGGGGCCATCGCTTCGTACGTTATGCCGATG
ATGCGAACATCTATGTACGCAGTCCCCGGGCCGGCGAACGGGTGTTGGTCAGCGTCGAGC
GCTTCCTGAGAGAACGTCTGAAGCTGACGGTGAACAGGAAGAAAAGCCAAGTGGCAAGGG
CGTGGAAGTGCGACTACCTAGGCTATGGGATGAGCTGGCACCAGCAGCCAAGGCTGCGCG
TGGCAAGGATGAGCCTAGACCGCTTACGCGACCGGCTCAGAATGCTGCTGCGCAGCGTAC
GGGCTCGCAAAATGGCGACTGTCATCGAGCGGATCAACCCCGTCCTGAGAGGCTGGGCTA
GCTACTTCAAGCTCAGCCAGAGCAAGCGGCCGCTTGAGGAACTGGATGGTTGGGTCAGGC
ACAAACTCCGCTGCGTCATCTGGCGTCAATGGAAGCAGCCTCCCACGAGGCTGAGAAACT
TGATGCGCCTAGGGTTGAGCGAGGAGCGTGCCAACAAGTCAGCCTTCAATGGCCGAGGTC
CATGGTGGAATTCGGGAGCGCAACATATGAACTACGCGCTGCCAAAGAAACTGTGGGACC
GGCTCGGGCTGGTCTCGATACTGGATACGATTAACCGGCTTAGCCGCGTAACCTGAACCG
CCGTGTACGGAACCGTACGCACGGTGGTGTGAGAGGACGGCGGGTGTGAATCCGCCTCCT
ACTCGATTTGCGGCGGCCAACGGCGGTATGCTGGACGCCTGCCTGGGAGAGTGAATACAT
GGCCTTCGATTTTGATCTGTTCGTGATTGGCGCCGGGTCCGGTGG
>ppu:8_Ppu-2
TTTTTGTGTGCGCCAGGCATGGCGCGTTGCGCGTAAGCGCAACCCGCTTGGTTGTGGTGG
CCAAGTGGGTGACTTGGAGGTGAAAGTCCTCTACACACCCGGCAAGGGGAAGTGTTAGCC
GGAGGCAAGGGTGTCGCGGGTGACCGCGAATCTGAAGGAAGCCCGAGGCAAAATGCTGGC
CTGACGAACAGGAAGCGGATAGAGGCGGCACAGCGGGGTGAGGTGGCACAAATCGCCAAA
GCCCAATACTTGCACGGAACGCTGTGACGTAGATCCGACAGGCATAAGCAGGAAGGTCGC
GCGAATTACCCTGGGAGATCTGTACGTTTGCCATTGTGCTACCGCGCGTCGAAAGGCGAC
GGGATGAGCGTGCAGAAGTCAGCCGAAGCCGTAGTAAGTGGCGGTTAACCGCGCCACCAA
GGGCCGAACAGGTTATGCCGCCAGTAGGCGTCGCCGTCTCGTTGGTAACCGTAATGCAGA
AATTTCCCACAGCGGAAACTGTCATCCCGAGCTCCGGCCAGAAGCCGAGGGTGACGCCTG
ACAGTGCAAAGGTATCGACGGCGTCCGTGACGTGGACGAACGCGGAGCCGGACACGCTGA
TGGAGCGGGTGCTTGCACCGGCCAACCTCAGGCGTGCGTATCAACGCGTGGTTAGCAACA
AGGGGGCTCCGGGTGCCGATGGCATAACGGTCGCTGACTTGGCGGGCTACGTGAAACAGT
ATTGGCCAACCCTCAAGGCCAGGTTGCTGGCCGGTGAATACCATCCCCAAGCAGTGCGAG
CGGTTGAAATACCCAAGCCGCAGGGCGGCACACGGCAACTGGGTATCCCCAGCGTCGTGG
ATCGCCTGATCCAGCAAGCACTGCAGCAGCAGCTCACACCTATCTTCGACCCACTGTTCT
CGGACTACAGCTATGGTTTTCGTCCGGGCAGAAGTACGCATCAAGCCATCGAGATGGCTC
GTGCTCATGTGACAGCGGGACACCGCTGGTGCGTGGAAATCGATCTGGAGAAGTTCTTCG
ATCGAGTCAACCACGACATCCTGATGGCCTGTATCGAGCGCCGGGTCAAAGATAAGTGCG
TACTCAGGCTTATTCGCCGCTACCTTGAAGCCGGGATCATGTCGGGCGGTGTCGTCAGCC
CACGGCAGGAGGGGACGCCGCAAGGCGGCCCGCTTTCGCCGTTGCTGTCGAATATCCTGC
TCGACGAACTCGACCGCGAGCTGGAGCGGCGGGGCCATCGCTTCGTACGTTATGCCGATG
ATGCGAACATCTATGTACGCAGTCCCCGGGCCGGCGAACGGGTGTTGGTCAGCGTCGAGC
GCTTCCTGAGAGAACGTCTGAAGCTGACGGTGAACAGGAAGAAAAGCCAAGTGGCAAGGG
CGTGGAAGTGCGACTACCTAGGCTATGGGATGAGCTGGCACCAGCAGCCAAGGCTGCGCG
TGGCAAGGATGAGCCTAGACCGCTTACGCGACCGGCTCAGAATGCTGCTGCGCAGCGTAC
GGGCTCGCAAAATGGCGACTGTCATCGAGCGGATCAACCCCGTCCTGAGAGGCTGGGCTA
GCTACTTCAAGCTCAGCCAGAGCAAGCGGCCGCTTGAGGAACTGGATGGTTGGGTCAGGC
ACAAACTCCGCTGCGTCATCTGGCGTCAATGGAAGCAGCCTCCCACGAGGCTGAGAAACT
TGATGCGCCTAGGGTTGAGCGAGGAGCGTGCCAACAAGTCAGCCTTCAATGGCCGAGGTC
CATGGTGGAATTCGGGAGCGCAACATATGAACTACGCGCTGCCAAAGAAACTGTGGGACC
GGCTCGGGCTGGTCTCGATACTGGATACGATTAACCGGCTTAGCCGCGTAACCTGAACCG
CCGTGTACGGAACCGTACGCACGGTGGTGTGAGAGGACGGCGGGTGTGAATCCGCCTCCT
ACTCGATAGGAGTTGCCCATGGGCAAGAAAGTCGCAGGCACCGTCTTCATCAAGGCTGAT
GGCGCCCAGTTCACCGTCACGGGCGGGGTTGAATGCCCTCTCAGT
>ppu:9_Ppu-2
CATCGCGGCGGGTCTACATTCCCAAAGCCGACGGCAGGCAGCGTCCGCTGGGCATTGCCT
CTCTGGAGGACAAGATCGTACAGCAGGCAGTCGTTACCGTTCTGAATGCGATTTATGAAG
AGGACTTTCTGGGTTTCTCGTATGGGTTTCGGCCGGGACGTAGCCAGCACGATGCGCTGG
ATGCGCTGACGGTCGCGCTCAAGGGTCAGAAGGTGAACTGGATATTGGATGCAGATATCA
CGTCGTTCTTCGATGAGATCGACCATGAATGGATGCTGATGTTTCTGGGACACCGGATTG
CAGACCGGCGCCTGCTCGGGCTTATCTGCAAATGGCTTCAGGCGGGTGTTATGGAAGATG
GCCGTAGGGTTGTTGCGACCAAGGGGACGCCTCAAGGCGCAGTGATATCGCCATTGCTGG
CGAATATCTATCTTCACTACGTGCTGGATCTGTGGGCAAGGCAGTGGCGCCAGCG
>ppu:10_Ppu-2
AACCTGGAAGACGAACTGGACCTGGTGCTGGTCAAGCGGGGCCAGCGCTTCGAAGGTTTC
ACCGAGGCCGGCGAGCGCATCCTGGCCTGGGCCCGTACCCTGCTCGCCGCCCATGACGGC
CTGCAGGCCGAGGCTGCCAGTTGCCGTGGCCAGGTGGTCGGCAGCCTGCGCCTGGGCACG
GTGCCGCTGGCCAGTTTCAACCCCATGCACCTGCTGCTGCCCCTGCGCGAAAAATACCCC
GAACTGCACTTTCAGCTCAGCTCGCTGAGCTCGGAACAGGTCATCGACGGCCTCAGCCGC
AACCAGCTCGACCTGGGTATCTGCTACCTGGACCAGGTCAACACCAGCTTTTTCGAAGTG
ATCGAACTGGGCACCACCACCATGGGCCTGCTGCACGATACGCGGCACTTCCAGTTCACC
AGCGACCGGCTGCGCTGGGACGAGCTCGGCGATATTCCGCTGGGGCTGCTGAGCAAAGGC
ATGCACTACCGCCAGTCGCTGGACCTGAGCTTCCGCAGCCGTGGTCTGGAGCCCAATGCG
GTGCTTGAGAGCGACTCGAGCTTCCAGCTTATCCAGGCCATCAACACCGGCATATGCTGC
GCGATCATGCCACTGGACTGCGGCCTGGAAGACCTCAGCGAGCACCTGCGCATCGTACCG
GTGGCAGACGCCGCCATCCACAGCCCGGTCGGGCTGCTGCTGCGCCGCAGCGAGCCGCGC
TCGGCGATTGCCGAGCAATGCTTTGCCGAGGCGCGGGGGCTGTTTCAGGCCAGCTGATCG
GCGGTAGCCTGGCGGTACTGGCGCGGCGTAAAGCCGGTCAGCTGCTTGAACTGGCG
