# Supplementary material for: Systematic identification of stem-loop containing sequence families in bacterial genomes
Source: BMC Genomics. 2008 Jan 17;9:20. doi: 10.1186/1471-2164-9-20 (PMC2267715; doi:10.1186/1471-2164-9-20)
Supplement: Additional file 1 — Family sequences. A zipped archive of files corresponding to families described in Table 3. Each file contains all the family members as sequences in FASTA format. [file 1471-2164-9-20-S1.zip › suppl_data1/P.putida_Ppu-3.txt]

>ppu:1_Ppu-3
CTGGATGCTGCCGATCATGCGCTCGATTTCGCTGGTCGACTGTTGTGTACGATGGGCAAG
TGCCCGCACTTCATCGGCGACCACGGCAAAACCACGGCCCGCTTCACCGGCCCGCGCGGC
TTCGATGGCTGCGTTGAGCGCCAGCAGGTTGGTCTGGTCGGCCAGGCCACGGATCACGTC
AAGCACCTTGCCAATGTCGCGCGACTGTTCTGCCAGGTGGGTAATCAGCTTGGCGGTGGC
CTGCACATCACCACTCATGCGC
>ppu:2_Ppu-3
CTTCAGGCGCTGGATCATCTGCTGCACTTCATCGGTGGACAGCTGTGTGCGCCGGGCCAA
CGTACGTACTTCATCGGCCACCACAGCGAACCCGCGCCCCATCTCCCCTGCCCGCGCGGC
CTCGATGGCAGCGTTCAACGCGAGCAGGTTGGTCTGCTCGGAAATGCTGCGGATTACCGC
GAGCACTTCATCGACCGAGGCGACTTCGTCGGCCAGCTGGCTGACCGCATCGGCCGCCTT
GCCGATGTCGCCCGACATGCCC
>ppu:3_Ppu-3
CTGCAGGCGGTCGATCAACGCCTGGATCTCGCCGGTAGCCCCCGTGGTGCGCTGAGCCAG
TGAGCGCACCTCATCGGCGACCACGGCAAAGCCACGGCCCATCTCGCCGGCACGGGCCGC
TTCGATCGCGGCATTCAGTGCCAGCAGGTTGGTCTGCTCGGCAATCGCGCGGATCACCGT
CAGTACCCCGCCAATGGTGGCCGACTCTTCCGCCAATTGTTCGATCATGCGGGCGTTGCC
TTGCACTTCATCGACCAGCTCA
>ppu:4_Ppu-3
CAAACCGTCGATTTCGGCGGTGGAGTCGGCAGTACGCTTGGCCAGCGCCCGCACTTCGTC
GGCCACCACGGCAAAGCCGCGGCCCTGCTCACCGGCACGGGCCGCTTCGATGGCGGCGTT
CAGGGCCAGCAGGTTGGTCTGTTCGGCAATCGAACGGATGGTGCCGAGGATCGACTGAAT
GGCGTTGCTGTCACGCTCCAGCTGTTGGATCGACTGGGCCGATTGCTCGATTTCGTGGCT
AAGGCG
>ppu:5_Ppu-3
ACCACCCGGGCGATTTCTTCGGTGGCGGTGCTGGTGCGAGAGGCCAGTTGGCGCACTTCG
TCGGCAACGACGGCAAAGCCCCGCCCTTGCTCACCGGCACGGGCGGCTTCGATGGCCGCG
TTAAGGGCCAGCAGGTTGGTCTGCCCGGCAATGTCGCTGATGGTCTTGATGATCGAACCG
ATCACCCGCGACTGGGTATCCAGCGCCTGGATGCCGTCGGCGGCCTCTTGCATCGAAGCC
TCCAGTCCA
>ppu:6_Ppu-3
CTGAAGGCCTTCGATGACCTGGCGAATTTCCTCCACCGAAACCTGCGTGCGCTGGGCCAG
GCCGCGCACCTCATCGGCAACCACGGCGAAGCCACGCCCGGCTTCGCCTGCGCGGGCCGC
TTCGATGGCGGCATTCAGTGCCAGCAGGTTGGTTTGTTCGGCAATGGTGCGGATCACTTC
AAGCACCGAGCCGATTTGCCCGCTGCGGTCTTCCAGTGCGCGTGCCTCGTCCATGGCAGT
GTTCATGCCGGCGGCCAGGCGG
>ppu:7_Ppu-3
TTGCAGCTCTTCGATCATGGTCTGCACTTGCTGCGCCGACTCCTGGGTGCGGTGCGCCAG
ATTGCGCACCTCATCGGCGACCACGGCAAAGCCACGCCCGGCCTCACCGGCGCGGGCCGC
TTCGATGGCGGCGTTCAGCGCCAGCAGGTTGGTTTGCTGGGAAATGCTGGTGATCACTTC
CAGGATCTGGCCGATATTCACGGTCTTGCTGTTCAGTGTTTCGATGTGCGCGCTGGAGGT
GACGATCAGGTCGGACAGGCGG
>ppu:8_Ppu-3
CTGGATCTCGCGCACCATTTGCTCGATGTCGTAGGTGGCCACGGCGGTCTGGTCGGCCAG
GCGGCGCACTTCGGTAGCGACCACGGCAAAGCCGCGGCCATATTCACCGGCCTTTTCCGC
TTCGATGGCGGCGTTGAGCGACAGCAGATTGGTCTGGTCGGCAACCTTGACGATGGTTAC
CACCATCTGGGTGATGTTGCTGGCTTTCTCGTTGAG
>ppu:9_Ppu-3
GCGCAGGCTGGCCACCAAGGTTTCGATCTGCTCGGTGGATTGCCGGGTACGCCGCGCCAG
CGCGCGCACTTCATCGGCCACCACGGCAAAGCCGCGCCCCTGCTCGCCGGCGCGGGCAGC
CTCGATGGCGGCATTCAGCGCCAGCAGGTTGGTTTGCTCGGCCACGCTCTTGATCACTTC
CAGCACGTCACCAATGGTGTGGATTTCGGCACTGAGGCTGTCGATGCCGGCGCTGGCAGC
TTCTGCCGCCGACGCCAGTTGC
>ppu:10_Ppu-3
CTGTAAGTGTTCAATGACTATCCTTGTTTCTTCTACCGATTCTTGTGTACGTCGGGCTAG
GTTGCGTACCTCATCAGCTACCACCGCAAAACCACGGCCTGCTTCACCAGCGCGAGCAGC
TTCGATAGCAGCGTTGAGCGCTAGTAGGTTTGTCTGTTCGGCAATTGAACGAATGACCTC
CAGTACCATTCCTATCTTCTCGCTATGTGTTGCTAAGCTTTCCACTTGACTCATAGCCTC
GCTCATATCTGCTGCTAAA
>ppu:11_Ppu-3
TTGCAGCTTGGCGATCAGGCCGTGGATCTGCCCGGTGGATTCGGCGGTGCGCTGGGCCAA
CTGTCGCACTTCATCAGCCACCACGGCAAAGCCACGGCCCATTTCACCGGCGCGCGCCGC
TTCAATGGCTGCGTTCAGCGCCAGCAGATTGGTCTGGTCGGCGATGCCCTTGATCACGTC
GACCACGCCCCCAATCTCGTCGCTGTCTTTGGCCAGTTGCGTAACCGTCTGGCCGGTCTC
GCCCACTGCCGCCGACAGGCGC
>ppu:12_Ppu-3
CTGTACCGCTTCGATGATCTGGTGAATTTCTGCAATCGACGCTGCCGTGCGCTGGGCCAG
GCTACGCACTTCATCGGCGACCACCGCAAAACCACGCCCGGCTTCGCCAGCACGGGCCGC
TTCGATGGCCGCGTTAAGCGCCAGCAGGTTGGTCTGTTCAGCAATGCCGCGGATCACTTC
CAGCACTTTGCCTATCCGTGTGCTGTCATGCTCCAGATCGCGAATTACCGTTGCCGTGCC
GGCGATTTCGCGG
>ppu:13_Ppu-3
CTGCAGGCTGGTGATCATGCGGTGGATTTCTTCCGCCGACTCCTGGGTACGGTGCGCCAG
GTTGCGCACCTCGTCGGCCACCACGGCAAAGCCACGGCCGGCTTCACCGGCACGGGCCGC
TTCGATGGCGGCGTTCAGTGCCAGCAGGTTGGTCTGCTGAGAAATGCCCTTGATCACGTC
GAGGATCTTGCCGATTTCGTCGGTGCTGGCGTTGAGCGTTTCGATCTGCGCGCACGACTC
GCTGATCCGTTGCGACAGGGCA
>ppu:14_Ppu-3
GCGCAGGGCATCGATGATGGCCTGGATGTGCAGGGTGGACTGGCGGGTCTTGTCGGCCAG
TGCCCGCACCTCGTCGGCGACCACGGCAAAGCCCCGGCCCTGCTCGCCCGCACGGGCAGC
CTCGATGGCGGCGTTGAGGGCCAGCAGGTTGGTTTGCTCGGCAATGCCGCGGATCATCCC
GGCGGCCTCGGCGATGGCGCCGGTCTGACCCGCCAGGTGGCTGACCGCCTGGTTGATCTG
CGTCACGGTGCTGGCCAGGTTA
>ppu:15_Ppu-3
CTGCAGGGCCGAAACCATGGTGGTGATCTCATCCGTGGAGGTTTGCACGCGTTTGGCCAG
GTTGCGCACTTCATCGGCCACCACGGCAAAGCCACGGCCTAGGTCGCCGGCGCGCGCGGC
TTCGATGGCAGCGTTAAGCGCCAGCAAGTTGGTCTGTTCGGCAATACTGTGGATCACACT
GACTACACCGTTGATCTTCTGGCTGTCCTCGGCTAGTTGTCGAATCATCTCGGCAGTTTG
TTGCACGCCGCTGGAAAGCCCG
>ppu:16_Ppu-3
CTGCACGCTGCCGATCATCTGCTCGATTTCCTGGGTCGACTGTTGCGTGCGGTAGGCCAG
TGTGCGCACCTCATCCGCCACCACCGCAAAGCCGCGCCCGGCCTCACCGGCACGGGCCGC
CTCGATGGCAGCATTGAGCGCCAGCAGGTTGGTTTGCTCGGACACCGAGCGGATCACTTC
CAGCACCTTGCCGATGTCCCGCACCTGCCCCACCAACTGCTGCAGGTGCGCACTGCTGGT
CTGGATTTCGCGGGTCATGGCT
>ppu:17_Ppu-3
TTGCAGGCGCTGGATGATGTCTTGGATCTGCGCGGTGGAAGCGGTCGTTTTCTGGGCCAG
GTTGCGCACCTCATCGGCGACCACGGCAAAGCCCCGCCCTTGCTCGCCAGCCCGTGCCGC
TTCGATGGCGGCGTTCAGGGCGAGCAGGTTGGTCTGTTCGGCGATGCTGCGGATCACCGT
CAGCACCGAGCCGACGTGCTGGGTTTCTGCTTCCAGTTGTTCCATGGCCTGCACCGAGCT
GAGCACGCTGTTGCCCAGGTCG
>ppu:18_Ppu-3
CTGCAGGTGCTCGATCATGGTATGAATCTCGGCCGTCGATTGTGCTGTACGCTGAGCCAA
CAGTCGCACCTCGTCGGCGACCACGGCAAAGCCCCGGCCTTGCTCGCCAGCCCGTGCCGC
CTCGATGGCGGCATTCAGCGCCAGCAGGTTGGTCTGTTCGGCAATGGAACGAATCACGTC
CAGCACGCCGCCGATGCGCGTGCTGTGGCCGGCCAGGTCGCGGATTACCTGTACGGCCTC
ATCGATGGTCAGCGACAGGCGG
>ppu:19_Ppu-3
GTGGTTCTGCCGCACCACATCGACGATTTCCAGGGTGGCCTTGCTGGTTCGCGCGGCCAG
GTTGCGCACCTCATCGGCCACCACGGCAAAGCCGCGCCCGTGCTCGCCGGCACGCGCTGC
CTCGATGGCTGCATTAAGGGCCAACAGGTTGGTCTGGTCGGCGATGCCCCGAATGGTCAG
CACAATCTGCCCGATCACATCCGACTGCCTGTTTACCGCGTCGATACTGCGCGCAGCGTC
GTTAAGCTCCTGGGAAATCTGC
>ppu:20_Ppu-3
CTGCAGGGCTTCGATGACCTGACGGGTTTCTTCCACCGACTCCTGAGTGCGCTGGGCCAG
GTTGCGCACCTCATCGGCGACCACGGCAAAGCCACGGCCGGCCTCTCCGGCGCGGGCAGC
TTCGATGGCAGCGTTGAGCGCCAGCAGGTTGGTCTGTTCGGCGATCGAGCGGATCACTTC
CAGTACCGAGCCGATCTTCTCGCTGTTCTGCGCCAGGCCTTCTATTTCGGCCATGGTGTC
GCTCATGTTGGCGGCCAGGGCT
>ppu:21_Ppu-3
CTGCAGGCTCTCGACCATGTGGCGAATGTCGTCGGCGGCACGCGAGGTGCGTGCGGCCAG
GCTGCGCACCTCGTCGGCCACCACCGCGAAGCCACGGCCATGCTCCCCGGCACGCGCCGC
CTCGATGGCGGCATTGAGCGCCAGCAGGTTGGTCTGGTTGGTGATTTCGCTGATCAACCC
GGTGATGTTGTCGATCTCGACCATGCGGCTGTCGAGCCGCTGCACGCTGGATGATGAGCG
CGCCACCACATCGCGGATCGA
>ppu:22_Ppu-3
CCTCAACGAGGCGATGATATGGTGGATCTCTTCGGTCGACGCGCGGGTACGCTGCGCCAA
CGACCGCACCTCATCAGCCACCACGGCGAACCCGCGTCCTTGCTCACCGGCGCGCGCCGC
TTCAATGGCGGCGTTAAGCGCCAGCAGGTTGGTCTGCTCGGCAATCGAAGTGATCACGTC
GACCACACTACCAATCGACTGGGTCTGCTCGGCCAAGGCGTTGACTGCCTGACCAATGTC
ATTGACCGCATCGCTCATGCTG
>ppu:23_Ppu-3
CTGCAGGCTGGCAATCAGCTCTTCGATCTCTTCGGTAGACTTCTGCGTGCGTTGGGCCAG
GCCGCGCACTTCGTCGGCAACCACGGCAAAGCCACGGCCTGCCTCGCCGGCACGAGCCGC
CTCGATCGCTGCGTTGAGCGCCAGCAGGTTGGTCTGTTCAGCCACCGACTTGATCACGTC
CATCACGCTGCCAATTTTCTGGCTTTCCTGCTGCAGCAGGTTCATGGCCTCGGTGGAGCG
GTGCATGTCTTCGGCCAGGCGT
>ppu:24_Ppu-3
TTGCAGCGCGGTAATGTGCGCCTGAATGTCGCCGGTAGAGCTTTGCGTCTTGCTCGCCAG
CGCCCGCACCTCATCGGCCACTACAGCGAATCCGCGGCCAGTTTCACCAGCGCGCGCGGC
TTCGATTGCAGCGTTGAGGGCCAGCAGATTGGTCTGCTCGGCAATGCCATGGATGACAGT
CAGCACCACTTCAATCTGTTCGCTCTGCTTGGCCAGGCGCTCGATCACCTGAGAGCCCGT
TTCAACCTGCCCGGCAAGGTTC
>ppu:25_Ppu-3
CTGAATGGTACGCACCAGCGCCTCGATCTGGCGGGTGGCAGACGATGAACGTTCGGCCAG
GCGCTGCACCTCGTCGGCAACCACGGCAAAGCCGCGGCCGGCCTCACCGGCCAGCGAGGC
CTGGATGGCGGCGTTCAGGGCGAGGATGTTGGTCTGGTCGGCAATGTCGTCGATCAGGCT
GACGATGTCGCCGATTTCCTGTGAGGACTCGCCCAGACGCTTGATCCGCTTGGCGGTGTC
CTGGATCTGCTCGCGAATGTT
>ppu:26_Ppu-3
TTGCAGGCCGGCAATCAACTCTTCGATCTCTTCGGTCGACTGCTGTGTGCGCTGGGCCAA
GCTGCGCACTTCGTCGGCAACCACGGCAAAGCCACGCCCGGCCTCACCGGCGCGGGCGGC
TTCGATTGCCGCGTTGAGGGCCAGAAGGTTGGTTTGCTGGGCCACCGATTTGATTACGTC
GAGTACGCTGCCGATCTTGTCGCTTTCGGTCTTGAGCAGGTTCATCGCTTCGCTGGAGTT
GACCACTTCGCTGGCCAGGCGC
>ppu:27_Ppu-3
GTGCAGGCTGTCGATCAGTTGGCCGATCTCCTCGGTCGCCGTCGACGTGCGCTGGGCCAG
GCCACGCACCTCATCGGCCACCACGGCAAAGCCGCGCCCGGCCTCACCGGCCCGTGCGGC
TTCGATCGCTGCGTTCAACGCCAGCAGATTGGTCTGTTCGGACACCGACTTGATCACATC
GAGAATGCTGCCAATCCTTTGGCTCTCGCCTGCCAGGTGCTGCATGGCCGCCAGGCAATG
GTCCATCTGCCCGGCCAGTTGT
