# Supplementary material for: Systematic identification of stem-loop containing sequence families in bacterial genomes
Source: BMC Genomics. 2008 Jan 17;9:20. doi: 10.1186/1471-2164-9-20 (PMC2267715; doi:10.1186/1471-2164-9-20)
Supplement: Additional file 1 — Family sequences. A zipped archive of files corresponding to families described in Table 3. Each file contains all the family members as sequences in FASTA format. [file 1471-2164-9-20-S1.zip › suppl_data1/P.putida_Ppu-4.txt]

>ppu:1_Ppu-4
CGCGGGCGGCGCTCGATCTCACAGGCGCTGCAAGGGTTGTGGCGGA
>ppu:2_Ppu-4
CGGCTTGAGACATTCACCGCCTATGAAACCGAGCGCCGCGCGGGCGGCGCTCGGTCTCAT
AGGCGCTGAAACTGTCGTGGCGAA
>ppu:3_Ppu-4
CGGTGCGAGCGTTCAGGGTCTGAGATCGAGCGCCGCCCGCGCGGCGCTTCGCGGGTAAAC
CCGCTCCTACGTTTGTTTCGGGCC
>ppu:4_Ppu-4
CGCCACAACCCTTGCAGTGCCTGTGAGATCGAGCGCCGCCCGCGCGGCGCTCGGTCTCAC
AGGCGCTGAAACTGTCGTGGCGAA
>ppu:5_Ppu-4
TGACGTGATGTTTTGGCACCTGTGAGATCGAGTGCCGCGCGGGCGGCGCTGGATCTCACA
GGCGCTGCAAACATTGCGCAGAA
>ppu:6_Ppu-4
TGGCTTGGGGTTTGTGATGGCCATGGGATCGAGCTTCGCCTGCGCGGCGCTCGATCTCAA
GAACGATAAAAATTTCCAGCCTTA
>ppu:7_Ppu-4
ATTTGTAATGGCCATGGGATCGAGTTTCGCCTGCGCGGCGCTCGATCTAAAGAACGATAA
AAATCTCCAGCCTTA
>ppu:8_Ppu-4
TGCCTTTAGGCTTTCATCGCCTGTGAGATCGAGCGCCGCCCGCGCGGCGCTCGATCACAG
GCGCCGAAAACCTAACGGCATA
>ppu:9_Ppu-4
CCTGGCGGCGCTCGATCTCACAGGCGCTGAATATCTCAAGCCGGC
>ppu:10_Ppu-4
CGGCTCGACACATTCTGCGCCTGTGAGATCGAGCGCCGCCCGCGCGGCGCTCGATCTCAT
AGGCGCTGAATATCTTAAGGCGGA
>ppu:11_Ppu-4
GCGCTCGATCTCACAGGCGCTGAAAATGTTGTGACGAA
>ppu:12_Ppu-4
CCTGGCGGCGCTCGATCTCACAGGCGCTGAACTCCTCAAGGCATG
>ppu:13_Ppu-4
CCTGCGAGACCGAGCGCCCCGCGGGCGGTGCTCGATCTCCCAGGCACCCCAGATCTTCAG
ACACG
>ppu:14_Ppu-4
TGCCTTGGATCTTGCGCTGGGGCACAAATCGAGCGCCGCCCGCGCGGCGCTCGATCTCAC
AGGCGCTGCAAACCTTTCGGCGAA
>ppu:15_Ppu-4
GGGCTATAGGGGTTTAGCGCCTGTGAGATCGAGCATCGTACGTGCAGCTCGCGATGCGCC
GCGCTGGCGGCGCTCGATTT
>ppu:16_Ppu-4
TGTCGTCAGGAATTTTGCGCCTGTGAGACGGAGCGCCGCACGGGCGGCGCTCGATCTCAC
AGGCGCTCAATAGGCCGTGGCAAG
>ppu:17_Ppu-4
CGCCGATAATGTTGTGCCGCCTGTGAGATCGAGCGCCGCCCGCGCGGCGCTCGATCTCGC
GGGCGCCAAAAATGCTGCGCCGAA
>ppu:18_Ppu-4
CGACGCGGGGGTGGTGGTGGGGCGCAGATCGAGCGCCGCCCGCGCGGCGCTCGATCTCAC
AGGCACCACACCACTTGCGGCAAA
>ppu:19_Ppu-4
CGTCGCAGTTCTTGTGGTGCCTGGCAGATCAAGCGCCGCCCGCGCGGCGCATCGCG
>ppu:20_Ppu-4
CCTCCCGGGCGGCGCTCGATCTGCCGGGCGCCCCAAATCCCCAGCCAGG
>ppu:21_Ppu-4
TGGCCGAAGATTCGTTCCGTTCTTGAAACCGAGCGCCGCGGGGGCGGCGCTCGATCTC
>ppu:22_Ppu-4
TGGTTAGCTGTTCTCAGCACCTGTGAGATCAAGCACCGCCTGCGCGGTGCTCGATC
>ppu:23_Ppu-4
CGCCGATGGATTTGTGTTGCCGGTGAGATCGAGCGCCGC
>ppu:24_Ppu-4
CGTCTCACGATATTCAGCGTTCGCGCAATCGAGTGCCGCCCGCGCGGCGCTCGATGCATG
CCCCCTCCGCCCCACGTCATG
>ppu:25_Ppu-4
CGTCATGACGGCTTTATGGCCTGTGAGATCGCGCACCGCGTAGGCGGCGCTCGACCTCAC
AGGCGCTGAAAATGCAGCGACCAA
>ppu:26_Ppu-4
CGCCTCCAATAGTGCAGCGCCTGCCAGATCGTGTGCCGCGCGGGCGGTGCTCGATCTGGC
AGGCGCTGCAA
>ppu:27_Ppu-4
GCGCCGCGCGGGCGGCGCTCGGTTTCCCGGGCGCCGACAATCTTCATCCCTG
>ppu:28_Ppu-4
AGCGCCGCGCGGGCGGCGCTCGATCTCACAGGCGCTGAAAATCCTCCGGCAAA
>ppu:29_Ppu-4
CGCCGAAAGGCATTTGCCGCCTGTGAGATCGAGCGCCGCCCGCGCGGCGCTCGATATCCG
CCCCACCATAACCATCAAACC
>ppu:30_Ppu-4
CGCCGTGAGGTTTTTGTCGCCTGTGAGATCGAGCGCCGCCCGCGCGGCGCATCGCGAGCA
AGCTCGCTCCTACATTTGTTTCGGGCC
>ppu:31_Ppu-4
CGGCGATAGGTTTGCGTTGCCTGTGAGATCGAGCGCCGCCCGCGCGGCGCATCGCGAGCA
AGCTCGCTCCTACATTTGTTTCGGGCC
>ppu:32_Ppu-4
CGCCGTGAGTTTTGTTGTGCCGCGGAGATCGAGCGCCGCCC
>ppu:33_Ppu-4
CGGCGATGTTGATGTGTTGACGGGGAGATCGAGCGCCGCGTGGGCGGCGCTCGATTTGCG
CCCCAACACCAACCCCAAG
>ppu:34_Ppu-4
CGCCTTTGTTTCTCTGGCGTCTGTGAGATCGAGCGCCGCGCGGGCGGCGCTCGATCTCAT
AGGCGCTGAAACTGTTGTGGCGAA
>ppu:35_Ppu-4
CGCCGCAGCCTATGCGGCGTCGGTGAGACCGAGCGCCGCCCGCGCGGCGCTCGGCCTCAC
AGGCGCTGAACGTGTCACGACGAA
>ppu:36_Ppu-4
GCCCGTAACACGTTCAGCGCCTGTGAAATCGAGCGCCGCTCGGGCGGCGCATCGCGAGCT
AGGCTCGCTCCTACGGAGAA
>ppu:37_Ppu-4
CGACACAGCAGTTTCAGCGCCTGTGAAATCGAGCGCCGCCCGCGCGGCGCATCGCGACGC
AAGGCCGCTCCCACATTTGTTGCAAC
>ppu:38_Ppu-4
TGGCTTGAGATTTATGTTGGGGTATAGATCGAGCGCCGCGCGGGCGGCGCTCGATCTCAC
AGGCGCCAAAAATCTACAGCCGAA
>ppu:39_Ppu-4
ATCGAGCGCCGCCCGCGCGGCGCTCGATTTATGCCCCGGCGCAAGACTCAACGCCCA
>ppu:40_Ppu-4
TGCCTTGAGGGTTGTAGTGCCTGTGAGATTGGGCGCCGCCCGCGCGGCGCTTCGCGGGTA
AACCCGCTCCTACGTTTGTTTCGGGCC
>ppu:41_Ppu-4
TGGCGATAGTTTTTGGGCGCCCATGAGATCGAGCGCCGCCCGCGCGGCGCTTCGCGGGTA
AACCCGCTCCTACGTTTGTTTCTGGCC
