# Supplementary material for: Systematic identification of stem-loop containing sequence families in bacterial genomes
Source: BMC Genomics. 2008 Jan 17;9:20. doi: 10.1186/1471-2164-9-20 (PMC2267715; doi:10.1186/1471-2164-9-20)
Supplement: Additional file 1 — Family sequences. A zipped archive of files corresponding to families described in Table 3. Each file contains all the family members as sequences in FASTA format. [file 1471-2164-9-20-S1.zip › suppl_data1/P.putida_REP.txt]

>ppu:1_REP
GTAGGAGCGGGTTTACCCGCGAATACGTCGGTGAATCC
>ppu:2_REP
GTGGGAGCGGGCGTGCCCGCGAACACCGGCAAAGCC
>ppu:3_REP
GTAGGAGCGGGTTTACCCGCGAAGAAGCC
>ppu:4_REP
GTGGGAGCGGGCGCGCCCGCGAACACCGGCAAAGCC
>ppu:5_REP
GTAGGAGCGGGTTCACCCGCGAAGAGGCCAGCACAGGC
>ppu:6_REP
GTAGGAGCGGGTTTACCCGCGAATACGGTAGCGGCGGC
>ppu:7_REP
GTAGGAGCGGGTTCACCCGCGAAAGGGCCGGCCCTGCT
>ppu:8_REP
GCGGGCGTGCCCGCGAAGGGGCCGGCACAGGC
>ppu:9_REP
GCGGGCTTGCCCGCGAAGAGGCTGGCACAGCC
>ppu:10_REP
GTAGGAGCGGGTTACCCGCGAAGAGCCCGGCACCTCT
>ppu:11_REP
GTAGGAGCGGGTTTACCCGCGAAAGGGCCGGAACAGGT
>ppu:12_REP
GTAGGAGCGGGCTTGCCCGCGAAGAGGCCAGCACAGGC
>ppu:13_REP
GTAGGGGAGGGCTAACCCGCGAAAAGGCCGGAGCAGGA
>ppu:14_REP
GTAGGAGCGGGTTCACCCGCGAAGAGGCCATACCAGAC
>ppu:15_REP
GTGGGAGCGGGCGTGCCCGCGAAGAGGCCCTCAAAACC
>ppu:16_REP
GCGGGCTTGCCCGCGAAAGGGCCATCACAGGC
>ppu:17_REP
GTAGGAGCGGGCTTGCCCGCGAAGAGGCC
>ppu:18_REP
GTAGGAGCGGGCTTGCCCGCGAAGAGGCC
>ppu:19_REP
GTGGGAGCGGGCGTGCCCGCGAAGAGGCCGGCGCGG
>ppu:20_REP
GTGGGAGCGGGCATGCCCGCGAACACCGGCACGGCC
>ppu:21_REP
GTGGGAGCGGGCATGCCCGCGAAAAAGCCAACACCGAC
>ppu:22_REP
GTGGGAGCGGGCTTGCCCGCGAAAGGGCC
>ppu:23_REP
GTAGGAGCGGGTTTACCCGCGAATGCGTCAGCACTGAC
>ppu:24_REP
GTAGGAGCGGGTTTACCCGCGAATGCGGTGTTGAAGCC
>ppu:25_REP
GTGGGGGCGGGCGCGCCCGCGAAGGGGCCGGCACAGTA
>ppu:26_REP
GTAGGAGCGGGTTCACCCGCGAAAGGGCCAGCGCAAAC
>ppu:27_REP
GTAGGAGCGGCTTTAGCCGCGAAGAGGCCGGTACCGGT
>ppu:28_REP
GTAAGAGCGGCTTTAGCCGCGAAGAGGCCCGCACAGGC
>ppu:29_REP
GTAGGGGCGGGTTTACCCGCGAAGAGGCCGAAGCAGGC
>ppu:30_REP
GTAGGAGCGGGTTCACCCGCGAATGGGCCAGTTCAGGC
>ppu:31_REP
GTAGGAGCGGGTTTACCCGCGAAGGGGCCCTCAGGC
>ppu:32_REP
GTGGGAGCGGGCTTGCCCGCGAATAAGCCAACACGGTA
>ppu:33_REP
GTGGGAGCGGGCTTGCCCGCGAATAGGCC
>ppu:34_REP
GTAGGAGCGGGTTCACCCGCGAAGAGGCCGGTGCTGGC
>ppu:35_REP
GTAGGAGCGGGTTTACCCGCGAATACGGTGGCGGCGGC
>ppu:36_REP
GTAGGAGCGGGTTTACCCGCGAAGAGGCCGGGCCTGCA
>ppu:37_REP
GTGGGCGCGGGTTTACCCGCGAAGAAGCCAGTGCAGGA
>ppu:38_REP
GTAGGAGCGGGCTTGCCCGCGAATGCGTCCGATCAGAC
>ppu:39_REP
GTAGGAGCGGGCTTGCCCGCGAAGAGGCCCGACCAGAC
>ppu:40_REP
GTAGGAGCGGGTTTACCCGCGAAGAGGCCGGCCCTGCT
>ppu:41_REP
GTAGGAGCGGGTTTACCCGCGAATACGGTAGCGCTGGC
>ppu:42_REP
GTGGGAGCGGGCATGCCCGCGAAAAAGCCAACACGGTC
>ppu:43_REP
GTGGGAGCGGGCGTGCCCGCGAATGGGCCG
>ppu:44_REP
GTAGGAGCGGGTTTACCCGCGAATGGGGCAGAGAATCT
>ppu:45_REP
GTAGGAGCGGGTTTACCCGCGAAGAGGCCGATACAGGC
>ppu:46_REP
GTAGGAGCGGGTTTACCCGCGAAGAGGCCGGTA
>ppu:47_REP
GTAGGAGCGGGTTTACCCGCGAAGAGGCCGGCACAGAC
>ppu:48_REP
GTGGGAGCGGGCATGCCCGCGAAGAGGCCGGCTCAGCC
>ppu:49_REP
GTAGGAGCGGGTTTACCCGCGAATGGGCTGCGCAGCA
>ppu:50_REP
GTAGGAGCGGGTTCACCCGCGAATGGGCCG
>ppu:51_REP
GTAGGAGCGGGCTTGCCCGCGAAGAGGCCATTACAGGT
>ppu:52_REP
GTAGGAGCGGGTTTACCCGCGAAGAGGCCAGTGAAATC
>ppu:53_REP
GTAGGAGCGGGTTCACCCGCGAATGGGCCAGCACAGAC
>ppu:54_REP
GTAGGAGCGGGTTCACCCGCGAAGAGCCCCTAAAGGGT
>ppu:55_REP
GTAGGCGCGGGTTTACCCGCGAAGAGGCCCTCAAGGGC
>ppu:56_REP
GTGGGAGCGGGCATGCCCGCGAAGAGGCCGGCAATGCA
>ppu:57_REP
GTAGGAGCGGGTTTACCCGCGAACACCGGCAGAGCC
>ppu:58_REP
GTAGGAGCGGGTTTACCCGCGAAAGGGCCGGGCCTGCT
>ppu:59_REP
GTGGGAGCGGGCGTGCCCGCGAAGCGGTTGGCAAAGGA
>ppu:60_REP
GTAGGAGCGGGTTTACCCGCGAAGAAGGCGACGCGGTC
>ppu:61_REP
GTGGGAGCGGGCGTGCCCGCGAAGAGGCCAGCACAAGC
>ppu:62_REP
GTAGGAGCGGGTTTACCCGCGAAGCGCCGCGCGGGC
>ppu:63_REP
GTGGGAGCGGGCAAGCCCGCGAAGAGGCCAGTGCCGGC
>ppu:64_REP
GTAGGAGCGGGTTTACCCGCGAAGAGGTCCTCAGCC
>ppu:65_REP
CGAGCGGGTTTACCCGCGAAAGGGCCGCAGAAGCC
>ppu:66_REP
GTAGGAGCGGGTTCACCCGCGAATAGGCCGGTACAAGC
>ppu:67_REP
GTGGGAGCGGGCGTGCCCGCGAACACCGGCGAAGCC
>ppu:68_REP
GTGGGAGCGGGCGTGCCCGCGAAGAGGCCGGTACAGGC
>ppu:69_REP
GTAGGAGCGGGTTCACCCGCGAATGCGGCAGTGCAGCC
>ppu:70_REP
GTAGGCGCGGGTTTACCCGCGAACACCGGCAAAGCC
>ppu:71_REP
GTGGGAGCGGGCGAGCCCGCGAAAGGGCCGGCACAGCA
>ppu:72_REP
GTGGGAGCGGGCATGCCCGCGAAGAGGCCGGCACAGGC
>ppu:73_REP
GTAGGAGCGGGTTCACCCGCGAAAGGGCCG
>ppu:74_REP
GTAGGAGCGGGTTTACCCGCGAAGAGGCCGGCACAGCT
>ppu:75_REP
GTAGGGGCAGGTTTACCCGCGAAGAGGCCAAGGCAGGC
>ppu:76_REP
GTAGGAACGGGTTTACCCGCGAACACCGGCAGAGCC
>ppu:77_REP
GTGGGAGCGGGCGCGCCCGCGAAGAGGCCGGCACTGGC
>ppu:78_REP
GTGGGAGCGGGCATGCCCGCGAAGAGGGCGGTACAGGC
>ppu:79_REP
GTAGGAGCGGGCTTGCCCGCGAAAGGGCCGGCACAGCC
>ppu:80_REP
TAGGAGCGGGCTTGCCCGCGAAGAGGCCGGTTCAGGC
>ppu:81_REP
GTAGGAGCGGGTTCACCCGCGAAGAGGCCGGGTCAGGA
>ppu:82_REP
GTAGGAGCGGGTTCACCCGCGAAGAGGCCGGGCAAGGC
>ppu:83_REP
GTAGGAGCGGGTTTACCCGCGAACACCGGCGAAGCC
>ppu:84_REP
GTGGGAGCGGGCGTGCCCGCGAAGAGGCCGGCACAGGC
>ppu:85_REP
GTAGGAGCGGGTTTACCCGCGAAGGGGCCAGTACAGGC
>ppu:86_REP
GTAGGAGCGGGTTTACCCGCGAAGAGGCCGGCACAGGA
>ppu:87_REP
GTAGGAGCGGGTTTACCCGCGAAGAGGCCAGCACAGAA
>ppu:88_REP
GTAGGAGCGGGTTCACCCGCGAAGAAGGC
>ppu:89_REP
GTGGGGGCGGGTTCACCCGCGAAGAGGCCCTGCCAGCC
>ppu:90_REP
GTAGGATCGGGTTTACCCGCGAAGAGGCCGGCACAGAC
>ppu:91_REP
GTAGGAGCGGGTTTACCCGCGAAGAGGTCGGTACAGGC
>ppu:92_REP
GCGGGCTTGCCCGCGAAAGGGCCGGCCCTGCC
>ppu:93_REP
GTAGGAGCGGGTTTACCCGCGAATACGGTGGCGGCGGC
>ppu:94_REP
GCAGGAGCGGCTTTAGCCGCGAAGAGGCCCGCACAGAC
>ppu:95_REP
GCAGGAGCGGCTTCAGCCGCGAAAGGGCCGGCACAGGC
>ppu:96_REP
GTGGGAGCGGGCTTGCCCGCGAAAGGGCCGGAGGTGTT
>ppu:97_REP
GTAGGAGCGGGTTTACCCGCGAAGGGGC
>ppu:98_REP
GTAGGAGCGAGTTTACCCGCGAAGAGGCCGGCACAAAC
>ppu:99_REP
GTAGGCGCGGGTTTACCCGCGAAGGGGCCGGCACAGGC
>ppu:100_REP
GGGAGCGGGCTTGCCCGCGAAGAGGCCAGAACGGCC
>ppu:101_REP
GTGGGAGCGGGCTTGCCCGCGAAGAGGCCGGTACTGGC
>ppu:102_REP
GTAGGAGCGGGTTTACCCGCGAACACGGGCGAAGCC
>ppu:103_REP
TGGGAGCGGGCTTGCCCGCGAAGAGGCCGCCACAGTC
>ppu:104_REP
GTGGGAGCGGGCTTGCCCGCGAAGCAGCCGCCGCAGTT
>ppu:105_REP
GTAGGAGCGGCTTTAGCCGCGAAAAGGCCGGCACAGGC
>ppu:106_REP
GTAGGAGCGGGTTTACCCGCGAAGAGGCCAGTA
>ppu:107_REP
GTAGGAGCGGGTTCACCCGCGAAAGGGCCAGAACAGGC
>ppu:108_REP
GTAGGAGCGGGTTTACCCGCGAAAGGGCCGGCGCAGGC
>ppu:109_REP
GTAGGAGCGGGTTCACCCGCGAAGAGGCCGGAACAGCA
>ppu:110_REP
GTAGGAGCGGGTTTACCCGCGAATACGATAGCGGCGGC
>ppu:111_REP
GTAGGAGCGGGTTCACCCGCGAATGGGCCGGGCCTGCT
>ppu:112_REP
GTAGGCGCGGGCTTACCCGCGAAGAGGCCGGGCCAGAT
>ppu:113_REP
GTGGGAGCGGGCATGCCCGCGAAGAGGCCAGACCTGAC
>ppu:114_REP
GTAGGAGCGGGTTCACCCGCGAAGAAGCCCGCACAGGC
>ppu:115_REP
GTAGGAGCGGGTTCACCCGCGAAGAGGCCCGCACAGGC
>ppu:116_REP
GTAGGAGCGGGTCTACCCGCGAAAGGGCCAGCACAACC
>ppu:117_REP
GTAGGAGCGGGTTTACCCGCGAAAGGGCCAGTCCAGGC
>ppu:118_REP
GTGGGAGCGGGCATGCCCGCGAAGAGGCCAGCACAGTC
>ppu:119_REP
GTAGGAGCGGGCTTGCCCGCGAAGAGGCCGGTGCAGCT
>ppu:120_REP
GTAGGCGCGGGTTTGCCCGCGAAGAGGTCCTGACAGGC
>ppu:121_REP
GTAGGAGCGGGCTTGCCCGCGAAGAGGCCGGTACAGCC
>ppu:122_REP
GTAGGAGCGGGTTCACCCGCGAAAGGGCCGGGCCTGCT
>ppu:123_REP
GTGGGAGCGGGCGAGCCCGCGAAGAGGCCAGCGC
>ppu:124_REP
GTAGGAGCGGGTTTACCCGCGAAAGGGCCCGGTCCGGC
>ppu:125_REP
GTGGGAGCGGGCACGCCCGCGAACACCGGCAAAGCC
>ppu:126_REP
GTAGGAGCGGGTTTACCCGCGAACACCGGCGAAGCC
>ppu:127_REP
GCAGGTGCGGGCTTGCCCGTGAAGACGCCGGCACAGCT
>ppu:128_REP
GTAGGAGCGGGTTTACCCGCGAAAGGGCCAGGCCTGCT
>ppu:129_REP
GTAGGAGCGGGTTTACCCGCGAATACGGTGGCGGCGGC
>ppu:130_REP
GTAGGAGCGGGTTTACCCGCGAATGGGCCGGCCCTGCT
>ppu:131_REP
GTGGGAGCGGGTTCACCGCGAAAGGGCCAGAACAGGC
>ppu:132_REP
GTGGGAGCGGGCGTGCCCGCGAAGAGGCCAGTACAGGA
>ppu:133_REP
GTGGGAGCGGGCGTGCCCGCGAAAGGGCCGGTACAGGC
>ppu:134_REP
GTGGGAGCGGGCGTGCCCGCGAACACCGGCGCAGCC
>ppu:135_REP
GTAGGAGCGGGTTTACCCGCGAAAGGGCCGGCACAGGC
>ppu:136_REP
GTAGGAGCGGGTTTACCCGCGAAAGGGCCGGCGCAGTT
>ppu:137_REP
GTAGGAGCGGGTTCACCCGCGAAGAGGCCGCAACAGGA
>ppu:138_REP
GTAGGGGCGGGTTCACCCGCGAAGGGGCCCGCACAAGC
>ppu:139_REP
GTGGGAGCGGGCGTGCCCGCGAAGAGCCAGCCCAGGC
>ppu:140_REP
GTGGGAGCGGGCGTGCCCGCGAAGAGGCCTGACCTGCT
>ppu:141_REP
GTAGGAGCGGGTTCACCCGCGAAGAGGCCTGCACAGGT
>ppu:142_REP
GTAGGAGCGGGTTCACCCGCGAACACCGGCGAAGCC
>ppu:143_REP
GTAGGAGCGGGTTCACCCGCGAAAGGGCCGGCACTAGC
>ppu:144_REP
ATAGAAGCGGGTTTACCCGCGAAAGGGCCGGCAAAGGC
>ppu:145_REP
GTAGGAGCGGGCTTGCCCGCGAAGGGACCAGCACAGCC
>ppu:146_REP
GTAGGAGCGGGCTTGCCCGCGAAGGTGCCGGAACAGGC
>ppu:147_REP
GTGGGAGCGGGCATGCCCGCGAAAGGGCCGATCCTGCA
>ppu:148_REP
GTAGGAGCGGGTTCACCCGCGAAGAGGCCAGTACAGGC
>ppu:149_REP
GTAGGAGCGGGTTTACCCGCGAATACGGTAGCGGCGGC
>ppu:150_REP
GTGGGAGCGGGCGTGCCCGCGAAGAGGCCAAACCTGCC
>ppu:151_REP
GTAGGAGCGGGTTTACCCGCGAAAGGGCCGGCCCTGCT
>ppu:152_REP
GTAGGAGCGGGTTTACCCGCGAATACGGTAGTGGCGGC
>ppu:153_REP
ATAGGAGCGGGTTCACCCGCGAAGAGGCCGGCCCTGCC
>ppu:154_REP
GCAGGAGCGGGTTCCCCCGCGAAGAGGCCGGCACAGGC
>ppu:155_REP
GTAGGAGCGGGTTCACCCGCGAAGAGGCCGGCACAGGC
>ppu:156_REP
GTGGGAGCGGGCGTGCCCGCGAAGAGGCC
>ppu:157_REP
GTAGGAGCGGGCTTGCCCGCGAAAGGCCGCGCAGCGGC
>ppu:158_REP
GTAGGAGCGGGTTTACCCGCGAAGAGGCCGGCCCCGGC
>ppu:159_REP
GTAGGAGCGGGTTTACCCGCGAAGAGGCCAGCACAGGC
>ppu:160_REP
GTTGGAGCGGGCTTCCCCGCGAAGAGGCCGGTACAGGT
>ppu:161_REP
GTAGGAGCGGGTTTACCCGCGAAGAGGCCGCCCCAGAA
>ppu:162_REP
GTAGGAGCGGGTTTACCCGCGAAAGCGCCGGTGCAGGA
>ppu:163_REP
GTAGGCGCGGGTTTACCCGCGAAGAGGCAGGCCCCGAC
>ppu:164_REP
GTAGGCGCGGTTTTACCCGCGAAAAGGCCGGAACAGGC
>ppu:165_REP
GTGGGAGCGGGCTTGCCCGCGAACACCGGCAAAGCC
>ppu:166_REP
GCGGGCTTGCCCGCGAAAAGGCCGGTACAGGC
>ppu:167_REP
AGGCGCGGGTTTACTCGCGAAGAGGCCCGAACAGAC
>ppu:168_REP
GTAGGAACGGGTTTACCCGCGAAGAGGCCCGAACAGTC
>ppu:169_REP
GCAGGCGCGGGCTTACTCGCGAAAGGACCGGCACAGGC
>ppu:170_REP
GCAGGTGCGGGCTTGCCCGCGAAGAGGGCGGTGCAGGC
>ppu:171_REP
GTAGGAGCGGGTTCACCCGCGAATGCGCCGG
>ppu:172_REP
GCGGGGGCGGGCTTGCCCGCGAAGAGGCCGCTACAGGT
>ppu:173_REP
GTAGGAGCGGGTTTACCCGCGAACGGCCCAGC
>ppu:174_REP
GTGGGAGCGGGCGCGCCCGCGAAGAGGCCAGCACAGCC
>ppu:175_REP
GTAGGAGCGGGTTCACCCGCGAAGAGGCCGGCACAGGA
>ppu:176_REP
GGGAGCGGGCTTGCCCGGGAAAAGGCCGGTACAGGC
>ppu:177_REP
GTAGGAGCGGGTTTACCCGCGAAGAGGCCGGTACTGAC
>ppu:178_REP
GTAGGAGCGGGTTTACCCGCGAAGGGGCCAGCACTGAC
>ppu:179_REP
GCGGGCTTGCCCGCGAAGAGGCCGGTACAGGT
>ppu:180_REP
GTAGGAGCGGGTTTACCCGCGAAGGG
>ppu:181_REP
GTAGGAGCGGGCTTGCCCGCGAAGCAGCCACCACGG
>ppu:182_REP
GTGGGAGCGGGCGTGCCCGCGAATGGGCCGTGCTGCC
>ppu:183_REP
GTGGGAGCGGGCGTGCCCGCGAATGGGCTGCACAGGT
>ppu:184_REP
GTAGGAGCGGGTTTACCCGCGAACACCGGCGAAGCC
>ppu:185_REP
GTAGGAGCGGGTTTACCCGCGAAAAGGCCAGCCCAGGA
>ppu:186_REP
GTAGGAGCGGGTTTACCCGCGAAGAGGCCAGTACCAGC
>ppu:187_REP
GTAGGAGCGGGTTTACCCGCGAAAGGGCCTGACCTGCT
>ppu:188_REP
GTAGGAGCGGGTTTACCCGCGAAAGGGCCGGAACAGGC
>ppu:189_REP
AGCGGGTTTACCCGCGAAGAGGCCGGCACATGC
>ppu:190_REP
GTAGGAGCGGGTTCACCCGCGAAGAAGCCAGCACATGT
>ppu:191_REP
GTAGGCGCGGGTTTACCCGCGAATACGGTGGCGGCGGC
>ppu:192_REP
GTAGGAGCGGGTTCACCCGCGAAGAGGCCGGGCCTGCT
>ppu:193_REP
GTAGGAGCGGGTTCACCCGCGAATGGGCCGGAACAGGC
>ppu:194_REP
GCAGGCGCGGGTTTACCCGCGAAGAGGCCGGTGCTGGC
>ppu:195_REP
GTGGGAGCGGGCGTGCCCGCGAAGAGGCCTGCACAGGT
>ppu:196_REP
GTGGGAGCGGGCATGCCCGCGAAAGGGCCGGTATAGCT
>ppu:197_REP
GTAGGAGCGGGTTTACCCGCGAAGAGGCCGACACAGGC
>ppu:198_REP
GTAGGAGCGGGCTTGCCCGCGAAGAGGCCGGCACAGGC
>ppu:199_REP
GTGGGAGCGGGCTTGCCCGCGAAGAGGCCAGCACAAGC
>ppu:200_REP
GTAGGAGCGGCTTCAGCCGCGAAAGGGCCGGTACAGGT
>ppu:201_REP
GTAGGAGCGGGTTTACCCGCGAATACGGTGGCGGCGGC
>ppu:202_REP
GTAGGAGCGGGTTCACCCGCGAATAGGCCGGCACAGGC
>ppu:203_REP
GCGGGTTTACCCGCGAAGGGGCCGGCACAGCC
>ppu:204_REP
GTAGGAGCGGGTTTACCCGCGAAGGTGCCAACGCGGTT
>ppu:205_REP
GTAGGAGCGGGTTTACCCGCGAAAGGGCCGGATCAGGC
>ppu:206_REP
GCAGGAGCGGCTTTAGCCGCGAAGAGGCCGGTACAGGC
>ppu:207_REP
GCAGGAGCGGGTTCACCCGCGAAAGGGCCCGCAAAGGC
>ppu:208_REP
GTAGGAGCGGGTTTACCCGCGAAGA
>ppu:209_REP
GCGGGTTTACCCGCGAAAGGGTCAGCACAGGC
>ppu:210_REP
GTAGGAGCGGGTTTACCCGCGAAGAAG
>ppu:211_REP
GTGGGAGCGGGCAAGCCCGCGAAGAGGCCGGTACAGGA
>ppu:212_REP
GTGGGAGCGGGCAAGCCCGCGAAGAGGCCGATGCAGGT
>ppu:213_REP
GTAGGAGCGGGTTTACCCGCGAATGCGTCCGATCAGGC
>ppu:214_REP
GTAGGAGCGGGTTCACCCGCGAATGCGCCAGCCCGGAC
>ppu:215_REP
GTGGGGGCGGGCGAGCCCGCGAAGAGGCCGGTGCAGGC
>ppu:216_REP
GTAGGAGCGGGTTCACCCGCGAAGCAGGCGCCACTGGC
>ppu:217_REP
GTAGGAGCGGGTTTACCCGCGAATACGGTAGCGGCGGC
>ppu:218_REP
GTAGGAGCGGGTTTACCCGCGAATAGGCCACCCCAGGC
>ppu:219_REP
GTAGGAGCGGGTTCACCCGCGAAGAGGCCCGCACAGGC
>ppu:220_REP
GTAGGAGCGGGTTCACCCGCGAAGAGGCCCGCACAGGT
>ppu:221_REP
GTAGGAGCGGGTTCACCCGCGAAAGGGCCAGACCTGCC
>ppu:222_REP
GTAGGAGCGGGTTTACCCGCGAAGAGGCCAGCACAGGC
>ppu:223_REP
GTAGGAGCGGGTTTACCCGCGAAGAGGCCGTTGCAGTT
>ppu:224_REP
GTAGGAGCGGGTTCACCCGCGAAGAGGCCGGCCCAGGT
>ppu:225_REP
GTAGGAGCGGGTTCACCCGCGAAGCGGCCGGCAATGCG
>ppu:226_REP
GTAGGAGCGGGTTCACCCGCGAAGAGGCCAGTTCAGGC
>ppu:227_REP
GTGGGAGCGGGCGAGCCCGCGAAGAGGCCGGCTCA
>ppu:228_REP
GTAGGCGCGGGTTAACCCGCGAACGGGCCAACACA
>ppu:229_REP
GTAGGAGCGGGTTCACCCGCGAATAGGCCCTCAAGGCT
>ppu:230_REP
GCGGGCTTGCCCGCGAAAGGGCCGTAACAGGC
>ppu:231_REP
GTAGGAGTGGGTTTACCCGCGAAAGGGCCAGTACAGGT
>ppu:232_REP
GTAGGAGCGGGTTTACCCGCGAAGAGGCCGGCACAGGC
>ppu:233_REP
GTGGGTGCGGGCGGGCCCGCGAAAAGGCCGGCACAGGC
>ppu:234_REP
GTGGGAGCGGGCGGGCCCGCGAAGAGGCCGGTTCAGAC
>ppu:235_REP
GTAGGAGCGGGTTTACCCGCGAAGAGGCCGGCACAGGT
>ppu:236_REP
GTAGGAGGGGTTTACCCGCGAATAGGCCGGTACAGGC
>ppu:237_REP
GTGGGAGCGGGCTTGCCCGCGAAGAGGCCCGTACAGGC
>ppu:238_REP
GTAGGAGCGGGTTTACCCGCGAAGAGGCCCGTCAGGCA
>ppu:239_REP
GTAGGCGCGGGTTTACCCGCGAATAGGCCGGACCTGCT
>ppu:240_REP
GTAGGAGCGGGTTTACCCGCGAAGAAGCCGGCATCGCC
>ppu:241_REP
GTAGGAGCGGGTTTACCCGCGAAAGGGCCGGGCCTGCT
>ppu:242_REP
GTGGGAGCGGGCATGCCCGCGAACACCGGCGCAGCC
>ppu:243_REP
GTAGGAGCGGGTTTACCCGCGAAAGGGCCGGCCCTGCT
>ppu:244_REP
GTAGGAGCGGGTTTACCCGCGAATAGGGTAGCGGCGGC
>ppu:245_REP
GTAGGAACGGGTTCACCCGCGAAGAGGCCATCAAACCC
>ppu:246_REP
GTAGGCGCGGGTTTACCCGCGAAGAGGCCGGCACAGGC
>ppu:247_REP
GTAGGAGCGGGTTTAGCCGCGAAGAGGCCGGCGCAGTT
>ppu:248_REP
GTAGGAGCGGGTTTACCCGCGAAGAGGCCGGCACAGGC
>ppu:249_REP
GTAGGAGCGGGTTCACCCGCGAACACCGGCAATGCC
>ppu:250_REP
GTGGGAGCGGGCGTGCCCGCGAAGGGGCCGGAGCAGGC
>ppu:251_REP
GTGGGAGCGGGCATGCCCGCGAACACCGGCAGAGCC
>ppu:252_REP
GTGGGAGCGGGCGCGCCCGCGAACACCGGCGCAGCC
>ppu:253_REP
GTGGGAGCGGGCGTGCCCGCGAACACCGGCGCAGCT
>ppu:254_REP
GTGGGAGCGGGCATGCCCGCGAAGAGGCCCGCACAGGC
>ppu:255_REP
GTAGGAGCGGGTTCACCCGCGAAATGGCCCGCCCAGGC
>ppu:256_REP
GTAGGAGCGGGTTCACCCGCGAAGAGGCCATGACAGGT
>ppu:257_REP
GTAGGAGCGGGTTTACCCGCGAATACGGTAGCGGCAGC
>ppu:258_REP
GTAGGAGCGGGTTCACCCGCGAACACCGGCAGAGCC
>ppu:259_REP
GTAGGAGCGGGTTCACCCGCGAAGAGGCCGGCACAGGC
>ppu:260_REP
GTAGGAGCGGGTTCACCCGCGAAGAGGCCGGTACAGGC
>ppu:261_REP
GCAGGTGCGGCTTTACCCGCGAAGAGGCCGGAACAGGC
>ppu:262_REP
GCAGGCGCGGGCTGGCCCGCGAAGAGGCGGGTTCAGGT
>ppu:263_REP
GTAGGAGCGGGTTTACCCGCGAAAGGGCCGGCCCTGCC
>ppu:264_REP
GTAGGAGCGGGTTTACCCGCGAAAGGGCCGGCACTGAC
>ppu:265_REP
GTAGGAGCGGGTTTACCCGCGAAGAGGCCAGCACCGGC
>ppu:266_REP
GTAGGAGCGGGTTTACCCGCGAAGAGGCCGGCACAGGC
>ppu:267_REP
GTAGGAGCGGGTTTACCCGCGAAGAGGCCGGCACAGGC
>ppu:268_REP
GTAGGAGCGGGCTTGCCCGCGAACAGGCCCGAGAATTC
>ppu:269_REP
GTAGGAGCGGGCTTGCCCGCGAAGAGGCCGG
>ppu:270_REP
GTAGGAGCGGGTTCACCCGCGAAAGGGCCGGGCCTGCT
>ppu:271_REP
GTAGGAGCGGGTTTACCCGCGAATACGGTGGCGGCAGC
>ppu:272_REP
GTAGGAGCGGGTTTACCCGCGAACACCGGCAACGCC
>ppu:273_REP
GTAGGAGCGGGTTTACCCGCGAAACGGGCG
>ppu:274_REP
GTAGGAGCGGGTTTACCCGCGAAGAAG
>ppu:275_REP
GTAGGAGCGGGTTTACCCGCGAAAGGGCCATCTCAGGC
>ppu:276_REP
GTAGGGGCAGGTTTACCCGCGAAAGGGCCGGGCCTGCT
>ppu:277_REP
GTAGGAGCGGGTTTACCCGCGAATACGGTAGCGGCGGC
>ppu:278_REP
GTAGGCGCGGGTTCACCCGCGAAGAGGCCGGCACAGGT
>ppu:279_REP
GTTGGAACGGGTTTCCCCGCGAAGAGGCCGGTACGGGC
>ppu:280_REP
GTAGGAGCGGGTTCACCCGCGAAGGG
>ppu:281_REP
GTGGGAGCGGGCGTGCCCGCGAAGAAGCCAACAC
>ppu:282_REP
GTAGGAGCGGGCTTGCCCGCGAAGAGGCCCGTACAGGC
>ppu:283_REP
GCAGGCGCGGGTTTGATCGCGAATGGGCCGGCGCAGGC
>ppu:284_REP
GTAGGAGCGGGTTCACCCGCGAAGAGGCCGGTGCAAGC
>ppu:285_REP
GTGGGCGCGGGCTTGCCGGCGAAGAAGCCGGCACAGGC
>ppu:286_REP
GTAGGAGCGGGTTCACCCGCGAACACGGGCAAAGCC
>ppu:287_REP
GTAGGAGCGGGTTCACCCGCGAATAGGCCCGTACAGGC
>ppu:288_REP
GTAGGCGCGGGTTTACCCGCGAAAGGGCCAGCACAGGC
>ppu:289_REP
GAGCGGGTTCACCCGCGAAGGGGCCGGCACAGGC
>ppu:290_REP
GTAGGAACGGGTTCACCCGCGAAAGGATCAACACAGGC
>ppu:291_REP
GTAGGAGCGGGTTCACCCGCGAAGAGGCCGGCACAGGC
>ppu:292_REP
GTGGGAGCGGGCGCGCCCGCGAAGAGGCCGTATCTGGC
>ppu:293_REP
GTAGGAGCGGGTTTACCCGCGAATACGGTGGCGGCGGC
>ppu:294_REP
GTAGGCGCGGGTTTACCCGCGAAAGGGCCGGCCCTGCT
>ppu:295_REP
GTGGGAGCGGGCAAGCCCGCGAAAGGGCCGGTACAGGC
>ppu:296_REP
GTAGGAGCGGGTTTACCCGCGAAGAGGCCGGCCCTGCT
>ppu:297_REP
GTAGGAGCGGGTTTACCCGCGAATACGGTAGCGGCGGC
>ppu:298_REP
GTAGGAGCGGGTTCACCCGCGAAAGGGCCGGCCCTGCC
>ppu:299_REP
GTAGGAGCGGGTTTACCCGCGAATACGGTGGCGGCGGC
>ppu:300_REP
GTAGGAGCGGGTTTACCCGCGAATGGGCCGGCGCAGGC
>ppu:301_REP
GTGGGAGCGGGCGCGCCCGCGAAGAGGCCGGGCCTGCA
>ppu:302_REP
GTGGGAACGGGCAAGCCCGCGAAGAGGCCGGCGCAAGA
>ppu:303_REP
GTGGGAGCGGGCAAGCCCGCGAAGAGGCCCGGCCATCC
>ppu:304_REP
GTGGGAGCGGGTTTACCCGCGAATGCGTCGGAGCAGGC
>ppu:305_REP
GTGGGAGCGGGTTTACCCGCGAAGAGGCCAGACCAGAC
>ppu:306_REP
GTAGGAGCGGGTTTACCCGCGAATAGGCCGGACCTGCC
>ppu:307_REP
GTAGGAGCGGGCTTGCCCGCGAATGCGGTGGCGGCTGC
>ppu:308_REP
GTAGGAGCTGGTTTACCCGCGAATAGGCCGGACCTGCC
>ppu:309_REP
GTAGGCGCGGGTTTACCCGCGAATGCGTCGGTACA
>ppu:310_REP
GTGGGAGCGGGTTACCCGCGAAGAGGCCGCCACAGGT
>ppu:311_REP
GTAGGAGCGGGTTCACCCGCGAAGAGGCCGGTAGGTGC
>ppu:312_REP
GTAGGAGCGGGTTTACCCGCGAAGCAGCCGACTCGGTC
>ppu:313_REP
GTAGGAGCGGGTTCACCCGCGAACACCGGCGCAGCC
>ppu:314_REP
GTAGGAGCGGGTTTACCCGCGAAAGG
>ppu:315_REP
GTAGGAGCGGGTTCACCCGCGAAGAGGCCAGCACAGGC
>ppu:316_REP
GTAGGAGCGGGTTCACCCGCGAAAGGGCGGCCCTGCT
>ppu:317_REP
GTAGGAGCGGGTTCACCCGCGAAGAGGCCAGCACAGAA
>ppu:318_REP
GTAGGAGCGGGTTTACCCGCGAAGAGGCCGGTACAGGA
>ppu:319_REP
GTAGGAGCGGGTTCACCCGCGAAGAGGCCGGCACAGGC
>ppu:320_REP
GTAGGCGCGAGCTTGCCCGCGAAAGGGCCGGAACAGGC
>ppu:321_REP
GTAGGAGCGGGTTTACCCGCGAAGGCCG
>ppu:322_REP
GTGGGAGCGGGCATGCCCGCGAAGACGTCGGTGCAGGC
>ppu:323_REP
GTGGGAGCGGGCGCGCCCGCGAACACCGGCAAAGCC
>ppu:324_REP
GTAGGAGCGGGTTTACCCGCGAATAGGCCACACCCGCC
>ppu:325_REP
GTGGGCGCGGGTTTACCCGCGAACACCGGCGTAGCC
>ppu:326_REP
GTAGGAGCGGGCTTGCCCGCGAAGCAGGCGACGCGGTT
>ppu:327_REP
ATAGAAGCGGGTTCACCCGCGAAAGGGCCAGACCAGGC
>ppu:328_REP
GTAGGAGCGGGTTTACCCGCGAAGAGGCCAGCACAGGC
>ppu:329_REP
GTCGAAGCGGGCTTGCCCGCGAAAAGGCCAGTACAGTC
>ppu:330_REP
GTGGGAGCGGGCAAGCCCGCGAAGAGGCCAGTACAGAC
>ppu:331_REP
GCAGGCGCGGGTTTACCCGCGAAGGGGCCGGCACAAGA
>ppu:332_REP
GCAGGAGCGGGTTTACCCGCGAAGAGGCCGGCCCAGGC
>ppu:333_REP
GTAGGAGCGGGTTTACCCGCGAAGCAGCCGACTCGGTC
>ppu:334_REP
GTAGGAGCGGGTTCACCCGCGAAGCAGGCAGCTCGGTC
>ppu:335_REP
GTAGGCGCGGGCTTGCCCGCGAAGAGGCCAGCAATGCC
>ppu:336_REP
GCAGGCGCGGGTTCACCCGCGAATAGGCCGGCCCAGAC
>ppu:337_REP
GCAGGAGCGGGCTTGCCCGCGAAGCAGCCGACGCCGAT
>ppu:338_REP
GTAGGGGCGGGTTCACCCGCGAACACCGGCGCAGCC
>ppu:339_REP
GTAGGAGCGGGCTTGCCCGCGAATAGGCCAGCACAGGC
>ppu:340_REP
GTAGGAGCGGGTTTACCCGCGAACACCGGCAGAGCC
>ppu:341_REP
GTAGGCGCGGGCGTGCCCGCGAAGAGGCCGACACAGGC
>ppu:342_REP
GTAGGAGCGGGTTTACCCGCGAATACGGTCGCGGCGGC
>ppu:343_REP
GTAGGCGCGGGTTTACCCGCGAATGGGCCGGCCCTGCT
>ppu:344_REP
GCGGGTTTACCCGCGAAAGGGCCGGACCTGCC
>ppu:345_REP
GTAGGAGCGGGTTTACCCGCGAATGCGTCGGTGGTGTC
>ppu:346_REP
GTAGGAGCGGGTTCACCCGCGAATGGGCCGGCCCTGCT
>ppu:347_REP
GTAGGAGCGGGTTTACCCGCGAATACGGTGGTGGCGGC
>ppu:348_REP
GCGGGTTTACCCGCGAAGAGGCCGGCTCAGGC
>ppu:349_REP
GTAGGAGCGGGTTCACCCGCGAAGAGGCCAGCCCAGGC
>ppu:350_REP
GCAGGAGCGGGTTTACCCGCGAAAGGCCCCGCACAGGT
>ppu:351_REP
GTAGGAGCGGGTTTACCCGCGAAGAGGCCCGGACAGGC
>ppu:352_REP
GTAGGAGCGGGTTTACCCGCGAAGTGGCCAATGCAGGA
>ppu:353_REP
GTAGGAGCGGGTTTACCCGCGAAGGGGCCGGCCCTGCC
>ppu:354_REP
GTAGGAGCGGGTTTACCCGCGAAGA
>ppu:355_REP
GTAGGAGCGGGTTTACCCGCGAAGAGGCCGGCCGCGCC
>ppu:356_REP
GTAGGAGCGGGTTTACCCGCGAAAGGGCCGGGCCTGCT
>ppu:357_REP
GTAGGAGCGGGTTTACCCGCGAATACGGTAGCGGCGGC
>ppu:358_REP
GTAGGAGCGGGTTTACCCGCGAAAGGGCCGGCCCTGCT
>ppu:359_REP
GTAGGAGCGGGTTTACCCGCGAATACGGTAGCGGCGGC
>ppu:360_REP
GTAGGAGCGGGTTCACCCGCGAAAGGGCCGGGCCTGCT
>ppu:361_REP
GCAGGAGCGGGCTTGCCCGCGAAGAGGCCGGCACAGCC
>ppu:362_REP
GTGGGAGCGGGCGTGCCCGCGAAGAGGCCAGTAGAGAC
>ppu:363_REP
GTAGGAGCGGGTTTACCCGCGAAGAGGCCGGCACAGGA
>ppu:364_REP
GTAGGAGCGGGTTTACCCGCGAAGAGGCCGGCACAGAC
>ppu:365_REP
GCAGGAACGGGTTCACCCGCGAAAGGGCCGGCACAGGC
>ppu:366_REP
GTAGGAGCGGGTTTACCCGCGAATGCGTCGGCAAATTC
>ppu:367_REP
GTAGGAGCGGGTTCACCCGCGAAAGGGCCAGTACAGGC
>ppu:368_REP
GTGGGAGCGGGCGTGCCCGCGAATGGGCCTGAAAACCC
>ppu:369_REP
GTAGGAGCGGGTTCACCCGCGAATGCGGTGGTGGTGCC
>ppu:370_REP
GCGGGCTTGCCCGCGAAAGGGCCGTTACAGGC
>ppu:371_REP
GTAGGAGCGGGTTTACCCGCGAAGAGGCCAGCACAGGC
>ppu:372_REP
GTAGGAGCGGGTTCACCCGCGAAGGG
>ppu:373_REP
GTAGGAGCGGGTTTACCCGCGAAGAGGCCGGTGCTGGC
>ppu:374_REP
GCGGCCTTGCCCGCGAAGAGGCCGGCACAGAC
>ppu:375_REP
GTAGGAGCGGGTTCACCCGCGAAGAGGCCAGCACAGGC
>ppu:376_REP
GTAGGAGCGGGTTCACCCGCGAACACCGGCGTAGCC
>ppu:377_REP
GTAGGAGCGGGTTTACCCGCGAAAGGGCCGGACCTGCT
>ppu:378_REP
GTAGGAGCGGGTTTACCCGCGAATACAGTGGCGGCGGC
>ppu:379_REP
GTAGGAGCGGGTTTACCCGCGAAGAGGCCGGAACAGGC
>ppu:380_REP
GTAGGAGCGGGTTTACCCGCGAAGAGGCCAGGCCTGCC
>ppu:381_REP
GTAGGAGCGGGTTTACCCGCGAAGAGGCCGGTACTGGC
>ppu:382_REP
GTAGGAGCGGGTTTACCCGCGAATGGGC
>ppu:383_REP
GTAGGCGCGGGTTTACCCGCGAATGGGCCGCCAAGC
>ppu:384_REP
GTAGGAGCGGGTTTACCCGCGAAGAGGCCCGTCCAGGC
>ppu:385_REP
GTGGGAGCGGGTTTACCCGCGAAGAGGCTGGCACAGTC
>ppu:386_REP
GTAGGAGCGGGTTTACCCGCGAAGAGGCCGGCACAGGC
>ppu:387_REP
GTAGGAGCGGGTTCACCCGCGAAAGGGCCGGCCCTGCT
>ppu:388_REP
GTAGGAGCGGGTTTACCCGCGAATACGGTGGCGGCAGC
>ppu:389_REP
GTAGGAGCGGGTTCACCCGCGAAGAGGCCGGCCCTGCT
>ppu:390_REP
GTAGGAGCGGGTTTACCCGCGAATGCGGTGGTGGCGGC
>ppu:391_REP
GTAGGAGCGGGTTCACCCGCGAAGAGGCCGGCACAGGC
>ppu:392_REP
GCAGGAGCGGGCTTGCCCGCGAAGAGGCCG
>ppu:393_REP
GTAGGAGCGGGTTTACCCGCGAATGGGCCG
>ppu:394_REP
GTGGGAGCGGGCTTGCCCGCGAATGGGCCAGAACAGGC
>ppu:395_REP
GTGGGAGCGGGCTCGCCCGCGAACACCGGCAAAGCC
>ppu:396_REP
GTAGGAGCGGGTTTACCCGCGAAGAGGCCAGTGAGGCT
>ppu:397_REP
GTAGGAGCGGGCTTGCCCGCGAAGAAGCCAACGCCGTT
>ppu:398_REP
GTAGGAGCGGATTTACCCGCGAAGAGGCCGGCGCAGGC
>ppu:399_REP
GTAGGAGCGGGTTTACCCGCGAAGAGGCCGGCACAGGC
>ppu:400_REP
GTAGGCGCGGGTTTACCCGCGAAGAGGCCCGCA
>ppu:401_REP
GTAGGAGCGGCATCAGCCGCGAAGAGGCCGGTACAGGC
>ppu:402_REP
GTAGGAGCGGCTTTAGCCGCGAAGAGGCCGGCCC
>ppu:403_REP
GTAGGAGCGGGTTTACCCGCGAACACCGGTGCAACC
>ppu:404_REP
GTAGGAGCGGGTTCACCCGCGAATGCGTCGGCAGCGAC
>ppu:405_REP
GTAGGAGCGGGTTTACCCGCGAAGGCGTCGGTCCTGGC
>ppu:406_REP
GTAGGAGCGGGTTCACCCGCGAACACCGGCAAAGCC
>ppu:407_REP
GTAGGAGCGGGTTTACCCGCGAAGAGGCCGGCCCAGGA
>ppu:408_REP
GTAGGAGCGGGTTTACCCGCGAAGCGGCCAGCCCAGCA
>ppu:409_REP
GTAGGCGCGGGTTCACCCGCGAAGAGGCCGGCACAGCC
>ppu:410_REP
GTAGGAGCGGGTTTACCCGCGAAACAGGCGACACAGTT
>ppu:411_REP
GCAGGAGCGGGCTTGCCCGCGAATGCGTCAGTTCAGGC
>ppu:412_REP
GTAGGAGCGGGTTCACCCGCGAAGGG
>ppu:413_REP
GTAGGAGCGGGTTCACCCGCGAAAGGGCCCGTACAGGC
>ppu:414_REP
GTAGGAGCGGGCGTGCCCGCGAAGAGGCCAGCACA
>ppu:415_REP
GTGGGAGCGGGCTTGCCCGCGAAGAGGCCAGCACAGGC
>ppu:416_REP
GTAGGAGCGGGTTTACCCGCGAAGAGGCC
>ppu:417_REP
GTAGGAGCGGGTTCACCCGCGAAGAGGCCGG
>ppu:418_REP
GTAGGAGCGGGTTTACCCGCGAAGGGGCCGGCAAAGGC
>ppu:419_REP
GTAGGAGCGGGTTTACCCGCGAAAGGGCCGGCACTGCC
>ppu:420_REP
GTAGGAGCGGGCTTGCCCGCGAAAGGGCTGGTACAGGC
>ppu:421_REP
GTGGGAGCGGGCGTGCCCGCGAAGAGGCCGGTACAGCC
>ppu:422_REP
GTAGGAGCGGGTTTACCCGCGAAAAGGCCGCGCAGGT
>ppu:423_REP
GTAGGAGCGGGTTTACCCGCGAAAAGGCCGGCACAGGC
>ppu:424_REP
GTGGGAGCGGGCAAGCCCGCGAAGGGGCCGGCGCA
>ppu:425_REP
GTGGGAGCGGGCAAGCCCGCGAAGAGGCCGTAACAGGC
>ppu:426_REP
GTAGGAGCGGGTTTACCCGCGAAGAAGCCATCCCGGTA
>ppu:427_REP
GTAGGGGCGGGTTTACCCGCGAAGAGGCCCGAACAGGC
>ppu:428_REP
TAGGCGCGGGTTTACCCGCGAAGAGGCCCGCAAAGCC
>ppu:429_REP
GCGGGCATGCCCGCGAAAGGGCCGGTACAGGT
>ppu:430_REP
GTAGGAGCGGGTTTACCCGCGAAGAGGCCGGCACAGGC
>ppu:431_REP
GTTGGAGCGGGTTTACCCGCGAAGAGGCCGGCACAGGC
>ppu:432_REP
GTAGGAGCGGGCTTGCCCGCGAAGAGGCCAGCACTGCC
>ppu:433_REP
GTAGGAGCGGGCTTGCCCGCGAAGAGGCCGGTGGATTC
>ppu:434_REP
GTAGGAGCGGGTTTACCCGCGAAAGGGCC
>ppu:435_REP
GTAGGAGCGGGTTCACCCGCGAAGAGGCCAGCACAGGC
>ppu:436_REP
AGCGGGTTTACCCGCGAAGAGGCCAGAACAGGC
>ppu:437_REP
ATAGAAGCGGGTTCACCCGCGAAGAGGCCGGCCCAGCC
>ppu:438_REP
GGTTTACCCGCGAAAGGGCCGGCCCAGGC
>ppu:439_REP
GTAGGAGCGGGTTTACCCGCGAAGCGCCGGGCACCGAT
>ppu:440_REP
GTAGGGGCGGGTTTACCCGCGAAGAGGCCGCCACAGCA
>ppu:441_REP
GTGGGAGCGGGCGAGCCCGCGAAGAGGCCGGCCCTTCC
>ppu:442_REP
GTGGGAGCGGGCGTGCCCGCGAAAGGGCCGGACCTGCC
>ppu:443_REP
GTAGGAGCGGGTTCACCCGCGAAGAGGCCAGTACAGGC
>ppu:444_REP
GTGGGAGCGGGCTTGCCCGCGAAGAGGCCGGTACAGGC
>ppu:445_REP
GTAGGAGCGGGTTCACCCGCGAAGAGGCCGGGCCTGCT
>ppu:446_REP
GTAGGAGCGGGTTTACCCGCGAAAGGGCCGGCACAGGC
>ppu:447_REP
GTAGGAGCGGGCTTGCCCGCGAACACCGGCAACGCC
>ppu:448_REP
GTAGGCGCGGGCTTGCCCGCGAAGCGGCGGGCACAGGT
>ppu:449_REP
GTAGGAGCGGGCTTGCCCGCGAATGGGCCG
>ppu:450_REP
GTGGGAGCGGGCAAGCCCGCGAAGAGGCCCATACAGGC
>ppu:451_REP
GTGGGAGCGGGCAAGCCCGCGAAGAGGCCGGTACAGAC
>ppu:452_REP
GTAGAAGCGGGCTTGCCCGCGAACACCGGCGAAGCC
>ppu:453_REP
GTGGGAGCGGGCGCGCCCGCGAAGAGGCCGGTAAAGGT
>ppu:454_REP
GTGGGAGCGGGCATGCCCGCGAAAGGGCCGGCACAGGT
>ppu:455_REP
GCAGGAGCGGGCTTGCCCGCGAATGGGCTGCAAGGC
>ppu:456_REP
GTAGGCGGGTTTACCCGCGAAGAGGCCGGCACAAGC
>ppu:457_REP
GTAGGAGCGGGTTTACCCGCGAAGAGGCCGGCCCAGGT
>ppu:458_REP
GTGGGAGCGGGCGTGCCCGCGAAGAGGCCAGCACGGGC
>ppu:459_REP
GTGGGAGCGGGCTTGCCCGCGAAGAGGCCGGAACAGGT
>ppu:460_REP
GTGGGAGCGGGCTTGCCCGCGAAGAGGCCGGTACTGCC
>ppu:461_REP
GTAGGAGCGGGTTTACCCGCGAAGAGGCCGGTCCTGCT
>ppu:462_REP
GTAGGAGCGGGTTTACCCGCGAATGCGGTGGTGGCTGC
>ppu:463_REP
GTAGGAGCGGGTTCACCCGCGAAAGGGCCGGCACAGGC
>ppu:464_REP
GTAGGAGCGGGTTCACCCGCGAATAGGCCGACCCTGCC
>ppu:465_REP
GTAGGAGCGGGCTTGCCCGCGAAGAGGCCCGCAGCC
>ppu:466_REP
GTGGGGGCGGGCGTGCCCGCGAAAGGGCCGGATCTGTC
>ppu:467_REP
GTGGAAGCGGGCATGCCCGCGAAGAGGCCCGCATTGCC
>ppu:468_REP
GTAGGAGCGGGTTTACCCGCGAATACGGTGGTGGCGGC
>ppu:469_REP
GTAGGAGCGGGTTCACCCGCGGAAGGGCCGGGTCTGCT
>ppu:470_REP
GTAGGAGCGGGTTCACCCGCGAAGAGGCCGGCACAGGC
>ppu:471_REP
GTAGGACCGGGCTTGCCCGCGAAAGGGCCTGCCCTGCT
>ppu:472_REP
GTAGGAGCGGGTTTACCCGCGAAGAGGCCGGACCTGCT
>ppu:473_REP
GTAGGAGCGGGTTTACCCGCGAATACGGTGGCGGCGGC
>ppu:474_REP
GTAGGAGCGGGTTTACCCGCGAAAGGGCCGGCACTGCC
>ppu:475_REP
GTAGGAGCGGGTTTACCCGCGAATAGGCCGGCACAGGC
>ppu:476_REP
GTAGGAGCGGGTTTACCCGCGAATAGGCCGGCACAGGC
>ppu:477_REP
GTGGGAGCGGGCTTGCCCGCGAATGCGGCGGTGAATCC
>ppu:478_REP
GTAGGAGCGGGCTTGCCCGCGAAGGGGCGCGAAGCGGC
>ppu:479_REP
GTAGGAGCGGGTTTACCCGCGAAGAGGCCAGCACAGGC
>ppu:480_REP
GTAGGAGCGGGTTTACCCGCGAAGAGGCCGGTACAGGC
>ppu:481_REP
GTAGGAGCGGGTTCACCCGCGAATGGGC
>ppu:482_REP
GTAGGAGCGGGCTCACCCGCGAAGAATCCAACACCGAT
>ppu:483_REP
GTAGGAACGGGGTTACCCGCGAAGAGGCCGGCACAGGC
>ppu:484_REP
GTAGGAGCGGGTTTACCCGCGAAGAGGCCGGCACAGGC
>ppu:485_REP
GTAGGAGCGGGTTCACCCGCGAAGGG
>ppu:486_REP
GTAGGAGCGGGCTTGCCCGCGAAGAGGCCGGAACAGCC
>ppu:487_REP
GTAGGAGCGGGTTCACCCGCGAAGAGGCCGGAACAGGC
>ppu:488_REP
GTAGGAGCGGGTTTACCCGCGAATGGGCCTGCACA
>ppu:489_REP
ATAGGAGCGGGTTTACCCGCGAATACGGTAGCGGCGGC
>ppu:490_REP
GTGGGAGCGGGCGTGCCCGCGAACACCGGCGAAGCC
>ppu:491_REP
GTAGGAGCGGGTTTACCCGCGAATACGGTGGCGACTGC
>ppu:492_REP
GTAGGAGCGGGTTCACCCGCGAAAGGGCCGGACCTGCT
>ppu:493_REP
GTAGGAGCGGGTTTACCCGCGAAGCCTCCAGCGCGG
>ppu:494_REP
GTGGGAGCGGGCTTGCCCGCGAACACCGGCAAAGCC
>ppu:495_REP
GTAGGCGCGGGTTTGCCCGCGAACACCGGCTACGCC
>ppu:496_REP
ATAGGGGCGGGTTTACCCGCGAAAGGACCGGCCCAGGC
>ppu:497_REP
GTAGGAGCGGGTTCACCCGCGAAGAGGCCGGACCTGCT
>ppu:498_REP
GTAGGAGCGGCTTTAGCCGCGAAAGGGCCGGCAAGTCC
>ppu:499_REP
GTAGGAGCGGCTTTAGCCGCGAAAGGGCCGGCACTGAC
>ppu:500_REP
GTAGGAGCGGGTTTACCCGCGAATGCGGCAGTGAATGC
>ppu:501_REP
GTGGGAGCGGGCGTGCCCGCGAACACCGGCAAAGCC
>ppu:502_REP
GCGGGTGAACCCGCGAAGAGGCCGGCACAGGC
>ppu:503_REP
GTGGGAGCGGGCGTGCCCGCGAACACCGGCGAAGCC
>ppu:504_REP
GTGGGAGCGGGCGTGCCCGCGAAGAGGCCGGCACATGC
>ppu:505_REP
GCGGGAGCGGGCATGCCCGCGAAGGGGCTGGCAAAAGC
>ppu:506_REP
GTAGGAGCGGGTTTACCCGCGAATGCGTCGGC
>ppu:507_REP
GTAGGAGCGGGTTTACCCGCGAAGAAGGCGACGCGGTA
>ppu:508_REP
AGCGGGTTTACCCGCGAAGAGGCCCGACCGGGC
>ppu:509_REP
GCAGGAGCGGGCTTGCCCGCGAAGAAGCCCGCGCGGTT
>ppu:510_REP
GTAGGAGCGGGTTCACCCGCGAAGAGGCCCGGTCATGC
>ppu:511_REP
GTAGGCGCGGGTTTACCCGCGAAAGGGCCGGAACAGGC
>ppu:512_REP
GTAGGAGCGGGTTTACCCGCGAAGAGGCC
>ppu:513_REP
GTAGGAGCGGGTTCACCCGCGAAGAGGCCGGGCCTGCT
>ppu:514_REP
GTAGGCGCGGGTTTACCCGCGAATACGGTGGCGGCAGC
>ppu:515_REP
GTAGGAGCGGGTTCACCCGCGAAGAGGCCGCGCCTGCT
>ppu:516_REP
GTAGGAGCGGGTTTACCCGCGAATACGGTGGCGGCGGC
>ppu:517_REP
GTAGGAGCGGGTTCACCCGCGAAGAGGCCGGGCCTGCT
>ppu:518_REP
GTAGGAGCGGGTTTACCCGCGAAGAGGCCCGCACAGGC
>ppu:519_REP
GTAGGAGCGGGTTTACCCGCGAAGAGGCCCGCGCCGGC
>ppu:520_REP
GTGGGAGCGGGCGTGCCCGCGAACACCGGCGAAGCC
>ppu:521_REP
GTGGGAGCGGGCGTGCCCGCGAAGGGGCCGGTACCGGA
>ppu:522_REP
GTGGGAGCGGGCGCGCCCGCGAAAGGGCCTTTGCAGGT
>ppu:523_REP
GTAGGAGCGGATTCAACCGCGAAAGGGCCGGCCCTGCT
>ppu:524_REP
GTAGGAGCGGGTTTACCCGCGAATACGGTAGCGGCGCC
>ppu:525_REP
GTAGGAGCGGGTTTACCCGCGAAAGGGCCGGGCCTGCA
>ppu:526_REP
GTAGGCGCGGGTTTGCCCGCGAGGAGGCCGG
>ppu:527_REP
GTAGGAGCGGGCTTACCCGCGAAGAGGCCGGCAAAGCC
>ppu:528_REP
GTAGGAGCGGGTTCACCCGCGAAGGG
>ppu:529_REP
GTAGGAGCGGGTTTACCCGCGAAGAGGCCAACCCTGCT
>ppu:530_REP
GTAGGAGCGGGTTTACCCGCGAAGAGGCCGACCCTGCA
>ppu:531_REP
GTAGGAGCGGGTTTACCCGCGAAGAGGCCGGTACAGGC
>ppu:532_REP
GTAGGAGCGGGTTCACCCGCGAAGAGGCCCGAACAGAC
>ppu:533_REP
GTAGGAGCGGGTTCACCCGCGAAGAGGCCGGCACAAAC
>ppu:534_REP
GTGGGAGCGGGCGTGCCCGCGAAAAGACCGGCACGGGA
>ppu:535_REP
GTAGGAGCGGGCTCACCCGCGAATAGGCCGGCACAATC
>ppu:536_REP
GTAGGAGCGGGTTTACCCGCGAAGGG
>ppu:537_REP
GTAGGAGCGGGTTTACCCGCGAACAGGCCCTGACAGGC
>ppu:538_REP
GTAGGAGCGGGTTTACCCGCGAAGA
>ppu:539_REP
GTAGGATCGGGTTTACCCGCGAAGAGGCCAGCACAGGT
>ppu:540_REP
AGCGGGTTCACCCGCGAAAGGGCCGGCACAGGT
>ppu:541_REP
GTAGGAGCGGGTTTACCCGCGAATACGGTGGTCGATGC
>ppu:542_REP
GTGGGAGCGGGCATGCCCGCGAAGGCTCCAGCACCGAT
>ppu:543_REP
GTGGGAGCGGGCGTGCCCGCGAAAGGGCCAGGTCAGGC
>ppu:544_REP
GCGGGAGCGGGCGTGCCCGCGAAGAGGGCGACACCGGT
>ppu:545_REP
GTGGGAGCGGGCGTGCCCGCGAAGAGGGCGGCCCAGGC
>ppu:546_REP
GTAGGAGCGGGTTTACCCGCGAAGCAGGCGACGCGGTA
>ppu:547_REP
GTAGGAGCGGGTTCACCCGCGAAGCAGGCGACGCAGTT
>ppu:548_REP
GTAGGAGCGGCTTTAGCCGCGAAGAGGCCGGGCCTGCA
>ppu:549_REP
GTAGGAGCGGGTTTACCCGCGAAAGGGCCCTAACGGGC
>ppu:550_REP
GTAGGAGCGGGTTTACCCGCGAAGAGGCCGCTACTGCC
>ppu:551_REP
GGGTTTACCCGCGAAGAGGCCGGAACAGGT
>ppu:552_REP
GTGGGAGCGGGCATGCCCGCGAAGAAGCCAACGCAGTA
>ppu:553_REP
GTAGGAGCGGGTTTACCCGCGAACACCGGCAGAGCC
>ppu:554_REP
GTAGGAGCGGGCTTGCCCGCGAAGAGGCCGGTGAAGGC
>ppu:555_REP
GCAGGAGCGGGTTCACCCGCGAAGAGGCCGGCACAGCC
>ppu:556_REP
GTAGGAGCGGGTTTACCCGCGAAGAGGCCGGCACAGGC
>ppu:557_REP
GTAGGGGCGGGTTTACCCGCGAAGAGGCCAGTACAGGT
>ppu:558_REP
GTAGGAGCGGGTTTACCCGCGAAGCGCCGCGCGGGC
>ppu:559_REP
GTAGGAGCGGGTTTACCCGCGAAGCGCCGCGCGGGC
>ppu:560_REP
GTGGGAGCGGGTTCACCCGCGAAGAGGCCGATACAGGC
>ppu:561_REP
GTAGGAGCGGCTTTAGCCGCGAAGAGGCCGACACAGCC
>ppu:562_REP
GTGGGAGCGGGCATGCCCGCGAAGAGGGCGGCTCAGCC
>ppu:563_REP
GTAGGAGCGGGTTCACCCGCGAATGGGCCGTAAGGGCC
>ppu:564_REP
GTAGGAGCGGGTTTACCCGCGAAAGGGCCGGCACTGAA
>ppu:565_REP
GTAGGAGCGGGTTTACCCGCGAAGAGGCCGGCCCAGGC
>ppu:566_REP
GTGGGAACGGGCGTGCCCGCGAAGAGGCCAGCAAAACC
>ppu:567_REP
GTAGGAGCGGGTTTACCCGCGAAGAGGCCGGCACAGGC
>ppu:568_REP
GTAGGAGCGGGTTTACCCGCGAAGAGGCCAGTACTTAC
>ppu:569_REP
GTAGGAGCGGGTTTACCCGCGAAAGGGCCG
>ppu:570_REP
GTAGGAGCGGCTTTAGCCGCGAAGAGGCCGTCAAA
>ppu:571_REP
GTGGGAGCGGGCGAGCCCGCGAAGAGGCCGGTACAGAT
>ppu:572_REP
GTGGGAGCGGGCGAGCCCGCGAAGAGGCCGGTGCAGGT
>ppu:573_REP
GTGGGAGCGGGCGTGCCCGCGAAGAGGCCCG
>ppu:574_REP
GTGGGAGCGGGCGTGCCCGCGAAGAGGCC
>ppu:575_REP
GTGGGAGCGGGCAAGCCCGCAAATGGGCCGGCACAGGC
>ppu:576_REP
GTAGGAGCGGGTTTACCCGCGAAGAGGCCGGTACAGGC
>ppu:577_REP
GTAGGAGCGGGTTTACCCGCGAAAGGGCCCGTACTGAC
>ppu:578_REP
GTGGGAGCGGGTTTACCCGCGAAGAGGCCAGTGCAGGC
>ppu:579_REP
AGCGGGTTTACCCGCGAAAGGGCCAGATCAGGC
>ppu:580_REP
GTAGCGGCGGGTTTACCCGCGAAAGGGCCGGAACAGAC
>ppu:581_REP
GTGGGAGCGGGTTCACCCGCGAAGAAGGCATCGCAGGG
>ppu:582_REP
GTGGGAGCGGGCTTGCCCGCGAACACCGGCGAAGCC
>ppu:583_REP
GTAGGAGCGGGTTCACCCGCGAACACCGGCA
>ppu:584_REP
GTAGGAACGGCTTTAGCCGCGAAGAGGCCAGACCTGCT
>ppu:585_REP
GTAGGAGCGGCTTTAGCCGCGAAGAGGCCAGTA
>ppu:586_REP
GTAGGAGCGGGTTTACCCGCGAAGAGGCCAGAACAGGT
>ppu:587_REP
GTAGGAGCGGGTTCACCCGCGAAAAGGCCGG
>ppu:588_REP
GTGGGAGCGGGCAAGCCCGCGAACAGGCCAGTACAGGT
