# Supplementary material for: Systematic identification of stem-loop containing sequence families in bacterial genomes
Source: BMC Genomics. 2008 Jan 17;9:20. doi: 10.1186/1471-2164-9-20 (PMC2267715; doi:10.1186/1471-2164-9-20)
Supplement: Additional file 1 — Family sequences. A zipped archive of files corresponding to families described in Table 3. Each file contains all the family members as sequences in FASTA format. [file 1471-2164-9-20-S1.zip › suppl_data1/P.putida_Ppu-9.txt]

>ppu:1_Ppu-9
GGGTCTGCTTTGCAGCCCATCGCGACGCAAGGCCGCTCCCACAGAGGATCGGCGTACGAC
GTACTTTGTGGGAACGGCCTTGCGTCGCGATAGGGCCGCCAAGCGGCCC
>ppu:2_Ppu-9
GGGGCCGCTTTGCGGCCCATCGCGACACAAGGCCGCTCCCACAGTGGCACTGCACACGCC
GGCCCATGTGGGAGCGGCCTTGCGTCGCGATGGGCTGCGCAGCAGCCC
>ppu:3_Ppu-9
GGGGCCGCTTTGCGGCCCATCGCGACACAAGGCCCCCACAAAGGCCCTGCGTACGCCGAT
CGAGGTGGGAGGGCCGGTTGCAAAGCAGCCCT
>ppu:4_Ppu-9
GGCGTGGGCTAGAGCCGCAAAAGGGCCGCGTAGCGGCCCCCAGGTTCACGTAGCGATTTG
CAGGGCTGCTTGTACAGCCCTGTCGCGACATGAGGCCGCTCCTAAAGCAATG
>ppu:5_Ppu-9
GGGGCCGCTTTGCGGCACATCGCGACACAAGGCCGCTCCCACAGGAAACTGCGCTCTACT
TGTGGGAGCGACCTTGTGTCGCGATGGGCTGCAAAGCAGCCC
>ppu:6_Ppu-9
AGCGTTCCAGCTGAGAAATCTGGGGCCGCTTGGCGGCCCTTCGCGGGCAAGCCCGCTCCC
ACAGAGCCC
>ppu:7_Ppu-9
GGAGCGGCCTTGCGGCCCTTTCGCGACGCAAGGCCGCTCCCACAGG
>ppu:8_Ppu-9
GGAGCGGCCTTGCGTCGCGAATGGGCTGCAAAGCAGCCCCGGCGATTTCAGAGATTGCGC
TGAAAACGGGGGCCGCTTTGCGGCCCTTTCGCGACGCAAGGCCGCTCCCACAAAAGCC
>ppu:9_Ppu-9
GGGGCTGCTTTGCAGCCCATCGCGACACAAGGCCGCTCCCAAAGGGACCGCGCAG
>ppu:10_Ppu-9
GGGGCTGCTGCGCAGCCCAATCGCGACGCAAGGCCGCTCCCACAGGTATCGCCT
>ppu:11_Ppu-9
GGGGCCGCTTTGCGGCCCATCGCGACGCAAGGCCGCTCCCACATGGGATAGCGGGTCGGC
CTGCTTTCGCGGTCACTGTGGGAGCGGCCTTGTGTCGCGA
>ppu:12_Ppu-9
GGAGCGGCCTTGCGTCGCGACAGGGCTGCACAGCAGCCCCAGGCTTTCAGCTTCGCCGCT
TGAATTGTCGGGGCCGCTTTGCGGCCCTATCGCGACGCAAGGCCGCTCCCACACTTTCC
>ppu:13_Ppu-9
GGAGCGGCCTTGTGTCGCGATAGGGCTGCGGGGCAGCCCCGGCAATCTCACTTTCTGCGC
TGAGACCGAGGGGCCGCTACGCGCCCCTTTCGCGACGCAAGGCCGCTCCCACAAAAAAG
>ppu:14_Ppu-9
GGGGCTGCTTTGCAGCCCTTGCGCGACACAAGACCGCTCCTGCAATGACCGCGCTAGC
>ppu:15_Ppu-9
GGGGCTGCTTTGCAGCCCATCGCGACGCAAAGCGGCCCCC
>ppu:16_Ppu-9
GGGGCCGCTTTGCGGCCCATCGCGACACAAGGCCGCTCCCACAGGTACAGCATCGGCTTG
CTGTGGGAGTGTGGCCTTGTGTCGCGATCAGGCTGCGGAGCAGCCC
>ppu:17_Ppu-9
GGTGCGGCCTTGTGTCGCGAAAGGGCCGCAAAGCGGCCCCGGCAATCTAAGTTGCGAAGC
TGAAAATCTGGGGCTGCTTCGCAGCCCTTTCGCGACACAAGGCCGCTCCCACAGAGCCC
>ppu:18_Ppu-9
GGGGCCGCTGTACGGCCCTTTCGCGACACAAGGCCGCTCCCACAGGACGGCGCCAACCTT
CAAGGCGCCACCCTCCTGTGGGAGCGGCCTTGTGTCGCAAAAGGGCTGCGCAGCAGCCC
>ppu:19_Ppu-9
GGGGTCGCTTTGCGGCCCTTTCGCAACACAAGGCCGCTCCCACAGGTACCGCGCTCGTCC
ATGAACGGGCGCGATCCTTGTGGGGGCGGCCTTGTGTCGCGATGGGGTGCGAAGCGGCCC
>ppu:20_Ppu-9
GGGGCGGCCTTGTGTCGCGATAGGGCTACGCAGCAGCCCCGGCGATTTATGCTGCGAAGC
TAAAAATCTGGGGCCGCTTTGCGGCCCTTTTCGCGACACAAGGCCGCTCCCACAAGGGCC
>ppu:21_Ppu-9
GGAGCAGCCTTGTGTCGCGATTGGGCTGCGCAGCAGCCCCAGAATCCATCCAGCATTCTA
GATCGTTGGGGCCGCTGCGCGACCGAAACGCGACACAAGGCCGCTCCCTCAGGGTTG
>ppu:22_Ppu-9
GGAGCGGCCTTGTGTCGCGAATGGGGTGCGAAGCGCCCCTAGGGTCTCAGCTTCGCTGCC
GATATTGCCGGGGCCGCTTTGCGGCCCTTTCGCGACACAAGGCCGCTCCCACAAGACTG
>ppu:23_Ppu-9
GGAGCGGCCTTGTGTCGCGATCGGGGTGCGAAGCGCCCCCAGGGTCTTCGCATCACAGCC
AAATCGCCGGGCCATGTTGCGGCCCTCTGCGACCGGTCCGGCAAGGCAGCTCCCACAATG
AAC
>ppu:24_Ppu-9
GGGGCCGCTTTGCGGCCCTTTCGGGACGCAAAGCCGCTCCTGCATCGACCGCGCAAGCG
>ppu:25_Ppu-9
GGGGCGGCCTTGCAGCCCATCGCGACACAAGGTCGCCTCTACA
>ppu:26_Ppu-9
GGGGCCGCTGTGCGGCCCATCGTGACACAAGGCCGCTCCCACGGAT
>ppu:27_Ppu-9
GGAGCGGCCTTGCGTCGCGAAAGGGCCGCGCAGCGGCCCCAGGATCTCGGCATCATGCAT
AGATTGCTGGGGCCGCTTTGCGGCCCAATCGCGACACAAGGCCGCTCCCACACGGGTT
>ppu:28_Ppu-9
GGAGCGGCCTTGCGTCGCGAAAGGGCTGCGCAGCAGCCCCGGCAGTGGCAGCTCAAGCGC
AGAAAGAGGGGAGCGCTGCGCGCTCTTATCGCGACGCAAGGCCGCTCCCACAAAAGCG
>ppu:29_Ppu-9
GGGGTGCGCAGCGCCCCGACATCGCTGATTGGTCGCAAAATCGCCGGGGCCGCTCTGCGG
CCCTTTCGCGACGCTAGGCCGCTCCCACAGTTGCG
>ppu:30_Ppu-9
GGAGCGGCCTTGCGTCGCGATAGGGCCGCAAAGCGGCCCCAGCAATTTCAGCGGCAAAGC
TGCAATCGTAGGGGCGCTCCGCACCCTTTTCGCGACGCAAGGCCGCTCCCACAAAGTCC
>ppu:31_Ppu-9
GGAGCGGCCTTGCGGCCCTGTCGCGACGCAAGGCCGCCCCCAC
>ppu:32_Ppu-9
TGATAACGCCGGGGCCGCTCTGCGGCCCGTTCACGGCACAAGGCCGCTCCTACAACGGCC
>ppu:33_Ppu-9
GGGGCTGCTGTGCAGCCCATCGCGACGCAAGGCCGCTCCCACAAGGACCGCGATCGC
>ppu:34_Ppu-9
GGAGCGGCCTTGTGTCGCGATCGGGCCGCGAAGCGGCCCCTCGATGTCTGTATCGCGGCA
AAGACTGCTGGGGCCGCTGTGCGGCCCGATCGCGACACAAGGCCGCTCCCACAGGGGCC
>ppu:35_Ppu-9
AGGGCCGCTTTGCGGCCCTAACGCAACACAAGGCCGCCCCTGCA
>ppu:36_Ppu-9
GGAGCGGCCTTGTGTCGCGAAAGGGGCGCGAAGCGGCCCCGGGATTTCAGCTTCGCAGCA
CAGAGTGCCGGGGCTGCTTCGCAGCCCTTTCGCGACACAAGGCCGCTCCCACAAAAAAG
>ppu:37_Ppu-9
GGGAGGGCTTTGCCCTCCAATCGCGACACAAGGCCGCTCCCACAGGGACTGCATTCCCTT
GTGCCAGCGTGGCCCTGTGGGAGCGGCCTTGTGTCGCGAAAGGGGCGCAACGCGCCCC
>ppu:38_Ppu-9
GGAACGGCCTTGTGTCGCGAATGGGGCGCGAAGCGGCCCCAGGTCTTCAGCTCCGCCGCA
AAGATCGCCGGGGCCGCTCTGCGGCCCTATCGCGACGCAAGGCCGCTCCCGCAGGAATT
>ppu:39_Ppu-9
GGGGCCGCATCGCGGCCCTTTCGCGACGCAAGGCCGCTCCCACGAATACGCCACCTCCAG
GAGAGAGGACGACCTGTGGGGGCCTTGTGTCGCGATAGGGCTGCGCAGCAGCCC
>ppu:40_Ppu-9
GGGGGCCCTGCGGGCCCCTATCGCGACACAAGGCCGCTCCCACAGATAATGCGCTCAGCC
AGAGCACAGCGTATTACCTGTGGGAGCGGCCTTGTGTCGCGAAAGGACTGCAACGCAGTC
C
>ppu:41_Ppu-9
GGGGCTGCTTTGCAGCCCATTCGCAGCACAAAGCGGCCCC
>ppu:42_Ppu-9
GAAGCGGCCTTGCGGCCCTATCGCGACACAAGGCCGCTTCCACAGGGAGCGTGCAGGCAG
CAGAGAATCCGCAAATCTGCG
>ppu:43_Ppu-9
TGTGGGGCCTTGTGTCGCGAAAGGGGCGCAAAGCGCCCCCAGCCATTGATGCATCGCCGC
CGAAATCCCAGGGCCGCGTCGCGGCCCTTTCGCGACACGAGGCCGCCCCCACACTGAGC
>ppu:44_Ppu-9
GGGGCCGCTTTGCGGCCCTTTCGCGACGCAAGGCCGCTCCCGCATGAGCCCGGCAATCTG
TCAGGAAGCCTGCACCCAATCCGCCGCTGCCCGTCCGGCGCGCAAGCCGCTGGCAAAGCA
CGC
>ppu:45_Ppu-9
GGGGCTGCTGTGCAGCCCATCGCGACACAAGGCCGCTCCCACAGAATTGCGGCAGCCTCG
AATACTGCGCTGTCCTGTGGGGCCTTGTGTCGCGATAGGGGCGCAAAGCGCCCC
>ppu:46_Ppu-9
GGAGCGGCCTTGTGTCGCGATGGGCTGCTTTGCAGCCCCAGATCTTTGCTCCACCGCAAA
ATTGCCGGGGCTGCTTTGCAGCCCTTTCGCGATGCTCACACGATGGAC
>ppu:47_Ppu-9
GCTGAGACTTTTGGGACCGCTTCGCGGTCCTTTCGCGACACAAGGCCGCTCCCACAAAGG
CA
>ppu:48_Ppu-9
GGGGCTGCTTTGCAGCCCATCGCGACACAAGGCCGCTCCCCCA
>ppu:49_Ppu-9
GGCCTTGTGTCGCGAAAGGGCTGCATAGCAGCCCCAGGTTTGTTGCATACACGCGGAAAT
TGCCGGCGCTATGCGGCCCTTTCGCGACACAAGGCCGCTCCCACACCTGAG
>ppu:50_Ppu-9
GGGGCTGCTTCGCAGCCCTATCACGACACAAGGCCGCTCCTGCAGA
>ppu:51_Ppu-9
GGAGCGGCCTTGTGTCGTGATAGGGCCGCAAAGCGCCCTCGGTTTTCAGCT
>ppu:52_Ppu-9
GGAGCGGCCTTGTGTCGCGAAAGGGGCGCGAAGCGGCCCCAGGCTTTCATTGCCACTGCA
TGAACCGCCTGCTGCGCAGCCCTATCGCGACACAAGGCCGCTCCCACTCCAGAC
>ppu:53_Ppu-9
GGGGCTGCTTTGCAGCCCATCGCGACACAAGGCCGCTCCCACAGGATCACCTCTGCCCCC
AAGGCTGATGCGG
>ppu:54_Ppu-9
GGGGCCGCTTTGCGCCCCATCGCGACACAAGGCCGCTCCCACAGGATTGGGGTAGGAGAT
TCTATGGCCGGAG
>ppu:55_Ppu-9
TTGCGGGAGCGGCCTTTCGCGACGCAAGGCCGCTCCCACAGGGATC
>ppu:56_Ppu-9
GGGGCTGCTTGGCAGCCCATTCGCGACACAAGGCCGCTCCCACAGGAGATCATGGTTCCT
TGTGGAAGCGACCTTGTGCCGCGAATGGGCCGCACGCGGCCC
>ppu:57_Ppu-9
TGTGCGGCCTTGCGTCGCGATTGGGCTGCACAGCGGCCCCGGCAATATCAGCATCAAGGC
ACAAATCTTGGGGGGCGCTTCGCACCCCAATCGCGACGCAAGGCCGCTCCCACAAAGATC
