# Supplementary material for: Systematic identification of stem-loop containing sequence families in bacterial genomes
Source: BMC Genomics. 2008 Jan 17;9:20. doi: 10.1186/1471-2164-9-20 (PMC2267715; doi:10.1186/1471-2164-9-20)
Supplement: Additional file 1 — Family sequences. A zipped archive of files corresponding to families described in Table 3. Each file contains all the family members as sequences in FASTA format. [file 1471-2164-9-20-S1.zip › suppl_data1/S.typhi_PU-BIME.txt]

>sty:1_PU-BIME
TGTAGGCCGGATAAGGCGTAACCGCCATCCGGCGATGTCGTT
>sty:2_PU-BIME
CGTAGGCCGGATAAGGCGTTTTCACCGCCATCCGGCACCACGTTT
>sty:3_PU-BIME
CGTAGGCCGGATAAGGTATTTACGCCGCCATCCGACAAAAAAAAA
>sty:4_PU-BIME
TGTAGGCCGGATAAGGCGTTTACGCCGCCATCCGGCATTGGCGCC
>sty:5_PU-BIME
AGTAGGCCGGATAAGGCATTTCGCCGCCATCCGGCACTACAGCG
>sty:6_PU-BIME
CGTAGGCCGGATAAGGCGCTAGCCGCATCCGGCAATTCAATC
>sty:7_PU-BIME
TGTAGGCCGAATAAGGCATTTATGTCGCCATCCGGCACACCGTCG
>sty:8_PU-BIME
TGTAGGCCGGATAAGGCGAAGCCGCCATCCGGCAAAGGAATC
>sty:9_PU-BIME
TGTAGGCCGGATAAGACGCGTCGCGTCGCTATCCGGCACGGTCAGA
>sty:10_PU-BIME
AGGCCGGATAAGGCGTTAATCGCCATCCGGCAAAAAGGTA
>sty:11_PU-BIME
CGTAGGCCGAATAAGACGCTTACATCGCCATCCGGCAAATCCTCC
>sty:12_PU-BIME
TGTAGGCCGGATAAGGCGAAGCCGCCATCCGGCGTTGCTGTT
>sty:13_PU-BIME
CGCAGGCCGGATAAGGCATTTATGCCGCCATCCGGCAAACTCAGC
>sty:14_PU-BIME
TGTAGGCCGGATAAGACGCTCGCGTCGCCATCCGGCACAACGAAC
>sty:15_PU-BIME
TGTAGGCCGGATAAGGCGTAACACGTCGCCATCCGGCAACACACAG
>sty:16_PU-BIME
CGTAGGCCGGATAAGGCGTTCACGCCACCATCCGGCTTTTTAATG
>sty:17_PU-BIME
CGTAGGCCGGATAAGGTGCTTGCACCACCATCCGGCAACAAAATA
>sty:18_PU-BIME
CGTAGGCCGGATAAGACGCTTGCGTCGCCATCCGGCACAATGCCC
>sty:19_PU-BIME
GGCAGGCCGGATAAGGCGTTTATGCCGCCATCCGGCAAACCCTTT
>sty:20_PU-BIME
TGTAGGCCGGATAAGGTGTTTACGCCGCCATCCGGCAATCATTCT
>sty:21_PU-BIME
CGGATAAGGTGCGTGCGCCGCCATCCGGCAAAACAATC
>sty:22_PU-BIME
CGTAGGTCGGGTAAGACGCTTCGCGTCGCTATCCGGCAATCAGATG
>sty:23_PU-BIME
CGTAGGCCGGATAAGATGCTTCGCGTCGCCATCCGGCAGTCACAAA
>sty:24_PU-BIME
CGTAGGCCGGATAAGACGCTTCGCGTCGCCATCCGGCAGTCACAAA
>sty:25_PU-BIME
CGTAGGCCGGATAAGATGCTTCGCGTCGCCATCCGGCAGTCACAAA
>sty:26_PU-BIME
GGTAGGCCGGATAAGGCGTTCAGGCCGCCATTCGGCACCGATTGC
>sty:27_PU-BIME
TGTAGGCCGGATAAGGCGTTTGCGCCGCTATCCGGCAATGTATTT
>sty:28_PU-BIME
CTCAGGCCGGATAAGGCGCTTGCGCCATCATCCGGCAACTATCAT
>sty:29_PU-BIME
TGTAGGCCGGATAAGGCGTTACGCCGCCATCCGGCAGTTGTATC
>sty:30_PU-BIME
TGTAGGCCGGATAAGGCGCAAGCGCCGCCATCCGGCAAGCTACTA
>sty:31_PU-BIME
CGTAGGCCGGATAAGACGGTACGTCGCCATCCGGCAACCACTAC
>sty:32_PU-BIME
TGTAGGCCGGATAAGGCGTTCACGCCGCCATCCGGCGATGGTGTA
>sty:33_PU-BIME
CGTAGGCCGGATAAGGCAGTTATACCGCCATCCGGCAAAGGTGAT
>sty:34_PU-BIME
CGTAGGCCGGATAAGGCGCTCACGCCGCCATCCGGCATTATGCCT
>sty:35_PU-BIME
CGTAGGCCGGGTAAGGTGCTTGCACCGCCATCCGGCAAAATACAC
>sty:36_PU-BIME
AGGCCGGATAAGTCGGTTATGCCGGCATCCGGCATAACAAGT
>sty:37_PU-BIME
CGTAGGCCGGATTAAGGCGTTTGCGCCGCCATCCGGCACAAACCCT
>sty:38_PU-BIME
TGTAGACCGGATAAGGCGCTTGCGCCGTTCTCCGGCAAAATAGCG
>sty:39_PU-BIME
TGTAGGCCGGATAAGGCGTTAGCCGCCATCCGGCTATGTTACC
>sty:40_PU-BIME
CATAGGCCGGATAAGGCTTTATGCCGCCATCCGGCACGGACTGC
>sty:41_PU-BIME
TGTAGGCCGGATAAGGCGCTTGCGCCGCCATCCGGCGCTCATCCC
>sty:42_PU-BIME
GGTAGACCGGATAAGGCGCTTGCGCCGCCATCCGGC
>sty:43_PU-BIME
GGTAGGCCGGATAAGGCGTTAGCCGCCATCCGGCAACTAAAGC
>sty:44_PU-BIME
TGTAGGCCGGACAAGGCGTTCACGCCGCCATCCGGCATTAGCTTT
>sty:45_PU-BIME
TGTAGGCCGGATAAGACGCGTTAGCATCGCCATCCGGCATTCTGCTA
>sty:46_PU-BIME
TGTAGGCTGGATAAGGCGTTTACGCCGCCATCCGGCAGAAGGAAT
>sty:47_PU-BIME
GCCTGATAAGGCGCTTGCGCCGCCATCCGGCAATTCCGCA
>sty:48_PU-BIME
TGTAGGCCGGATAAGGCGTTTATGCCGCC
>sty:49_PU-BIME
CGTAGGCCGGATAAGACGTTAGTCGCCATCCGGCACAGACATC
>sty:50_PU-BIME
TGTAGGCCGGATAAGGTGCTCGCATCGCCATCCGGCAATAACACG
>sty:51_PU-BIME
GGTAGGCCGGATAAGACGCGCAGCGTCGCCATCCGGCATGAATGCG
>sty:52_PU-BIME
AGTAGGCCGGATAGGCATTTATGCCGCCATCCGGCAAGCAGACG
>sty:53_PU-BIME
TGTAGGCCTGATAAGACGCACGGCGTCGCCATCAGGCAAAATGCCG
>sty:54_PU-BIME
GGTAGGGCGGATAAGGCGTTTACGCCGCCATCCGGCAATAAACTA
>sty:55_PU-BIME
TGTAGGTCAGATAACGTGTTTACGCCGCCATCCGGCAAATCTAAC
>sty:56_PU-BIME
TGTAGGCCGGATAAGGCGAAGCTGCCATCCGGC
>sty:57_PU-BIME
TGTAGGCCGGATAAGACAGTTACGTCGCCATCCGACGCTGCTTAT
>sty:58_PU-BIME
TGCAGGCCGGATCGGGCGTTCACGCCGCCATCCGGCAAAAATTAG
>sty:59_PU-BIME
CGTAGGCCGGATAAGACGGTTACGCCGCCATCAGGCAAAACAACA
>sty:60_PU-BIME
CGTAGGCCGGATAAGACGCGAAGCGGCGCTATCCGGCATCACAGGC
>sty:61_PU-BIME
CGTAGACCGGATAAGGCATTGATGCCGCCATCCGGCAATGCTTTG
>sty:62_PU-BIME
GCCGGATAAGACGCTCGCGTCGCCATCCGGCAGAAAGCCT
>sty:63_PU-BIME
TGTAGGCCGGATAAGACGCATTTGCGGCGAGATCCGGCATTAACGCT
>sty:64_PU-BIME
TGTAGGCCGGATAAGGCGGTCACGCCGCCATCCGGCGAATATCAG
>sty:65_PU-BIME
TGTAGGCCGGATAAGGCGCTCGCCGCCATCCGGC
>sty:66_PU-BIME
TGTAGGCCGGATAAGGCGTTCACGCCGCCATCCGGCAACAAAACT
>sty:67_PU-BIME
TGGAGGCCGGATAAGACGCTACGCGTCGCCATCCGGCGAGAACTCG
>sty:68_PU-BIME
CGTAGGCCGGATAAGGTACGACAGCGCCGCCATCCGGCACGGGCATC
>sty:69_PU-BIME
CGTAGGCCGGATAAGGCGTTTACGCCGCCATCCGGCATTTTTACG
>sty:70_PU-BIME
TGCAGGCCGGATAAGACGTTCACGCCGCCATCCGGCATTCATAGA
>sty:71_PU-BIME
TGTAGGCCGGATAAGGCGTTCACGCCGCCATCCGGCACTGTTCGG
>sty:72_PU-BIME
CGTAGGCCGGACAAGGCATCTAAGCCGCCATCCGGCGCTCTGCCG
>sty:73_PU-BIME
TGTAGGCCGGATCAGGCGAAACGCCGCCATCCGGCATTATTTAA
>sty:74_PU-BIME
TAGGCCGGACAAGGCGGTACGCCGCCATCCGGCACGGTCAAT
>sty:75_PU-BIME
GCCGGATCGGGCGCTTGCGCCGCCATCCGGCATGATTTCA
>sty:76_PU-BIME
TGTAGGCCGGATAAGGTATTGATGCTGCCATCCGGCTAGGCCTGT
>sty:77_PU-BIME
AGTAGGCCGGATAAGGTGCAACCGCCATCCGGCACAATAACG
>sty:78_PU-BIME
TGTAGGTCGGATAAGGCGTTTACGCCGCCATCCGACATTATTACA
>sty:79_PU-BIME
TGTAGGCCGGATAAGACGCGTTAGCGCCGCCATCCGGCAATAATGCA
>sty:80_PU-BIME
CGCAGGCCGGATAAGGCGTTCGCGCCGCCAATCGGCAAAATTAAT
>sty:81_PU-BIME
AGTAGGCCGGATAAGGCGGAGCCGCCATTCGGCATAACGACA
>sty:82_PU-BIME
CGTAGTCCGGATAAGGCGTGAACCGCCATCCGGCAGAAATCAA
>sty:83_PU-BIME
TGTAGGCCGGATAAGGCGCAAGCGCCGCCATCCGGCAATATACCC
>sty:84_PU-BIME
TGTAGGCCGGATAAGGCGAAGCCGCCATCCGGCGATATATTG
>sty:85_PU-BIME
TGTAGGCTGGATAAGGCGCGTTAGCGCCGCCATCCGGCACAGTATCG
>sty:86_PU-BIME
CGTAGGCCGGATAAGGCGGAGCCGCCATCCGGC
>sty:87_PU-BIME
CGTAGTCCGGATAAGGCGCAAAGCGCCGCTATCCGGCAATAATTGC
>sty:88_PU-BIME
GGTGGGCCGGATAAGGCGTAAGCCGACATCCGGCAATCAGCGA
>sty:89_PU-BIME
TGTAGGCCTGATAAGGTAAAGCCGCCATCCGGCATTTATGCT
>sty:90_PU-BIME
TGTAGGCCGGATTAGGCGCTAGCCGCCATCCGGCAATCCCTCA
>sty:91_PU-BIME
TGTCGGCCGGATAAGGCGGTTACGCCGCCATCCGGCAATTTCAAT
>sty:92_PU-BIME
CGTAGGCCGGATAAGACGCGCAGCGGCGCCATCCGGCATAATCCGG
>sty:93_PU-BIME
TGTAGGCCGGATAAGGCGGAGCCGCCATCCGGC
>sty:94_PU-BIME
CGTAAGCCGGATAAGGCGTTTACGCCGCCATCCGGCAGCAATGAT
>sty:95_PU-BIME
TGTAGGCCGGATAAGGCGAAGCCGCCATCCGGCAAGGCGCGC
>sty:96_PU-BIME
TGTAGGCCGGATAAGGCATTAATGCCGCCATCCGGCAAAAGCACT
>sty:97_PU-BIME
TGTAGGCCGGATACGACGTTAGTCGTTATCCGGCAATAATAAA
>sty:98_PU-BIME
GGTAGGCCGGATAAGGCGTTTACGCCGCTATCCGGCATAACGCAT
>sty:99_PU-BIME
AGGCCGGATCAGGCGTTAGCCGCCATCCGGCATTGAATAT
>sty:100_PU-BIME
TGTAGGCCGGATAAGGCGCAGCCGCCATCCGGCACAGTATTA
>sty:101_PU-BIME
TGTAGGTCGGATAAGGCGCAGCCGCCATCCGACACAGGCTGT
>sty:102_PU-BIME
TGTAGGCTTGATAAGGCGCAGCCGCCATCCGGCATAAAACGC
>sty:103_PU-BIME
TGTAGGCCGGATAAGGCGTAAGCCGCATCCGGCACTGAGTAT
>sty:104_PU-BIME
TGTAGGCCGGATGAGGCGCAGCCGCCATCCGGCAATAATGTT
>sty:105_PU-BIME
TGTAGGCCGGATAAGGCGTTTACGCTGCTATCCGGCAACACGTTT
>sty:106_PU-BIME
TGTAGGCCGGATAAGGTGCTTGCACCGCCATCCGGCACCTTCCAG
>sty:107_PU-BIME
TGTAGGCCGGATAAGGCGTGTCAGCGCCGCCATCCGGCAATATCCGC
>sty:108_PU-BIME
TGTAGGCCGGATCAGGCGTTAGCCGCCATCCGGCATTTTTCTC
>sty:109_PU-BIME
CGTAGGCCGAATAAGGCGTCTACGCCGCCAT
>sty:110_PU-BIME
CGTAGGCTGGATAAGGCATTTATGCCGCCATCCGGCAAAAAGCTT
>sty:111_PU-BIME
CGTAGGCCGGATAAGGCGTTTATGCCGCCATCCGGCAATGTGCTT
>sty:112_PU-BIME
GGTAGGCCGGATAAGGCGACGTCGCCCTCCGGCACTCTATCC
>sty:113_PU-BIME
TGTAGGCCGGATAAGACGCATCGCGTCGCCATCCGGCAATCATTAT
>sty:114_PU-BIME
GGTAGGCCGGATAAGGCCACGCCGCCATCCGGCATCACGTGT
>sty:115_PU-BIME
TGCAGGCCGGATAAGGCGAAGCCGCCATCCGGC
>sty:116_PU-BIME
CGTAGGCCGGATAAGGCCTTTGCGCCGCCATCCGGCAATGTACGC
>sty:117_PU-BIME
GATAAGGCGCTTGCGCCGCCATCCGGCAAAGCGACA
>sty:118_PU-BIME
GCTGGATAAGGCGTTTACGCCGCCATCCGGCAAATTCAGC
>sty:119_PU-BIME
CGTAGGCCGGAAGACGTTTACACCGCCATCCGGCATTTCACTT
>sty:120_PU-BIME
GCCGGATAAGGCGCTTGCGTCGCCATCCGGCAGCGTATTG
>sty:121_PU-BIME
TGTAGGCCGGATAAGGCGTTTCGCCGCCATCCGGCAAAAAGAGA
>sty:122_PU-BIME
CTCAGGCCGGATAAGGCGTTCACGGCGCTATCCGGCAAATTACCT
>sty:123_PU-BIME
TGTAGGCCGGATAAGGCATTTATGCCGCCATCCGGCACAGGCTCG
>sty:124_PU-BIME
TGTAGGCCGGATAAGGCGTTACGTCGCCATCCGGCAATGCGCTC
>sty:125_PU-BIME
TGCAGGCCGGATAAGACGTTCACGCCGTCATCCGGTAATATGCGC
>sty:126_PU-BIME
AGTAGGCCCGGTAAGGTGCTTGCGCCGCCATCCGGCAAGGGTTTT
>sty:127_PU-BIME
CGTAGGCCGGATAAAACGCGTTCGCGTTGCCATCCGGCATTTATGGT
>sty:128_PU-BIME
TGTAGGCCGGATAAAGCGCTTGCGCTGTCATCCGGCAAATTTGTC
>sty:129_PU-BIME
TGTAGGCCGGATAAGGCGCTTACGCCGCCATCCGGCAACGCTGTG
>sty:130_PU-BIME
TGTAGGCCGGATAAGGCGTTCACGCCGCCATCCGACAACCGGCTC
>sty:131_PU-BIME
GCCGGATAAGGCGTTTACGCCATCATCCGGCAAACCCGGG
>sty:132_PU-BIME
CGTAGGCCGGATAAGGCGTTAGCGCCGCCATCCGGCAGACGCTAT
>sty:133_PU-BIME
TGTAGGTCGGATAAGGCGGTTGCGCCGCCATCCGGCAAAGGAGAG
>sty:134_PU-BIME
TGTAGGCCGGATAAGGTGCTTGCACCGCATCCGGCAACATTGTG
>sty:135_PU-BIME
TGTAGGCCGGATAAGGCGGAAGCCGCCATCCGGTAAAAAGCCT
>sty:136_PU-BIME
GGTAGGCCGGATAAGGCATTCACGCCACCATCCGACAACATGAAT
>sty:137_PU-BIME
CGTAGGCCGGATAAGGCGTTAGCGCCGCCATCCGGCAGACAGCTT
>sty:138_PU-BIME
TGTAGGCCGGATAAGGCATCGCCGCCATCCGGCGAAAACGGG
>sty:139_PU-BIME
TGTAGGCCGGATAAGGCGCAGCCGCCATCCGGCATCTTCTGG
>sty:140_PU-BIME
TGTAGGCCGGATAAGGCGCAAGCCGCCATCCGGCTTTATTCAT
>sty:141_PU-BIME
TGTAGGCCGGATAAGGCGTTAGCCGCCATCCGGCGATGTAAGC
>sty:142_PU-BIME
TGTAGGCCTGATAAGGCGTAGCCGCCATCAGGCAATAACAAC
>sty:143_PU-BIME
TGTAGGCTGGATAAGGCGTAGCCGCCATCCGGCAATCTGCTG
>sty:144_PU-BIME
TGTAGGCCGGATAAGGCGTAGCCGCCATCCGGCAATTCTTTA
>sty:145_PU-BIME
CGTAGGCCGGATAAGACGCATTGCGTCGCCATCCGGCAAATTATAC
>sty:146_PU-BIME
CGTAGGCCGGATAAGACGAAGCGGCCATCCGGCAACATCGCC
