# Supplementary material for: Systematic identification of stem-loop containing sequence families in bacterial genomes
Source: BMC Genomics. 2008 Jan 17;9:20. doi: 10.1186/1471-2164-9-20 (PMC2267715; doi:10.1186/1471-2164-9-20)
Supplement: Additional file 1 — Family sequences. A zipped archive of files corresponding to families described in Table 3. Each file contains all the family members as sequences in FASTA format. [file 1471-2164-9-20-S1.zip › suppl_data1/S.typhi_PU-BIME*.txt]

>sty:1_PU-BIME*
TAGGCCTGATAAGCGCAGCGCCATCAGGCAAACGTGGTGCCGGATGGCGGTGAAAACGCC
TTATCCGGCCT
>sty:2_PU-BIME*
AATACCTTATCCGGCCTACGGTTGTGCATGTGTTGTAGGCCGGATAAGCGAAGCGCCATC
CGGCAT
>sty:3_PU-BIME*
TAGGCCGGATAAGCACAGCGCCATCCGGCATGATTGCCTGATGGCGACGCCCCGCGTCTT
ATCAGGCCT
>sty:4_PU-BIME*
CGCCATCCGGCAATCATGTGGCGCCAATGCCGGATGGCGGCGTAAACGCCTTATCCGGCC
T
>sty:5_PU-BIME*
TAGGCCTGATAAGCGTAGCGCCATCAGGCAT
>sty:6_PU-BIME*
TAGGCCTGATAAGCGCAGCGCCATCAGGCAT
>sty:7_PU-BIME*
TAGGCCCGATAAGCGAAGCGCCATCGGGCATTGTGCCGGATGGCGACGCAAGCGTCTTAT
CCGGCCT
>sty:8_PU-BIME*
TAGGCCGGATAAGCGCAGCGTCATCAGGCCATTAACGCCGCATAGCGGCA
>sty:9_PU-BIME*
CAGGCCTGATAAGCGTAGCGCCATCAGGCAATCGGTGCCGAATGGCGGCCTGAACGCCTT
ATCCGGCCT
>sty:10_PU-BIME*
TAGGCCTGATAAGCGTAGCGCCATCAGGCACGGTGCGATACAACTGCCGGATGGCGGCGT
AACGCCTTATCCGGCCT
>sty:11_PU-BIME*
TAGGCCTGATAAGCGTAGCGCCATCAGGCTGTCCGAATTGCCAGAAAAGC
>sty:12_PU-BIME*
TAGGCCTGAAAGCTGCGCGCCATCAGGCATTACACCATCGCCGGATGGCGGCGTGAACGC
CTTATCCGGCCT
>sty:13_PU-BIME*
TAGGCCGGATAAGCGCAGCGCCATCAGGCAAT
>sty:14_PU-BIME*
TAGGCCTGATAAGCAAAGCGCATCAGGCATAATGCCGGATGGCGGCGTGAGCGCCTTATC
CGGCCT
>sty:15_PU-BIME*
TAGGCTTGATAAGCGCAGCGCCATCTGACCATTGTCGAACGGCGGCGAGAATGCCTTATC
CTGCCT
>sty:16_PU-BIME*
TAGGCCTGATAAGCGCAGCGCCATCAGGC
>sty:17_PU-BIME*
TAGGCCTGATAAGCGTAGCGCCATCAGGC
>sty:18_PU-BIME*
TAGGCCTGATAAGCGTAGCGCCATCAGGC
>sty:19_PU-BIME*
TAGGCCTGATAAGCGCAGCGTCATCAGGCAATGAAACATTCTCTTGTCAGTCTCAAACCG
CGTGCCTCACGCGGTTT
>sty:20_PU-BIME*
TAGGCCTGATAAGCGTAGCGCCATCAGGCAGTGCGCCGCACCATCGCCGGATGGCGGCGC
AAGTACAGGCAA
>sty:21_PU-BIME*
TAGGCCGGGTAAGCGAAGCGCCACCCGGCATTTTGCCTGATGGCGACGCCGTGCGTCTTA
TCAGGCCT
>sty:22_PU-BIME*
TAGGCCTGATAAGCGCAGCGCCATCAGGCAACCTGCACCGCCGGATGGCAGCTTCGCCTT
ATCCGGCCT
>sty:23_PU-BIME*
TAGGCCTGATAAGCGTCGCGCCATCAGGCATCCGGGTTCGATGATGGCGGGA
>sty:24_PU-BIME*
TAGGCCTGATAAGCAAAGCGCCATCAGGCGTTAATGCAGCGTTAATGCCGGATCTCGCCG
CAAATGCGTCTTATCCGGCCT
>sty:25_PU-BIME*
TAGGCCTGATAAGCACAGCGCCATCAGGCAA
>sty:26_PU-BIME*
TAGACCTGATAAGCGAAGCGCCATCAGGCAACAAAAGCCGGATGGCGGCGAGCGCCTTAT
CCGGCCT
>sty:27_PU-BIME*
TAGGCCTGATAAGCGCAGCGCCATCAGGC
>sty:28_PU-BIME*
TAGGCCGGATAAGGCGTTTACGCCGCCATCCGGCATTTTTACGAACACGATGCCGGATGG
CGGCGTAAACGCCTTATCCGGCCT
>sty:29_PU-BIME*
CAGAACTGATAAGCGAAGCGTCAGCAGGGAATACCATGCCGGATGACGACATTACTACCT
CATCCGGCAT
>sty:30_PU-BIME*
TGGGCCTGATAAACGCAGCGCCATCAGGCAAAATAATTGCTGGATCGCGGCTTCGCCTTA
TCCAGCCT
>sty:31_PU-BIME*
TCGGTCTGATAAGCGCAGCGCCATCAGGCAATTTATCGTGCCGGATGGCG
>sty:32_PU-BIME*
TAGGCCTGATAAACGTAGCGTCATCAGGCGTTGTAATAATGTCGGATGGCGGCGTAAACG
CCTTATCCGACCT
>sty:33_PU-BIME*
CAGGCCTGATAAGCGCAGCGCCATCAGGCAATGTCTGCCTCGGGTGGC
>sty:34_PU-BIME*
TAGGCCTGATAAGCGCAGCGCCATCAGGCAACCTGCACCGCCGGATGGCGGCTCCGCCTT
ATCCGGCCT
>sty:35_PU-BIME*
TAGGCCTTATAAGCGTAGCGCCATCAGGTAATACTGCCCGGCCGAGCATCAGCGACGCCG
GGCTT
>sty:36_PU-BIME*
TAGGCCTGATAAGCGCAGCGCCATCAGACATTGATTGGCAATTAAGCCTGTTTAGC
>sty:37_PU-BIME*
TAGGCCTGATAAGCGTAGCGCCATCAGGC
>sty:38_PU-BIME*
TAGGCCTGATAAGCGCAGCGCCATCAGGCAACCTGCACCGCCGGATGGCGGCTCCGCCTT
ATCCGGCCT
>sty:39_PU-BIME*
TAGGCCTGATAAGCGTAGCGCCATCAGGCATTATTTTACGGCGTGGCGGATGCGGCGCTG
GATGAGGAAA
>sty:40_PU-BIME*
TAGGCCTGATAAGCGTTAGCGCCATCAGGCTGACCGGCGCGCCTTGCCGGATGGCGGCTT
CGCCTTATCCGGCCT
>sty:41_PU-BIME*
CAGGCCTGATAAGCGTAGCGCCATCAGGCGATGGCGTGCCGGATGGCGCTGCCGTCTTTC
CGGCAC
>sty:42_PU-BIME*
TAGGCCTGATAAGCGCAGCGCCATCAGGCAT
>sty:43_PU-BIME*
TAGGCCAGATAAGCGAAGCGACATCGGGCAAACGTGTTGCCGGATAGCAGCGTAAACGCC
TTATCCGGCCT
>sty:44_PU-BIME*
TAGGCCTGATAAGCGCAGCGCCATCAGGCACTT
>sty:45_PU-BIME*
TAGGCCTGATAAGCGAAGCGCCATCAGGCACACGTTAAACCCCATACCCCATCATCTTCA
GCAACTGCT
>sty:46_PU-BIME*
TAGGCCTGATAAGCGCAGCGCCATCAGGCAATTCTGGCGCACATTGCTGCCTTATCCGGC
CT
>sty:47_PU-BIME*
TAGGCCTGATAAGCGTAGCGCCATCAGGCAATTGCAAAAGCACATTGCCGGATGGCGGCA
TAAACGCCTTATCCGGCCT
>sty:48_PU-BIME*
TAGGCCTGATAAGCGCAGCGCCATCAGGCAACCTGCACCGCCGGATGGCGGCTTCGCCTT
ATCCGGCCT
>sty:49_PU-BIME*
TAGGCCTGATAAGCGCAGCGCCATCAGGCACGGCGTACATTGCCGGATGGCGGCGCAAAG
GCCTTATCCGGCCT
>sty:50_PU-BIME*
TAGGCCTGATAAGCGCAGCGCCATCGGGCATCCTGTGATGT
>sty:51_PU-BIME*
TAGGCCTGATAAGCGCAGCGCCATCAGGCA
>sty:52_PU-BIME*
TAGGCCTGATAAGCGCAGCGCCATCAGGCTACACGATTGCCGGATGGCGGC
>sty:53_PU-BIME*
TAGGCCTGATAAGCGTAGCGCCATCAGGCAACCCGGAGCCGGTTGTCGGATGGCGGCGTG
AACGCCTTATCCGGCCT
>sty:54_PU-BIME*
AACGCCTTATCCGGCCTACGGGAATGTACGTATTGTAGGCCCGGTAAGCGCAGCGCCACC
GGGCAT
>sty:55_PU-BIME*
TAGGCCGGATAAGCGTGGCGCCATCCGGCAAAACGCCTGATGGTGGCGCTAATGCGCCTT
ATCAGGCCT
>sty:56_PU-BIME*
TAGGCCTGATAAGCGAAGCGCCATCAGGCATCTGAAATGC
>sty:57_PU-BIME*
TTGGCCTGATAAGCGCAGCGCCATCTGGTTGCATGTGCCGGATGGCGACGCCAGGCGTCT
TATCCAACCT
>sty:58_PU-BIME*
TACGCCTTATCCGGCCTACAAATGAGTGCTTTCTGTAGGCCGGATAAGCAACGCGCCATC
CGGCAT
>sty:59_PU-BIME*
TAGGCCTGATAAGCACAGCGCCATCAGGCATTTCGCGGCGATGTTGCCGGATGGCCGCTT
CGTCTTATCCGGCCT
