# Supplementary material for: Systematic identification of stem-loop containing sequence families in bacterial genomes
Source: BMC Genomics. 2008 Jan 17;9:20. doi: 10.1186/1471-2164-9-20 (PMC2267715; doi:10.1186/1471-2164-9-20)
Supplement: Additional file 1 — Family sequences. A zipped archive of files corresponding to families described in Table 3. Each file contains all the family members as sequences in FASTA format. [file 1471-2164-9-20-S1.zip › suppl_data1/S.typhimurium_PU-BIME.txt]

>stm:1_PU-BIME
CGCCGGATGGCGGTTACGCCTTATCCGGCCTACAAATCGACACCACCCCATAGGCCCGGT
AAGCGACAGCGCCACCGGG
>stm:2_PU-BIME
TGCCGGATGGCGGTGAAAACGCCTTATCCGGCCTAC
>stm:3_PU-BIME
TGCCGGATGGCGGCGTAAACACCTTATCCGGTCTACGGTTGCGCATGTGCTGTAGGCCGG
ATAAGCGAAGCGCCATCCGG
>stm:4_PU-BIME
TGCCGGATGGCGGCGGAAACGCCTTATCCGGCCTACAG
>stm:5_PU-BIME
TGCCGGATGGCGGCGAAACGCCTTATCCGGCCTACTCTTGAGCCAGATGTCGCCAGATGT
AGGCCTGATAAGCGTAGCGCCATCAGG
>stm:6_PU-BIME
TGCCGGATGCGGCTAGCGCCTTATCCGGCCTACGTTAATGAATGTAGGCCGGGCAAGCGA
AGCGCC
>stm:7_PU-BIME
TGCCGGATGGCGACATAAATGCCTTATTCGGCCTACAGGACCGTAGGCCCGGTAAACGCA
GTGCCACCGGG
>stm:8_PU-BIME
CGCCGGATGACGACGCGCGTGCGTTTTATCCGGTCTACTGGCTGATATCTGGCCCAGGTC
CGATAAGCGTAGCGCCATCAGG
>stm:9_PU-BIME
TGCCGGATGGCGACGCGACGCGTCTTATCCGGCCTACAGATCCTCAACGGATGTAGGCCT
GATAAGCGCAGCGCCATCGGG
>stm:10_PU-BIME
TGCCGGATGGCGACGTAAGCGTCTTATTCGGCCTACGTCGCACATAATGGGGTCGTAACG
GTGTAGACCGGGTAAGCACAGCGCCACCCGG
>stm:11_PU-BIME
CGCCGGATGGCGGCTTCGCCTTATCCGGCCTACAAAGCGCCCGAACCGTAGGTCGGATAA
G
>stm:12_PU-BIME
TGCCGGATGGCGACGCGAGCGTCTTATCCGGCCTACAGGAAAGATGTTCCAGGCCCGATA
AGCGTAGCGCCATCGGG
>stm:13_PU-BIME
TGCCGGATGGCGACGTGTTACGCCTTATCCGGCCTACAGATATATCCCCGTAGGCCTGAT
AAGCGTAGCGCCGCCGGG
>stm:14_PU-BIME
TGCCGGATGGTGGTGCAAGCACCTTATCCGGCCTACGTTCCATGCGATACGTAGGCCTGA
TAAGCGCAGCGCCATCAGG
>stm:15_PU-BIME
TGCCGGATGGCGGCATAAACGCCTTATCCGGCCTGCCCCTGAACAATATGTCGATTTCGC
AGGCCCGATAAGCGCCGCGCCATCGGG
>stm:16_PU-BIME
TGCCGGATGGCGGCGTAAACACCTTATCCGGCCTACAAAACGGTACAGTCTGTAGGCCGA
ATAAGCGACAGCGCCATCCGG
>stm:17_PU-BIME
TGCCGGATGGCGGCGCACGCACCTTATCCGGCCT
>stm:18_PU-BIME
CTTATCCGGCCTACGGTAAACTGGATAAGCGCAGCGCCATCAGG
>stm:19_PU-BIME
TGCCGGATGGCGACGCGAAGCGTCTTATCCGGCCTACGGCGAGTACTGTTTGTAGGCCGG
ATAAGCGCCAGCGCCATCCGG
>stm:20_PU-BIME
TGCCGGATGGCGGCCTGAACGCCTTATCCGGCCTACTGGCATCGTTAG
>stm:21_PU-BIME
TGCCGGATAGCGGCGCAAACGCCTTATCCGGCCTACAGCAGACATAATCCGTAGGCCTTA
AGGTTGCGCGCCATCAGG
>stm:22_PU-BIME
TGCCGGATGATGGCGCAAGCGCCTTATCCGGCCTGAGGACGACAGGTAGGCCAGATAAGC
GCGCCATCAGG
>stm:23_PU-BIME
TGCCGGATGGCGGCTTCGCTTTATCCAGCCTACAAAGCGATCTGTAGGCCTGATAAGCGT
AGCGCCATCAGG
>stm:24_PU-BIME
TGCCGGATGGCGGCGCTTGCGCCTTATCCGGCCTACATTCATGCCTTTTGTAGGCCTGAT
AAGCGTAGCGCCATCAGG
>stm:25_PU-BIME
TGCCGGATGGCGACGTACAGTCTTATCCGGCCTACAGGCGCAACCCCGTAGGCCTGATAA
GCGCAGCGCCATCAGG
>stm:26_PU-BIME
CGCCGGATGGCGGCGTGAACGCCTTATCCGGCCTACAGGTAGCAGGTGATGCT
>stm:27_PU-BIME
TATCTGATGGCGGCGTAACGTCTTATCTGGCCTACGTGAGCGGTGCCGTCTGTAGGCCTG
ATAAGCGCAGCGCATCAGG
>stm:28_PU-BIME
TGCCGGATGGCGGTATAACTGCCTTATCCGGCCTACGAGCAATGGGTAGGCCGGATAAGC
GCAGCGCCATCAGG
>stm:29_PU-BIME
TGCCGGATGGCGGCGTAAACGTCTTACCCTGCCAACGGGTTGGGTAAGCCGAATAAGCGC
CGCTCCATCCGG
>stm:30_PU-BIME
TGCCGGATGGCGGCGTGAACGCCTTATCCGGCCTAC
>stm:31_PU-BIME
TGCCGGATGGCGGTGCAAGCACCTTATCCGGCCTACGTATTTGCATAGTCCGTAGGCCCG
GTAAGCGTCGCGCTACCGGG
>stm:32_PU-BIME
TGCCGGATGGCGGCGTAACCGACTTATCCGGCCT
>stm:33_PU-BIME
TGCCGGGTGGCGACGCGGGTGCGTCTTACCCGGCCTACGGTTCGGTATTGCTTCGTGCAT
CGTTTTTTTGTAGGCCCGGTAAGCGCAGCGCCACCGGG
>stm:34_PU-BIME
TGCCGGATAGCGCTAACGCTTAGCCAGTCTACAGAACATTACTTTGTAGGCCCGGTAAGC
GCAAGCGCCACCGGG
>stm:35_PU-BIME
CGCCGGATGGCGCATACCTGCCTTATCAGGCCTACACGATCGTTCAACGGCAGGCCTGAT
AAGCCGCCATCCGG
>stm:36_PU-BIME
TGCCGGATGGCGGCGCAAACGCCTTAATCCGGCCTAC
>stm:37_PU-BIME
CGCCTGATGGCGACGTTAGCGCATTTTTATCAGACCTGCCTGATCGCCACTCGTAAGCCC
GATAAGCAAGCGCCATCGGG
>stm:38_PU-BIME
CTCATCAGACCTGGGCGATTTTGTAGGCCCGGTAAGCGCAGCGCCACCGGG
>stm:39_PU-BIME
CGCCTTATCCGGCCTACAGAACCCAAAATATCAACGCATTACGTAGGCCTGATAAGCGCA
GCGCCATCAGG
>stm:40_PU-BIME
TGCCGAATGGCGACGTGTGGCGTCTTATCCAGCCTACAACACACGAACGTAGGCCTGATA
AACATAGCGCCATCAGG
>stm:41_PU-BIME
TGCCGGATGGCGGCGTCGCCTGTCCGGCCTGTAAAAGATGAGTCGACTGGTAGGCCTGAT
AAGCGTAGCGCCATCAGG
>stm:42_PU-BIME
CGCCGGATGGCGGCGCAAGCGCCTTATCCGGCCTACAAACCGTACAATCGTAGGCCGGGT
AAGCATAGCGCTACCCGG
>stm:43_PU-BIME
CGCCGGATGAGGGCATAAACGCCTCATCCGGCCTGGCGCAACGTTTGCCAGCGTAAGTCT
GGTAAACGCAATGCCATCAGG
>stm:44_PU-BIME
TGCCGGATGGCGGCTAACGCCTTATCCGGCCTACCGTTCTTCCCGTAGGCCTGATAAGCG
TAGCGCCATCAGG
>stm:45_PU-BIME
TGCCGGATGGCGGCGTGAACGCCTTGTCCGGCCTACAGGTGAGATACCGTTGTAGGCCGG
ATAAGACGCGTTAGCATCGCCATCCGG
>stm:46_PU-BIME
CGCCGGATGGCGGCTGTGCCTTGCCCGGCCTACGATGCTCCCCGTAGGCCTGACACGCAC
AGCGCCATCAGG
>stm:47_PU-BIME
TGCCGGATGGCGGCGTAAACGCCTTATCCAGCCTACAG
>stm:48_PU-BIME
TGCCGGATGGCGGCGCAAGCGCCTGATCCAGCCTACGAACAGCCAGCGCTGTCGTAGGCC
TGATAAGCGAAGCGCCATCAGG
>stm:49_PU-BIME
AGCCAGATGGTGGCATAAACGCCTTATCCGGCCTACAAAAGTGTGTCATCTGTAGGCCTG
ATAAGCGCAGCGTTATCAGG
>stm:50_PU-BIME
TGCCGGATGGCGACTAACGTCTTATCCGGCCTACGTGTGCGGTGTCGTCTGTAGGCCTGA
TAAGCGCAGCGCATCAGG
>stm:51_PU-BIME
TGTCGGATGGCAGCGCAAACGCTTTATTCGACCTACGATTGGTAGGCCTGATAAGCGCAG
CGCCATCAGG
>stm:52_PU-BIME
TGCCGGATGGCGGTGCGAGCACCTTATCCGGCCTACAGGCATTACCCG
>stm:53_PU-BIME
TGCCGGATGGCGGCGTAAACGCCTTATCCGGCCTACCGCTTGACGTTCAAGACGGTAGCT
ACAACCGCGCTTCCCCGTGGGCCTGATAAGCGCCG
>stm:54_PU-BIME
TGCCGGATGGCGGCGTAAACACGTTATCTGACCTACAGGCCGATATATTGTCGGCCTGAT
AAGCATAGCGCCATCAGA
>stm:55_PU-BIME
CGTCGGGTGGCGACGTAACTGTCTTATCCGGCCTACAAAAACCGTTTCGATTGTAGGCCG
AATAAGCCAGGCGCCATCCGG
>stm:56_PU-BIME
TGCCGGATGGCGGCGTGAACGCCCGATCCGGCCTGCAGGTTCACGCATAACAGAGTTGGC
TGACATCAGCGCCATCCGG
>stm:57_PU-BIME
TGCCGGATGGCGCCGCTTCGCGTCTTATCCGGCCTACGAGTGAGCATCTGTTTACAGGCC
GGATAAG
>stm:58_PU-BIME
TGCCGGATGGCGGCATCAATGCCTTATCCGGTCTACGGTCCGTGCGGTTGTAGGCCTGAT
AAGCGTCGCGCCATCAGG
>stm:59_PU-BIME
CGCCGGATGGCGGCGTGACCGCCTTATCCGGCCTACAA
>stm:60_PU-BIME
TGCCGGATGGCGGCGTGAACGCCTTATCCTGCCTACAGGACTGCACGAAATGTAGAGCGG
ATAAGCGCAGCGCCATCCGG
>stm:61_PU-BIME
TTACCGGGACTACGGGCGCGTGAACCGTAGGCCGGATAAGCGTAGCGCCATCGGG
>stm:62_PU-BIME
CGCCGGATGGCGACGCGTAGCGTCTTATCCGGCCTCCAAATGATGCTTTCGAGCGTAGGC
CTGATAAGCGCAGCGCCATCAGG
>stm:63_PU-BIME
TGCCGGGCGGCGAGTGCGTGTTATCGGGCTTACATTGTCTCTGTAAGCCCGGAAGCGTAG
CGCCACCGGG
>stm:64_PU-BIME
TGCCGGATGGCGGCGCTGTCGCACCTTATCCGGCCTACGAGAACAGCACGTGCGAGCCTG
ATGGCGTTGCGCTATCAGG
>stm:65_PU-BIME
TGCCGGATGGCGCTAATGCTTATCCGGCCTACTCACTGCAACGCGAATGATTTTGCGTAT
TCGTTTTCGCACGCGTAGGCCCGGTAAGCGTCAGCGCCACCGGG
>stm:66_PU-BIME
TGCCGGATGGCGGCGTGAACGCCTTATCCGGCCTACAG
>stm:67_PU-BIME
TGCCGGATGGCGGCGTGAACGTCTTATCCGGCCTGCA
>stm:68_PU-BIME
TGCCGGATGGCGGCGTGAACGCCTTATCCGGCCTACAAGCATCAATCAGCTGTAGGCCGG
ATAAGCGCAGCGCCATCCGG
>stm:69_PU-BIME
TGCCGGGCAGCGACGCTAAGGGCTTATCCGGCATAACTCACAGGCCGAATAAGCGCAGCG
TCAT
>stm:70_PU-BIME
TGCCGGATGGCGGTGTAAGCACCTTATCCGGCCTACAAAACTGTGCTATTCATAGACCTG
ATAAGCGCAGCGCCGTCAGG
>stm:71_PU-BIME
TGCCGGGTGGCGGCGTTTCGCCTGATCCGGCCTACAAGTCCGCATACCGTAAGCCTGATA
AGCGCAGCGTCATCAGG
>stm:72_PU-BIME
TGCCGGATGGCGGAGTACCGCCTTGTCCGGCCTAACTGTTTTGTCGGTCTGATAAGCGCA
GCGCCATCAGG
>stm:73_PU-BIME
GGCGCTCAAGCGTCATACCGGCCTATAAAACCGGTATGACGGCGTAAGCCCGATAAGCGT
AGCGCCATCAGG
>stm:74_PU-BIME
TGCCGGATGGCGGCGCAAGCGCCCGATCCGGCTGATAACGGGTAGACCCGATAAGCGCAG
CGCCATCGGG
>stm:75_PU-BIME
AGCCGGATGGCGGCATAAATACCTTGTCCGGCCTACAAATAGCGATCCCGTAGGCCCGAT
AAGCGCAGCGCCATCGGG
>stm:76_PU-BIME
TGCCGGATGGCGGCGCTAACGCGTCTTATCTGGCCTACAAAGA
>stm:77_PU-BIME
TGCCGGATGGTGCTGCTAACGCAACTTATCCGGCCTACGGGGATCATGCGAAGTGTAGGC
CGGATAA
>stm:78_PU-BIME
TGTCGAATGGCGGCGCGAACGCCTTATCCGGCCTGCGATCTGTGTCGTCCGGGCCTGATA
AGCACAGGCCATTAAGC
>stm:79_PU-BIME
TGCCGAATGGCGGCTCCGCCTTATCCGGCCTACCGCTCACACTGTTGTAGGCCGGGCAAG
CGTAGCGCCCCCGGC
>stm:80_PU-BIME
CGCCTTATCAGGCCTGTGGTGTGTGCCGCCCAGGCCTGATAAGCGCAGCGCCATCAGG
>stm:81_PU-BIME
TGCCGGATGGCGGTTCACGCCTTATCCGGACTACGTTGTTAGATTGTGCAAACCGGATAA
ACGCAGCGCCGTCCGG
>stm:82_PU-BIME
TGCCGGACGGCGGCGTGAACGCCTTATCCGGCCTGCAAATA
>stm:83_PU-BIME
TGCCGGATGGCGGCGTGGCTTTATCCGGCCTACCCGTTTTTATCTCGTAGGCCCGATAAG
CGTAGCGCCATCGGG
>stm:84_PU-BIME
TGCCGGATGGCGGCATAAATGCCTTATCCGGCCTACGGAGCGGGATGCTGTAGGCCAGAT
AAGCGAGCGCCATCAGG
>stm:85_PU-BIME
CGCCGGATGGCGGCGTAGACGCCTTATTCGGCCTACGGTGGGGCTGACAAGGCCCGACAG
GCGCAAGCGCCATCGGG
>stm:86_PU-BIME
CCGGCTTTATTATGTTGAGAGCACGTAGGCCTGATAAGCGCAGCGCCATCAGG
>stm:87_PU-BIME
CGCCGGATGGCGGCGCTGACGCGCCTTATCCGGCCTACAGAACCACACGCAGGCCCGATA
AGCGC
>stm:88_PU-BIME
TGCCGGATGGCAGCGTAAACGCCTTATCCAGCCTACAAAAA
>stm:89_PU-BIME
TGCCGGATGGCGGCTGCGCCTCATCCGGCCTACAAACGACAGACGTGCGAACGTAGGCCG
GGCAAGCGAAGCGCCCCCGGC
>stm:90_PU-BIME
TGCCGGATGCGGCTTACGCCTTATCCAGCCTACAAATAATTGAGAATCGTAGGCCCGATA
AGCGTAGCTCCATCGGG
>stm:91_PU-BIME
TCAGGCCTACGAATTGACAGGCGTCGTAGGCCTGAGAAGCGCAGCGCCATCAGA
>stm:92_PU-BIME
TGCCGGATGGCGGCTGCGCCTTATCAAGCCTACACCGTACCTGTAGGCCTGGTAAGCGTA
GCGCCACCGGG
>stm:93_PU-BIME
TTGTGTAGGCCGGATAAGCGCAGCGCCATCCGG
>stm:94_PU-BIME
ACGCCTTATCCGGCCTGCATTGTCTACGCAGGCCCGGTAAGCGTCCGCGCCACCGGG
>stm:95_PU-BIME
CGCCGGATGGCGCCGTGAGCTGCGCTTATCCGGCCTACAAATGAGCAAGAACCGTAAGCC
CGGTAAGCGCCATCGCCACCGGG
>stm:96_PU-BIME
TGCCGGATAGCGGCGTAAACGCCTTATCCGGCCTACCGGGAGTGTCCTGTAGGCCCGGTA
AGCGCAGTGCCACCGGG
>stm:97_PU-BIME
CGCGTTATCCAGCCTGGATTTAACACAGTGCGTAGGCCGGATAAGCAACGCGCCATCAGG
>stm:98_PU-BIME
TGCCCGGTGGCGCTAACGCTTATCCGGCCTACAGCATCTGTACCTGTAGGCCCGGTAAGC
GCAGCGCCACCGGG
>stm:99_PU-BIME
TGCCGGATGGCGCTACGCTTATCCGGCCTACAACGTGGGCCTGCGGTCGAAACCGTAGGG
CGGATAAGCGTAGCGCCATCCGC
>stm:100_PU-BIME
AGCCGGGTGGCGGCTACGCCTTACCCGGCCTACATCGTCTGCTTGATTTTGTAGGTCAGG
TAAGCGCTAGCGCCCCCCGA
>stm:101_PU-BIME
TGCCGGATGGCGGCGCTAACGCGCCTTATCCAGCCTACA
>stm:102_PU-BIME
CGCCGGATGGCGGCTTCGCCTTATCCGGCCTACAAATCAAAATGTTAGCCAGCGCGTAGG
CCGGATAAGACGCGCCATCCGG
>stm:103_PU-BIME
CGTAGGCCTGATAAGCGCAGCGCCATCAGG
>stm:104_PU-BIME
TGCCGGATGGCGCTAATGCTTATCCGGCCTACAGGTTGTCGCAACGTGTAGGCCTGGTAA
GCGCAGCGCCACCGGG
>stm:105_PU-BIME
TGCCGGATGGCGGCGTAACCGCCTTATCCGGCCGACAAAAAATAAAACCGTAGGCCCGGT
AAGCTTGCGCCATCGGG
>stm:106_PU-BIME
CGCCGGATGCGGCTTTGCCTTATCCGGCCTACAGGACGGTGCGCATTTTACCGTAGGCCC
GATAAGCGTAGCGCCATCGGG
>stm:107_PU-BIME
TTACGTAGGCCGGATAAGCGCAGCGCCATCCGG
>stm:108_PU-BIME
TGCCGGATGGCGACGCGGGCGTCTTATCCGGCCTACAG
>stm:109_PU-BIME
TACCGGATGGCGGCTGCGCCTTACCTGGCCTACGGCGGCGAGCGGTAGACAGAATAAGCG
TAGCGCCATCCGG
>stm:110_PU-BIME
TGCCGGATGGCGGCTAACGCCTAATCCGGCCTACACGTTTCTGCAACCTGTAGGCCTGAT
AAGCGTAGCGCCATCAGG
>stm:111_PU-BIME
TGCCGGATGGCGGCTTTACCTTATCAGGCCTACATAAGCACTCGGCTGGTAGGCCTGATA
AGCGCAGCGCCATCAGA
>stm:112_PU-BIME
TACCGAATGGCGGCTGGGGCTTATCCGGCCTGCAAATCATCACCAATCTGTAGGCCCGGT
AAGCGTCAGCGCCACCGGG
>stm:113_PU-BIME
TGCCGGATAGCGGCGCTTTGCGCCTTATCCGGACTACGGGAGAGAAGCACGCCAGGCCCG
ATAAGCGTTAGCGTTATCGGG
>stm:114_PU-BIME
TTACCGGGCCTACCCCGTCTTGTAGGCCGGATAAGCGCAGCGCCATCCGG
>stm:115_PU-BIME
CGCCCGATGGCGGCTGCGTCTTATCGGGCCTATGTGAACAGAAATTGTAGGCCGGATAAG
CGTAGCGCCATCCGG
>stm:116_PU-BIME
TGTAGGCCTGATAAGCGCAGCGCCATCAGG
>stm:117_PU-BIME
TGCCGGATGGCGCGTTCGCTTATCCGGCCTACGCTATCTGTAGGCCCGGTAAGCGCAGCG
CCACCGGG
>stm:118_PU-BIME
TGCCGGATGGCGGCGCAAGCGCCTTATCAGTCTACAAATTACTTTGGCGGCTCCCAAAGC
GTAGGCCTGATAAGCGCAGCGCTATCGGG
>stm:119_PU-BIME
TGCCGGATGGCGGCGTAAACGCCTTATCCAGCATAC
>stm:120_PU-BIME
TGCCGGATGGCGACGCAGGCGCCTTATCCGGCCT
>stm:121_PU-BIME
TGCCGGATGGCGGCGAAACGCCTTACCCGGCCTACAGACGCTATGCATTACGTAGACCGG
ATAAGCGCAGTGCCATCAGG
>stm:122_PU-BIME
TGCCGGATAGCGCCGTAAACGCCTTATCCGGCCTGAGTATTAACGGA
>stm:123_PU-BIME
TGCCGGATGGCGGCATAAATGCCTTATCCGGCCTACAACACACCGTAGGCCTGATAAGCG
CAGCGCCATCAGG
>stm:124_PU-BIME
TGCCGGATGCGACGTAACGCCTTATCCGGCCTACAAATTAATCATCTCAGGAACTGCATT
CCCGTAGGCCTGATAAGCGCAGCGCCATCAGG
>stm:125_PU-BIME
TACCGGATGACGGCGTGAACGTCTTATCCGGCCTACAGCCAATGCGCGATACAAGCCGGA
TAAGCGCAAGCGCCACCCGG
>stm:126_PU-BIME
TGCCGGATGGCGGCGCAAGCACCTTATCCGGCCTACTTGTAGGCCCGGAAAGCATGGCGC
CACCGGG
>stm:127_PU-BIME
TGCCGGATGGCAACGCGAACGCGTTTTATCCGGCCTAC
>stm:128_PU-BIME
TGCCGGATGACAGCGCAAGCGCTTTATCCGGCCTACAGAAGTCTTGTAGGCCTTAAAGCT
GCGCGCCATCAGG
>stm:129_PU-BIME
TGCCGGATGGCGGCGTGAACGCCTTATCCGGCCTACCATGCTTTTCACTCGTAGGCCTGA
TAAGCGCAGCGCCATCAGG
>stm:130_PU-BIME
TGCCGGGTGGCAGCGTGAACGCCTTATCCGGCCTACATTCTCTTTCGCTGTAGGCCGGAT
AAGCAAAGCGCCATCCGG
>stm:131_PU-BIME
GTTGTAGGCCTGATAAGCGTAGCGCCATCAGG
>stm:132_PU-BIME
TGCCGGATGGCGGCTGTAAACGGCGCCTTATCCGGCCTCCAAATCAACGTTACGCTGTAA
GCCCGGTAAGCGCCAGCGCCACCGGG
>stm:133_PU-BIME
TGCCGGATGGCGGCGCAACCGCCTTATCCGGCCTACAA
>stm:134_PU-BIME
TACCGGATGGCGGCTTCCGCCTTATTCGGCCTACAGAGCGCGCATAACCGTGGGCCGGAT
AAGCGCAGCGCCATCAGG
>stm:135_PU-BIME
TGTCGGATGGCGGCGTGAATGCCTTATCCGGCCTACCGATCGCGCCATGTCAATAAGCGA
ACGTGTAGGCCTGGTAAGCGAAGCGCCATCAGG
>stm:136_PU-BIME
CATGATGCCTCCCGTAGGCCGGATAAGCGCAGCGCCATCCGG
>stm:137_PU-BIME
TGCCGGATGGCGGCGGAAAGGACTTATCAGGCCTACGGGTCATGGTAGGCCTGATAAGCG
CAGCGCCATCAGG
>stm:138_PU-BIME
CGCCGGATGGCGGCGATGCCTTATCCGGCCTACACCTAACCCTGTAGGCCTGATAAGCGA
AGCGCCATCAGG
>stm:139_PU-BIME
TGCCGGATGGCGGCTGCGCCTTATCCGGCCTACAAATTCCCGCCAGGCCAGATAAGCGC
>stm:140_PU-BIME
TGCCGGGTGGCGGCTGCGCCTTACCCGGCCTACACATCATCTTTATCCATAAACTGGCGC
ACAGGCCTGATAAGCGAAGCGCCATCAGG
>stm:141_PU-BIME
CGCCGGATGGCGGCTAACGCCTTATCCGGCCTACAGGCCTGGATTTGTAGGCCGGATAAG
CGCAGCGCCATCCGG
>stm:142_PU-BIME
TGCCGGATGGCGATGCAATGCGTCTTATCCGGCCTACGGATTGATACGGATTGATGTTGT
AGGCCTGATAAGCGAAGCGCCATCAGG
