# Supplementary material for: Systematic identification of stem-loop containing sequence families in bacterial genomes
Source: BMC Genomics. 2008 Jan 17;9:20. doi: 10.1186/1471-2164-9-20 (PMC2267715; doi:10.1186/1471-2164-9-20)
Supplement: Additional file 1 — Family sequences. A zipped archive of files corresponding to families described in Table 3. Each file contains all the family members as sequences in FASTA format. [file 1471-2164-9-20-S1.zip › suppl_data1/S.typhimurium_Sal-1.txt]

>stm:1_Sal-1
TGGCGAGCACTGCCCAGGTCCAAAATGGCAAGTAAAATAGCC
>stm:2_Sal-1
CACCAGGCGTTATTGGCGCAGCCAGTTTGGACACGGACAGCGCGCAAAAACCGGAGCGTA
CACGTAGTACGTGAGGTTTGACTCGCTACGCTCGCCCTTCGGGCCGCCGCTAGCGGCGTT
>stm:3_Sal-1
CCGAAGACGTCATCGGCGCAGCCAGTTTGGGGTCGACCAGCGCACAGCCACCGGAGCGTA
CACGCAGTACGTGAGGATGGCGAGCACTGCCCGGCGTCAAAATGGCAAGTGAGATAGCC
>stm:4_Sal-1
TGGCGAGCACTGCCCAGGTCCAAAATGGCAAGTAAAATAGCC
>stm:5_Sal-1
CACCAGGCGTTATTGGCGCAGCCAGTTTGGACACGGACAGCGCGCAAAAACCGGAGCGTA
CACGTAGTACGTGAGGTTTGACTCGCTACGCTCGCCCTTCGGGCCGCCGCTAGCGGCGTT
>stm:6_Sal-1
CACCAGGCGTTATTGGCGCAGCCAGTTTGGACACGGACAGCGCGCAAAAACCGGAGCGTA
CACGTAGTACGTGAGGTTTGACTCGCTACGCTCGCCCTTCGGGCCGCCGCAAGCGGCGTT
>stm:7_Sal-1
CAGCGGGCGTACTTGTTGGAGCCAGTGTGAAGCCGGGCAGCGCGCAGAAACCGGAGCGTA
TACGTTGTACGTAAGAATTTCGAGCACTGCCCGACCTAAAAATGATGAATAAAATAGAT
>stm:8_Sal-1
CAGTAGGCGTTATTGGCGCAGCCAGTTTGGACACGGACAGCGCGCAAAAACCGGAGCGTA
CACGTAGTACGTGAGGATTTTGAGCACTGCCCAGGACCAAAATGGCAAGTAAAATAGCC
>stm:9_Sal-1
CACCAGGCGTTAATTGGCGCAGCCAGTTTGGACACGGATAGCGCGCAAAAACCGCAGCGT
ACACGTAGTACGTGAGGTTTGACTCGCTACGCTCGCCCTTCGGGCCGCCGCTAGCGGCGT
T
>stm:10_Sal-1
TGGCGAGCACTGCCCAGGTTCAAAATGGCAAGTAAAATAGCC
>stm:11_Sal-1
ACGAAGTCCCTGAGGATTTTGAGCACTCCCCAGGGCCAAACTGGCAAATCAAAGAGTC
>stm:12_Sal-1
CACAAGGCATCATTGGCGCAGCCAGATTGAATACGGACAGCGCGGAAAAACCGGAGCGTA
CACG
>stm:13_Sal-1
CACCAGGCGTTATTGGCGCAGCCAGTTTGGACACGGACAGCGCGCAAAAACCGGAGCGTA
CACGTAGTACGTGAGGTTTGACTCGCTACGCTCGCCCTTCGGGCCGCCGCTAGCGGCGTT
>stm:14_Sal-1
TGGCGAGCACTGCCCAGGTCCAAAATGGCAAGTAAAATAGCC
>stm:15_Sal-1
GTACAGGCGTCATCGGCGAAGTCAGACCGGATACCGCCAGCGCACAGCAACCGGAGCGTA
CTGAAGTACGTGAGGATGATTCGCGAAGCTCACCCCTACGGGGCCGTCCTTACGGACGTT
>stm:16_Sal-1
CTGTAGGCGTTATTGGCGCAGCCAGTTTGGACACGGACAGCGCGCAAAAACCGGAGCGTA
CACGTAGTACGTGAGGTTTGACTCGCTACGCTCGCCCTTCGGGCCGCCGCAAGCGGCGTT
>stm:17_Sal-1
TGGCGAGCACTGCCCAGGACCAAAATGGCAAGTAAAATAGCC
>stm:18_Sal-1
CCAGGGCGTGACCGTTGCAGCCAGTTTGGCGTCGGCGTGCGCGCAGAAAGCGGAGCGTAC
ACGCAGTACGTGAGCATTTACTCGCTCCGCTCGCCCTTCGGGCCGCCCTAAAGGGCGTT
>stm:19_Sal-1
CACCAGGCGTTATTGGCGCAGCCAGTTTGGACACGGACAGCGCGCAAAAACCGGAGCGTA
CACGTAGTACGTGAGGTTTGACTCGCTACGCTCGCCCTTCGGGCCGCCGCTAGCGGCGTT
>stm:20_Sal-1
TGGCGAGCACTGCCCAGGTCCAAAATGGCAAGTAAAATAGCC
>stm:21_Sal-1
AAACCGGAACATACACGTAATACATGAGGATTTTGAGCACTGTCCCTAGGCCAAACTGGC
AAATAAAATAGCC
>stm:22_Sal-1
CCGTAGGCGTAATTGTTGAAGCCAGTTTGGGGCCGGACAGCGCGCAGAAACCGGAGCGTA
CACATAGTACGTGAGGATTTCGAGCACTGCCCGGCCCTAAAATGGCGAATAAAATAGCC
>stm:23_Sal-1
GATCGGCCGTCGGCGTCGCGGTCAGTTTGTTCACGGCAAGCGCGCAGGGCCCGGAGCGTA
CTAAATGTACGTGAGGAGCACGAGCACTTCCCGGGGACAAAATGACAAGTAAGCCAGGC
>stm:24_Sal-1
TGGCGAGCACTGCCCAGGTCCAAAATGGCAAGTAAAATAGCC
>stm:25_Sal-1
CACCAGGCGTTATTGGCGCAGCCAGTTTGGACACGGACAGCGCGCAAAAACCGGAGCGTA
CACGTAGTACGTGAGGTTTGACTCGCTACGCTCGCCCTTCGGGCCGCCGCAAGCGGCGTT
>stm:26_Sal-1
CCAGGGGCGTGTGTGTCGCAGCCAGTTCGTCTACCGCCAGCGCGCAGAAAGCGGAGCGTA
CACGAAGTACGTGAGCATTTCGAGCACTGCCGGGAGGCGAAATGGCAAGTAAACCAGCC
>stm:27_Sal-1
CACCAGGCGTTATTGGCGCAGCCAGTTTGGACACGGACAGCGCACAAAAACCGGAGCGTA
CACGTAGTACGTGAGGATTTTGAGCACTGCCCAGGTCCAAAATGGCAAGTAAAATAGCC
