# Supplementary material for: Systematic identification of stem-loop containing sequence families in bacterial genomes
Source: BMC Genomics. 2008 Jan 17;9:20. doi: 10.1186/1471-2164-9-20 (PMC2267715; doi:10.1186/1471-2164-9-20)
Supplement: Additional file 1 — Family sequences. A zipped archive of files corresponding to families described in Table 3. Each file contains all the family members as sequences in FASTA format. [file 1471-2164-9-20-S1.zip › suppl_data1/S.typhimurium_Sal-2.txt]

>stm:1_Sal-2
GTGTTCCCCGCGCCAGCGGGGATAAACCGAGGGGCGTTCCGCAGTCGACAAGGGCTGAAA
AATGTTCCCCGCGCCAGCGGGGATAAAC
>stm:2_Sal-2
GTGTTCCCCGCGCCAGCGGGGATAAACCGTGACGAGGTGCGAGCGATGGTATCAAGGCCT
AGTGTTTCCCGCGCCAGCGGGGATAAACCGGGTTAAC
>stm:3_Sal-2
TGCGGGTATATGTGGATAGTGTTCCCCGCGCCAGCGGGGATAAACCGT
>stm:4_Sal-2
GTGTTCCCCGCGCCAGCGGGGATAAACCGAGCCGTTTCCGCTAAATACCCCCGCAGTGAT
TGTGTTCCCCGCGCCAGCGGGGATAAACCGTTCTTGA
>stm:5_Sal-2
GTGTTCCCCGCGCCAGCGGGGATAAACCGAATAAGGCGCGGTGCCACCCTCGGCTTTAAT
TGTGTTCCCCGCGCC
>stm:6_Sal-2
GTGTTCCCCGCGCCAGCGGGGATAAACCGCCACGTTCGGCGATGTTGGCCCCATCGGTCC
AGTGTTCCCCGCGCCAGCGGGGATAAACCG
>stm:7_Sal-2
GTGTTCCCCGCGCCAGCGGGGATAAACCGGTCGTTCATCAGGCACTACCGGCACTTTCTG
GGTGTTCCCCGCGCCAGCGGGGATAAACCG
>stm:8_Sal-2
GTGTTCCCCGCGCCAGCGGGGATAAACCTGAGGCGTACAGGCTGTTAGATGAGAAATTAC
CGTGTTCCCCGCGCCAGCGGGGATAAACCGTGGATTATCTGTATTTTACGGAAGTGGGCG
CG
>stm:9_Sal-2
GTGTTCCCCGCGCCAGCGGGGATAAACCGTTACGTGTTTATTCATCTGTTGCATTA
>stm:10_Sal-2
GTGTTCCCCGCGCCAGCGGGGATAAACCGTTGCAGGGCGATATTGTTGTTGGTGAATGGG
AGTGTTCCCCGCGCCAGCGGGGATAAACCG
>stm:11_Sal-2
GTGTTCCCCGCGCCAGCGGGGATAAACCGCGTCACTACCGAGACCGAGACCGAGACCGAG
AGTGTTCCCCGCGCCAGCGGGGATAAACCG
>stm:12_Sal-2
GTGTTCCCCGCGCCAGCGGGGATAAACCGCGTTGCG
>stm:13_Sal-2
GTGTTCCCCGCGCCAGCGGGGATAAACCGCAACCAGGCTGGATCGTAACTCCTATCCCCT
CGTGTTCCCCGCGCCAGCGGGGATAAACCG
>stm:14_Sal-2
GTGTTCCCCGCGCCAGCGGGGATAAACCGAACCGCTGGCGGGCTGATTGGTCTGCAACCA
CGTGTTCCCCGCGCCAGCGGGGATAAACCG
>stm:15_Sal-2
GTGTTCCCCGCGCCAGCGGGGATAAACCG
>stm:16_Sal-2
GTGTTCCCCGCGCCAGCGGGGATAAACCGCGTTCAT
>stm:17_Sal-2
GTGTTCCCCGCGCCAGCGGGGATAAACCGCAGGTTATGCGCAAAAATTAATTCATATTAT
AGTGTTCCCCGCGCCAGCAGGGATAAACCG
>stm:18_Sal-2
ATGTTCCCCGCGCTAGCGGGGATAAACCGGGATATGTGAAGTTCAGGTAGCCCATTACGC
AGTGTTCCCCGCGCCAGCGGGGATAAACCGTTGATCGAGAGTGCGAAGAGGCAGAACGGG
C
>stm:19_Sal-2
GTGTTCCCCGCGCCAGCGGGGATAAACCGTGTCCAATTAA
>stm:20_Sal-2
GTGTTCCCCGCGCCAGCGGGGATAAGCCGCGTCACTTTCTGACATTTTATTCAGTTCGTT
AGTGTTCCCCGTGCCAGCGGGGATAAACCGTCATTTCTGGACGGGGCTGTGTGACGAATA
>stm:21_Sal-2
GTGTTCCCCGCGCCAGCGGGGATAAACCGCCCCGATAGCGACGCTTCTGTAGTCACTGGC
AGTGTTCCCCGCGCCAGCGGGGATAAACCGGTGA
>stm:22_Sal-2
GTGTTCCCCGCGCCAGCAGGGATAAATCGAAACGAAAGAGGCTATGCGGTTGTTTATCGG
T
>stm:23_Sal-2
GTGTTCCCCGCGCCAGCGGGGATAAACCGTTGACGGTGACGTCAGTGCCGAAGGCGAAAT
AGTGTTCCCCGCGCCAGCGGGGATAAACCG
>stm:24_Sal-2
GTGTTCCCCGCGCCAGCGGGGATAAACCGAATTATTTCTGTGGCTGGGGTTTCGATTCGA
TGTGTTCCCCGCGCCAGCGGGGATAAACCGTGA
>stm:25_Sal-2
GTGTTCCCCGCGCCAGCGGGGATAAACCGCGGAGGATGGAATATTTCCGAGGCTGGCGAT
TGTGTTCCCCGCGCTAGCGGGGATAAACCGATG
>stm:26_Sal-2
GTGTTCCCCGCGCCAGCGGGGATAAACCGAACAGGAACAGGAAAAAAAAGATTTGTCCGG
TGTGTTCCCCGCGCCAGCGGGGATAAACCGCAGATCCTCA
>stm:27_Sal-2
GTGTTCCCCGCGCCAGCGGGGATAAACCGGCGAGGTCAATAAAAAATGGTGTGGCTTTAC
CGTGTTCCCCGCGCCAGCGGGGATAAACCG
>stm:28_Sal-2
GTGTTCCCCGCGCCAGCGGGGATAAACCG
>stm:29_Sal-2
GTGTTCCCCGCGCCAGCGGGGATAAACCGGATCGGGTGGTGCCGGTGGGCCATGTGGCGC
TGTGTTCCCCGCGCCAGCGGGGATAAACCG
>stm:30_Sal-2
GTGTTCCCCGCGCCAGCGGGGATAAACCGTTCCAGAACCGTTTGACTTACTGTGGCCATT
AGTGTTCCCCGCGCCAGCGGGGATAAACCGGGCTTTGGTG
>stm:31_Sal-2
GTGTTCCCCGCGCCAGCGGGGATAAACCGCCGGACCTAAACCTGAAAAAACCGACGCCCA
AGTGTTCCCCGCGCCAGCGGGGATAAACCG
>stm:32_Sal-2
GTGTTCCCCGCGCCAGCGGGGATAAACCGGACTGTTTATACCGGATTCCATGCGTTTTCA
GGTGTTCCCCGCGCCAGCGGGGATAAACCGGAATTACTGG
>stm:33_Sal-2
GTGTTCCCCGCGCCAGCGGGGATAAACCGTGCAGAGTTGTATCTTACCCTGTTTACGTTT
CGTGTTCCCCGCGCCAGCGGGGATAAACCGTT
