# Supplementary material for: Systematic identification of stem-loop containing sequence families in bacterial genomes
Source: BMC Genomics. 2008 Jan 17;9:20. doi: 10.1186/1471-2164-9-20 (PMC2267715; doi:10.1186/1471-2164-9-20)
Supplement: Additional file 1 — Family sequences. A zipped archive of files corresponding to families described in Table 3. Each file contains all the family members as sequences in FASTA format. [file 1471-2164-9-20-S1.zip › suppl_data1/V.cholerae_Vic-1.txt]

>vch:1_Vic-1
TCATCAATGTTCTGCTCGTTGAGCTTGACTGTGATGTCGGTGGTCTTCACGCCCCCCAGA
CCTGCGTCTTCGGTCGCAGTCACCACCAAGCTGTGCACGTTGGCCAGCGCCTCAAAGTCG
TTCGCCGCCGCCTCTGCA
>vch:2_Vic-1
TTATCCGCATCGGTGGCCTTGACCGTGCCCAGTACGGTGTCCGCCGCGCTGTTTTCGTCG
TAGCTGAAGCTGTACTCACCGTCGGTGGTGCCTTCAAACTTCGGTGCGTTGTCATCG
>vch:3_Vic-1
AGGTTCTGCTCGTTGAGCTTGACTGTGATGTCGGTGGTCTTCACGCCCCCCAGACCTGCG
TCTTCGGTCGCAGTCACCACCAAGCTGTGCACGTTGGCCAGCGCCTCAAAGTCGTTCGCC
GCCGCCTCTGCA
>vch:4_Vic-1
TTATCCGCATCGGTGGCCTTGACCGTGCCCAGTACGGTGTCCGCCGCGCTGTTTTCGTCG
TAGCTGAAGCTGTACTCACCGTCGGTGGTGCCTTCAAACTTCGGTGCGTTGTCATCG
>vch:5_Vic-1
AGGTTCTGCTCGCTGAGCTTGACTGTGATGTCGGTGGTCTTCACGCCCCCCAGACCTGCG
TCTTCGGTCGCAGTCACCACCAAGCTGTGTCACGTTGGCCAGCGCCTCGAAACGTTGCGC
GCGCGCGTCAC
>vch:6_Vic-1
TTATCCGCATCGGTGGCCTTGACCGTGCCCAGTACGGTGTCCGCCGCGCTGTTTTCGTCG
TAGCTGAAGCTGTACTCACCGTCGGTGGTGCCTTCAAACTTCGGTGCGTTGTCATCG
>vch:7_Vic-1
AGGTTCTGCTCGTTGAGCTTGACTGTGATGTCGGTGGTCTTCACGCCCCCCAGACCTGCG
TCTTCGGTCGCAGTCACCACCAAGCTGTGCACGTTGGCCAGCGCCTCAAAGTCGTTCGCC
GCCGCCTCTGCA
>vch:8_Vic-1
TTATCCGCATCGGTGGCCTTGACCGTGCCCAGTACGGTGTCCGCCGCGCTGTTTTCGTCG
TAGCTGAAGCTGTACTCACCGTCGGTGGTGCCTTCAAACTTCGGTGCGTTGTCATCG
>vch:9_Vic-1
AGGTTCTGCTCGTTGAGCTTGACTATGATGTCGGTGGTCTTCACGCCCCCCAGACCTGCG
TCTTCGGTCGCAGTCACCACCAAGCTGTGCACGTTGGCCAGCGCCTCAAAGTCGTTCGCC
GCCGCCTCTGCA
>vch:10_Vic-1
TTATCCGCATCGGTGGCCTTGACCGTGCCCAGTACGGTGTCCGCCGCGCTGTTTTCGTCG
TAGCTGAAGCTGTACTCACCGTCGGTGGTGCCTTCAAACTTCGGTGCGTTGTCATCG
>vch:11_Vic-1
AGGTTCTGCTCGTTGAGCTTGACTGTGATGTCGGTGGTCTTCACGCCCCCCAGACCTGCG
TCTTCGGTCGCAGTCACCACCAAGCTGTGCACGTTGGCCAGCGCCTCAAAGTCGTTCGCC
GCCGCCTCTGCA
>vch:12_Vic-1
TTATCCGCATCGGTGGCCTTGACCGTGCCCAGTACGGTGTCCGCCGCGCTGTTTTCGTCG
TAGCTGAAGCTGTACTCACCGTCGGTGGTGCCTTCAAACTTCGGTGCGTTGTCATCG
>vch:13_Vic-1
AGGTTCTGCTCGTTGAGCTTGACTGTGATGTCGGTGGTCTTCACGCCACCCAGACCTGCG
TCTTCGGTCGCAGTCACCACCAAGCTGTGCACGTTGGCCAGCGCCTCAAAGTCGTTCGCC
GCCGCCTCTGCA
>vch:14_Vic-1
TTATCCGCATCGGTGGCCTTGACCGTGCCCAGTACGGTGTCCGCCGCGCTGTTTTCGTCG
TAGCTGAAGCTGTACTCACCGTCGGTGGTGCCTTCAAACTTCGGTGCGTTGTCATCGATG
TTGGTTTCGTTCAGCGTCACCTCGATGGTGTCTGTGGTGTCCGCGCCCGAACCGTCTGTG
CC
