# Supplementary material for: Systematic identification of stem-loop containing sequence families in bacterial genomes
Source: BMC Genomics. 2008 Jan 17;9:20. doi: 10.1186/1471-2164-9-20 (PMC2267715; doi:10.1186/1471-2164-9-20)
Supplement: Additional file 1 — Family sequences. A zipped archive of files corresponding to families described in Table 3. Each file contains all the family members as sequences in FASTA format. [file 1471-2164-9-20-S1.zip › suppl_data1/V.cholerae_ERIC.txt]

>vch:1_ERIC
GGTGTTGGCGGCGTTCGTTCACCCCAATCACATAGTTTATCTATGCTCATGGGGATGAAC
TCACTTGTCGCCTACCTGCAACTCCAAGTCGTTTGGGGAGC
>vch:2_ERIC
GGTGTTTGCTACGCTCGTTCACCCCAATCACATAGTTTGCCTATGCTCATGGGGATTCAC
TTACTTGCCGCCTACCTGCAACTCCAAGTTGTTTGGGTATA
>vch:3_ERIC
GCCGTGTTCGTTTCGTCCAGTCACAGAGTTTATCTATGCTTGTAACGATGGTCTCACTGG
CCCTCTGCCGTCGCAGCAAGTTGTTAGGGCATG
>vch:4_ERIC
GGTGTTGGCTACGTTCGTTCACCCCAATCACATAGTGTATCTATGCACATGGGGATGAAC
TCACTTGCCGTCTACCTGCAACTCTAAGTAGTTTGACTCTA
>vch:5_ERIC
CTACCTGCAACTCTAAGTCGTTTGGGTATA
>vch:6_ERIC
GCTGCCTACTTGCAACTTCAAGTCGTTTAGGAATA
>vch:7_ERIC
TTTATCTATGCGCATAAGAATTTGCTCATTTATCGCCTACTTGCAGCTCCAAGTCGTTT
>vch:8_ERIC
GGTGTTGGCTACGTTCGTTCACCCCAGTCGCAGTGTTTATCTATGCTCATGGGGATGTAC
TCTCTTGCTGCCTACCTGCCACTCCAAGTAGTTTGGGTATA
>vch:9_ERIC
GGTGTTGACTACACTCGTTCACCCCAATCACATAGTTTGCCTATGTCTATGCCTATGCTT
ATGGGGATTCACTTACTTGCCGCCTACCTGCAACTTCAAGTAGTTTGAG
>vch:10_ERIC
TTGCCGCCTACCTGCAACTCCAAGTCGTTTGGGGATC
>vch:11_ERIC
CGTGTTGGTTAAGTGTATTCATCCCAATCATAGAGTAGGTAGGCTCATGGGATGAATGCA
CTGGCTGACGACAGGCAACGTCAAGAAGTTTGGGTATC
>vch:12_ERIC
GGTGTTGGCAGTATTCGCTCTCCCCAATCACATAGTGGATCTACGCTCATGGGGATTATG
AGAGCCA
>vch:13_ERIC
TGTCACTCGTTTGCCGCCTACCTGCAACTGCAAGTAGTCTGGGTATA
>vch:14_ERIC
GGTGTTGGCTACGTTTGTTCACCCCAATCACATAGTCTATCTATGCTCATGGGGACTCAC
TCACTTGCCGCCTACCTGCAACTCCAAGTTGTTTGGGTATA
>vch:15_ERIC
GGTGTTGGCAGAATTTGCTCACCCCAATCACAGAGTGTATCTATGCTCGTGGGGATTCAC
TCATTTGCCGCCGGCCTGCAACACCAAGTCGTTTAGGTATA
>vch:16_ERIC
GGTATTGGCTACGTTTGCTCACCCCAATCACACAGTTTATCTATGCTCATGGGGATTATG
AGAGCCA
>vch:17_ERIC
TGTCACTTACTTGCCGCCTAGCTGCAATTCCAAGTAGTTTTGGTATA
>vch:18_ERIC
CGTGTTGGCGAGGTTTCTTCACTCCAATCATAGCGACTGTCTATGCGCTTTGGATGTGCT
CACTTGCCGTCTGCCTGTAACTCCCCATAGTTTGGGTATA
>vch:19_ERIC
GGTATTGGTTTTGTTGCTTCACCCCTATCACATAGTTTGCCTAGGCTCATGGGATTCACT
GACTTGCCACCTACCTGCAACTCCAAGTTGTTTGGGTATA
>vch:20_ERIC
ATGGTTTATCTGTGCTCATGGAGATAAATTCAGTTGTTGCCTAGCGGCAATTCAAGTTGC
TTGGGTATG
>vch:21_ERIC
GGTGTTGGCTACGTTCGTTCACCCCAATCACATCGTTTATCTATGCTCATGGGGATGAAC
TCACTTGCCGCCTACCTGCAACGCCAAGTCGTTTGGGTATA
>vch:22_ERIC
GGTGTTGGCTCTGTTCGTTCATCCTAATCACATAGTGTGTCTATGCTGATGGAGGTGAAC
CTCCTTGCCGACTACCTGTGACGCCAAGTCGCTTGGGTATA
>vch:23_ERIC
GGTGTTGGCTACGTTCGTTCACCCCAATCACATCGTTTATCTATACTCATGGGGATGAAC
TCACTTGCCGCCTACCTGCAACTCCAAGTAGTTTGGGTATA
>vch:24_ERIC
GGTGTTGGCTACGCTCGTTCACCCCAGTCACATAGTTTGCCTATGCTCATGAGGATTCAC
TTACTTGCCGCCTACCTGCACTCCAAGTTGTTTGGGTATA
>vch:25_ERIC
GGTGTTGGCCGCGTTCGTTCACCCCAATCACATAGCCTCTCTATGCTCATGGGATGAACT
CACTTGCCGCCTACCTGCAAATCCAAGTCGTTTGGGGAAA
>vch:26_ERIC
CGTGTTGGCTAAGTGGGTGCAGCCCAATCACATAGTCTCTCTATGCTTATGGTGATTCAC
TCACTTGTCATCTATCTGCCACTGGAAGTGGTTTGGGGATC
>vch:27_ERIC
GGTGTTGGCTACGTTCGTTCACCCCAATCACATAGTCTATCTATGCTCATGGGGACTCAC
TCACTTGCCGCCTACCTGCAACTCCAAGTAGTTTGGGTATA
>vch:28_ERIC
GATGTTGGCTACGCTCGTTCACCCCAATCACATAGTTTGCCTATGCTCATGGGGATTATG
AGAGCCA
>vch:29_ERIC
TGTCACTCTCTTGCCGCCTACCTGCAATTCCAAGCTGTTAGGGTATA
>vch:30_ERIC
GGTATTGGCTACGTTCGTTCACCCCAATCACATAGTCTGTCTATGCTGATGGGGATTCAC
TCTCTTGCCGCCTACCTGCAACTCCAAGTAGTTTTGGTATA
>vch:31_ERIC
GGTGTTGGCGATGTGTGTTCACTCCAACATCGCCTGCCTATGCTTATAGGGATGAATTTA
CTTGCAGCCTACCTACAATTCCAACTCGATTCGGTATG
>vch:32_ERIC
GGTGTTGGCAGCATTCGCTCACCCCAATCGCATAGTGTATCTATGCTGGAGGGGATTCAC
TTATTTGCCGCCTACCTGCAACTTCAAGTCGTTTGAGGATA
>vch:33_ERIC
GGTGCAGGCTACGCTTGATCACCCAATCACATAGTTTATCTATGCTCATGGTGATTTCTC
ACTTGCCGCCTACCTGAAACTCCAAGTCGTTTGGGTATA
>vch:34_ERIC
TGTCACTCTCTTGCCGCCTACCTGCAACTCCAAGTAGTTTTGGTATA
>vch:35_ERIC
GGTGTTGGCTACGTTCGCTCACCCCAATCACAGTGTTTATCTATGCTCATGGGGATTATG
AGAGCCA
>vch:36_ERIC
TCACCTTAATCATAGCGTTTATCTGGGTTCATGAGAGTGAACTTGCCTACCATCCTCTGT
CGCTCCACGTCGTTTGGGAAGA
>vch:37_ERIC
GGTGTTGGCTGCATTCGTTCACCCCAATCACATAGTGTATCTATGCTCATGGGGATTCAC
TCATTTGCCGCCTACCTGCAACTCCAAGTAGTTTGGCTATA
>vch:38_ERIC
GGCGATATTCGCGCACACCAATCGCATAGTCTGTCTGTATTTATTGGAATTCACTCATCT
GCGCCTATCTGCCATTTCAGGT
>vch:39_ERIC
GGTGTTGGCTACGTTCGTTCACCCCAATCACATAGTTTGCCTATGCTCATGGGGATTCAC
TTACTTGCCGCCTACCTGCAACTCCAAGTTGTTTGGGTATA
>vch:40_ERIC
GGTGTTGGCTATATTCGCTCACCCCAATCACTGAGTATTTCTATGATGGGGGATCACTCT
CCACCTGCAACTCCAAGTCGTTTGGGTAGA
>vch:41_ERIC
GGCGTTGGCCACGTTTGTTCACCCCATAGTCTCTCTGGGCTTATGGGGATGAACGTACTT
GCCGCCGCCTTGC
>vch:42_ERIC
GGTGTTGGCTACGTTCGTTTACCTGTATCTATGCTCATGGGGATGAACTCACTTGCCGCC
TACCTGCAACTCCAAGTAGTTTGGGTATA
>vch:43_ERIC
GGTGTTGGCTACGTTCGTTCACCCCAATCACATAGTTTATCTATGCTCATGGGGATGAAC
TCACTTGTCGCCTACCTGCAACTCCAAGTAGTTTGGGTATA
>vch:44_ERIC
GGTGTTGGCTACGTTCGTTCACCCCAATCACATAGTCTATCTATGCTCATGGGGACTCAC
TCACTTGCCGCCTACCTGCAACTCCAAGTAGTTTGGGTATA
>vch:45_ERIC
TGCTGACTACCTGAAACGCCAAGTCGTTCGGGTATC
>vch:46_ERIC
TGTGCGGGTCGCGAGGGTTTACCCCAATCGCATTGTCTATTGATGCTCATGGGGATCAAC
TCACTGCTTGTTTACTGGCAACTCCAGTTTGTTGGGGTATA
>vch:47_ERIC
GGTGTTGGTTACGTTTGTTCACTCCAATCACAGTGTTTATCTATGCTCATTGGGATGAAC
TCACTTGCTGCCTGCAACTCCAAGCCGTTTGGGTATG
>vch:48_ERIC
TACCTGCAACTCCCAGTAGTTTTGGTATA
>vch:49_ERIC
GTTTGCTCTCTTTCATCACACAGTTTGTCTATGTGTTTACGGAGATTGACAGACTTACCA
CTGACCTGAAGCGTCGAGTCGTTTGGTATA
>vch:50_ERIC
GGTGTTGGCTGCGTTCATTCACCCCAATCACATAGTTTGTCTATGCTCATGGGGATTCAC
TCGCTTGCCGCCTACCTGCAACTCCAAGTCGTTTGGGTATC
>vch:51_ERIC
GGTGTTGGCTAGGTTCGTTCATCCCAATCACAATGTTTATCTATGCTCATGGAGATGAAC
TCACTTGCCGCCTACCTGTAACTCCAAGTCGTTTGGGTATA
>vch:52_ERIC
GGTGTTGGCTACGTTCGTTCACCCCAATCACATAGTTTGCCTATGCTCATGGGGATTCAC
TTACTTGCAGCCTACCTGCAACTCCAAGTCGTTTGGGTATA
>vch:53_ERIC
AGTGTTGGCTACGTTCGTTCACCCCAATCACATAGTGTATCTATGCTCATGGGGATGAAC
TCACTTGCCGCCTACCTGCAACTCCAAGTAGTTTGGGTATA
>vch:54_ERIC
GTCTATCTATGCTCATGGGTATGAGTTCACATGCCTCTTACCTGATATTCCAAGTC
>vch:55_ERIC
GGTGTTGGCTACGTTCGTTCACCCCAATCACATAGTTCGCCTATGCTCATGGGGATTCAC
TTACTTGCCGCCTACCTGCAACTCCAAGTCGTTTGGGTATA
>vch:56_ERIC
GGTGTTGGCTACGTTCGTTCACCCCAATCACATAGTGTATCTATGCTCATGGGGATGAAA
TCACTTGCCGCTTACCTGTAACTCCAAGTAGTTTGGGTATA
>vch:57_ERIC
GATGTTGGCTACGTTCGTTCACCCCAATCACATAGTCTCTCTATGCTTAGGGGGACTCAC
TTGCCGCCTACCTGCAACTCCAAGTTGTTTGGGTATA
>vch:58_ERIC
GGTATTAGCTACGTTCGCTCACCCCAATCACATAGTTTATCTATGCTCATGGGGATTCAC
TCTCTTGCCGCCTACCTGCAACTCCAAGTAGTTTTGGTATA
>vch:59_ERIC
AGTGTTCGCACGTTCGCTCATCCTAATCACATCGTTTGAGATGTTGATGAGGATAGACTC
GTTTTTCGTTTCGCTGCCACTCCAAGTCGTTTTGGGATA
>vch:60_ERIC
TGTCACTCACTTGCCGCCTACCTGCAACTTCAAGTCGTTTGGGTATA
>vch:61_ERIC
GGTGTTGGCTACGTTCGTTTACCCCAATCACATAGTCTGCCTATGCATGGGGATTATGAG
AGCCA
>vch:62_ERIC
TTATCGCCAATCTGCAACTCCAAGTAGTTTGGGTATA
>vch:63_ERIC
GGTGTTGGCTACGTTCGTTCATCCCAATCACATAATGTATCTATGCTCATGGGGATGAAC
TCACTTGCTGACTACCTGCCGCACCAATGAGTTTGGGTATA
>vch:64_ERIC
GGTGTTGGCTACATTCGTTCACCCCAATCACATAGTGTCTCTATGCTCATGGGGATGAAC
TCACTTGCCGCCTACCTGCAACTCCAAGCAGTTTGGTTATA
>vch:65_ERIC
GGTGTGGGCTACGTTTCTTCACCCAATCATAGAGTGTCTCTGGTTTGATGTGGGTGCACA
CAGTGACCGCCGACGTGTCACTCCAAGTCATTAGAGTATC
>vch:66_ERIC
GGTGTTGGCTACGTTCGTTCACCTCAATCACATCGTTTATCTATGCTCATCGGGATTAAC
TAACAGGCTGTTTCCCTACAACGCCAATTCGT
>vch:67_ERIC
GGTCTTGGCTAGGATCATTCCCCCAATCATAGAACTTTCTATGCTCATGGGGATGCTCCC
ACTTGCCTCCTAACTCCAAGTCGTTTGGGTATA
>vch:68_ERIC
GGTGTTGGCTACGTTCGTTCACCCCAATCACATAGCCTCTCTATGCTCATGGGGATGAAT
TCACTTGCCGCCTACCTGCAACTCCAAGTTGTTTGGGTATA
>vch:69_ERIC
GCTGTTGACGGCGGTTATTTCCCATCGCATAACCTATTGGTGCTCGGGGATGAACTCACT
TGGCACCCACCTAACACTCCAAGTCGTCTGGCAATA
>vch:70_ERIC
GGTGTTGGCTGCATTCGTTCACCCCAATCACATAGCGTATCTATGCTCATGGGGATTCAC
TCATTTGCCGCCTACCTGCAACTTCAAGTTGTTTGGGTATA
>vch:71_ERIC
GGTGTGGGCTACGTTCGTTCACCCCAATCACATAGTTTATCTATGCTCATGCGGATTCAC
TCACTTGTCGCCTACCAGCAACTCTAAGTCGTTTGGGTATA
>vch:72_ERIC
TGCCGCCAGCCTGCAACTTCAAGTAGTTTGGATATA
>vch:73_ERIC
GGTGTTGGCTGCCTTTGTCCACCTAATCACATGGAATGTCTATGCTCATGGGG
>vch:74_ERIC
GCTAGGTTGGTTCCCAAGTGTAGAGTCACTCTATACACATAGTGCTACCCAGTGGCCGCT
TACCTGCAACTCACAGTAGTTTGGACATA
>vch:75_ERIC
TGCGCTGGTTACGCTCGTTCACCCAAGCATAGAGTGAGTCTATACTCATGGGGTTTTTCC
TACGGCGGCCGAACTGCAACTCCAAGTCGTTTGGTTATA
>vch:76_ERIC
GGTGTTGGCAACGTTTGTTCATCCCAATCGCATAGTGTATCTATGCTCGTGGGGATGAAT
TCTCTTGCTGCCTACCTGCAACGCCAAGTAGTTTGGGTATA
>vch:77_ERIC
TGGGGATCACTCACTTGCCGTCTACCTGCATCTCAATTCGTTTGGGTATA
>vch:78_ERIC
GGTGTTGGCGGCGTTCACTTTCCCTAATCGCTTATCTATGTTCCTAGGGATGAACTTATG
GGCCGTCTACCTACAACGCCAAGTAGTTTGGTATA
>vch:79_ERIC
GGTGTTGGCTACGTTCGTTCACCCCAATCACATAGTCTATCTATGCTCATGGGGACTCAC
TCACTTGCCGCCTACCTGCAACTCCAAGTAGTTTGGGTATA
>vch:80_ERIC
GGTGTTGGCTACGTTCGCCCCCCAATCACAGTGTTTATCTATATTCATGGAGATGAACTC
TCTTGTCGCCTACCTGCAACTCCAAGTCGTTTGGGTATA
>vch:81_ERIC
GGTGTTGGCTATGTTCGTTCACCCCAATCACATAGTTTAT
>vch:82_ERIC
GGTGTTGGCTAGGTTCGTTCATCTCTATCACATAGTGTGCCTATGCTCATGGAGATGAAC
CCACCTACTGCCTACCTGCAGTGCCAAGTCGTTCGGGAATA
>vch:83_ERIC
GGTGTTAGCTACGTTCGTTCACCCCAATCACATAGTTTGTCTATGCTCATGGGGACTCAC
TCACTTGCCGCCTACCTGCAACTCCAAATTGTTTGGGTATA
>vch:84_ERIC
GGAGTGAGCGACCTTCATTCCCCCAAGCATAGAACCTACCTATACTGGGGGATGAACTTA
CTGTCCGCCTCGCTGCAAAAACAAGTCGTTTGAGGATA
>vch:85_ERIC
GGTGTTGGCTACGTTCGTTCACCCCAATCACATAGTTTGTCTATGCTCATGGGGACTCAC
TCACTTGCCGCCTACCTGCAACTCCTAGTTGTTTGGGTATA
>vch:86_ERIC
GGTGTTGGCTACGTTCGTTCACCCCAATCACATAGTTTATCTATGCTCATGGGGATGAAC
TCTCTTGCCGCCTACCTGCAACTCCAAGTAGTTTGGGTATA
>vch:87_ERIC
GGTGTTGGCTAGGTTCATTCACCCCAAACATAGAGTGAACTATGCTCATGGGGATGAATT
CACTTGCTGCCTACCTGCAACTCCAAGTCGTTTGGGGCTA
>vch:88_ERIC
GGTGTTGGCTACGTTCGTTCACCCCAATCACATAGTCTATCTATGCTCATGGGGACTCAC
TCACTTGCCGCCTACCTGCAACTCCAAGTTGTTTGGGAATA
>vch:89_ERIC
AGTGTTGGCTACGTTCGTTCACCCCAATCACATAGTCTGTCTATGCTCATGGGGATTCAC
TCACTTGCCGCCTACCTGCAACTCCAAGTGGTTTGGGTATA
>vch:90_ERIC
GTTATTGACGAGGCTCGTCCTTTTAATCACAGCATCAGCCTATTTTGAGCGTGATACACT
CACTAGTTGCCCACTTATCACCTCAAGTTGTTTGAGTATG
>vch:91_ERIC
GGTATGGGCGGTGTCTGTCTACTCCAATCACATAGTTATCTATGCTGATGGGGATTCATC
CACTTCCGTTTAACGATGGCTTCAAGTAGCTTGGGTATA
>vch:92_ERIC
GGTGTTGGCTACGTTCGTTCACTCCAATCACAGAGTTTTCCTATGCTCACGGGGACTTAC
TTGCCGCCTAGCTGCAACTCCAAGTCGTTTGGGGATA
>vch:93_ERIC
GGTGTTGGCTACGTTCGTTCACCCCACTCACATAGTCTGTCTATGCCCATTGATATGAAC
GCACTTGACGCCTACCTGCAACTCCAAGTCGTTTGGGTATA
>vch:94_ERIC
GGTGTTGGCTACGTTCGTTCACCCCAATCACATAGTGTATCTATGCTTATGGGGATGAAC
TCACTTGCCGCCTACCTGCAACTCCAAGTCGTTTGGGTATA
>vch:95_ERIC
GGTGTTGGCTACGTTCGTTCACTCCAATCACAGAGTCTATCTATGCTCATGGGGACTCAC
TCACTTGCCGCCTACCTGCAACTCCAAGTTGTTTGGGTATA
>vch:96_ERIC
GGTGTTGGCTACGTTCATTCACCCCAATCACATAGTTTATCTATGCTCATGGGGATTCAC
TCACTTGCCGCCTACCTGCCACTCCATGAGTTTGGGGGACA
>vch:97_ERIC
GGTGTTGGCTCCGTTCGTTCACCCCAATCACATAGTTTGTCTATGCTCATGGGGATGAAC
TCACTTGCCGCCTACCTGCAACTCCAAGTAGTTTGGGTATA
