# Supplementary material for: Systematic identification of stem-loop containing sequence families in bacterial genomes
Source: BMC Genomics. 2008 Jan 17;9:20. doi: 10.1186/1471-2164-9-20 (PMC2267715; doi:10.1186/1471-2164-9-20)
Supplement: Additional file 1 — Family sequences. A zipped archive of files corresponding to families described in Table 3. Each file contains all the family members as sequences in FASTA format. [file 1471-2164-9-20-S1.zip › suppl_data1/Y.pestis_ERIC.txt]

>ype:1_ERIC
TTGGAGTTGCGGGTAGGCAACGAGCGAGTTCCGGTGAGTTGGCTAGAGCCAGTCATTCGA
GAAAGAGCTGCTAACACTGCTGCAACCTCAAGG
>ype:2_ERIC
TTGGAGTTGCAGCAAGGCAGCAAACGAGCCTATCCCGATGAACTGATCCACGTCAGTGAT
TCGGGGGGGCGAGAGCCGCTAA
>ype:3_ERIC
GGTAGGTGAACAGCGAATAAATCCCGATGAACTGACACGAAAGTGATTCAGGTGAGGGGA
TATGGCGAACCCCTTGCAGCGTCAAGA
>ype:4_ERIC
TCAGTGATTCGGGTGAGTGAGCGCGGGTAATGCTGTTGTAGCGCCAGGT
>ype:5_ERIC
TTGGTGTTACAGCAAGGCAGCAAGCAAACGAAGCCCGATGAGCCTATTTATATAAGGTCA
ACGACAAGTCAGTGATTCGGGTGAGTGAGCGCGGGTCATGTCGCTGTAGCGCCAGGT
>ype:6_ERIC
TTGGTGTTACAGCAAGGCGGCAAGCAAGCAAAGCCCGATGAGCTTACATAAGTAAGTGAT
TCGGGTGAGTGAGCGCAGGTAACGCCGCTGTAGCGCCAATG
>ype:7_ERIC
TAAAGTCTACTACAGGTAAGTGATTCGGGTGAGTGAGCACCGCTACCCCCTACGGCCTCA
AGT
>ype:8_ERIC
TTGGCGTTGCAGGTAGGCAGCAAACGAACCAATCCCGGTAAACCTAT
>ype:9_ERIC
TTGGCTTTGCAGGTAGGCAGCCAGTACACGAATCCCGATGAGCTGACTCAAGTCAGTGAT
TCGGGTGAGTACACGCAGCCAACACCCCTGCAACGTCAAGG
>ype:10_ERIC
TTCGAGTTGCAGGAAGGCGGCAATTGAGTAAGCCCCCACCAGTAAGTGACTGGGGTGAAC
GAACGAAAGCAACCAACACTCATGCAGCTTGAAAT
>ype:11_ERIC
TTGGCATTGCAGGTAGGTCGCCAGAAAACACCGCTAATGAGCTTACTCAAGTCAGTCATT
AGGATGAGTGAACGTGGCTAACCCCTGTAACTTCAAGT
>ype:12_ERIC
TTGGCGTTACAGGTAAGTAACCAGCAAACCCCGATGAATTTATTCAACGGATACGCTGAC
GTAGCTACCCCCTGCAACGTCAAAA
>ype:13_ERIC
TCCGAGTTGCAGGAAGGCGGCAACGGCTGCTCACAGGGTAAGCCTCTGGGATAAGCCTCA
TTAATCCTTAAGATTTTACACAAGTCAGTGACTGGGGGTGAACGAAGGCAACTCACGCAC
CTGCAATTTGCAGT
>ype:14_ERIC
TTCGAGGTGCAGGTAGGCAGCAAGTGAACGGATCCTGATGCGCTGGCTTAAGCCAGTGAT
TCCGGTAGGCGAATACCGTTGACCTCCCTACCACATTCAAGA
>ype:15_ERIC
TTCGAGTTGTAGGAAGGCGGCAAGCGAGAGAGTTCCGATGAGTTTACTGTAGTCAGTGAT
TCGGGTGATTGAGCGTAGCCAACGCACCTGCAGCTTGAAGT
>ype:16_ERIC
TTGGCGTTACGAGCCGGTGGCCGCGCACAAATCCCGATAAGCTGATATCCGTCAGTGAGT
CAGGTGAGTGAACAGAGCGCCCTTGTAACCTCAAGT
>ype:17_ERIC
TCCGAATTGCAGAAAGGCGGCAACGGAGCGGCCCTCCTAGGGCTTACATGAGTAAGTGAC
CAAGGGGGACGCAGACAGCCAGCACGCCTGCAATTTGAAAT
>ype:18_ERIC
TTCGAGTTTCAGGAAGGCGGCCACTGAGGGCGTTCTCAGGAACTTACAGAGGTAAGTGAC
TGGGGGAACGAAGTCAGCCAACGCACATGCAACTTGAGGT
>ype:19_ERIC
TTGGCGTTGCAGGTAGGCAGCCAGCGAGCAAATCCCGATGAATCTACTTATTTTAAGGTC
AACGGCCAGTAAGTGATTCGGGTGAGTGAGCGCAGCTAACAACCCTGCAGCTTCAAGT
>ype:20_ERIC
TACTTATTTTAAGATCAACAACACTAAGTGACAGGGATGAGCAAGGGCAGC
>ype:21_ERIC
AAGCTCATTAATCCCCAGGCGCTTATTTATTTTAAGATCAACAACA
>ype:22_ERIC
GGTGTTGCAGCAAGACAGCAAACAAAAGCCCCCCGATGAACTTTAAAAAACAAGTGATTC
GGGTGA
>ype:23_ERIC
GTAAGTAATTCGGGTGAGTGCACGCCGCTAACACCGCTGCGGCGCCAAGG
>ype:24_ERIC
TTGGCGTCACAGCAAGGCAGCAAGTGAACGAGTCCCGATGAGCTTACATCAGTAAGTGAT
TCGGGCGAGCAAACGCCGCTAACGCTGCTGTGGCGTCAAGT
>ype:25_ERIC
GCAGCAAGTGAACGAGTCCCGATGAGCTTACATCAGTCAGTGATTCGGGTGAGCGAACGC
CGCTAACACCCCTGCGGCGTCAAGT
>ype:26_ERIC
TTGGAGCAGCAGGCAGGCAGCAAGCAAACGCGTCCCGATGAGCTTACATCAGTCAGTGAT
TCGGGTAAGTGCGCGCAGCTAACGCCCCTGCTGTTTCAAGG
>ype:27_ERIC
TTGGAGCAGCAGGCAGGCAGCAAGCAAACGCGTCCCGATGAGCTTACATCAGTCAGTGAT
TCGGGTAATGCGCGCAGCTAACGCCCCTGCTGTTTCAAGT
>ype:28_ERIC
GTGGAGCAGCAGGCAGGCAGCAAGCAAACGCGTCCCGATGAGCTTACATCAGTCAGTGAT
TCGGGTAGTGCGCGCAGCTAACGCCCCTGCTGTTTCAAGT
>ype:29_ERIC
TTCGAGTAGCAGGAAGGCGGCAACTGAGCGAATCCCCAGAAACTGACATCAGTTAGTGAC
TGGGGCGAACGGAGGCAGCTAACACATAAGCAACTTGAAAT
>ype:30_ERIC
TAAAGGCAGCTTCAAGTCAATGATTCGGGTGATTGAGAGCAGCCAACACACCTGCACTTT
GAAAG
>ype:31_ERIC
ATTAGTCCCGATGAGCTTACTCAGGTAAGTGATTCGGGCGAGTGAGCGCAGCTAACACCC
CTGTGGATTCAAGT
>ype:32_ERIC
ATTTTAAGGTCAACAACCGGTAAGTGATTCGGGCGAGTGAGCGCAGCTAACACCCCTGTG
GCTTCACGT
>ype:33_ERIC
TTGTCGTTGCAGCAAGGCAGCAAGCGAACAAATCCCGATGAGCTTACTCAAGTAAGTGAT
TCGGGTGAGTGAGAGAAGCTAACACCGCTGCAGCGTCAAGG
>ype:34_ERIC
ATCGAGTTGCAGGAAGGCGGCAACTGAGTACATTCCCAGCCATTTACATCAGTAAGTGGC
TGG
>ype:35_ERIC
TTGTTTTTATATCAAGGCGGCAGAGCCAATCCCCAGAAGCGCACATCGGTGAGTCACTGG
GGTGAATCAAAACCGCTAACGAAGGTAACTTAAAAT
>ype:36_ERIC
TTCGAATTGCAAGCAGGCAGCAACAGAGCGAATCCTAGCGCACTGACGTCAGTCAAGTGA
CAGGGCTAAACGAAGGCCGCCAAACGCATATGCAGCTTGAAGT
>ype:37_ERIC
GATCAGTAAGTGACTGGGGTGAACGAAAGCAGCCAATACACACGCAGTTTGAAGT
>ype:38_ERIC
TTCAAGTTTCAGGAAGGCGGCAACAGAGGGAATCCCTAGAAGCTTATTTATTTTAAGGTC
AACAACAGGTAAGTGGCTGGAGTGAACAAAGACAGCCAACGCACATGTCACTTGAAGT
>ype:39_ERIC
AATCCCGATGAGGCTAATTATCTTAAGGTCAACGACCAGTAAGTGATTCGGGTGAGTGCG
CGCAGCTAACAACCCTGCAGCGTCAAGG
>ype:40_ERIC
TTGGCGTTGCAGATGGAGTAGCCAGCAAACAACCCCCGATGAGGCTAATTATCTTAAGGT
CAACGACCAGTCAGTGATTCGGGTGAGTGCGTGCAGCTAACAACCCTGCAGCGTCAAGG
>ype:41_ERIC
TCAGCGTTGCAGCCAGACGGCAAGCGAACGATCCTGATGAACTGATTTAGATCAAATGAT
TTGAGTGAGCAAGAGCCGCTA
>ype:42_ERIC
TTGAAGTTGTAGCCAGACAGCGAACGAACAGAACCTGCTGAGCTGATGTAAATCAGTGAT
TCGGGTGAATGGAACAGCTACCGCACC
>ype:43_ERIC
TTGGCGTTGCAGCCAGGTAATAAAAAGCGAGGCCTGCATTACTGGTTTATATCAGTGATT
CAGGTATGGAGAGCAGCTAGCACCGCTGCAACTTCAGGT
>ype:44_ERIC
AGCGAGTAAATCCCGATGAACTTATTGATCAGTAAAATTAACGACAAGTCAGTGACTCGG
GTTATTGAGTGTAGTCAACGCACATGCAGCTTGAAGT
>ype:45_ERIC
TTCAAGATGCGGGGCGTTGGTCATCACGAAGATCCTAAGGTGCTTACATGAGTAAGCGAT
TTGGGGGAACGAGAACAACCAACATCTTTGTCGCTTGGAAA
>ype:46_ERIC
TTGCCGTTGCAGCTAGGCAGCAAGTAAGTGAATCCCGATGAGCTTACTCAAGTAAGTGAT
TCGGGTGAGCGAACGCCGCTAACAACGCTGCGGCGTCAAGG
>ype:47_ERIC
TTGCCGTTGCAGCTAGGCAGCAAGTAAGTGAATCCCGATGAGCTTACTCAAGTAAGTGAT
TCGGGTGAGCGAACGCTGCTAACAACGCTGCGGCGTCAAGG
>ype:48_ERIC
TTGCCGTTGCAGCCAGGCAGCAAGTAAGTGAATCCCGATGAGCTTACTCAAGTAAGTGAT
TCGGGTGAGCGAGCGCTGCTAACAACGCTGCGGCGTCAAGG
>ype:49_ERIC
GTCGAGTTGCAGGAAGGCGGTCGCTCAGTGAATCCCCAAGAGCTTACATCAGTAAGTCAC
TGGGTGAGCGAAGGCAGCCAATGCACATGCCGCTTGAAGT
>ype:50_ERIC
TTTATTTTAAGATCAACAACACTCAGTGATTGGGGACAGCCAATGCGCATGCCGCTTGAA
GT
>ype:51_ERIC
TTTGAGTTACATGAAGGCAGCAAAGCGAGATGGCATAACCTCCCCAGAAATTGACATAAG
TCAGTGACTGGGTGAACGAAAGCAGCCAACACACATGCAGCTTGAAGT
>ype:52_ERIC
TCGAGGTTGCAGTCATACGGCAAGTGAATGAATATCAATGCGCTGCCTTAGATCAGTGAT
TTAAAGGGGCGAGAGCGGCTAACACCGCTGCAATATCAATT
>ype:53_ERIC
GCGCATTAATCCCGATGAGCTTACTTACTTTTTTAAAGTCAATACCAGTAAGTCATTCGG
GTCATTGAGCGTAGCCAACACACATGCCGTTTGATGT
>ype:54_ERIC
ATGGCGCTACAGCCCGGTGCAAGCGAACGTCCCCGATGAGCCTATCCAATATAGGTCACT
GATTCAGGTGAGTGTATGTCGTTAACGCCCTGTAGCGTCAAGT
>ype:55_ERIC
TTCAAGATGCAGGAAGGCGGCAAGCCAGAAAGTCCCAATAATCTTATCGATAAGTAACGT
CTACGACAGATAAGTGATTTGGGTGAGTGGTAGCCGCTAACACACCAACAACTTGGAAG
>ype:56_ERIC
TTGGTGCTGCAACCAGGCAAAATGAGGGAATTCTGATGGGTGACTCAAGTCGGTGATTGG
GATAAGCGCGAGCGGC
>ype:57_ERIC
TTCGAGTTGCAGGAAGGCGGCAACTGAGTGCATCCCCAAGAGCTTACACAAGTAAGAGAT
TGGGGTGAACAAAAGCAGCCACCGCAC
>ype:58_ERIC
AGCGAGCAAATCATGATGAGTGTGGCTCACACTGGTGATTTGAGTGAGAAAAAACCGCTA
ACATCGCTGCAACTTCAAGT
>ype:59_ERIC
TTGGTGTTGCAGTAAAGAAACAAGTGAATCCCGATGAGCTTACTCATTTTAAAATCAACG
ACCAGTAAGTGATTCGGGTAAGTGAGCGCCGCTAACGCCGCTGCGGCGTCAAGG
>ype:60_ERIC
TTCGAGTTACAAGAAGGCGGCAACTGAGTAAATCCCCAGGAGCTTACATCAGTAAGTGAC
TGGGGTGAGCGAAGGCAGCCAACGCACTGGTAGCTTGAAAT
>ype:61_ERIC
TTCGAGATGCAGGTAGGCGGCAACCGAGTAAATTCCCAGGAGCTTAGAGAACTAAGTGAC
TGGGATGAGCCTGGACAGCCAGCACCTCTGTAGCTTGAAGG
>ype:62_ERIC
GTCGAGATGCGGGTAGGCGGCAACCGAGCAAACTCCCAAGCGCTTAGATAACTAAGTGAT
AGGGATGAGTAAGGGCAGCCAACATCCCTGTAGCTTGAAAG
>ype:63_ERIC
TGAGTGCGCGCAGCTAACACCCCTACAGCGTCAAGG
>ype:64_ERIC
TTCGAGATGCAGGTAGGCGGCAACCGAGTAAATCGCCGGGAGCTTAGATAGCTAAGTGAC
TAGGGTGAGC
>ype:65_ERIC
TTCGAGTTGCAGGAAGGCGGCAAGCGAGAGAGTTCCAATGAGCTTACTGGAGTAAGTGAT
TCGGCTGATTGAGCGCAGCCAACGCACATGCAGCTTGAAGT
>ype:66_ERIC
AGCGAATTAGCGCCGATGAGCTTACATCAGTAAGTGATTCGGGCAAGTGAATGCCGCTAA
CCCCCCTGTAATGTCAAGA
>ype:67_ERIC
TTAGCGTTGCCGCCGGGCAGCAAGTGAACGAGGCCCGATAAACTGACTCACGTCAGTAAT
GAGGGTAAGTGAATACCGCTAACG
>ype:68_ERIC
AATCCTGATGAGCAGATTCATGCGGTAATTCGGTTAAATTAAAGCCGTTAACACCGCTGC
AACGTCAAAT
>ype:69_ERIC
GCGCATTAATCCCCAGAAGTTTATTTATTTTAAGGTCAACAACAGGTAAGTGACTGGGGT
GAACAAAGGTAGCCAGCGTACAGGCAACGTGCAGT
>ype:70_ERIC
ATTAATCTCGATGAGTTTACTTAATTTTTTAAGAGCAATATCAGTAAGTGATTCGGTTTA
TTGAACGTAGAAAATGCATATTCAACTTGAAGT
>ype:71_ERIC
ATTAATCCCCAAGAGCTTATTTATTTTAAGGTCAACAACAACTAAGTGACTGGGATAAGC
AAGGGCAGCCAACCCCCCTGCCGCTTGAAAG
>ype:72_ERIC
ATTAATCCCGATGAGTCTATTTACGTTAAGGTCAACGCTCAGTCAGTGATTCAGGTG
>ype:73_ERIC
TTGGAGTTGCAGGTAGGCAGCAAGCAAACGCATCCCGATGAGCTTACTCAAGTAAGTGAT
TCGGGTAAGTGCGCGCAGCTAACACCCCTGCAACTTCAAGG
>ype:74_ERIC
AAATCCCGAATCACTTACTTATTTTAAAGTCAACAACCAGTAAGTGATTCGGGTAAGTGC
GCTCAGCTAACCCCCTGCAGCCTCAAGG
>ype:75_ERIC
TTGGAGTGGTAGGTAGGCAGCCAGCAAACGAATCCCGATGAGCTGACTCACGTCAGTGAT
TCGGGTAAGTGCGTGCAGCTAACACTCCTACCACTTCAAGA
>ype:76_ERIC
CACATCAGTGATTCGGGTAAGTGCGCGCAGCTAACACCCCTACCACTTCAAGG
>ype:77_ERIC
ATTAATCCCGATGAATCTATTTATTTTAACGTCAACGACCAGTAAGTGATTCGGGTTATT
GAACGTAGCCAACGCACATGTAACTTGAAGT
>ype:78_ERIC
ATCACGGTGAGCGTAATTCAGTCAGTGATTCGAGTGAGTGAACGCGGCTAACACCACTGT
AACCTCAAGT
>ype:79_ERIC
TTGGAGTCGCCAGTAGGCTGCAAGCAAACGAACCCCGATGAGCAGATACCAGTATGTGCT
TAGGATAAGTAAGCGCCGCT
>ype:80_ERIC
TTGGCGTTGCAGGTAATCAGCCAGCGAATCTTGATGAGCCTACGAAGGCCAAGTGATTCG
AGTGAGCTGGGGCTGCTAATACCGCAGTAACGTCAAGT
>ype:81_ERIC
ATTAATCCCGATGAGCTTATTTATTTTAAAGTCAACTACCAGTAAGTGACTGGGGTGA
>ype:82_ERIC
TTAGCGTTGCAGCCAGATAGCAATCAAGCGAACCCCGATGAGGTCACATCCGTCAGTGAT
TCAGGTGAGTAAGAGCCGCTAACGACGTTATGGCG
>ype:83_ERIC
GGCGGCAACCGTGTCAATCCCCAGGCGCTTAGATAACTAAGTGACGGAGGTGAGCAATAG
CAGCTACCCTGCATCTTGAAGG
>ype:84_ERIC
TTAAAGTTGTAGCCAGGCAGTAAGTGCGCAAATTCTGATGAACTGACTCAAGTCAGAGAT
TCAGATGAGTGAGAGCCGCTAACACACTGCAACTTCAAGG
>ype:85_ERIC
TTCGAGTTGCAGGAAAACGACAATGGAGTAAGTCCCCAGGTGCTTATTTATTTTAAGGTC
ACCAACAAGTCAGTGACTGGGGTGA
>ype:86_ERIC
CTCATGATGCAGGGAGGCAGCAACCGAGCAACCCCTAGGAGCTTAGATAACTCAGTGACT
GGGGTGAGCAAGGACAGTTAACCCCCCCAGCACCTTGAAGG
>ype:87_ERIC
TTAGCGTTACGGGTAGGCAGCACTGATGAACTGGCTTAGAACAGTGATTCGGATGAAAGA
ATGTGGCTAACAACGCTGTAACTTCAGGT
>ype:88_ERIC
TTGGCATTGCAGGCAGGCGGTAAGCGAACGACACCCAATGAGCTGGCTCAAGTGAGTCAA
TGAGTCAGTAAGTTGGGCGAGTGAATGTAGCTAACAACCCTGCGACGTCAAGG
>ype:89_ERIC
TTCGAGCTTCAGGAAGGCGGCAACTGAGAGAATCCCCAGAAGCTTACACAGGTAAGTGAC
TGGGGTGAACGAGGACAGCCAACGCATATGCA
>ype:90_ERIC
GCGTTGACTCACCCCTAAATAATTCGGGTTACTGAACCTAGCCAACGCACATGCAGCTTG
GAGT
>ype:91_ERIC
GACCAGTCAGTGACTGGGGTGAACGAAAGCCGCCAACACACCAGCAGCTTGAAAT
>ype:92_ERIC
TGTAGCAAGGTGACAAATACACGGGTCCCGATGAGTTCACTTAGGTAAGTGGCCCAGACG
AGAGTCGATAACACCGCTGCAACGTCAAAT
>ype:93_ERIC
ATTAATCCCGATGAGTCTATTGATTTTAAGGTCAACGACCAGTAAGCAATTCGGGTGAGT
GAACGCCGCTAACGCCGCTGCAACGTCAAGG
>ype:94_ERIC
TTAGTGTTGCAGGTCGTCAGTCAATCAACACGTCCCGGCGAACTGATTCGTGCCAGTAAT
TCGGGGCGTGACAGCCGCTAGCAAACCTGTAACTTCAGAT
>ype:95_ERIC
ATTAATCTCGATAAGCTTACTTATTTAAGGTCAACGACCAGTAAGTAATTCGGATTATTG
AACGTAGCCAACGCACAGGTAACTTGAAGT
>ype:96_ERIC
TTCAAGATGCAGGTAGTCAGCAACCGAGCAATCCCCAGGAGCTTAGATAACTCAGTGACT
GGGGTGAGCAAGGGCAACTAACCCCCTTCATCTTGAAGG
>ype:97_ERIC
TTCGAGATACAGGTAGGCGGCAACCGAGTAAATCCCCAAGATCTTAAATAATTCAGTGAC
TGGGGTAAGAAAGGCTAGCTAACACCTCTGTATCTTGAAGA
>ype:98_ERIC
TTGGCGTGGCAGGTAAATGGCCAGCAGGCGGATCCCGATGTGCTGACTCAAGTTTGTGAT
TCGGATGAGTGCGCGCAGCTAACACGTCAACAGCGTCAAGC
>ype:99_ERIC
TTCGAGTTGCAGGAAGGCAACAACAGAGTAGGTCCCCAGGAACTTATTTATTTTAAGGGC
AACGACAGGTAATTGACTGAGGTGA
>ype:100_ERIC
TTACTCAAATCAGTGATTCGGATGAGTGGACACAACTCCCCCCGGCAGCCTCAAGT
>ype:101_ERIC
TTGGCGTTGCAGGTAGGCGGCAAGCGAATGAATCCCGCTGAACTTACACGGCGAGTGAAT
ACGCGTAGCTAACCCCCCT
>ype:102_ERIC
CGCGTTGCAGGAAGGCGGTAACTGAGTAGGTCCCCAGGAGCTTAATTTATTTTAAGATCA
ACGACCCGTGAGTGACTGGGGTGAACGACGGTAATCAACACACATGCAGTT
>ype:103_ERIC
TTCGAGTTACAGGAAGGCGGCAACGAAGCGAGTCCCCAGGAGCTTACATCAGTAAGTGAC
TGGGGTGAACGACGGCAGCCAACGCACATGCAACTCGAAGT
>ype:104_ERIC
TCAATCAGTAAGTAAGTGACTGGGGTGAACGACGGCAACCAACGCACAGGCAACTTGA
>ype:105_ERIC
TAAATAATTCGAGTTATTGAATGTAGCCAACGTACATGCAGCTTGAAAT
>ype:106_ERIC
AGTGATCCAGGTTATTGAACGTAGCCAACGCACATGCAGCTTGAAAT
>ype:107_ERIC
TTCGAATTGTAGAAAAACGGCCACGGAGTGAATCCTCAGGCGCTGACATAAGCAAGTGAC
CAGGGTGAACGAAGAGAGCCAATGCAGATGCAATTTGGGGT
>ype:108_ERIC
TTGGCGTTGTAGGAAGGCGGCAACGAAGTAAGTCCCCAGGCGCTTACATAAATAAGTACC
TGGGGTTGTTGAGCGTAGCCAACACAGATGCAGCTTAAAGT
>ype:109_ERIC
AATCCCCAGTCAATTAGATAACTCAGTGACTGGGGTGAGCAAGGGCAGCTAACACGCCCG
CAGTTTG
>ype:110_ERIC
TTCAAGATGCAGGAAGGCGGTAAACGAGGGAGTCCCGATGAGCTTACATCCGTTAAGTGA
TTCAGATGAACGAGACCATCCTGCACGCCTGCAACTTGAAAG
>ype:111_ERIC
AACGTCAGGTCAGTGATTCGGGTGAGCGAGTGCCGCTAACAACGCTGTAGCGCCAAGG
>ype:112_ERIC
ATTAATCCTCAGGCGCTTATTTATTTTAAGGTTAATGACGCGTCAGTGACTGGAGTGAAC
GACAGCAGCCAACACATGCAGCTTGAAGT
>ype:113_ERIC
TTGGCGTTGTAGCAAGGCAGCAAACGAAAGCATCCCGATGAACTGACATTAGTCAGTGAT
TCGGGTAAGTGAGTGCCGCTAACGCTGCTACGGCGTCAAGG
>ype:114_ERIC
TTGGCGTTGTAGCAAGGCAGCAAACGAAAGCATCCCGATGAATCTATTCATTTTATGACC
AAAAACCAGTCAGTGATTCGGGTAAGTGAATGCCGCTACCGCA
>ype:115_ERIC
TTCGCTTGCAACAAAACAGCAAGCGAAAGCATCCCGATGAATCTATTCATTTTATGACCA
AAAACCAGTCAGTGATTCGGGTAAGTGAGTACCGCTAACGCA
>ype:116_ERIC
GTGGTGTTACTACAGGGCAAAACGCGCGAATCCCCGAATTGACACACCCGTAACTCAGAT
AATTGAGAGCAGCTAACCACCCTGCAACTTCACGT
>ype:117_ERIC
TTGGCGTTACAGCTAGGCAGCAAACGAACGCGTCCCGATGAGCTTACATCAGTAAGTGAT
TCGGGTGAGAGAGAGCAGCTAACAACGCTGTAGCGTCAAGT
>ype:118_ERIC
TTGGCGTTACAGCTAGGCAGCAAACGAACGCGTCCCGATGAGCTTACATCAGTAAGTGAT
TCGGGTGAGAGAGAGCAGCTAACAACACCGTAACGTCAAGT
>ype:119_ERIC
TTGGCGTTACAGCTAGGCAGCAAACGAACGCGTCCCGATGAGCTTACATCAGTAAGTGAT
TCGGGTGAGAGAGAGCAGCTAACAACACCGTAACGTCAAGT
>ype:120_ERIC
GGCAGCAAACGAACGCGTCCCGATGAGCTTACATCAGTAAGTGATTCGGGTGAGAGAGAA
CAGCTAACAACACCGTAACGTCAAGT
>ype:121_ERIC
TTGGCGTTTCGAGCCGGTAGGCAGCAAACAAATCCCGATGAATCTATTTATTTTAAGGTC
AAACGACCAGTAAGTGATTCGGGTGAATGAATGCCGCTAACCACGCAGTAGCGTCAATT
>ype:122_ERIC
TTGACGTTGTAGAGAGCTGGCAAACGAATCCGATGAATTTAAAAAAATTAGTCATTCGGG
TGAGGGGCGTAGTTAGCCTCTGCGGCTTCAAAT
>ype:123_ERIC
GGTAAGCCGCAAGGATGAGGCGCATTAATCCCGATGAGCTGAGTGACTTTTTTAAGGTCA
ATACCCGTAAGTGATTCGGGTGATTGAATGTAGCCAACACACATGTAGCTTGAAGT
>ype:124_ERIC
TTCGAGTTGCAGGAAGGCGGCAACTGAGTAAGTCTCAGGAGCTTATGTATTTTGAGGTCA
ACAACAAGTCAGTGACTGGGGTGA
>ype:125_ERIC
TTCAAGATACAGGTAGGCAGCAATCGAGTAAATCCTCAGTCACTTAGATAACTAAGTGAC
TGAGGTGAGCAAGAGCAGCTCCCCCCCCTAGATATTGAAGG
>ype:126_ERIC
TTCGAGTTTCAGGAAGGCGGCAACTGAGTAAGTCCCAGGAGCTTACACCAGTAAGTGATT
GGGCTGAACGAAGACAGCCAACATACATGCAACTTGAAAT
>ype:127_ERIC
TTTAAGTCAGTGATTCGTGTGAGCGAAAACGGCTAACACCGCTGCAACTTTATAT
>ype:128_ERIC
TGCAGTAAGGCAGTAAACATGCGAGTCCGGCAGAGCTGTTCAAAACGCCGTGATTCGGGT
GAGTAAACGCTGCGAATACGGCTGCAACTTCAGGT
>ype:129_ERIC
TTGGCGTTGTAGGCAGCAAGCGAGTCAATCCCGATGAGCTTACTTATTTTTTAAGGCTAT
GATCAGTAAGTGATTCGAGGGCTAGCATCCCCGCAGCGTCAAGA
>ype:130_ERIC
TTCGAATTGCAGGAAGGCGGCAAGCGAGAGAGCCCCGATGAGCTTACTGTAGTAAGTCAT
TCGGATGAAT
>ype:131_ERIC
TTCGAGTTGCAGGAAGCCAGTAGTTGAGTCAATCCCCAAGCGCTTACACCAGTAAGTGAC
TGGGATAATTGAGCGCAGCCAACATACATGCAATTTGAAGT
>ype:132_ERIC
TTGGCGTTGCAGGTAGGCAGCCAGCAAACTCATCCCGATGAGCTTACTCAAGTAAGTGAT
TCGAGTGAGTGCGTGCAGCTAACCCCCTGTGGCTTCAAGG
>ype:133_ERIC
TTGGTGTTGCAGCCAAGCGGTAAACACGTAATGCCCGATGAACTGACGAATATATCAGTA
AATTGGATAAGTAGGTGCTGCT
>ype:134_ERIC
TTGACGTTGTAGCAAGGCAGTAAGTGAACGCATCCCAATAAACTGGCTCATGTCAGTGAT
>ype:135_ERIC
TTCGAGTTGCAGGAAGGCAGCAAGGGAGATAATCCCGATGAGCTTACTGTTCGTAAGTGA
TTCGGGTTATTGAGTGCAGCCAACGCATACGCAGCTTGAAGT
>ype:136_ERIC
TATTTATTTTAAGGTCAACGACCAAGAAATAATTTGGGCAATTGAGTATAGCCAACGTAT
ATGCAGCTTGAAGT
>ype:137_ERIC
TTAGCGTTGCAGGTAGCCAGCAAGCGAACGAATCCCGATAAGCTGATATCAGTCAGTGAT
TCGGGTCAGTGAACCTAGCTAACAGCCCAGCAGCGTCAAGT
>ype:138_ERIC
TTGGCGTTGTAGGTAGGCTGCGAACGAATCCCGATGAGTCTCTTCATTTTAAGGTTAACG
ACCCGTAAATGATTCGGGTGAGTGAACGTAGCTAACCCCCTGCAACGCCAAGG
>ype:139_ERIC
TTCAAGATACAGAGCGGCGGCAACTGGATGGCACCCAAGAGCGGACACAAGTCAGTAATT
AGGGGGAACGAAGGAAGCCAACGCATCTGCAACTTGCAAG
>ype:140_ERIC
GCCAATGGCAAATCAGTGACTGGGGTGAAGGAAGGCCGCCAACGTACAGGCGACTTGAAA
T
>ype:141_ERIC
CTCGTGTTACAGCCAGACAAACGAGCGCATCACGATGCGCTGACTCCCGCCAGTGATTCG
GATGAATGAGCGCCGCTGAGACCGCTGCAACGTCAATG
>ype:142_ERIC
CATCAATCAGTGATTCCGGGTGAGTGAGAGCAGCGAATACCGCTGCAGCTTCAAGT
>ype:143_ERIC
TTCGAGCTTCAGAAAGGCGGCAAGTGAAAAAACCTTGATGGGTCTATTTATTTTAAGGTC
AAAAACCAGTAAGTAATTAAAATCATTGAGAGTAGCTAACGCACATGCAGCTTGAAGT
>ype:144_ERIC
TTCGAGTTGCGGGAAGGCGGCAATGGAGAGAATCCCCGGGAGCTGACATCAGTAAGTGAC
CGAGATGAGCGAAGGCAGC
>ype:145_ERIC
TTGATGTTGCAGTTAGGCAGTAAGGCCGTTATTGAGTGAACCCCGATGAGCTCTCTCAGT
GAGTGACTCGGG
>ype:146_ERIC
TTGGCGTCGCAGGTAGGCAGCAAGTAAATGAATCCCGATGAGTCTATCTATTTTAAGGTC
AACAACCAGTCAGTGATTCGGGTGAATGCACGTAGCTAACACCCCTGCGGCTTCAAGA
>ype:147_ERIC
TTCCATCACTCAGTGACTGGGGTGAGCAAGGGCAGCTAACTCCCTGCATCTTGAAGG
>ype:148_ERIC
TTCGAGTGGCAGGAAGATGGCAACTGCGTCAGTCCCCAGGAGATTATTGATTTTAAGATC
AACAACAAGTCAGTGATTGTGGTGA
>ype:149_ERIC
TTCGAGTTGCAGGAGAGCGGTAACCGAGTGAGTCCCTAAGCATTTTCGATATTGGGAGGA
ACAACGGGAGCTAGCGTACAGGCAACTTGGAGT
>ype:150_ERIC
TGCAGGAAGGTGGCAACCAAGCGAATCTTCAGGGCCTTATAGAAGGCAAGTGACTGCGGG
TGAACGAAGGCGGTCAGCACAG
>ype:151_ERIC
TGCGAGTTGTAGGAAGGCGGCAATTGAGTAAATGCCCAAGCGCTGACAGGAGTCAGTGAC
GCGG
>ype:152_ERIC
TTCGAGTTACAGGAAGGTGGTAAGGGATCTCATCCCTATGCGCTTCTTTATTTTAACGTC
AACGACCAGTAAGTGATTCGGGTTGTTGAGCGTAGCCAACGCACATACAGTTTGGCGG
>ype:153_ERIC
TTCGAGTTGCAGGAAGGCGGCAAGCAATATAATCCCGATGAGTCTATTTATTTTAAGGTC
AA
>ype:154_ERIC
TGACTTATTTTAAGGTCAATAGCCAGTAAGTGATTCGGGTGATTGCGCATAGCCAATGCA
CATGTAGCTTGACGT
>ype:155_ERIC
TCGGGTAAGTGATCATAGCTAACCACCCTGCAGCTTCAAGT
>ype:156_ERIC
TCAGTCAGTGATGCGGCTGATTGCGCATAGCCAACGCACATGTAGCTTGATGT
>ype:157_ERIC
TTGGCGTTGCAGTAAGGCAGCAAATAAACGGGTCTCGAAGTCAGTGATTCG
>ype:158_ERIC
TTCAAGTTGCAGGAAGGCGGCAAACAAGAGGATCCCGATGAGCTTACACAGGTAAGTCAT
TTGGGTGAACGAGCGCAACCAACACCTGTAGTTTGAAAG
>ype:159_ERIC
TTGGAGTTGCAGCCAGGCAGCCAATGAGCGAGTCCCGATGAGCTGACTGGTGTCAGTGAT
TCGGGTGA
>ype:160_ERIC
AAGCTCATTAATCCCCGGTCACTTAAATAACTCAGTGACTGGGGGTGAGCAAGGGCAGCT
AACCCCTGCATCTTGAAGG
>ype:161_ERIC
TTCGAGTTGTAGGAAGGCGGCAATTGAGTAAGTCCTCAGAATTTATTTTAAGGTCAACAA
CAAGTCAGTGACTTGGATGA
>ype:162_ERIC
TTTGAGTTACAGAAAGGCAACAAGGGAGTAAGTTCCAAGGAGTTTACACAAGTGAGTAAC
TGAAGTTATTAAGCGTAGTCAATGCACATGTAGCTTGAAAT
>ype:163_ERIC
TTCGAGTTGCAGGCAGGCGACAACTGAGCAAATCCCCAGGATCGTATTTATTTTAAGGTC
AACGGCACTAAATGACTGGGATGAGCAAGGGCAACTAACCCCCTGCATCTTGAAGG
>ype:164_ERIC
TTTACGTGGCAGGAAGGCGGCAATTGAGTGAATCCCCAGGAGCTTACACCGGTAAGTGAC
TGGGGTGAATGAAGGCGGCCAACGCATCTGCAGCTTGAAAT
>ype:165_ERIC
TTCAAGTGGCAGGAAGGCGGCAATTGAGCGAATCCCCAGGAGCTTACACCGGTAAGTGAC
TGGGGTGAGTGAAGGCGGCCAACGCATCTGCAGCTTGAAAT
>ype:166_ERIC
TTCAAGTGGCAGGAAGGCGGCAATTGAGCGAATCCCCAGGAGCTTACACCGGTAAGTGAC
TGGGGTGAGTGAAGGCGGCCAACGCATCTGCAGCTTGAAAT
>ype:167_ERIC
TTGTTGTTGCAGCAAGGCCGCTAACGCGCAAACCCCGATGAGCTGACAGGCGTCAGTCAT
TCGGGTTCATGAGAGCGGTGAACACCGTTGCAACGTCAAGG
>ype:168_ERIC
TTGGCGTTGCAGCAAGGCAGCAAGCGAGCGCATCCCGATGAGCTTACTCAGGTAAGTGAT
TCGGGTAAGTAAGCGCCGCTAACACAGCTGCGGCATCAAGG
>ype:169_ERIC
GATTCGGGTAAATGAGCGCAGCTAACACCGCTGTGGCGTCAAGG
>ype:170_ERIC
ATGATGTTGCGGCCAAGTGGCAAGCGAACGCATTTTGACGAGCTGGCTCAGGTCAGTGAT
CTTGGTGAGCTGACGTCGCGAATACCGCCGCCATACCAATG
>ype:171_ERIC
GCAGCCAGCAAATGAACCCCAATAAATCAGTGATTCAGGTGAATATGCGTAGCTAATCCC
AGAGGGACTTCAAGT
>ype:172_ERIC
TTCGAGTTTCAGGAACGCGGTAATTAAGGTAGCCCCCAGGAGCTTATTTATTTTAAGGTC
AACAACAGGTCAGTGACTGGGGTGAACAAAGACAGCCAACGTACATGCAACTTGAA
>ype:173_ERIC
TTGGAATTACAGCTAGGCAGCAAGCGAATGAATCCCGATAAGCTGACTCACGTCAGTGAT
TCGGGTGAGTGAGTGCCGCTAACAACGCTGCAATTTCAAGT
>ype:174_ERIC
TTGGAATTACAGCTAGGCAGCAAGCGAATGAATCCCGATAAGCTGACTCACGTCAGTGAT
TCGGGTGAGTGAGTGCCGCTAACAACGCTGCAATTTCAAGT
>ype:175_ERIC
TTGGAATTACAGCTAGGCAGCAAGCGAATGAATCCCGATGAGCTGACTCACGTCAGTGAT
TCGGGTGAGTGAGTGCCGCTAACAACGCTGCAATTTCAAGT
>ype:176_ERIC
TTGGTGTTGCAGCCAGGCAGTAATCGAGGAAATCTCGTTGAGCTGACCCCGTCAGTGATT
CGGGTGA
>ype:177_ERIC
ATTAATCCTGATGAGTCTATTTATTGCAAGGTCAACGACCAGTAAGTGATTCGGGTGAGT
GAACATAGCTAACACCGCTGTAGCGTCAAGT
>ype:178_ERIC
TTGGCGTTACAGCAAGGCAGAAAATCCCGATGAGTCTATTTATTGTAAGGTCAACGACCA
GTAAGTGATTCGGGTGAGTGAACGTAGCTAACACCGCTGTAGCGTCAAGT
>ype:179_ERIC
TTGGCGTTACAGCAAGGCAGCAAGTGAGCAAATCCCGATGAGTCTATTTATTGTAAGGTC
AACGACCAGTAAGTGATTCGGGTGAGTGAACGTAGCTAACACCGCTGTAGCGTCAAGT
>ype:180_ERIC
TTGGCGTTACAGCAAGGCAGCAAGTGAGCAAATCCCGATGAACTTACATGAGTAAGTGAT
TCGGGTGAGTGAACGTAGCTAACACCGCTGTAGCGTCAAGG
>ype:181_ERIC
TGAATCCCGATGCGTCTATTTATTTTAAGATCAATGGCCGATAAGTGATTCGGGTGAGCG
AACATAGCTCCCCCTACAGCGCTAGGG
>ype:182_ERIC
TTTGAGTTGCAGGAAGGCGGCAACTCAGTGCATCACGAGGAGCTTACATCAGTAAGTGGC
TGGGGTGAGCGAGGGCAGCCCACGCACATGCAACTTGAAGT
>ype:183_ERIC
GATGAGGCTATTAATTTTGAGGCCAACGATTAAGTGATCCGGGTGAGTGAGCGCAGCTAA
CACCGCTGCGGCGTCAAGT
>ype:184_ERIC
TTGGCGTTGCAGCAAGGCAGCAAACGAATGAGTCCTGATGAGCTGACATCAGTCAGTGAT
TCAGGCGAGTGAGAGCCGCTAACACCGCTGCGGCGTCAAGG
>ype:185_ERIC
TTCGAGTTGCAGAAAGGCGACACCTGAGTGGTTCCCCAAGCCCTGACGAAAATCAAGTGA
CTGGGGTGAACGAAGGCGGTCAACCCTCATACAACGTGCAAA
>ype:186_ERIC
TTGGCGTTACTGCCAGGTAAAACGAATGGATTCCGATAAGCAGACTCAGGAAAATAATTG
GGGGTAATGAATGCCATTAATACTGTGGCAGCGTCAAAT
>ype:187_ERIC
ACATCAGTAAGTGATTCGGGTGAGAGAGCGCAGCTAACACCGCTGTAGCGGTAAGT
>ype:188_ERIC
TTGGCGCTACAGCTAGGCAGCAAGAGAACGCATCCCGATGAGTCTATTTATTTTAAAATC
AACGACCGTTAAGTGATTCGGGTAAGTGAACGCAGCTAACAACGCTGTAGCGTCAAGG
>ype:189_ERIC
TTGGCGTTCCAGCAAGGCAGCAAGAGAACGAATCCCGATGAGCTTACATTAGTAAGTGAT
TCGGGTGAGTGAGCGCAGCTAACACCGCTGCAACGTCAAGT
>ype:190_ERIC
TTGGCGTTGCAGCCAGGCGGCCGATGAACTGAGATCAGTCAATAAGTTGGGTCAGTAAAA
GCCCCCCCCCCTGCAGCGTCAAAA
>ype:191_ERIC
CAGGTAGGCTGCAAATAAATCACGGCTAGCTGACAACGTCAGTGATTCGAGTGAATACCT
GCAGCGAACGACCCTGTAGCGTCAAGT
>ype:192_ERIC
TTCGAGTTGCAGGAAAGCGGCAAACCGAGCGAATCCCCAAGAGCTTATGTATTTTAAGGT
CAACGACCAGTCAGTGACGGGGATGAGCGAAGGCAACCAACGCACATGCAACTTGAAGT
>ype:193_ERIC
TTGGCGTTGCAGCAAGGCGGCCAGTGAACAAGTCCCGATGAGTCTATTTATTTTAGGGTC
AACGACCGGTAAGTGATTCGGGCGAGTGAGCGCAGCTAACCGTCCATCCAGCTAAAACCG
CGACAGCGTCAAGG
>ype:194_ERIC
TTGGCGTTACAGCAAGGCAGCAAACGAATGAATCCCGATGAGCTTATTTATATAAAGCCA
ACGACAGGTCAGTGATTCAGGTAAGTAAGTGCAGCTAACACCGCTGTAGCGCCAAGG
>ype:195_ERIC
GTGGTGTTGCAGGTAGGCAGTAAGAGAGTGGCCCCGATGGGCTTAGATAAGTAAGTGATT
CGGGTAAGCGGACACCACTAACAACCCTACGGCTTCAAGT
>ype:196_ERIC
TTTAAGGTGCAGGAAGGCAGCAAGCGAGAGAGGCTTAATGAGCTTATACCAGTAAGTGAT
TTGGGTGATTGAACGCAGCCAACGCACATGCAGCTTGAAGT
>ype:197_ERIC
CTGGCGTTATAAGCAAGCCGCAAGCAAATGGATCCCGAGAAGTTTATTTCGGTAAGTGAT
TCGAATG
>ype:198_ERIC
TTCAAGGCGTAGGAAGGCGGCAAAGGAGTAAATCCCGCATCATTGACATCAGCAAATAAT
ACGGATGAACGGGAACTGCC
>ype:199_ERIC
TTGGTGCTACAGCAAGGCAGCAAACGAACGCATCCCGATGAGCTTACTCAGGTAAGTGAT
TCGGG
>ype:200_ERIC
TTGGCGTTACAGCAAGGCAGCAAACGAACGCATCCCGATGAGCTTACTCAGGTAAGTGAT
TCGGG
>ype:201_ERIC
TTGGCGTTACAGCAAGGCAGCAAACGAACGCATCCCGATGAGCTTACTCAGGTAAGTGAT
TCGGGTAAGTGAGTGCCGCTAACACAGCTGTAGCGCCAAGG
>ype:202_ERIC
TTCAAGATGCAGGTAGGCAGCAACCGAGTAAATCCCCAGGAGCTTAGATAACTAAGTGAC
TGGGGTGAGCAAGGGCAGCTAACCCCCCTGCATCTTAAAGG
>ype:203_ERIC
TTTGAGTTTTAGGAAGGCGGCAAGCGAGGTAATCCCGATAAGCTTGCATAAGTAATTGAT
TTTGATGAGTACGCGCAGCTAACGATCCTGTAATTTCAAAT
>ype:204_ERIC
AGTCCCGATGAGTCTATTTATCTAAGGTCAACGACCAGTAAGTGATTCGGGTGA
>ype:205_ERIC
ATTAATTCCGATGAGCTTACTGACTTTAAAGTCAACGACCAGTAAGTGATTCGGGTTATT
GAGCGTCACCAACGCACATACAGCTTGAAGT
>ype:206_ERIC
TTGGCGTTGCGGCCAAGCAGCAAACGAACGAAATCCTGCAGATCTGAATTAAGTCAGTAA
ACCGGATAAGTGAGGGCCGCGAATACCGCTGTAACGTCAAAT
>ype:207_ERIC
AATCCCGATGAACTTATCTATAAGTAAAATCTACTACAGGTAATGGATTCAGGTGAGTGA
ACATAGCGAATCCCCCTATAGCATCAAAC
>ype:208_ERIC
TATCAGTCAGTGATTCGGGTGAGTGAGTGCCGCTACCAATGTTGTAACTTCAAGA
>ype:209_ERIC
TTGGTGTGGCAGCTAGGCAGCAAACGAATGAATCCCGATGAGCTGACACCAGTCAGTGAT
TCGGGTGAATGAGTGCCGCTAACAACGCTGCAACTTCAAGT
>ype:210_ERIC
TTCAATGTGTAGGAAGGCGGTAAAAATAGCGTAAGACAGTAAAAATGTAGGAAGACAGGA
AAATAGCGTAAGGCAGTAAAATATAGAAAGGCGGTAAATGGCAAATAGCCAGGCCCGAAG
AATTTACATAAGTCAGTGATTCGGGTAGATGAGAGTAGCCAACACACCTGCGGCTCGAAA
G
>ype:211_ERIC
TTGGTGTTACAGCTAGGCAGCAAGCGAATGAATCCCGATGAGCTGACTCACGTCAGTGAT
TCGGGTGAGTGAGTGCCGCTAACAACGCTGTAGCGCCAAAT
>ype:212_ERIC
TTGGTGTGGCAGCTAGGCAGCAAGCGAATGAATCCCGATGAGCTGACTCACGTCAGTGAT
TCGGGTGAGTGAGTGCCGCTAACAACGCTGTAGCGCCAAAT
>ype:213_ERIC
AACAAGACAGTAAATGAACAAGTCCCGATGAGTTGATTCGGGTGGGTGAGTGCCGCTAAC
AACGCTGTAGCGCCAAAT
>ype:214_ERIC
TTCGAGTTACAGGAAGGCGGCAACTGAGCGAATCCCCACGAGCTTACATAGGTAAGTGAC
TGGGGTGAACGAAGGCAGCCAACGCACATGCAACTCGAAGT
>ype:215_ERIC
TTGGGGTTGCAGCAAGTCAGCGAATCCCGATGCGCTGATCCAGGTCAGTGATTCGGGCGA
ATGAATAACGCTAACACTGCTGTAATTTCAAGT
>ype:216_ERIC
TTCGAGTTGCAGGAAGGCGGCAAGCGAGAGAGTCCCGATGAGCTTACTGCAGTAAGTGAT
TCGGGTGAAAGAGAGCAGCCAACGCATATGCAGCTTGAAGT
>ype:217_ERIC
TTGGCGTTGCAGATAGGCAGCAAACGAACGAATCCCGATGAACTTATTCGCTGTAAGGTC
AACGACAAGCCAGTGATTCGAGTGAGTAAGAGCCGCTAACACCCCTGCAACGTCAAAT
>ype:218_ERIC
TTCGAATTGCAGGACGTCGACAACTGAGTAAGTCCCCAGGAGCTTACACCAGTAAGTGAC
TGGGGTGAGCGAAGGCGGTCAACGCACATGCAGCTTGAAGT
>ype:219_ERIC
TTCAAGATGCAGGCAGGCAGCAACTGAGTAAACACCCAGGCGCTTAGATAACTCAGTGAC
TGGGGTGAGCAAGGGCAGCTAACCCCTAATCCCCTGTACCTTAAAGG
>ype:220_ERIC
TTCAAGGTGCAGGAAGGCGGCAAGCAAGAGAACCCCGAGGTGCTTACATCAGTAAGTTAT
TCGGATGACTGAGCGCAGCCAATACACCTACAACGTGAAAA
>ype:221_ERIC
TTCGAGTTTCAGGAAGGCGGCAACTGAGGGAGCCCCTGGGAGCTTATACAGATAAGTGAC
TGAGGTGAATGAAGGCAGCCAACGTACATACAACTTGAAGT
>ype:222_ERIC
AATAAGTAAGTGATTCGAGTTATTGATAGCAGCTAATGCACATGGAGTTTGAAGT
>ype:223_ERIC
ATTAATCCCCAGGTGCTTATTTATTTTTAAGGTCAACAACTAAGTGACTGGGGTGAGCAA
GGGCGGCTAACGTCCCTGCATCTTGCAGG
>ype:224_ERIC
GTAAACGAATCCCGATGAGCTTACACCAGTAAGTGATTCGGGTGAGTGCACGCAGCTAAC
ATCTTTACAACCTCAAGT
>ype:225_ERIC
TTGGAGTTGCAGGTAGGCAGCCAGTAAACGAATCCCGATGAGCTTACATCAGTAAGTGAT
TCGGGTGAGTGCACGCAGCTAACAACCCTGCAGCTTCAAGT
>ype:226_ERIC
TTCGAGTTGCAGAAAGGCAGCAAGTGAATAAATCCCGCATCATTGACGGCAGTCAATGAT
GCGGGTGAGAGAACACAGCTAACACATATGCAACTTGAAGT
>ype:227_ERIC
TTGGCGTTACAGGTAGGCAGCCAGCAAACTCATCCGTAAGTAAGTGATTCGGGTGAGTGG
GCGCAGCTAACAACCCTGTAGCTTCGAGG
>ype:228_ERIC
TTGGCGTTGTAGGTCGGCAGCAAGTGAATGAATCCCGATGTGTTTATTTAAGTAAG
>ype:229_ERIC
TAAGGTCAACGACAGGTAAGTGATTCGGGTGAGTGAACATAGCTAGCAATCCTGCGGCTT
CAAAC
>ype:230_ERIC
ACAGGCCAGTCATTAGGGTGAAGGAAAGCAGCTAACACCACTGCAACTTCAGGT
>ype:231_ERIC
TGGGGGTTGCGGCAAGGTTGCAAACGCACAAATCCCAATACGCTGATTCAGCTCAGTGGT
CTGGGTATGTGAACGTGGCTAACACCACTACAACGTCAAGT
>ype:232_ERIC
TTCGAGTTGCAGGAAGACGGCAAGCGAGAAGATCCCGATGAGCTTACGTAACGGGTTGTT
GAGCGTGGCCAACACACATGCAGCTTGAATG
>ype:233_ERIC
TTGGCGTTGCAGACAAGTAATAAACGAGCGTATTCCACTGAATTGACTTAGGTCAGTAAT
TTGGAGGAGAAAATGACGCTAACTACGCTGCAACGTCAAAT
>ype:234_ERIC
GTCGAGTTGCAGAAAGCCGCACTGGCGTAAGCCCCCAAAAGCTTATTGATGTAAGGTCAA
TGACCAATCAGTGATGGGGGTGAGGGCAATCAACGCACAGGCAACTCGACGT
>ype:235_ERIC
TGCGAGTTACAGCAAGGTGGCAACTAAGCGCCACCCAAGAACTGACATTAAGTCACTGAC
TGGGATGA
>ype:236_ERIC
TTCGAGAGGTCGGTAGGCGGTAACCGAGTAAACCGCCTGAAGTTTAGATAACTAAGTGAT
GGGGTGAGCAAGAGCCGCTAACATCCCTGTATCTTGAAGG
>ype:237_ERIC
TTTAGGGTCAAGGCCAGTAAGTGATTCGGGTGTGTGAACAGAGCTAATACACCTGCGGCG
TCAAGT
>ype:238_ERIC
TTGGAGCTGCAGGTAGGCAGCAAGTAAACGCATCCCGATGAGCTGACTTATTTAAGGCCA
AGACCAGTAAGT
>ype:239_ERIC
TTGGTGTTGCTAGTGGGTAGCGAATGAATCCCAGGAAACTTACTCAGGTAAGTGGTTCGG
GGGGAACATCGCTAACAACCCTGCGACTTCAAGT
>ype:240_ERIC
TTCAAGATGCAGGCGGGTAACAACCGAGTAAATACCCAGGAGCGTAGACAACTAAGTGAC
TGGGGTGAGCAA
>ype:241_ERIC
TTCAGATTGCGGGAAGGCGGTAACTGAGTAAATCCTCTGACGCTTATAAAGTAAGTCGTC
GGGGTGAGATAAGGTAGCCAACGCCCCAGCAATTTGAAGT
