# Supplementary material for: Systematic identification of stem-loop containing sequence families in bacterial genomes
Source: BMC Genomics. 2008 Jan 17;9:20. doi: 10.1186/1471-2164-9-20 (PMC2267715; doi:10.1186/1471-2164-9-20)
Supplement: Additional file 1 — Family sequences. A zipped archive of files corresponding to families described in Table 3. Each file contains all the family members as sequences in FASTA format. [file 1471-2164-9-20-S1.zip › suppl_data1/Y.pestis_YPAL.txt]

>ype:1_YPAL
TTAAAATGGTGAGGATAAGGTAGGTTAGCAACGTGTCCACACCAATGATGGCGTAGCTCG
AGCCTATATGGAGCAGGAAAAACGGTATTTTTACTGGCTGCCTATTCTCTTCGCCGCGGA
CATTTGGTCATCAACCTCAGA
>ype:2_YPAL
TGACAAACCCCGATGACTCACTCTTGAACGGTGAGGATAGGCAGAAGAGTAAAGCGTCCG
CGCCAAGGATGGCGCGGCTCGAGCCTACATGGATGTATTTACGGCGTCTTTACGATCTGC
CTGTTCTCTCCGTTGCAGGCACTTTGTCAATAACCTCAGC
>ype:3_YPAL
TGACACAAGATTGATGACTCGATAGTGAGCCGTGAGAATAGACAGAAGCGTAAAGCACCC
ACACCGCAGCAGTGCGGTTCAAGCCGATAGGGCGCTTGTTTTACAATTACGCACTGCCTG
CTCTCTGCTGCGAATATTGGGTTATTAACTTCAAT
>ype:4_YPAL
TGCTGCCCCCAGAAGACTCGTACTAAAACGGTGAGAATAAGCGAAGAGTTGAGTGTCCGC
GCCAAAGAGGGCGCGGCTTGAGCCTACATGGATATTATTTTTATGCGGGGAAGACGGCGT
CTTTACAATCTGCTTCTTCCCTCCGCTGCGAGCTCTGTTTCAACAACCCCAAT
>ype:5_YPAL
TGACAAACCCCGATGACGCGATCTTGAACGGTGAGGATAGGCAGAGGAGTAAAGCGTCCG
CGCCAAGGATGGCGCGGCTCGAGCCTACATGGATGTATTTACGGCGTCTTTACGATCTGC
CTGTTCTCTCCGTCGCGGTCACTTTGTCAATAACCTCAGA
>ype:6_YPAL
TGACAAACCCCGATGACGCGATCTTGAACGGTGAGGATAGGCAGAGGAGTAAAGCGTCCG
CGCCAAGGATGGCGCGGCTCGAGCCTACATGGATGTATTTACGGCGTCTTTACGATCTGC
CTGTTCTCTCCGTCGCGGGCACTTTGTCAATAACCTCAAT
>ype:7_YPAL
TGACAAACCCCGATGACGCGATCTTGAACGGTGAGGATAGGCAGAGGAGTAAAGCGTCCG
CGCCAAGGATGGCGCGGCTCGAGCCTACATGGATGTATTTACGGCGTCTTTACGATCTGC
CTGTTCTCTCCGTCGCGGGCACTTTGTCAATAACCTCAGG
>ype:8_YPAL
ATTTTACAGATAATACGGCATTTTTACTTACTGGCTATTTTCTTCGCCACGGACACGTTG
TCAATAACCTCTGC
>ype:9_YPAL
TTTTTACGGCTTGCCGGTTCCCGCCGTCGCGGGTACTCGGTCAATAACCTCAAA
>ype:10_YPAL
TTAAACGGCCGCGCCACGGATGGCGCGGTTCTAGTATTCAGGAATGCTCTTTTTATGCAG
GGGAAATGGTGTCTTTACTGGTTGCTGTTCTCTCCGTGGCGGGCGCTTCGTCATTAACGT
TGTT
>ype:11_YPAL
TGACAAACCCCGATGACGCGATCTTGAACGGTGAGGATAGGCAGAGGAGTAAAGCGTCCG
CGCCAAGGATGGCGCGGCTCGAGCCTACATGGATGTATTTACGGCGTCTTTACGATCTGC
CTGTTCTCTCCGTCGCGGGCACTTTGTCAATAACCTCAAA
>ype:12_YPAL
TGACAAACCCCGATGACTCGATCTGAAACGGTGAGGATAGGCAGGGGAGTAAAGCGTCCG
CGCCAGGGAGGGCGCGGCTCGAGCCTACATGGATATATTTATGGCGTCTTTACGATCTGC
CTGTTCTCTCCGTCGCTGACATTTTGTCAATAACCTCAAT
>ype:13_YPAL
TGACAAACCCCGATGACGCGATCTTGAACGGTGAGGATAGGCAGAGGAGTAAAGCGTCCG
CGCCAAGGATGGCGCGGCTCGAGCCTACATGGATGTATTTACGGCGTCTTTACGATCTGC
CTGTTCTCTCCGTCTCGGGCACTTTGTCAATAACCTCACA
>ype:14_YPAL
TGACAAACCCCGATGACTCACTCTTGAACGGTGAGGATAGGCAGAGGAGTAAAGCGTCCG
CGCCAGGGAGGGCGCGGCTCGAGCCTACATGGATGTATTTACGGCGTCTTTACGATCTGC
CTGTTCTCTCCGTCGCGGGCACTTTGTCAATAACCTCGGA
>ype:15_YPAL
TGACAAACCCCGATAACGCGATCTGAAGATGCTGAGGATAGGCCGGGGAGCCAAGTGTCC
GCGCCATAAA
>ype:16_YPAL
TGACAAACCCCGATGACTCGATCTTGAACGGTGAGGATAGGCAGAGGAGTAAAGCGTCCG
CGCCAAGGATGGCGCGGCTCGAGCCTACATGGATGTATTTACGGCGTCTTTACGATCTGC
CTGTTCTCTCCGTCGCGGGCACTTTGTCAATAACCTCATA
>ype:17_YPAL
TGACAAACCCCGATGACGCGATCTTGAACGGTGAGGATAGGCAGAGGAGTAAAGCGTCCG
CGCCAAGGATGGCGCGGCTCGAGCCTACATGGATGTATTTACGGCGTCTTTACGATCTGC
CTGTTCTCTCCGTCGCGGGCACTTTGTCAATAACCTCAGG
>ype:18_YPAL
TGACACCCCCCGATGACGCGATCTTGAACGCTGAGGGTAGACAGTCGAGTAAAGCGTCCA
CGCCA
>ype:19_YPAL
CCCCGATGACACGATCTTGAACGGTGAGGATGGGCAGAAGAGTAAAGCGTCCGCGCCAAG
GAAGGCTATTTTTATACAGGGAAGCCGGCGTCTTTACGATCTGCCTGTTCTCTCCGTCGC
GGACACGTTGTCAAAAACCCATTA
>ype:20_YPAL
TGACAAACCCCGATGACGCGATCTTGAACGGTGAGGATAGGCAGAGGAGTAAAGCGTCCG
CGCCAAGGATGGCGCGGCTCGAGCCTACATGGATGTATTTACGGCGTCTTTACGATCTGC
CTGTTCTCTCCGTCGCGGGCACTTTGTCAATAACCTCAGG
>ype:21_YPAL
GGGTAGGCAGAAGAGTAAAGCGTCCGCGCCAGGAATAGCGTGGCTCAAGCCCCCAGGGAA
GGGGTTAGGCTTATTGACCATCTACCGGCGCTCTCAGCCGTGGGGACTTGGTCAGTCATC
TGAAA
>ype:22_YPAL
TGACAAACCCCGATGACTCGATCTGAAACGGTGAGGATAGGCAGGGGAGTAAAGCGTCCG
CGCCAGGGAGGGCGCGGCTCGAGCCTACATGGATGTATTTACGGCGTCTTTACGATCTGC
CTGTTCTCTCCGTCGTTGACACTTTGTCAATAACCTCAAG
>ype:23_YPAL
TCTTCTCTCCGTTGCGGGCACTTTGTCAATACCCTGAAG
>ype:24_YPAL
ATTTATGGCGTCTTTATTTGCTGCTATTCACTTCGCTACGGGCACTTTGTCAATAACCTC
ATT
>ype:25_YPAL
TGACAAACCCCGATGACGCGATCTTGAACGGTGAGGATAGGCAGAGGAGTAAAGCGTCCG
CGCCAAGGATGGCGCGGCTCGAGCCTACATGGATGTATTTACGGCGTCTTTACGATCTGC
CTGTTCTCTCCGTCGCGGGCACTTTGTCAATAA
>ype:26_YPAL
TGACAAACCCCGATGACGCGATCTTGAACGGTGAGGATAGGCAGAGGAAGTAAAGCGTCC
GCGCCAAAGATGGCGCGGCTCGAGCCTACATGGATGTATTTACGGCGTCTTTACGATCTG
CCTGTTCTCTCCGTCGCGGGCACTTTGTCAATAACCTCACG
>ype:27_YPAL
TGACAAACCCCGATGACGCGATCTTGAACGGTGAGGATAGGCAGAAGAGTAAAGCGTCCG
CGCCAGAGAAGGCGCGGCTCGAGCCTACATGGATGTATTTACGGCGTCTTTACGATCTGC
CTGTTCTCTCCGTCGCGGGCACTTTGTCAATAACCTCAGG
>ype:28_YPAL
TGACAAACCCCGATGACTCACTCTTGAACGGTGAGGATAGGCAGAAGAGTAAAGCGTCCG
CGCCAGGGAGGGCGCGGCTCGAGCCTACATGGATGTATTTACGGCGTCTTTACGATCTGC
CTGTTCTCTCCGTCGCGGGCACTTTGTCAATAACCTCACA
>ype:29_YPAL
TGACAAACCCCGATGACGCGATCTTGAACGGTGAGGATAGGCAGAGGAGTAAAGCGTCCG
CGCCAAGGATGGCGCGGCTCGAGCCTACATGGATGTATTTACGGCGTCTTTACGATCTGC
CTGTTCTCTCCGTCGCGGGCACTTTGTCAATAACCTCAAA
>ype:30_YPAL
TGACAAACCCCGATGACGCGATCTTGAACGGTGAGGATAGGCAGAGGAGTAAAGCGTCCG
CGCCAAGGATGGCGCGGCTCGAGCCTACATGGATGTATTTACGGCGTCTTTACGATCTGC
CTGTTCTCTCCGTCGCGGGCACTTTGTCAATAACCTCACT
>ype:31_YPAL
TGACAAACCCCGATGAATTGACTTTTAACGGTGAGGGTAGGCAGAAGAGTAAAGCGTCCG
CGCCAGGGATGGTGCGGATCGCCCCCCAAGGAAGGGTTTACGGTATCTTTACGATCTGCC
TGTTTTCTCCAGCGCAGGCTCTTTGTCAATAACCTCGGT
>ype:32_YPAL
TGACAAACCCCGATGACGCGATCTTGAACGGTGAGGATAGGCAGAGGAGTAAAGCGTCCG
CGCCAAGGATGGCGCGGCTCGAGCCTACTACATGGATGTATTTACGGCGTCTTTACGATC
TGCCTGTTCTCTCCGTCGCGGGCACTTTGTCAATAACCTCAGG
>ype:33_YPAL
GGACAAACCCTCAATGACTCGTTTTTAAACGCGTGAGGATAGACTGCCCGCACCACAGAT
GGCACTGTTCTAACCCACATGGAAGTTATTTTCATGCGGGGAATCTGGCGTTTTTACGAT
CTATTTATTCTCTCCGGTGTGGGCATTGAGTCATCAACTTCGAC
>ype:34_YPAL
TGACAAACCCCGATGACGCGATCTTGAACGGTGAGGATAGGCAGAGGAGTAAAGCGTCCG
CGCCAAGGATGGCGCGGCTCGAGCCTACATGGATGTATTTACGGCGTCTTTACGATCTGT
CTGTTCTCTCCGTCGCGGGCACTTTGTCAATAACCTCGAA
>ype:35_YPAL
AGATGGCGCGGCTCGAGACTACATGGATGTATTTACGGCGTCTTTACGATCTGCCTGTTC
TCTCCGTCGCGGGCACTTTGTCAATAACCTCGAG
>ype:36_YPAL
TGACAAACCCCGATGACGCGATCTTGAACGGTGAGGATAGGCAGAGGAGTAAAGCGTCCG
CGCCAAGGATGGCGCGGCTCGAGCCTACATGGATGTATTTACGGCGTCTTTACGATCTGC
CTGTTCTCTCCGTCGCGGGCACTTTGTCAATAACCTCAAA
>ype:37_YPAL
GGATAGTCGGGATAGTCAGATGTCCGTGCCACGGATGGCGCGATTCAAACCCCATGGGTG
CTATTTTGATGTAGGGAA
>ype:38_YPAL
TTTAATGCAGGGAATACCGTGTTTTTACGATTTGCCTATTCTCTTCGTTGTGTATATTTT
GTCATTAATTCCCTC
>ype:39_YPAL
TTCTCTCCGCCGCAGGCACTTTGTCATTAACTTCAGC
>ype:40_YPAL
CGACAAAACCCGATGACTCGATCTAAAACGGTGAGAATAGGCAGAGGAATAAAGCATCCG
CGCCACGGTTCGTGCGGCTCGAGCCCCCAGGGAAGCTATTTTTATGTAGGGAAGCGGGC
>ype:41_YPAL
TGGCAGCCCCCGATAACGCTCTTTTAGAACGGTGAGGATAGGCAAAGAGCAAAGCGCCAC
AAATGGCGCGGCCTAAACTGCCAAGGATTGCTTTTTA
>ype:42_YPAL
TGACAAACCCCGATGACGCGATCTTGAACGGTGAGGATAGGCGTCCGCGCCAAGGATGGC
GCGGCTCGAGCCTACATGGATGTATTTACGGCGTCTTTACGATCTGCCTGTTCTCTCCGT
CGCGGGCACTTTGTCAATAACCTCACT
>ype:43_YPAL
TGACAAACCCCGATGACGCGATCTTGAACGGTGAGGATAGACAGAGGAGTAAAGCGTCCG
CGCCAAGGATGGCGCGGCTCGAGCCTACATGGATGTATTTACGGCGTCTTTACGATCTGC
CTGTTCTCTCCGTCGCGGGCACTTTGTCAATAACCTCAAT
>ype:44_YPAL
TGACAAACCCCGATAACTCGATCTGAAACGGTGAGGATAGGCAGAAGAATAAAGCGCCTG
GGACGGGTTTACAGCATCTTTACTTGCTGCCTATTCACTCCGCTATGGGCACTTTGTCAA
TAACCTCAAA
>ype:45_YPAL
TTTTACAACCTGCCTATTATCTCCTCCACTGGCACCTTGTCATCAACCTCAGA
>ype:46_YPAL
TGACAACCCCCGATGACGCGATCTGAAACGGTGAGGATAGGCAGAAGAGTAAAGCGTCCG
CGCCAGGGAGGGCGCGGCTCGAGCCCCCAGGGATGGGTTGACGGCGTCTTTACGATCTGC
CTGTTCTCTCCGTCGCTAATACTTTGTCAATAACCTCGCC
>ype:47_YPAL
GATGGGTTTACGGCGTCTTTGCGTTCTGTCTGTTACCTCCGTCGCGGGTACGTTGTCAAT
AACCTCAGG
>ype:48_YPAL
TGACAAACCCCGATGACGCGATCTGAAACGGTAAGAATAGGCAGGGGAGTAAAGGATGGC
GCGGCTAGCCCCCAGGGAGGGCTATTTTTATGCAGGGAAGCTGGCCTCTTTACGCTCTGC
CTGTTCTCTCCGCCGCAGGCACTTTGTCAACAACCTCTAA
>ype:49_YPAL
TGACAAACCCCGATGACGCGATCTTGAACGGTGAGGATAGGCAGAGGAGTAAAGCGTCCG
CGCCAAGGATGGCGCGGCTCGAGCCTACATGGATGTATTTACGGCGTCTTTACGATCTGC
CTGTTCTCTCCGTCGCGGGCACTTTGTCAATAACCTCAAC
>ype:50_YPAL
TGACAAACCCCGATGACGCGATCTTGAACGGTGAGGATAGGCAGAGGAGTAAAGCGTCCG
CGCCAAGGATGGCGCGGCTCGAGCCTACATGGATGTATTTACGGCGTCTTTACGATCTGC
CTGTTCTCTCCGTCGCGGGCACTTTGTCAATAACCTCCAG
>ype:51_YPAL
TGACAAACCCCGATGACGCGATCTGAAACGGTGAGGATAGGCAGAGGAGTAAAGCGTCCG
CGCCAAGGATGGCGCGGCTCGAGCCTACATGGATGTATTTACGGCGTCTTTACGATCTGC
CTGTTCTCTCCGTCGCGGGCACTTTGTCAATAACCTCACG
>ype:52_YPAL
TGACAAACCCCGATGACTCGATCTTGAACGGTGAGGATAGGCAGAGGAGTAAAGCGTCCG
CGCCAAGGCAAGGATGGCGCGGCTCGAGCCTACATGGATGTATTTACGGCGTCTTTACGA
TCTGCCTGTTCTCTCCGTCGCGGGCACTTTGTCAATAACCTCAGG
>ype:53_YPAL
AGGAGTAAAGCGTCCGCGCCAAGGATGGCGCGGCTCGAGCCTACATGGATGTATTTACGG
CGTCTTTACGATCTGCCTGTTCTCTCCGTCGCGGGCACTTTGTCAATAACCTCAGG
>ype:54_YPAL
TGACAAACCCCGATGACTCACTCTTGAACGGT
>ype:55_YPAL
TGACAAACCCCGATGACGCGATCTTGAACGGTGAGGATAGGCAGAGGAGTAAAGCGTCCG
CGCCAAGGATGGCGCGGCTCGAGCCTACATGGATGTATTTACGGCGTCTTTACGATCTGC
CTGTTCTCTCCGTCGCGGGCACTTTGTCAATAACCTCCTA
>ype:56_YPAL
TGACAAACCCCGATGACGCGATCTTGAACGGTGAGGATAGGCAGAGGAGTAAAGCGTCCG
CGCCAAGGATGGCGCGGCTCGAGCCTACATGGATGTATTTACGGCGTCTTTACGATCTGC
CTGTTCTCTCGTCGCGGGCACTTTGTCAATAACCTCAGG
>ype:57_YPAL
TGACAAACCCCGATGACGCGATCTTGAACGGTGAGGATAGGCAGAGGAGTAAAGCGTCCG
CGCCAAGGATGGCGCGGCTCGAGCCTACATGGATGTATTTACGGCGTCTTTACGATCTGC
CTGTTCTCTCCGTCGCGGGCACTTTGTCAATAACCTCAAA
>ype:58_YPAL
TGACAAAGCTTGACGACTCGAACGTGAACTGTGAGGATAGGCAGAAGAGTAAAGCGTCCG
CGCCAGTAGTGGCGCGGATCTAGCCCCCATGGAAGGCTATTTTTATGCAGGGAAGCAGGC
GTCTTTACGGTCTGCCTGTTCTCTCCGCCATGGGCACTTTGCCAATAACATCAGT
>ype:59_YPAL
TATGGTCTCCCTATTCACTCCGCTACGGGCACTTTGCCAATAGCCCTATA
>ype:60_YPAL
TAACAAACCCCGATGACGCGATCATGAACGGTGAGTGTAGGCAGAAGAGTAAAGCGTCCA
TGCTACGAATGGTGCGG
>ype:61_YPAL
TGACAAACCCCGATGACGCGATCTTGAACGGTGAGGATAGGCAGAGGAGTAAAGCGTCCG
CGCCAAGGATGGCGCGGTTCGAGCCTACATGGATGTATTTACGGCGTCTTTACGATCTGC
CTGTTCTCTCCGTCGCGGGCACTTTGTCAATAACCTCAGG
>ype:62_YPAL
TGACAAACCCCGATGACGCGATCTTGAACGGTGAGGATAGGCAGAGGAGTAAAGCGTCCG
CGCCAAGGATGGCGCGGCTCGAGCCTACATGGATGTATTTACGGCGTCTTTACGATCTGT
CTGTTCTCTCCGTCGCGGGCACTTTGTCAATAACCTCATT
>ype:63_YPAL
TGACAAACCCCAATGACGCGATCTTGAACGGTGAGGATAGGCAGAGGAGTAAAGCGTCCG
CGCCAAGAATGGCGCGGTTCGAGCCTACATGGATGTATTTACGGCGTCTTTACGATCTGC
CTGTTCTCTCCATCGCGGGCACTTTGTCAATAACCTCATT
>ype:64_YPAL
TGACAAACCCCGATGATTCGATCTTGAACGGTGAGGATAGGCAGAGGAGTAAAGCGTCCG
CGCCAAGGATGGCGCGGCTCGAGCCTACATGGATGTATTTACGGCGTCTTTACGATCTGC
CTGTTCTCTCCGTCGCGGGCACTTTGTCAATAACCTCAGC
>ype:65_YPAL
TGACAAACCCCGATGACTCGATCTTGAACGGTGAGGATAGGCAGAGGAGTAAAGCGTCCG
CGCCAAGGATGGCGCGGCTCGAGCCTACATGGATGTATTTACGGCGTCTTTACGATCTGC
CTGTTCTCTCCGTCGCGGGCACTTTGTCAATAACCTCAAT
>ype:66_YPAL
TGACAAACCCCGATGACGCGATCTTGAACGGTGAGGATAGGCAGAGGAGTAAAGCGTCCG
CGCCAAGGATGGCGCGGCTCGAGCCTACATGGATGTATTTACGGCGTCTTTACGATCTGC
CTGTTCTCTCCGTCGCGGGCACTTTGTCAATAGCCTCATT
>ype:67_YPAL
AGATAACCCGCGGTGACGTAATATTGAACGGTGAGAATAGGCAGAGAGTCAGGCGGCCAC
G
>ype:68_YPAL
CTGTCTGTCTCTACTCTCCGTCGTGGGCACCTTGCCAATAACCCCTTA
>ype:69_YPAL
TGACAAACCCCGATGACGCGATCTTGAACGGTGAGGATAGGCAGGGGAGTAAAGCGTCCG
CGCCAAGGATGGCGCGGCTCGAGCCTACATGGATGTATTTACGGCGTCTTTACGATCTGC
CTGTTCTCTCCGTCGCGGGCACTTTGTCAATAACCTCATG
>ype:70_YPAL
TGACAAACCCCGATGACGCGATCTTGAACGGTGAGGATAGGCAGAGGAGTAAAGCGTCCG
CGCCAAGGATGGCGCGGCTCGAGCCTACATGGATGTATTTACGGCGTCTTTACGATCTGC
CTGTTCTCTCCGTCGCGGGCACTTTGTCAATAACCTCACA
>ype:71_YPAL
TGACAAACCCCGATGACGCGATCTTGAACGGTGAGGATAGGCAGAGGAGTAAAGCGTCCG
CGCCAAGGATGGCGCGGCTCGAGCCTACATAGATGTATTTACGGCGTCTTTACGATCTGC
CTGTTCTCTCCGTCGCGGGCACTTTGTCAATAACCTCAGG
>ype:72_YPAL
TGACAAACCCCGATGACGCGATCTTGAACGGTGAGGATAGGCAGAGGAGTAAAGCGTCCG
CGCCAAGGATGGCGCGGCTCGAGCCTACATGGATGTATTTACGGCGTCTTTACGATCTGC
CTGTTCTCTCCGTCGCGGGCACTTTGTCAATAACCTCAAG
>ype:73_YPAL
TGACAAACCCCGATGACTCACTCTTGAACGGTGAGGATAGGCAGAGGAGTAAAGCGTCCG
CGCCAAGGATGGCGCGGCTCGAGCCTACATGGATGTATTTACGGCGTCTTTACGATCTGC
CTGTTCTCTCCGTCGTGGGCACTTTGTCAATAACCTCAGC
>ype:74_YPAL
TGACAAACCCCGATGACGCGATCTTGAACGGTGAGGATAGGCAGAAGAGTAAAGTGTCCG
CGCCAGAGATGGCGCGGCTCAAGCTCCCAAGGAAGCTATTTTTATACAGGGAAACCGGCG
TCTTTACTTGCTGCCCGTTCTCTCCGTCGCGGGCACTTTACCAATAACCTCAGC
>ype:75_YPAL
TGACAAACCCCGATGACGCGATCTTGAACGGTGAGGATAGGCAGAGGAGTAAAGCGTCCG
CGCCAAGGATGGCGCGGCTCGAGCCTACATGGATGTATTTACGGCGTCTTTACGATCTGC
CTGTTCTCTCCGTCGCGGGCACTTTGTCAATAACCTCAGG
>ype:76_YPAL
TGACAAACCCCGATGACGCGATCTTGAACGGTGAGGATAGGCAGAGGAGTAAAGCGTCCG
CGCCAAGGATGGCGCGGCTCGAGCCTACATGGATGTATTTACGGCGTCTTTACGATCTGC
CTGTTCTCTCCGTCGCGGGCACTTTGTCAATAACCTCAAG
>ype:77_YPAL
TGACAAACCCCGATGACGCGATCTTGAACGGTGAGGATAGGCAGAGGAGTAAAGCGTCCG
CGCCAAGGATGGCGCGGCTCGAGCCTACATGGATGTATTTACGGCGTCTTTACGATCTGC
CTGTTCTCTCCGTCGCGGGCACTTTGTCAATAACCTCTTT
>ype:78_YPAL
TGAAAAAACACAATGATGCGATATTAAACGGTGAGAATAAGCAAGAGGAGTGCGCCAGAA
AGGG
>ype:79_YPAL
TGACAAACCCCGATGACGCGATCTTGAACGGTGAGGATAGGCAGAGGAGTAAAGCGTCCG
CGCCAAGGATGGCGCGGCTCGAGCCTACATGGATGTATTTACGGCGTCTTTACGATCTGC
CTGTTCTCTCCGTCGCGGGCACTTTGTCAATAACCTCAAT
>ype:80_YPAL
TGACAAACCCCGATGACGCGATCTTGAACGGTGAGGATAGGCAGAGGAGTAAAGCGTCCG
CGCCAAGGATGGCGCGGCTCGAGCCTACATGGATGTATTTACGGCGTCTTTACGATCTGC
CTGTTCTCTCCGTCGCGGGCACTTTGTCAATAACCTGAGC
>ype:81_YPAL
TAACAAACACCGATGACGTGCTCTGAAAGGTGGGGATAGGCGGGAGAGTAAAGCGT
>ype:82_YPAL
TGACAAACCCCAATGACGCGATCTTGAACGGTGAGGATAAGCAGAAGAGTAAAGTGTCCG
CCCCATGGCTGGGGCTGTTAACCAATATG
>ype:83_YPAL
AGACAACCCCCGATGACGCGATCTTGAATGGTGATGATAGGCCGAAGAGTAAAACGTCCG
CGCCAGAGATGGCGCGGCTTGA
>ype:84_YPAL
TGACAAACCCCGATGACTCGATCTTGAATGGTGAGGATAGGCAGAGGAGTAAAGCGTCCG
CGCCAAGGATGGCGCGGCTCGAGCCTACATGGATGTATTTACGGCGTCTTTACGATCTGC
CTGTTCTTTCCGTCGCGGGCACTTTGTCAATAACCTCAGG
>ype:85_YPAL
TGACAACCCCCGAACACTCGATCTTGAACGGTGAGGATAGGCTGAAGAGTAAAGCGTCCG
CGCCAGGGAGGGCGCGCTTCGAGCCCCCAGGGAAGGCTATTTTTATACAGGGAAGCCGGC
GTCTTTACGATCTGCCTGTTCTCTCCCGTTGCGGGCTCTTTGTCAATAACCTCTAA
>ype:86_YPAL
TGACAACCCTCAATGACGCGATCTGAAACGGTGAGGATAGGCAGAATAGTCACGCGGCGG
CGTCAAA
>ype:87_YPAL
TGACAAACCCCGATGACTCGAACTGAAACGGTGAGGATAGGCAGAGGAGTAAAGCGTTCG
CGCCATATCCATATATAGCGCGGCTCTAGCTTACATGGATGTTATTTTTCTGTAGGGAAG
GCGGCGGCTTTATTTGCTGCCTGTTCTCTTCGCCATAGGTACTTTGTCAATAGCCTAGGC
>ype:88_YPAL
TGACAAACCCCGATGACGCGATCTTGAACGGTGAGGATAGGCAGAGGAGTAAAGCGTCCG
CGCCAAGGATGGCGCGGCTCGAGCCTACATGGATGTATTTACGGCGTCTTTACGATCTGC
CTGTTCTCTCCGTCGCGGACACTTTGTCAATAACCTCATC
>ype:89_YPAL
TGACAAACCCCGATGACGCGATCTTGAACGGTGAGGATAGGCAGAGGAGTAAAGCGTCCG
CGCCAAGGATGGCGCGGCTCGAGCCTACATGGATGTATTTACGGCGTCTTTACGATCTGC
CTGTTCTCTCCGTCGCGGGCACTTTGTCAACAACCTCAAA
>ype:90_YPAL
TGACAAACCCCGATGACGCGATCTTGAACGGTGAGGATAGGCAGAGGAGTAAAGCGTCCG
CGCCAAGGATGGCGCGGCTCGAGCCTACATGGATGTATTTACGGCGTCTTTACGATCTGC
CTGTTCTCTCCGTCGCGGGCACTTTGTCAATAACCTCATT
>ype:91_YPAL
TGACAAACCCTGATGACGCGATCTTGAACGGTGAGGATAGGCAGGGGAGTAAAGCGTCCG
CGCCAAGGATGGCGCGGCTCGAGCCTACATGGATGTATTTACGGCGTCTTTACGATCTGC
CTGTTCTCTCCGTCGCGGGCACGTTGTCAATAACCTCAGA
>ype:92_YPAL
TGAAAAAACCCGATGACGCAGTCTTGAACGTTGATGATAGCCGAAGAGTA
>ype:93_YPAL
TGACAAACCCCGATAATTCGATCTTAAATGGTGAGGATAGGCAGGGAAGGCGCGGTTCGA
GCCCTCATAAAGGCGCTCACGGCGTCTTTGTTATTTCTCTCTTCTCCCGCTGCAGGCACG
TTGTCATCAACCTCGGT
>ype:94_YPAL
TGACAAACCCCGATGACGCGATCTTGAACGGTGAGGATAGGCAGAGGAGTAAAGCGTCCG
CGCCAAGGATGGCGCGGCTCGAGCCTACATGGATGTATTTACGGCGTCTTTACGATCTGC
CTGTTCTCTCCGTCGCGGGCACTTTGTCAATAACCTCAGC
>ype:95_YPAL
TTAAGCGGTAAGAATAGGCAAGGAGGCGTAAGACGTTCATATATAGCGTAATTCTAGCCC
CTATCAACGTTATTTTAATATAGAAAATATGGCGTATTTACGATCTTGCCTATCCTCTCC
ATTG
>ype:96_YPAL
TGACAAACCCCGATGACGCGATCTTGAACGGTGAGGATAGGCAGAGGAGTAAAGCGTCCG
CGCCAAGGATGGCGCGGCTCGAGCCTACATGGATGTATTTACGGCGTCTTTACGATCTGC
CTGTTCTCTCCGTCGCGGGCACTTTGTCAATAACCTCACA
>ype:97_YPAL
TGAAAAACCCCGATGACCCGATCTTGAACGGTGAGGATAGGCAGAAGAGTAAAATGCCCG
CGCCAGAGATGGCGCGGGTCGAGCTCCCAAGGAAGCTATTTTTATACAGGGAAGCGGGTA
TCTTTACTTGCTGCCGGTTCTCTCCGTCGCGAGCACGTTGCCAGCAGCCTGGTT
>ype:98_YPAL
ACGATCCGCCGCTTCTCTCCGCTGTGGGCACGTTGCCATTTGCCCCAAT
>ype:99_YPAL
TGACAAACCCCGATGACTCAATCTTGAACGGTGAGGATAGGCAGAGGAGTAAAGCGTCCG
CGCCAAGGATGGCGCGGCTCGAGCCTACATGGATGTATTTACGGCGTCTTTATGATCTGC
CTGTTCTCTCCGTCGCGGGCACTTTGTCAATAACCTCAGG
>ype:100_YPAL
TGACAAACCCCGATGACGCGATCTTGAACGGTGAGGATAGGCAGAGGAGTAAAGCGTCCG
CGCCAAGGATGGCGCGGTTCGAGCCTACATGGATGTATTTACGGCGTCTTTACGATCTGC
CTGTTCTCTTCGTCGCGGGCACTTTGTCAATAACCTCAAG
>ype:101_YPAL
TGACAAACCCCGATGACGCGATCTTGAACGGTGAGGATAGGCAGAGGAGTAAAGCGTCCG
CGCCAAGGATGGCGCGGCTCGAGCCTACATGGATGTATTTACGGCGTCTTTACGATCTGC
CTGTTCTCTCCGTCGCGGGCACTTTGTCAATAACCTCAAG
