# Supplementary material for: Systematic identification of stem-loop containing sequence families in bacterial genomes
Source: BMC Genomics. 2008 Jan 17;9:20. doi: 10.1186/1471-2164-9-20 (PMC2267715; doi:10.1186/1471-2164-9-20)
Supplement: Additional file 1 — Family sequences. A zipped archive of files corresponding to families described in Table 3. Each file contains all the family members as sequences in FASTA format. [file 1471-2164-9-20-S1.zip › suppl_data1/Y.pestis_YPAL*.txt]

>ype:1_YPAL*
CGCCTATTAATAAAAAATTAATTCTGTCTTAGGGTTACCCTAACAGCACGTTTCCCGTCA
TTTGACTTTGTCAGCCCCTGA
>ype:2_YPAL*
GTGCGTAAAGGGTTGAACACAGGATCCGGCGGCTCAGGCCGCTACGACCCCAACGGTACG
TTCCCCTTTAATTTATCAGCGCTGTCAACAGTCGGAGGTGCCTCTCGGCACCTGAGGTTA
TTGACAAAGTGC
>ype:3_YPAL*
GTGAATGAAGGATTGACCGCACCTATGGGGGCACTCCGGCTGCTTACGCCACTACGACCC
CAACGGCACGTTTCCCCTTCAATTAACGTTGTCAGCAGCCTGAGGGGATACCTTAATATC
CCCCTGCTTTGTTTACGATGAAAAAAC
>ype:4_YPAL*
GTGAATGAAGGGTCTACTTCCCCTACTCGTGCTTCAGTGGCTCATGTCATGACGCCCCCA
ACGGCACGTTTCACCTTCATCTGAGGTGATCAAC
>ype:5_YPAL*
GTGAGTGAAGGGTTGACCGCACCTCGGGGCACTTCGGCGACTTACGTCGCTACGACCCCA
ACGGCACGTTTCCCCTTCATTTGACTTTGTCAGCAGTCTGAGGAGCCATTGATTGGCTCC
TATAGCTCAGAAAATAAAGG
>ype:6_YPAL*
GTGAATGAAGGGTTGACCGCACCTAGGGGCACTTCGGTGGCTTACGCCACTACGACCCCA
ACGGCACGTTTCCCCTTCAATTGACTTTGTCAGCAGTCTGAAGCAGCCCTTTGTGGCTGC
TTTTTTATTGTGCCCAGAAA
>ype:7_YPAL*
GTGAGTGAAGGGTTGACCGCACCTAGGGGCACTTCGGTGGCTTACGCCACTACGACCCCA
ACGGCACGTTTCCCCTTCAATTGACTTTGCCAGCAGTCTGAAGCGACACTTATTGGTCGC
TTTTTACTGACCGCTAACAT
>ype:8_YPAL*
CGTCATCGGGGTTTGTCAGCAGTCTGAGGGGCCTATTGGCCCCTTAGTTTTTATGCGTAT
ATT
>ype:9_YPAL*
ATATATAAAAGATTGACCGCACCTTGGGCTGCTCCGGTGGTTTACGTCACGACGCCCAAC
GGCATGTTTTCCTTTCAGCTGATTTTGTCAGTAGTCTAAGCCCGGTCCACAATTACCGGG
CTTATTTATTATCGTACTGT
>ype:10_YPAL*
GTGAGTGAAGGGTGACCGCACCTAGATCAAGATATCAGGGCCGCTCCGGTGGCTTACGCC
ACGTACGACCCCAACGGCACGTTTCCCCGTCATTTGACTTTATCAGCAGTCTAGATTGCT
ATTGTGGGCCTAATGAGAGGTGCTGATACA
>ype:11_YPAL*
GTGAGTGAAGGGTTGACCGCACCTCGGGGCGCTCCGGTGGCTTACGCACTTGTGTTTGAA
ACTAAGAGCGACCCCAACGGCACGTTTCCCCTTCATTTAACGTTGCCAGCCGT
>ype:12_YPAL*
GAGAGTGGAGGGTTGACCGTACCTTAGGGACGTTCCGGTGGCTGACGCCACTTACAATCC
CAACGGTTCGCTTTCCCTTCATTTGACTTGGTCAGCAGTCTG
>ype:13_YPAL*
GTGATCGAAGGGATAACCGCACTTGGTGCCATTTTGGCGGCGATTCTAAATACTACGGCC
CTAACGCCACACGTCTCCTTTATCTGATATTGTCAGCCTCT
>ype:14_YPAL*
GTGCTTGAAGGGGGTACCGCACCAGATACCGTTTTGCCAACTATCGGGCAAGCGCGCTTC
GGTGGCTTACGCCATTGGTACCTTAAATCTACGGCCCCAACGGCAGGTTTCCCCTTCATC
TGCATTTATTTATCCGCAGCCAGAGG
>ype:15_YPAL*
GTGAGTGAAGGGGTGACCGCACCTCGGGGCACTCCGGTGGCTTACGCCACTACGACCCCA
ACGGCACGTTTCCCCTTCATTTGACTTTGTCAGCAGTCTGAGGGGCGTTTAATGCCCCTT
TTTTACCGATGTCATAT
>ype:16_YPAL*
GTGAGTGAAGGGTTGACCGCCCCTCGGGGCGCTCCGGTGGCTTACGCCACT
>ype:17_YPAL*
GTGAGTGAAGGGGTGATAAGCAAGAGGGTTACTATGACCCCAGCGGCACGTGCCTCCTTC
ATTTAACTTTGTCAGCAGTCGGCGCGGGGGATTAACCCCGCTTATCGTGTTCAATTATTT
>ype:18_YPAL*
GTGAATGAAGGGTTGACCGCACCTAGGGGCACTCCGGTGGCTTACGCCACTACGACCCCA
ACGGCACGTTTCCCCTTCAATTGACTTTGCCAGCAGTCTGAAACCGCCTTAAATATTAGG
CGGTTTTTTGTTGTGCCCAGAAA
>ype:19_YPAL*
GTGAGTGGAGGGTTGAACGCACCTAGACCAAGATATAAGGGCGTTCAGTTAGCTTACGCC
GCGACGCCCCCAACGGTACGTTTCCCCTTCAGTTGACTTTGTCAGCAGCCTGAAGGAGCA
T
>ype:20_YPAL*
GTGAGTGAAGGGTTGACAAGCAAAACGGTTACTACGACCCCAACGGCACGTTTCCCCTTC
ATTTGATTTTGTTAGCAGTCTGAGGGCACATTTTTGTGCCCTTTACGTTGTAGAGAATTT
>ype:21_YPAL*
GTGAATGAAGGGTTGACCGCACCTCGGGGCACTCCGGTGGCTTACGCCACTACGACCCCA
ACGGCACGTTTCCCCTTCAATTGACTTTGTCAGCAGTCTGAGCTGGTGATTGACCAGCCC
TCCTCGTTAATGCCGTTA
>ype:22_YPAL*
GCGATCAAAGGGTGGGGCGATTGGGTGACTTATGCTGCTTGTATCTACGACCCAACGGCC
TGTATCCCCTTCATCTGATCTTGTCCGCAGCC
>ype:23_YPAL*
CTACGACCCCAACGGCACGCTTCCCCTTCATTTGACTTTGTCAGCCGTCTGA
>ype:24_YPAL*
CTGAACAAAGGAATTACCGCACTTAAGGGCACTTCGGTGGCTTACGGCACTACGGCTTCA
ACAGCATATTTTCCCTTTGTCTGATTTTGTTAGTCGT
>ype:25_YPAL*
GTGAATGAAGGGTTGACCGCACCTCGGGGCACTCCGGTGGCTTACGCCACTACGACCCCA
ACGGCACGTTTCCCCTTCAATTAACTTTGTCAGCAGTCTG
>ype:26_YPAL*
GTGAGTGAAGGGTTGACCGCACCTAGGGGCACTCCGGTGGCTTACGCCACTACGACCCCA
ACGGCACGTTTCCCCTTCATTTGGCTTTGTCAGCAGTCAAAGACCCATTTTGAATTGGTT
TTTTTGACGTTGAGCGCAA
