# Supplementary material for: Systematic identification of stem-loop containing sequence families in bacterial genomes
Source: BMC Genomics. 2008 Jan 17;9:20. doi: 10.1186/1471-2164-9-20 (PMC2267715; doi:10.1186/1471-2164-9-20)
Supplement: Additional file 1 — Family sequences. A zipped archive of files corresponding to families described in Table 3. Each file contains all the family members as sequences in FASTA format. [file 1471-2164-9-20-S1.zip › suppl_data1/B.melithensis_chrII_Bru-RS.txt]

>bme:1_Bru-RS
GAGCATTTCCCATTTTATTGAGCCCTTAGAGGTGCTCTATCCATTTGTTTGAAGCGCATC
TTGCGCCGAGAACTATTTCACACTTTTCAGGATGCGCTCTAACACAACGCAGAGCAGGCA
TA
>bme:2_Bru-RS
GACGCGCATCCCGAAAACCGTTTCACACTTTTCGGGATGCGCTCTAAGTTCGGTTAATCA
TGAATAAG
>bme:3_Bru-RS
GAGCGCGTTTCGACCTGACTGGATCAGGTCGGCGCTCCAACCCCTTTATTTCAAGCATAA
TCTTGATCGCCCTCGTTCCATCCCGATCGGATTACGCTCTAACGCGCATTCCAGGCAGGC
ATG
>bme:4_Bru-RS
CGCTCTAAGTGATTGTTTTGTCGCATTATCCTACGCAAAACGGCTTCGCACTTTTGCTGG
AAATGGTCTGGAGCGCCGTGCGTCCATTTGGA
>bme:5_Bru-RS
CGCTCCAAGTGTTTGTTTCATCGCATTTTTCAACGCAAAACCGCTTCACACTTTTGCTGG
AAATGCTCTA
>bme:6_Bru-RS
GCTCTCATCCTTTGTTTTGACGCGCATCTTTTCCGAAAACCGTTTCACACTTTTCGGGAT
GCGCTCTCATGATCGTCGCAGGCTTCGCA
>bme:7_Bru-RS
GGGCGTGTTTCGATCTGACTGGATCAGACCGGCGCTCGCAATATGTGTTTTTCCGTGCAT
CTTGTCCGATAACCGTTTCACGCCTGTCGGATTATGCCCCATTGTCGATCGACCGTTCGC
CTT
>bme:8_Bru-RS
GCGCTCTAATCCCTTGTTTTGACGCGCATCTTTTCCGAAAACCGTTTCACACTTTTCGGG
ATGCGCTCTAAACACATGCCCTAATAAGCATG
>bme:9_Bru-RS
GGGCGTATTTCGATCTGATTGAATCAGATCGGCGCTCTAAGCCGTTGTTTTGACGCGCAT
CTTTTCCAAAAACCGGTTCACACTTTTCGGGATGCGCTCTAAAAACACCGATCAATTATT
GGC
>bme:10_Bru-RS
CGATCTGATTCAAGCAGACCGGCGCTCTAACGCCTTCTACTGGAAGCATAATCTTATCGA
TCCTCGTTTCACTCCGGTCGGATTATGCTTTAATTGACAGCCGGGCCTGTGCC
>bme:11_Bru-RS
TCTAACAATTTGTTCTGTCGCATTATCCGACGAAAAACTGCTTCGCATTTTTGCTGGAAA
TGCTCCAG
>bme:12_Bru-RS
GAGCGCGTTTCGATCCAAGTAAATCAGATCCGCGCTCTATCTGTTTGTTTGACACGCATC
CCGAAAACCGTTTCACACTTTTCGGGATGCGCTCCAGCACGAAAGAACGGGCCATGCG
>bme:13_Bru-RS
CGCTCTATCCATTTGTTTTTACGCGCATCCCGAAAACCGTTTCACGCCTTTTCGGGATGC
GCTCCAACCAAGGAGAAATAGCAATGCC
>bme:14_Bru-RS
GAGCGCGTTTCGATCTGATTGAATCAGATCGGCGCTCTAATCCTTTGTTTTGACGCGCAT
CTTTTCCGAAAACCGTTTCACACTTTTCGGGATGCGCTCTAATCCCGACCGGGTTTACTT
GAT
>bme:15_Bru-RS
TGACGCATATCTTATCCGAAAATCATTTCACGTTTTTCGGGGTGTGCTCTAATGTCGGGT
AGGAAAGTGGT
>bme:16_Bru-RS
GAGCGCGTTTCGATCTGATTGAATCAGATCGGTGCTCTAATCCTTTGTTTTGACGCGCAT
CTTTTCCGAAAACCGTTTCACACTTTTCGGGATGCGCTTTAATCCTTGCGGAACAGAATG
CGC
>bme:17_Bru-RS
GAGCGCGTTTCGATCTGATTGAATCAGATCGGCGCTCTAATTCTTTGTTTTGACGCGCAT
CTTTTCCGAAAACCGTTTCACACTTTTCGGGATGCGCGCTAACTCAATTCGTCACCAGAG
CC
>bme:18_Bru-RS
GAGTGCATTTTGATCTGGCTGGATCAGATCGGCGCTCTAACCTCTTTTATTTCAAGCACA
ATCTTGATCGTTCTCGCTTCATTCCGGTCGGATTATGC
>bme:19_Bru-RS
GAGCGTGTTTCGATCTGATTGAATCAGATCGGCGCTCTAATCCTTTGTTTTGACGCGTAT
CTTTTCCGAAAACCGTTTCACACTTTTCGGGATGCGCTCTAATGAAATTGACATGTCGCC
GTT
>bme:20_Bru-RS
CGATCTGATCCAGTCAGATCGGCGCTCTAATCCTTTGTTTTGACGCGCATCTTTTCCAAA
AACCGTTTCACAGTTTTCGGGATGCGCTCTAATTGGTCTCTACAGCCCGAACA
>bme:21_Bru-RS
CGCTCTAACTATTTGTTTTGTCGCATTATCCGACGCAAAACCGTTTCACACTTTTGCTGG
AAATGCTTTAGATTTCCGTCAGTATGCGGC
>bme:22_Bru-RS
GAGCGCGTTTCGATCTGATTGAATCAGATCGGCGCTCTAATCCTTTGTTTTGACGCGCAT
CTTTTTTAAAAACCGTTTCACACTTTTCAGGATGCACTTTAA
>bme:23_Bru-RS
GACCACATTTCGATCTGACTGCATTAAATCGGCACTCTAACCCATTACATTTGAAGCACA
ATTTCATCGATCCTCGTTCCACTCCAGTCAGATTAGTTTCCAGAAGTAGGGGGCAGCTCT
AGC
>bme:24_Bru-RS
CGCTCTAACTATTTGTTTTGTCGCATTTTCCAACGCAAAACCGTTTCACACTTTTGGCTT
GAAAATGCTCTAGACAAGGTGGCGCATATGCAGC
>bme:25_Bru-RS
AAGCGCGTTTCGATCTGATTGAATCAGATCG
>bme:26_Bru-RS
CACTCTAACCATTTATTTTGTCGCATTTTCCAACGCAAAACCGCTACGCAGTTTTGCTGG
AAATGCTTCAGTGTGGACTGACTTCCGCGCG
>bme:27_Bru-RS
CGCTCTAACCTTTTGTTTTATCGCATTATCCGACGCAAAACCGTTTCAGATTTTTGCTGG
AAATGCTCTATCTTTCAACAGCAGTGAGCTAT
>bme:28_Bru-RS
CGCTCTAACTATTTGTTTTGTCGCATTATCCGACGCAAAACCGCTTCGCATTTTTGCTGG
AAATGCTCTAAAACTTTCAAGGATGCGCAAT
>bme:29_Bru-RS
CGCTCTAATCCTTTGTTTTGACGCGCATCTTTTCCGAAAATCGTTTCACACTTTTCGGGA
TGCGCTCTAATTATATTCCCATGTGGTGTG
>bme:30_Bru-RS
GGGCGCATTTCGATCTGGATGAATGAGATCCGTGCTCCGACCTTTCCTCTTTGCAGCATA
ACCTATCGCTGCTCATTTCACTCGGCCGGATTATGCTCCGGCATGCGCGCCAAAGAAACC
TC
>bme:31_Bru-RS
GAGCGCGTTTCGATCTGGTTGAATCAGATCGGCGCTCTAATCCTTTGTTTTGACGCGCAT
CTTTTCCGAAAACCGTTTCACACTTTTCGGGATGCGCTCTGATGGCGCGTCTCCAACCAC
TTT
>bme:32_Bru-RS
TTGATCTCATGCAACCAGATTGGCACTCCAAATTCTTCTGTTTGAAGCATAATCTTGCAA
TCCTCGTTTCCTACCAGTCGGCTTATGCTCCAGGCGACATGGATGGCTCCATT
>bme:33_Bru-RS
CGCTCTATCTCTTTGTTTTTTCGCGCGTCTTAACCCAAAACCGCTTCGTACTTTTGGGGA
>bme:34_Bru-RS
GAGATCGTTTCGATCTGACTGGATGAGGTTGGCGCTCTAAAACCTTCTATTTGAAGCATA
ATCTTGCTTGTCCCCATTTCACCCCGGTCGGATTATGCTCCAACGATGCTGCGGCGTGTT
GC
>bme:35_Bru-RS
GAGCGCATTTCGATCTGATTGAATCAGATCGGCGCTCTAATCCTTTGTTTTGACGCGCAT
CTTTTCCGAAAACCGTTTCACACTTTTCGGGATGCGCTCAAAATACTCTCCATTATTATT
CCT
>bme:36_Bru-RS
GAGCGTGTTTCGATCTGATTGAATCAGATCGGCGCTCTAATCCTTTGTTTTGACGCGCAT
CTTTTCCGAAAACCGTTTCACACTTTTCGGAATGCGCTCTAATCTTCACAACGGCTTGCC
CC
>bme:37_Bru-RS
GAACGCGTTTCGATCTGATTGAATCAGATCGGCGCTCTAATCCTTTGTTTTGACACGCAT
CTTTTCCGAAAACCGTTTCACACTTTTCGGGATGCGCGCTAGCGTCTTAGCACCCTGCTG
A
>bme:38_Bru-RS
GCGCTCTAATCCTTTGTTTTGACGCGCATCTTTTCCGAAAACCGTTTCACACTTTTCGGG
ATGCGCTCTAAATTGTGGTCCGCCGATGCGGC
>bme:39_Bru-RS
GAGCGCGTTTCGATCTGATTCAATCAGATCGAAACGCGCTCTAATTCTTTGTTTTGACGC
GCATCTTTTCCGAAAACCGCTTCACACTTTTCGGGATGCGCTCTAATCCCCAAAACCGGC
TTCCGCT
>bme:40_Bru-RS
AAGCGCGTTTCGATCTGAATGAATCGGATCGGCGCTCTAATCCTTTGTTTTAACGCGCAT
CTTT
>bme:41_Bru-RS
GAGCGCGGTTCGATCTGATTGAATCAGATCGGCGCTCTAATCCTTTGTTTTGACGCGCAT
CTTTTCCAAAAACCGTTTCACACTTTTCGGGATGCGCTCTAAAGGAGCATCTTTAATCGG
A
>bme:42_Bru-RS
GAGCATGTTTCGATCTGAATGAATCAGATCGGCGCTCTAACTATTTGTTTTGACGCGCAT
CTTTTCCGAAAACCGTTTTGCACTTTTCGGGATGCGCTCTATATTGTCAGGCCTGTCGTG
AC
>bme:43_Bru-RS
CGCTCTAACTATTTGTTTTGGTGCATTATTCCCCGCATAGGCGTTTCACACTTTTGGCTC
GAAAATGTTCTAATCTGCCAGCACGAGAAGATCG
