# Supplementary material for: Systematic identification of stem-loop containing sequence families in bacterial genomes
Source: BMC Genomics. 2008 Jan 17;9:20. doi: 10.1186/1471-2164-9-20 (PMC2267715; doi:10.1186/1471-2164-9-20)
Supplement: Additional file 1 — Family sequences. A zipped archive of files corresponding to families described in Table 3. Each file contains all the family members as sequences in FASTA format. [file 1471-2164-9-20-S1.zip › suppl_data1/B.melithensis_chrI_Bru-RS.txt]

>bme:1_Bru-RS
TGCGTCGGATAACGTGTAAAAACAAAGAGATAGAGCGGCTCC
>bme:2_Bru-RS
TAGAACATTTTCGAGCCAAAAGCGTGAAACGGTTTCGCGTCGGAAAATGTGACAAAACAA
AGAGATAGAGCGTTCCAATGATTCCGTTTTAAACGGAACCGCTCTAG
>bme:3_Bru-RS
TAGAGTGCATCCCGAAAAGTGTGAAACGGTTTTCGGAAAAGATGCGCGTCAAAACAAAGG
ATTAGAGCG
>bme:4_Bru-RS
CAGAGCGCATCCCGAAAAGTGTGAAACGGTTTTCGGAAAAGATGCGCGTAAAAACAAAGC
ATTAGAGCG
>bme:5_Bru-RS
TGCGTCGGATAATGCGCAAAATCAAAGCAATAGAGTGGTTCCAACGACTCGGCTTTAGCC
GGAACCTCTCTAA
>bme:6_Bru-RS
TAGAGCATTTTCGGACCAAGAAATGCGAAGCAGTTTTGCGTTGGAAATGCGACAAGCAAA
TAATTAGAACGGTTCCGGCGATACTGTTAAAACAGGAACCGCTCTGG
>bme:7_Bru-RS
TAGAGCGCATCCCGAAAAGTGTGAAACGGTTTTCGGAAAAGATGCGCGTCAAAACAAATA
GTTAGAGCG
>bme:8_Bru-RS
CGTCGGATAATGCTTAAAAAGCAAATACATAGAGCGGTTCCAACGGCTTCGTTTCAACCG
GAAC
>bme:9_Bru-RS
TAGAGCATTTCCAGCAAAAGTGCGAAGTGGTTTTGCATTGGGTAATGCGTAAAAACAAAG
AGATAGAGCATTT
>bme:10_Bru-RS
GAAAATGCGGCAAAACAAAGAGATAGAGCGGTTCCGATGGTTCTGTTAAAACAGGAACCG
CTCTGG
>bme:11_Bru-RS
TAGAGCGCACCCCGAAAAGTGTGAAACGGTTTTCGGAAAAGACGCGTGTCAAAACAAAGG
ATTAGAGCG
>bme:12_Bru-RS
TAGAGCATTTCCAGCAAAAGTATGAAACGGTTTTGCGTAGGAAAATGCGATAAAACAAAT
AGTTAGAGCGGTCCCGGCGATTCTGTTAAGACAGGAACCGCTCTAA
>bme:13_Bru-RS
CAGAGCATTTCGAGCCAAATGTGCGAAGCGGTTTTGCTTCG
>bme:14_Bru-RS
TAGAGCGCATCCCGAAAAGTGTGAAACGGTTTTCGGAAAAGATGCGCGACAAAACAAATA
GTTAGAGCG
>bme:15_Bru-RS
TAGAGCATTTCCAGCAAAAGTGTGAAACGCCT
>bme:16_Bru-RS
TAGAGCATTTCCAGCAAAAGTGTGAAACAGTTTTGGCTCGAAAA
>bme:17_Bru-RS
TGGCGCATGTTCAGCAAAAGTGGAAACCGGTTTTGCCTTTGGACATGCATGAAAACGAAT
GAT
>bme:18_Bru-RS
TAGAGCATTTCCAGCAAAAGTGTGAAACGGTTTTGCGTAGGATAATGCGACAAAACAAAT
AGTTAGAGCGGTTCCGGCGATTTTGTTAAAAACAGGAACCGCTCTAT
>bme:19_Bru-RS
TGGAGCATTTCCGGCAAAAGCATGAAGCGGTTTTGCATACGGATAATGCGACAATAACGA
ATAATGAGAGCGGTTCGACGATTCTGTTAAAACGCAACCGCTCCGG
>bme:20_Bru-RS
AAAGCGCAAAGCAGTCTGGTCGGATAATGCGGTAAAACAAATGGTTAGAGCGGTTCCGGC
GATTTTGTAAAAACCGGAACCGCACTAG
>bme:21_Bru-RS
TAGTGCATTTCCAGCAAAAATGCGAAGCGGTTTTGCGTCAGATAATGCGTAAAAACAAAG
AAATAGAACGGTTCCAACGATTCCGTTTTAACCGAAACCGCTCTAA
>bme:22_Bru-RS
CAAGGCATTTCCAGCAAAAGCGTGAAACGGTTTTGCATCAGGAAATACTTGAAAAC
>bme:23_Bru-RS
TAGAGCGCATCCCGAAAAGTGTGAAACGGTTTTCGGAAAAGATGCGCGTCAAAACAAAGG
ATTAGAGCG
>bme:24_Bru-RS
CGTAGGATAATGCGACAAAACAAATAGTTAGAGCGGTTCCAGCGATTCCGTTTTAACCGG
AACCGCTTTAA
>bme:25_Bru-RS
TAGAGCTTTTCCAGCAAAAGTGCGAAACGCCTACGCGGGGAAA
>bme:26_Bru-RS
TTGAGCATTTTCGAGCCAAAAGTGTGAAACAGTTTTGCGTCGGATAATGCTCCAA
>bme:27_Bru-RS
TAGAGCGCATCCCGAAAAGTGTGAAACGGTTTTCGGAAAAGATGCGCGTCAAAACAAAAG
ATTAGAGCG
>bme:28_Bru-RS
TGGAGCATTTCCTGCAAAAGTGTGAAACGGTTTTGCGTTGGAAAATGCGATAAAACAAAG
AAATAGAGCGGTTCCGGCGATTCTGTCCAAATAGGAACCGCTCTGG
>bme:29_Bru-RS
TAAAGCATTTCCAACAAAAGTGCGAAGCGGTTTTCCGCCTCGAAATGCCTAAAAGCGAA
>bme:30_Bru-RS
TCAGGCATTTCCAGCAAAAGTGGAAACCGGCTTTGCGCCCGGAAATGC
>bme:31_Bru-RS
ATGCGAAAAAACAAGGAAACAGAGCGGTTCCAACGCCTGCGTTTTAATTGGCAGCGCATC
AA
>bme:32_Bru-RS
TAGAGCATTTTCGAGCCAAAAGTGTGAAACGCCCACGCAGGGAAACGCGACAAGACAAAT
AGTTAGAGCGGTTCGGATGATTCTGTAAAATAGGAACCGCTCTAA
>bme:33_Bru-RS
CGTCGAATAATGCGTAAAAACAATGAGATAGAGCGGATCCGGCAATCCTTTTAAAACAGG
AACCGCTCT
>bme:34_Bru-RS
GAGAGCATTTCCGGCAAAAGTGCAAAGCGGTTTTGCGTAGGATAATGCGACGAAACAAAT
ACTTAGAGCGGTTCCAGCGACCCGTTTAACCGGAATCGCTCTAG
>bme:35_Bru-RS
TAAAGCATTTCCAGCAAAAGTGCGGAGCGGTTTTGCGTCGGATAATGCGTAAGGCAAAGA
AATAGAGCGGTTCCATGGTTCCGTTTAACTGGAACGGCTCTAG
>bme:36_Bru-RS
TAGAGCATTTTCGAGCCAGAAGTGCGAAGCGCCTACGCGGGGAAATGCGACAAAACAAAT
AGTTAGAGCGGTTCCGGCGATTCTGTTAAAACGGGAACCACTCTTG
>bme:37_Bru-RS
TAACGCATATCTCCCAAAAGCGATAACCGGTTTTCGGAAAAGATGCGCGTCAAAACAAAG
GATTAGAGCG
>bme:38_Bru-RS
TAGAGCATTTTCGCGCCAAAAGTGTGAAACGGTTTTGGCGCGAAAA
>bme:39_Bru-RS
CGTGGGATAATGCGGCAAAACAAATAGTTAGAGCGGTTCCGGCGATTGTGTTAAAACAGG
AACCGCTTTAG
>bme:40_Bru-RS
TAGAGCATTTTCGAGCCAAAAGTGTGAAACGCCTACGCGGGGAAA
>bme:41_Bru-RS
TAGAGCGCATCCCGAAAAGTGTGAAACGGTTTTCGGAAAAGATGCGCGTCAAAACAAAGG
ATTAGAGCG
>bme:42_Bru-RS
TAGAGCATTTCCAGCAAAAGTGTGAAACGGTTTTGTGCCGGATAATGCGACAAAACAAAG
AGTTAGAGCGTTTCCAGCGATTTCGTTGAAACAGGAACCGCTCTGG
>bme:43_Bru-RS
TGCGTTGGACAATGCGACAAAACAAAGAGTTAGAGCGGCTCCTGTTGAAACAGGGACCGT
TCTAA
>bme:44_Bru-RS
TGCGTCGGATAATGCGTAAAAACAAAGAGATAGAGCGGTTTCAACGTTTCCGTTTTAACC
GGAACCGACTCTAG
>bme:45_Bru-RS
CAGGGCATTTCCAGCAAAAGCGTGAAACGGCTTTGTGTTGGAAAATGCGATAAAACAAAT
AATCAGAGCGGTTCCAACGATTCCGTTTTAACCGGAACCGCTCTAA
>bme:46_Bru-RS
TAGAGCGCATCCTGAAAAGTGTGAAACGGTTTTCGGAAAAGATGCGCGTCAAAGCAAAGA
ATTAGAGC
>bme:47_Bru-RS
CAGCGCATTTTCGAGCCAGAAGTGCGAAGCGGGTTTGCGTAGGATAATGCGGAAAAACAA
ATAGTTAGAGCAGTTCCAGTAATTCTGTTTTAATCGGAGCCGCTCTAA
>bme:48_Bru-RS
TAGAGCATTTCCAGCAAAGGCGCGAAGCGGCTTTGCGTCGGATAATGCGTAGAAACAAAG
GGATAGAGCAGTTCCAACGATTCCGTTTAACCGGAACCGCTCTAA
>bme:49_Bru-RS
TAGAGCGCATCCTGAAAAGTGTGAAACGGTTTTCGGAAAATATGCGCGTCAAAACAAAGG
ATTAGAGCG
>bme:50_Bru-RS
TAGACCGCATCCCGAAAAGTGTGAAACGGTTTTCGGAAAAGATGCGCGTCAAAACAAAGG
ATTAGAGCG
>bme:51_Bru-RS
TGCATTGGAAAAGGTGATAAAATAAATAGTTAAGACGGTTCCAGCGACTCTGTTTTAACT
GGAACTGC
>bme:52_Bru-RS
TAGAGCATTTTCGAGCCAAAAGTGCGAAGCGCCTACGCGGGGAAA
>bme:53_Bru-RS
AAGAGCATTTCCAGCAAAAGTGCGTAGCGGTTTTGCGTTGGATAATGCGACAAAATAAAA
AGTCAGAGCATTTCTGACGATACTATCCAAAGGAACCCGCTCTAA
>bme:54_Bru-RS
CAGAGCATTTCCTGCAAAAGTGTGAAACAGTTTTGCGTTGGACAATGCGACAAAACAACG
AGTTAGAGCGGTTCCAACGATTCTGTTAAAACAGGAACCGCTCTAA
>bme:55_Bru-RS
AGAGCGGTTCCGGCGATTCCGTTAAAACAGGAACTGCTCTAA
>bme:56_Bru-RS
TAGAGCATTTCCAGCAAAAGTGTGAAACGGTTTTGCG
>bme:57_Bru-RS
TAAAGCATTTCCAGCAAGAGCGTTAAACGGTTTTGCGTTGGAAAATGCGACAAAACAAAT
GGTTAGAGCGGTTCCAGCGATTCTGTTAGAACGAGGGCCGCGCTAA
>bme:58_Bru-RS
TAGAGCATTTCCAGCAAAAGTGTGAAACGGTTTTGCATCAGAAAATGCGACAAAACAAAG
CGTTAGAGAGGTTGCGGCGATTCTGTTAAAACAGGAGCCGCTCTAG
>bme:59_Bru-RS
TAGAGCATTTCCAGCAAAAGTGCGAAGCGGTTTTGCGTCGGATAATGCGAAAAAACAAAG
AGATAGAGCGGTTCTGGCGATTCCGTTAAAACAGAAACCGCTCTAG
>bme:60_Bru-RS
TGCGCCGGATAATGCGTAGAAACAAAGAGATAGAGCGGTTCCAACGATTCTGTTAAAACA
GGAACCGCTCCAG
>bme:61_Bru-RS
TAGAATGATTCCAGCAAAAACATAAGGCGGTTTTGCGTAGGATAGTGTGGCAAAACAAAT
AGTTAGATTGATCCCGGCCATTCCATCATAACTGGAGTCGCTCCAG
>bme:62_Bru-RS
TAGAGCATTTTCGAGCCAAAAGTGCGAAGCGGTTTTGCGTCGGATAATGCGACAAAACAA
ATACTTGGAGCGGTTCCAGCGTTTCCGTTTCAACCGGAACCGCTCTAT
>bme:63_Bru-RS
TTAGAGCGGTTCCAACGATTCCGTTTTAACCGGAACTGCTCCAG
>bme:64_Bru-RS
TAGAGCATTTCCAGCAAAAGTGCGAAGCGGTTTTGCGTAGGATAATGCGTAAAAATAAAG
AAA
>bme:65_Bru-RS
TAGAGCATTTCCAGCAAAAGTGCGAAGCGGTTTTGCGTAGGATAATGCGACAAAACAAAT
AGTGAGAGCGGTTCCGCTTTAACCGGAACCGCTCTAA
>bme:66_Bru-RS
GGTTCCAACGTTTCCGTTATAATCGGAACCGCTCTAT
>bme:67_Bru-RS
TAGAGCATTTCCAGCAAAAGTGCGAAGCGGTTTTGC
>bme:68_Bru-RS
TGCGTCGGATAATGCGACAAAACAAATAGTTAGAGTGGTTCCAACGACTCTATTAAAATG
GGAACCGCTCTGA
>bme:69_Bru-RS
TAGAGCATTTCCAGCAAAAGTGTGAAACGCCTACGCGGGGAAA
>bme:70_Bru-RS
TAGAGCATTTCCAGCAAAAGTGTGAAACGGTTTTGCGTTGGAAAATGCGATAAAATAAAT
AGTTAGAGCGGTTCCAACGATTCCGTTTTAATCGGAACCGCTCTAG
>bme:71_Bru-RS
TGCGTTGAAAATGGCGGCAAAACAAAGAGATAGAGCAGTCCCAGCGATTCCGTTTTAATC
GGAACCGCTCTAA
>bme:72_Bru-RS
TAGAGCATTTCCAGCAAAAGTGTGAAACGGTTTTGCGTTGGATAATGCGACAAAACAAAT
AGTTAGAGCGGTTCCGGCGATTCTGTTAAAACAGGAACCGCTCTAG
>bme:73_Bru-RS
GCAGTTCCAGCAAAAGTGCAAAGCGGTTTTGCGTTGGGGACGGCGAA
>bme:74_Bru-RS
TTGAGCATTTCCAGCGAAAGTGCGAAGCGGTTTCGCGCGGGATAATGCTTGAAAGCAAA
>bme:75_Bru-RS
TAAAGTATTTCCAGTAAAAGTGCGAAGCGGCTTTGTATCGGATAATGCTCAAAAACAAAA
AGATAAAGCGGCTCCGGCGA
>bme:76_Bru-RS
TAGAGCATTTCCAGCAAAAGCGTGAAACGGTTTTGCGTCGGATAATGCGTAAAAACAAAG
AGATAGAGCGGTTCCAACGATTCCGTTCTAACCGGAACCGCTCTGG
>bme:77_Bru-RS
TCTAGCCAAAAGTGTGAAACGGTTTGGCGCGAAAATGCGATAAAACCAATAGTAAGAACG
GCTCCGG
>bme:78_Bru-RS
TAAAGCATTTCCAGCAAAAGTGCGAAGCGGTTTTGCGTGGGACAATGCGTAAAATAAAGA
GATAGAGCGGTTCCGTTTTAAGCCGAACCGCTCTCA
>bme:79_Bru-RS
TAGAGCATTCCAGCAAAAGCGCGAAGTAGTTTTGCGCAGTGTGATGCAACAAAA
>bme:80_Bru-RS
AGAGCGGTCCCGGCGATTCTGTTAAAACGGGAACCACTCTAG
>bme:81_Bru-RS
TAGAGCATTTCCAGCAAAAGTGCGAAGCGGTTTTGCGTAGGATAATGCGACAAAACAAAT
GGTTAGAGCG
>bme:82_Bru-RS
AAAATACGATAAAACAAATGGTTAGAGTGGATCCGGCAATTCTGCTAAAACAGGAACCGC
TCTAA
>bme:83_Bru-RS
TAGAGCGCATCCCGAAAAGTGTGAAACGGTTTTCGGAAAATATGCGCGTCAAAATAAAGG
ATTAGAGCG
>bme:84_Bru-RS
GGACAATGCGTAGAAACCAAGACATAGAGCGGTTCCGGCGTTTCCGTTAAAACACGAACC
GTTTTAG
>bme:85_Bru-RS
TAAAGCATTTTCGAGCCAAAAGTGCGAAGCGGTTTTGCGTCGGATAATGCGACTAAGAAA
AG
>bme:86_Bru-RS
GGAAATGCGACAAAACAAATAGTTAGAGCAGTTCCAACGATTCTGTTAAAACAGAAACCG
CTCTAA
>bme:87_Bru-RS
TAGAGCGTTTTTCGAGCCAAAAGTGTAAAACGGTCTGGCGTCGGATAACGCGACAAAACA
AATAGTTGGAGCGGTTCCAACGATTGCGTTTTAAC
>bme:88_Bru-RS
TTAGCGCGGTCCCAACGATTCCGTTTTAACCGGAACCGCTCTAA
>bme:89_Bru-RS
CGGTTTTGGATAAAGGCATGCATAACAATAAACAGATAGAGCATTTCCAACGATTCAAAT
AAAATAGGAAACGCTCCAG
>bme:90_Bru-RS
CGTAGGACAATGAGACAAAACAACGAGTTAGGGCGTTTCCAACGATTGTGATAAAATAGG
AACCGCTCTGG
>bme:91_Bru-RS
TAAAGCATGTCTCCCAAAAGCGGGAACCGGTTTTGGGATAAAGACATGCGTGAAAACAAA
CAGATAGAGCCTTTCCAATCACTTACATGAAACAGGAAATGCTCTAA
>bme:92_Bru-RS
AGAGCGGTTCCAACCATTCCGTTTTAACCGGAACCGCTCCAG
>bme:93_Bru-RS
CGGAATATTTCCGAGCCCAAAATGCCAAATGGTTTTGCCTCAGATCATGCGCGAAACAAA
AAGTCAGAGCAGTTCAACGTTCCCGTTCAAAACAGGCACCGCACCAA
>bme:94_Bru-RS
TAGAGCGCATCCTGAAAAGTGTGAAACGGTTTTCGGAAAAGATGCGTGTCAAAACAAAGG
ATTAGAGCG
>bme:95_Bru-RS
TAGAGCGCATCCCGAAAAGTGTGAAACGGTTTTCGGAAAAGATGCGCGTCAAAACAAAGG
ATTAGAGCG
>bme:96_Bru-RS
TATAGCATGCCCCCAAAAGTGGGAACCGGTTTTGGGGACATGCGAAAGAACAAAGAGAGA
GCAGTTTCAACGATCCCATTTCAACTGGAACCGCTGTAG
>bme:97_Bru-RS
TAGAGTATTTTCGAGCCAAAAGTGTGAAACGGTTTTGCGTTGGAAAATGCGACAAAACAA
TAGTTAGAGTGGTTCCGGCGATTCTGTTAAAACAGGAACCGCGCTAG
>bme:98_Bru-RS
CCGAGCATTTTCGAGCCAAAAGTGCGAAGCGCCTTTGCGGGGGAATGTGC
>bme:99_Bru-RS
TAGAGCATGTTTCCGAAAAGTGGAAACCGGTTTTTGGATAAAAACACGCGCCAGCAAACA
CTTAGAGCGGTTCCAACGATTCCGCTTTAACCGGAACCGCTCTAG
>bme:100_Bru-RS
TAGAGCACTTCCGGCAAAAGCGCGAAGCGGTTTGCGTGGGATAATGCGTAAAGACAAAGA
AATAGAGTGGTTCCGTTTTAATCGAAACCGCTTTCG
>bme:101_Bru-RS
TAGAGCATTTCCAGCAAAAGCGTGAAACGGTTTTGCGTTGGACAATGCGATAAAACAAAC
AGTCAGAGCGGTTCCGGCGATCCTGTTAAAACAGGAACCGCTCCAA
>bme:102_Bru-RS
CGTCGGATAATGCGTACAAACAAAGAAAGAAAGCGGCTCCATCGACCTCGTTTTAACCGG
AACCGATCTGA
>bme:103_Bru-RS
TAGAGCATTTCCAGCAAAAGTGCGAAGCG
>bme:104_Bru-RS
TGCGTCGGATAATGCGGCAAAACAAAGAGTTAGGGCTGTTCCGTTAAAGCAAGAAACGCT
C
>bme:105_Bru-RS
TAGAGCGCATCCCGAAAAGTGCGAAACAGTTTTGCGTCGGATAATGCGACAAACAAATAG
TTAGAGCGGTTTCGGCGATTCCGTTAAAACGGGAACCGCTCTAA
>bme:106_Bru-RS
TAGAGCATTTCCGGCAAAAGTGCGAAGCGGTTTTGCCTAGGACAATGCGACAAA
>bme:107_Bru-RS
CGTTGGAAAATGCGACAAAACAAAGAGTTAGAGCGGCTCCAGCGATTCTGTTAAGATAGG
ACCGCTCTAA
>bme:108_Bru-RS
TAGAGCATTTCCAGCAAAAATGTGAAACGGTTTTGCGTTGGATAATGCGACAAAACAAAT
AGTTAGAGCGGTTTCGGC
>bme:109_Bru-RS
TAGAGCATTTCCAGCAAAAGTGTGAAACGATTTTGCGTTGGAAAATGCGATAAAACAAAT
AGTTAGAGCGGTTCCGTTAAAATGAGGACCGCGCTCA
>bme:110_Bru-RS
TAGGGCATTTCCAGCAAAAGTGCGAAGCGGTTTTGCGTGGGACAATGCGACA
>bme:111_Bru-RS
TGCGTTGGAAAATGCGACAAAACAAATAGTTAGAGCAATCCCGTCAAGACAAGAGCCGCT
CTGG
>bme:112_Bru-RS
TAGAGCATTTTCGAGCCAAAAATGTGAAACGCCTATGCGGGGAAA
>bme:113_Bru-RS
TTAGAGCGGTTCCGACGATTCTGTTAAAACCGGAACCGCTCTAG
>bme:114_Bru-RS
TAGAGCGCATCCCGAAAAGTGTGAAACGGTTTTCGGAAAAGATACGCGTCAAAGCAAAGG
ATTAGAGCG
>bme:115_Bru-RS
AGAACGGTTCCGGCGATTTTGTTAAAACAGGAACCGCTCTAA
>bme:116_Bru-RS
TAAAGCATTTTCGAGCCAAAAGTGCGAAGCGCCTACGCGGGGAAA
>bme:117_Bru-RS
AAGCATTTCCAGCAAAAGTGCGAAGCGGTTTTGCGTGGGACAATGCGAAAAATAAAGAGA
TAGAGCGGTTCCGACGATTCTTTTAAACAGGAACCGC
>bme:118_Bru-RS
TAGAGCACATCCCGAAAAGTGTGAAACGGTTTTCGGAAAAAATGCGCGTCAAAACAAAGG
ATTAGAGCG
>bme:119_Bru-RS
TAGAGCATTTTCGAGCCAAAATTGTAAAACGATTTTGGGTTGGAAATTGCGACAAAGCAA
ATAGTTAGAGCGGTTCTGTTAAAACAGGAACAGCTCTAG
>bme:120_Bru-RS
CAGAGCATTTCCAGCAAAAGTGCGAAGCGGCTTTGCTTTGGATAATGCGTAAAACAACGA
AATAGAGCGGTTCCAAGGATGCCGTCTTCACCGGAGTTGCTTTGC
>bme:121_Bru-RS
TAGAGCGCATCCCGAAAAGTGTGAAACTGTTTTCGCAAAAGATGCGCGTCAAAACAAAGG
ATTAGAGCG
>bme:122_Bru-RS
TGCATCGGATAATGCGTAAAAAGCACAGAAATAGAGCGGTTCCAACGACTCCCTTTTAAC
CGGAACCGCTCTAA
>bme:123_Bru-RS
GGATAATGCGGCAAAACAAATACTTAGAGTGGCTCCGGCGATTCCGTTAAAACGGAACCG
CCCTCG
>bme:124_Bru-RS
TAGAGCGCATCCCGAAAAGTGTGAAACGGTTTTCGGAAAAGATGCGCGTTAAAACAAAGG
ATTAGAGCG
>bme:125_Bru-RS
TAGAGCATGTCTCCCGAAAGTGGGAACCGGTTTCGGGCTAAAGACATGCGTAAAAAACAA
TAGATAG
>bme:126_Bru-RS
TGTGTCGGATAATGCGTAAAGCAAAGAAATAGAGCGGTTCCAA
>bme:127_Bru-RS
TAGAGCATTTCCAGCAAAAGTGCGTAGCGGTTTTGCGTTGGATAATGCGAC
>bme:128_Bru-RS
TAGAGCATTTCCAGCAAAAGTGCGAAGCGGTTTTGCGTTGGATAATGCGAC
>bme:129_Bru-RS
TAGAGCATTTTCGAGCCAAAAGTGCGAAGTGGCTTTGCGTCGGATAATGCGTCAAAACAA
AGAGATAGA
>bme:130_Bru-RS
TAGAGCATTTCCAGCAAAGTTGCGAAACGGTTTTGCGTTGGAAAATGCGACAAACAAATA
GTTAGAGCGGTTCTGTTAAAACAGGAACCGCTCCAG
>bme:131_Bru-RS
TAATGCATGTCTCCCAAAAGCGGGAACCGGTTTTGGGATGAAAACATGCATAAAAACAAA
>bme:132_Bru-RS
TAGAGCATGCCTCCCGAAAGCGGGAACCGGTTTCCGGATAAAGACATGCGATAAAACAAA
TAGTTAG
>bme:133_Bru-RS
ATGTCCAGCAAAAGTGTGACCTGATTTTGCGCCGGATGATGCGACAAAACAAAGAGTTGG
AGCGGTTCTGCCGATTGTGTTGAAACAGGAAGCGCTCCAG
>bme:134_Bru-RS
GTTAGAGCGGTTCCAGCGATTCCATTTTAACCGGAACCGCTCTAA
>bme:135_Bru-RS
TAGAGCATTTCCAGCAAAAGTGCGTAGCGGTTTTGCGTTGGATAATGCGAC
>bme:136_Bru-RS
TAAAGCATTTCCAGTAAAAGTGGGAACCGGTTTTACGCTCGGGAATGCGCAATAAAGA
>bme:137_Bru-RS
TAGAGCGCATCCCGAAAAGTGTGAAACGGTTTTCGGAAAAGATGCGCGTAAAAATAAAGG
ATTAGAGCGGTTCCGG
>bme:138_Bru-RS
TAGAGCATTTTCGAGCCAAAAGTGTGAAACGCCTACGCGGGGAAA
>bme:139_Bru-RS
TGCGTTAAATAATGCGATAAAACAAAGAGATAGAGCGGTTCCAGCGATTTCGTTTTAAGC
GGAACCGCCCTAA
>bme:140_Bru-RS
ACAAGCATTTCCAGCAAAAGTGCGAAGCGGTTTTGCGTAGGATAATGCATCA
>bme:141_Bru-RS
TAAAGCATTTCCAGCAAAAGTGCGAAGCAGTTTTGGCTCGAAAA
>bme:142_Bru-RS
TAGAGCATTTTCGAGCAAAAGTGTGAAACGCCTATGCGGGGAAA
>bme:143_Bru-RS
GTAGAATAATGCGGTAAAACAAATCGTTAGAGCGGTTCCGGCGATTCTGTTAAAATAGGA
ACCGCTCTAG
>bme:144_Bru-RS
GAGTATTGTCCGCAAAAGTGTGAAACGGTTTTGCGGGGCGTCATGCAACAAAAACAGAAA
ATTGGAACGTTT
>bme:145_Bru-RS
CGGAGCATATCCCCAAAAGTGGGAGCCAGTTTCGGGGTCAAGACATGCGAAAAAACAAAG
AGATAGAGCGGTTCCGACGGCTCTGTTTCAGCCGGAATTTCGCTAA
>bme:146_Bru-RS
TAGAGCATTTTCGAGCCAAACATGGGAAACGCCGATGCGTCGGATAATGCGCCAAAACAA
AGAGTTAGGCTGTAGTGACGATTCTGTTAAAATAGGAACCACTGTAG
>bme:147_Bru-RS
AGAAGCATGATCCCGAAAAGTGCAAGCGGTTTTCGGAGCAAGATCATGCTTAAACAAAGA
GATAGAGCGGTTCCAACGATTCCGTTTTAACCGGAACCGCTCTGG
>bme:148_Bru-RS
TGGAGCATTTCCAGCAAAAGTGAGAAACGGTTTTGCGTTGGAAAATGCGACA
>bme:149_Bru-RS
TGTGTCAGATAATGTGTAAAAACAAATAGTTAGAGCGGTTCTGGCAACTCTGTCAAAACA
GGAGCCGCTCCAG
>bme:150_Bru-RS
TAAAGCATGTCGCGGAAAAGTGGGAACCGGTTTTCCGATCACGACATGCGTATAAACAAA
GGG
>bme:151_Bru-RS
CAGTTTTGCGTCGGATAATGCTTGAAAACAAAGAAATAGAGGGGTTCCGTTTTAATCGCA
ACCGCTCCAG
>bme:152_Bru-RS
TAAAGCATGCCTCCCAAAAGTGGGAACCGGTTTTGGGATAAAAACATGCCTAAAATAAAA
GATAAAAGCGTTTTGTGATGCGAAACGCTTTAG
>bme:153_Bru-RS
TAAAGCATGTCTCCCCAAAGCGGGAACCGGTTTTGGGATAAAGACATGCACGAAAACAAA
AGTTTAAAGCG
>bme:154_Bru-RS
TAGAGCATTTCCAGCAAAAGTGTGAAACGGTTTTGCGCGGGATAATGCGACAAAACAAAT
AGTTAGAGCGGTTCCGGCGTTTCTGTTAAAACCGGAACCGCTCTAG
>bme:155_Bru-RS
TAGAGCGCATCCCGAAAGGTGTGAAACGGTTTTCGGAAAAGATGCGCGTCAAAACAAATA
GTTAGAGCG
>bme:156_Bru-RS
TGAACCGATTTCAGCAAAAGTGCGAAGCGGTTTTGCGTCCGAAATTGCGTATGGACAAGG
A
>bme:157_Bru-RS
TGGAGCATTTCCAGCAAAAATGTGAAGCTGTTTTGGCCCGAAAA
>bme:158_Bru-RS
CAAAGCATTTTCGAGCGCAAAACTGCGAAGCGGTTTCGTGCGGGATAATGCGTGAAAACA
AAGGATAGTGCGGTTCCAGCGATTCAGTGCGACTGGAACCGCTATAA
>bme:159_Bru-RS
GCATTTTCGGGCCAGAAGCGTGAAACGGCATTGCGCCGGATAATGCGATAAAACAAATGG
CTGGTGCGGTTCAATAATTCTGAAAAAACAGGAATGGCTTTAA
>bme:160_Bru-RS
TAGAGCATTTCCAGCAAAAGCGTGAAACGGTTTTGCGTTGGAAAATGCGACAAAACAAAT
GGTTAGAGCGGTTCCGGCAATTCCATTGAAACAGGAACCACTCTAA
>bme:161_Bru-RS
TGGAGCATTTCCAGCAAAAGTGCGAAGCGTCTACGCGGGGAAA
>bme:162_Bru-RS
TGCGTCGGACAATGCGACAAAACAAGTAGTTAGAGTGGCTCCTGTTTAACGGAATCGCTC
TAA
>bme:163_Bru-RS
CGTAGGATAATGCGATAAAACAAATAGTTAGAGCGGCTCCAACGATTCCGTTTTAACCGG
AACCGCTCTGG
>bme:164_Bru-RS
TAGAGCATTTTCGAGCCAAAAGTGTGAAACGCCTACGCGGGGAAA
>bme:165_Bru-RS
AAAAGCATTTCCAGCAAAGGTGACAACCGGTTTTGCGTTTGGAAATGTATCAGGACAGCA
AGATAGAGCG
>bme:166_Bru-RS
TAGAGCGCATCCCGAAAAGTGTGAAACGGTTTTCGGAAAAGATGCGCGTCAAAACAAAGG
ATTAGAGCG
>bme:167_Bru-RS
AACATTTCTAGCAAAAGTGCAAAGCGGTTTTGCGTTGGAAAATGCAACAAAACAAATAAT
TAGAACAGTTCTAGCAATTCTGTTACA
>bme:168_Bru-RS
TGCGTCGGATAATACGTAAAAACAAAGATATAGAGCTTTTCCAACGATTCTATTTTAACC
AGAATCGCTCTAT
>bme:169_Bru-RS
TAGAGCGCATCCCGAAAAGTGCGAAACGGTTTTCGGATAAGATGCGCGTCAAAATAAATA
GTTAGAGC
>bme:170_Bru-RS
TAGAGCATTTCCAGCAAAAGTGCGAAGCAGTTTTGCGTTGGATAATGCGACAAAACAAAG
AGGTAGAGCGGTTTCAGCGTTTGTGTTGAAACAGAAACTGCTCCAG
>bme:171_Bru-RS
TAAAGCATTTCCAGCAAAAGTGCGAAGCGCCTACGCGGGGAAA
>bme:172_Bru-RS
TAGAGCATTTCCAGCAAAAGTGCGAAGCGGTTTTGCGTAAGCTAAATGCGACAAAACAAA
GAGATAGAGCGACGCCAGCGGCCCCGTTTCAACAACAGCC
>bme:173_Bru-RS
CAGAGCATTTCCAGCAAAAGTGCGAAGCGGTTTTGCGTCGGATAATGCGACAAAACAAAG
AGATAGAGCGGTTCCGAGGATTCTGTTAAAACAGGAACCGCTCTAT
>bme:174_Bru-RS
TAGAGCATTTTCGAGCCAAAAGTGTGAAACGGTTTGCGTTGGAAAATGCGACAAAACAAA
TAGTTAGAGCGGTTCCGGCGATTCTGTTAAAATAGAAACTGCTCTAG
>bme:175_Bru-RS
AAGAGCATTTCCGGCAAACGAGCGAAGCGGTTTTGTATTCGGGAATGCGGATAAACAA
>bme:176_Bru-RS
TGTATCGGAAAATGCGACAAAACAGATAGTTAGATGGGGCCGACGATTCTGTTAAAACAG
CAACCGCTCTAT
>bme:177_Bru-RS
TAGAGCATTTCCAGCACAAGTGTGAAACGGTTTTGCGTTGGAAAATGCGACAAAACAAAT
AGTTAGAGCGATTTCCTTTTAACCGGAACCGCTCTGA
>bme:178_Bru-RS
GCGTCGGATAATGCGTAAAAACAGAGAAACAGGGCGGGCCCAACGACTCCGTTTCAACCG
GAAACGTTCCAG
>bme:179_Bru-RS
CAAAGCAATCCCGGCAAAGGTGCGGAGCGGTTTTGCATTGGGAATGGCACCCAAACAAA
